# Supplementary material for: Antimalarial antibody repertoire defined by plasma IG proteomics and single B cell IG sequencing
Source: JCI Insight. 2020 Nov 19;5(22):e143471. doi: 10.1172/jci.insight.143471 (PMC7710313; doi:10.1172/jci.insight.143471)
Supplement: supplemental Table 1 [file jciinsight-5-143471-s174.xlsx]

## Sheet: Sheet1
T test analyses, Figure 1
p values (Figure 1a, usage of V gene group)						p values (Figure 1b, CDR3 lenght)
Day 0 x day 494						Day 0 x day 494
"IGHV1: 0.732010116844773"						p=0.098691
"IGHV2: 0.240025134617644"
"IGHV03: 0.268550079755363"
"IGHV04: 0.456179018271067"						Pfs25 x comparator vaccine at day 494
"IGHV05: 0.404840533651755"						p=0.644724
"IGHV06: 0.0707290809033411"
"IGHV07: 0.163281551563303”
Pfs25 x comparator vaccine at day 494
"IGHV0: 0.843968411568435"
"IGHV2: 0.634109795656982"
"IGHV3: 0.339950517640572"
"IGHV4: 0.587698327765185"
"IGHV5: 0.810375698987792"
"IGHV6: 0.220574810990797"
"IGHV7: 0.692415154423724"
p values (Figure 1 a, usage of V gene group)
