# Supplementary material for: Antimalarial antibody repertoire defined by plasma IG proteomics and single B cell IG sequencing
Source: JCI Insight. 2020 Nov 19;5(22):e143471. doi: 10.1172/jci.insight.143471 (PMC7710313; doi:10.1172/jci.insight.143471)
Supplement: supplemental Table 2 [file jciinsight-5-143471-s175.xlsx]

## Sheet: Subject 1, Sample 66W
Protein Accession	Peptide	-10lgP	Mass	Length	z	#Spec Sample 1	PTM
100H_D0F_cDNA_Seq14115|Cnt=4|VDJ=IGHV04-39:IGHD03-09*01:IGHJ04-01*02|CDR3.Len=51	T.SATVADTAVYYC(+57.02)AR.Q	39.41	1546.71	14	2	1	Carbamidomethylation
100H_D0F_cDNA_Seq15597|Cnt=4|VDJ=IGHV01-18*01::IGHJ04-01*02|CDR3.Len=57	R.ADDTAM(+15.99)YYC(+57.02)AR.D	34.59	1351.52	11	2	1	Oxidation (M); Carbamidomethylation
100H_D0F_cDNA_Seq62980|Cnt=2|VDJ=IGHV04:IGHD03-16*01:|CDR3.Len=39	I.SATVADTAVYYC(+57.02)AR.E	39.41	1546.71	14	2	1	Carbamidomethylation
101J_D0F_cDNA_Seq21269|Cnt=2|VDJ=IGHV03:IGHD06-19*01:IGHJ04-01*02|CDR3.Len=36	R.ADDTAM(+15.99)YYC(+57.02)AR.D	34.59	1351.52	11	2	1	Oxidation (M); Carbamidomethylation
110U_D494F_cDNA_Seq91|Cnt=190|VDJ=IGHV01-02:IGHD03-09*01:|CDR3.Len=30	R.VTM(+15.99)TTDTSIR.T	39.5	1139.55	10	2	1	Oxidation (M)
112W_D0F_cDNA_Seq22976|Cnt=2|VDJ=IGHV04::IGHJ04-01*02|CDR3.Len=33	T.VTSVTAADTAVYYC(+57.02)AR.E	35.98	1746.82	16	2	2	Carbamidomethylation
120E_D494F_cDNA_Seq14820|Cnt=3|VDJ=IGHV01-02::IGHJ06-01*03|CDR3.Len=36	VTM(+15.99)TTDTSIR.A	39.5	1139.55	10	2	1	Oxidation (M)
24A_D494F_cDNA_Seq13528|Cnt=3|VDJ=IGHV04-39::IGHJ06-01*02|CDR3.Len=66	E.VTSVTAADTAVYYC(+57.02)AR.L	35.98	1746.82	16	2	2	Carbamidomethylation
25B_D0F_cDNA_Seq86461|Cnt=2|VDJ=IGHV01-02:IGHD04:IGHJ01-01*01|CDR3.Len=54	S.TAYM(+15.99)ELSR.L	43.03	985.454	8	2	10	Oxidation (M)
25B_D0F_cDNA_Seq86461|Cnt=2|VDJ=IGHV01-02:IGHD04:IGHJ01-01*01|CDR3.Len=54	Y.C(+57.02)AR(+14.02)GGTTWM(+15.99)K.S	37	1196.54	10	2	1	Carbamidomethylation; Methylation(KR); Oxidation (M)
28E_D0F_cDNA_Seq16397|Cnt=2|VDJ=IGHV01-18:IGHD04:IGHJ04-01*02|CDR3.Len=36	GTLTTDTSTSTAYM(+15.99)ELR.S	48.81	1862.86	17	2	2	Oxidation (M)
28E_D0F_cDNA_Seq19383|Cnt=2|VDJ=IGHV01-02:IGHD03-09*01:IGHJ04-01*02|CDR3.Len=48	N.TAYM(+15.99)ELSR.L	43.03	985.454	8	2	10	Oxidation (M)
28E_D0F_cDNA_Seq19383|Cnt=2|VDJ=IGHV01-02:IGHD03-09*01:IGHJ04-01*02|CDR3.Len=48	S.DTSINTAYM(+15.99)ELSR.L	36.65	1515.69	13	2	2	Oxidation (M)
29F_D494F_cDNA_Seq22324|Cnt=2|VDJ=IGHV03:IGHD06:IGHJ03-01*02|CDR3.Len=30	K.NSLYLQM(+15.99)NSLR.A	50.82	1353.67	11	2	3	Oxidation (M)
29F_D494F_cDNA_Seq22324|Cnt=2|VDJ=IGHV03:IGHD06:IGHJ03-01*02|CDR3.Len=30	R.AEDTAVYY(+94.97)C(+57.02)ARG.W	49	1469.56	12	2	1	Aminotyrosine with sulfation; Carbamidomethylation
29F_D494F_cDNA_Seq22324|Cnt=2|VDJ=IGHV03:IGHD06:IGHJ03-01*02|CDR3.Len=30	R.FTISRDNAK.N	46.74	1050.55	9	2	8
29F_D494F_cDNA_Seq22324|Cnt=2|VDJ=IGHV03:IGHD06:IGHJ03-01*02|CDR3.Len=30	F.TISRDNAK.N	40.98	903.477	8	2	2
29F_D494F_cDNA_Seq22324|Cnt=2|VDJ=IGHV03:IGHD06:IGHJ03-01*02|CDR3.Len=30	R.AEDTAVYYC(+57.02)AR.G	38.04	1317.57	11	2	5	Carbamidomethylation
29F_D494F_cDNA_Seq22324|Cnt=2|VDJ=IGHV03:IGHD06:IGHJ03-01*02|CDR3.Len=30	T.ISRDNAK.N	36.89	802.43	7	2	4
31H_D494F_cDNA_Seq4382|Cnt=5|VDJ=IGHV04::IGHJ03-01*02|CDR3.Len=39	T.SATVADTAVYYC(+57.02)AR.R	39.41	1546.71	14	2	1	Carbamidomethylation
32J_D494F_cDNA_Seq11380|Cnt=4|VDJ=IGHV04::IGHJ04-01*02|CDR3.Len=45	K.VTSVTAADTAVYYC(+57.02)AR.D	35.98	1746.82	16	2	2	Carbamidomethylation
32J_D494F_cDNA_Seq29560|Cnt=3|VDJ=IGHV01-02::IGHJ04-01*02|CDR3.Len=45	R.ESSISTAYM(+15.99)ELR.R	36.84	1401.64	12	2	3	Oxidation (M)
32J_D494F_cDNA_Seq36980|Cnt=2|VDJ=IGHV04-34*06::IGHJ04-01*02|CDR3.Len=39	K.VDSVTAADTAFYYC(+57.02)AR.G	45.85	1808.8	16	2	4	Carbamidomethylation
33K_D494F_cDNA_Seq23351|Cnt=4|VDJ=IGHV03:IGHD04-17*01:IGHJ06-01*02|CDR3.Len=60	K.NSLYLQM(+15.99)NSLR.A	50.82	1353.67	11	2	3	Oxidation (M)
33K_D494F_cDNA_Seq23351|Cnt=4|VDJ=IGHV03:IGHD04-17*01:IGHJ06-01*02|CDR3.Len=60	R.ATTVTSSPYYYYGM(+15.99)DVW(+15.99)GQG	44.03	2276.96	20	3	2	Oxidation (M); Oxidation (HW)
33K_D494F_cDNA_Seq23351|Cnt=4|VDJ=IGHV03:IGHD04-17*01:IGHJ06-01*02|CDR3.Len=60	R.AEDTAVYYC(+57.02)AR.A	38.04	1317.57	11	2	5	Carbamidomethylation
33K_D494F_cDNA_Seq27326|Cnt=4|VDJ=IGHV01-02::IGHJ04-01*02|CDR3.Len=33	R.VTM(+15.99)TTDTSIR.T	39.5	1139.55	10	2	1	Oxidation (M)
33K_D494F_cDNA_Seq31649|Cnt=4|VDJ=IGHV04:IGHD04-23*01:IGHJ06-01*02|CDR3.Len=63	H.LATVVTPR.M	38.42	855.518	8	2	5
33K_D494F_cDNA_Seq31649|Cnt=4|VDJ=IGHV04:IGHD04-23*01:IGHJ06-01*02|CDR3.Len=63	K.LSSVTAADTAVYYC(+57.02)AR.D	33.49	1746.82	16	2	1	Carbamidomethylation
33K_D494F_cDNA_Seq39238|Cnt=3|VDJ=IGHV03:IGHD03-22*01:IGHJ05-01*02|CDR3.Len=54	R.ADDTAM(+15.99)YYC(+57.02)AR.I	34.59	1351.52	11	2	1	Oxidation (M); Carbamidomethylation
34M_D0F_cDNA_Seq4361|Cnt=3|VDJ=IGHV04:IGHD03-16:IGHJ03-01*02|CDR3.Len=48	R.TYDTRDNDAFDIWGQ.G	35.21	1815.77	15	4	1
34M_D0F_cDNA_Seq4361|Cnt=3|VDJ=IGHV04:IGHD03-16:IGHJ03-01*02|CDR3.Len=48	R.LSSVTAADTAVYYC(+57.02)AR.T	33.49	1746.82	16	2	1	Carbamidomethylation
34M_D494F_cDNA_Seq35211|Cnt=2|VDJ=IGHV04-34::IGHJ05-01*02|CDR3.Len=33	T.SATVADTAVYYC(+57.02)AR.G	39.41	1546.71	14	2	1	Carbamidomethylation
40T_D494F_cDNA_Seq20533|Cnt=2|VDJ=IGHV03-33*03::|CDR3.Len=12	YADSVQGR.F	45.94	894.419	8	2	1
40T_D494F_cDNA_Seq20533|Cnt=2|VDJ=IGHV03-33*03::|CDR3.Len=12	F.TISRDDSK.N	33.22	920.456	8	2	1
42V_D0F_cDNA_Seq22981|Cnt=2|VDJ=IGHV01-02::IGHJ03-01*02|CDR3.Len=27	N.TAYM(+15.99)ELSR.L	43.03	985.454	8	2	10	Oxidation (M)
42V_D0F_cDNA_Seq22981|Cnt=2|VDJ=IGHV01-02::IGHJ03-01*02|CDR3.Len=27	T.DTSINTAYM(+15.99)ELSR.L	36.65	1515.69	13	2	2	Oxidation (M)
42V_D0F_cDNA_Seq8989|Cnt=2|VDJ=IGHV01-18*01:IGHD02-15*01:IGHJ04-01|CDR3.Len=54	R.ADDTAM(+15.99)YYC(+57.02)AR.D	34.59	1351.52	11	2	1	Oxidation (M); Carbamidomethylation
50D_D494F_cDNA_Seq10368|Cnt=2|VDJ=IGHV03:IGHD01-01*01:IGHJ03-01*02|CDR3.Len=9	Y.YAESVKGR.F	50.43	908.472	8	2	8
61R_D0F_cDNA_Seq18692|Cnt=3|VDJ=IGHV03-72::IGHJ06-01|CDR3.Len=3	T.TDYAASVKGR.F	36.08	1066.54	10	2	1
61R_D0F_cDNA_Seq24217|Cnt=3|VDJ=IGHV06-01:IGHD03-03:IGHJ05-01*02|CDR3.Len=36	H.YAESVKGR.I	50.43	908.472	8	2	8
67X_D494F_cDNA_Seq10861|Cnt=4|VDJ=IGHV04-39*02::|CDR3.Len=30	T.VDSVTAADTAFYYC(+57.02)AR.D	45.85	1808.8	16	2	4	Carbamidomethylation
81N_D494F_cDNA_Seq10170|Cnt=4|VDJ=IGHV04-39*02::IGHJ06-01*02|CDR3.Len=33	K.N(+.98)(+42.01)HFSLR.L	35.72	815.393	6	2	1	Deamidation (NQ); Acetylation (N-term)
87U_D494F_cDNA_Seq4332|Cnt=3|VDJ=IGHV04:IGHD04:IGHJ04-01*02|CDR3.Len=42	K.N(+.98)(+42.01)HFSLR.L	35.72	815.393	6	2	1	Deamidation (NQ); Acetylation (N-term)
88V_D0F_cDNA_Seq5107|Cnt=4|VDJ=IGHV01-18*01::IGHJ04-01*02|CDR3.Len=24	R.VTLTTDTSTSTTYM(+15.99)ELR.S	55.28	1934.91	17	2	3	Oxidation (M)
91Y_D494F_cDNA_Seq16599|Cnt=2|VDJ=IGHV01-18*01::IGHJ05-01*02|CDR3.Len=36	VTM(+15.99)TTDTSTNTAYM(+15.99)ELR.S	35.44	1965.87	17	2	1	Oxidation (M)
92Z_D0F_cDNA_Seq417|Cnt=3|VDJ=IGHV01-18*01:IGHD07-27*01:IGHJ04-01*02|CDR3.Len=36	R.SLRSDDTAVYYC(+57.02)AR.E	38.27	1675.76	14	3	1	Carbamidomethylation
92Z_D0F_cDNA_Seq417|Cnt=3|VDJ=IGHV01-18*01:IGHD07-27*01:IGHJ04-01*02|CDR3.Len=36	VTM(+15.99)TTDTSTNTAYM(+15.99)ELR.S	35.44	1965.87	17	2	1	Oxidation (M)
92Z_D494F_cDNA_Seq9537|Cnt=2|VDJ=IGHV01-18*01:IGHD03-10*01:IGHJ05-01*02|CDR3.Len=33	R.VTLTTDTSTSTTYM(+15.99)ELR.S	55.28	1934.91	17	2	3	Oxidation (M)
97E_D0F_cDNA_Seq14293|Cnt=2|VDJ=IGHV03::IGHJ04-01*02|CDR3.Len=33	R.FTISRDNAK.N	46.74	1050.55	9	2	8
97E_D0F_cDNA_Seq14293|Cnt=2|VDJ=IGHV03::IGHJ04-01*02|CDR3.Len=33	F.TISRDNAK.N	40.98	903.477	8	2	2
97E_D0F_cDNA_Seq14293|Cnt=2|VDJ=IGHV03::IGHJ04-01*02|CDR3.Len=33	K.NSLHLQMNSLR(+14.02)AEDTALYYC(+57.02)VR.G	39.29	2667.29	22	3	8	Methylation(KR); Carbamidomethylation
97E_D0F_cDNA_Seq14293|Cnt=2|VDJ=IGHV03::IGHJ04-01*02|CDR3.Len=33	T.ISRDNAK.N	36.89	802.43	7	2	4
98F_D0F_cDNA_Seq12743|Cnt=2|VDJ=IGHV04:IGHD02-15*01:IGHJ04-01*02|CDR3.Len=57	K.N(+.98)(+42.01)HFSLR.L	35.72	815.393	6	2	1	Deamidation (NQ); Acetylation (N-term)
98F_D0F_cDNA_Seq2481|Cnt=4|VDJ=IGHV01-18*01::IGHJ04-01*02|CDR3.Len=36	VTM(+15.99)TTDTSTNTAYM(+15.99)ELR.S	35.44	1965.87	17	2	1	Oxidation (M)
98F_D494F_cDNA_Seq5177|Cnt=2|VDJ=IGHV01-03*01:IGHD06-25*01:IGHJ04-01*02|CDR3.Len=45	S.TAYM(+15.99)ELSR.L	43.03	985.454	8	2	10	Oxidation (M)
98F_D494F_cDNA_Seq5177|Cnt=2|VDJ=IGHV01-03*01:IGHD06-25*01:IGHJ04-01*02|CDR3.Len=45	R.D(+15.99)TSASTAYM(+15.99)ELSR.L	35.18	1462.62	13	2	2	Oxidation or Hydroxylation; Oxidation (M)
AF266511|IGLV8-61*03|F|V-REGION|1..247|247	R.TLIYSTNTR.S	40.68	1067.56	9	2	1
AF266511|IGLV8-61*03|F|V-REGION|1..247|247	R.SSGVPDRFSGS(-15.99)ILGNK.A	40.23	1603.83	16	3	2	Deoxy
AF266511|IGLV8-61*03|F|V-REGION|1..247|247	R.TLIYS(+27.05)TNTR.S	38.43	1094.61	9	2	4	Ethyl amino
D86994|IGLV3-27*01|F|V-REGION|5986..6269|284	I.TC(+57.02)SGDVLAKK.Y	59.75	1077.55	10	2	5	Carbamidomethylation
D86994|IGLV3-27*01|F|V-REGION|5986..6269|284	R.ITC(+57.02)SGD(+14.02)VLAK.K	59.53	1076.55	10	2	10	Carbamidomethylation; Methylation(others)
D86994|IGLV3-27*01|F|V-REGION|5986..6269|284	S.YELTQPSSVSVSPGQTAR(+28.03).I	57.27	1933.97	18	3	9	Dimethylation(KR)
D86994|IGLV3-27*01|F|V-REGION|5986..6269|284	Y.ELTQPSSVSVSPGQTAR.I	57.15	1742.88	17	2	4
D86994|IGLV3-27*01|F|V-REGION|5986..6269|284	R.ITC(+57.02)SGDVLAK.K	57.13	1062.54	10	2	10	Carbamidomethylation
D86994|IGLV3-27*01|F|V-REGION|5986..6269|284	K.DSERPSGIPER.F	54.29	1241.6	11	3	11
D86994|IGLV3-27*01|F|V-REGION|5986..6269|284	S.YELT(-15.99)QPSSVSVSPGQTAR.I	54.12	1889.95	18	2	2	Deoxy
D86994|IGLV3-27*01|F|V-REGION|5986..6269|284	S.YELTQPSSVSVSPGQTAR.I	52.56	1905.94	18	3	15
D86994|IGLV3-27*01|F|V-REGION|5986..6269|284	SYELTQP(+31.99)SSVSVSPGQTAR.I	52.42	2024.97	19	3	1	Dihydroxy
D86994|IGLV3-27*01|F|V-REGION|5986..6269|284	R.ITC(+57.02)SGDVLAK(+14.02).K	51.44	1076.55	10	2	4	Carbamidomethylation; Methylation(KR)
D86994|IGLV3-27*01|F|V-REGION|5986..6269|284	R.ITC(+57.02)SGDVLAK(+42.02).K	50.93	1104.56	10	2	4	Carbamidomethylation; Guanidination
D86994|IGLV3-27*01|F|V-REGION|5986..6269|284	T.C(+57.02)SGDVLAKK.Y	49.98	976.501	9	2	6	Carbamidomethylation
D86994|IGLV3-27*01|F|V-REGION|5986..6269|284	R.ITC(+57.02)SGDVLAKK.Y	49.27	1190.63	11	2	7	Carbamidomethylation
D86994|IGLV3-27*01|F|V-REGION|5986..6269|284	K.DS(+14.02)ERPSGIPER.F	48.5	1255.62	11	3	9	Methylation(others)
D86994|IGLV3-27*01|F|V-REGION|5986..6269|284	R.ITC(+57.02)SGDVLAK(-.98).K	46.77	1061.55	10	2	3	Carbamidomethylation; Amidation
D86994|IGLV3-27*01|F|V-REGION|5986..6269|284	R.ITC(+57.02)SGDVLAK(+14.02)K.Y	45.02	1204.65	11	3	12	Carbamidomethylation; Methylation(KR)
D86994|IGLV3-27*01|F|V-REGION|5986..6269|284	S.YELTQPSSVSVSP(-27.99)GQTAR.I	44.23	1877.95	18	2	4	Pyrrolidone from Proline
D86994|IGLV3-27*01|F|V-REGION|5986..6269|284	I.TC(+57.02)SGDVLAK(+14.02)K.Y	43.69	1091.56	10	2	2	Carbamidomethylation; Methylation(KR)
D86994|IGLV3-27*01|F|V-REGION|5986..6269|284	R.ITC(+57.02)SGDVLAK(+44.03).K	43.63	1106.56	10	2	8	Carbamidomethylation; Ethanolation (KR)
D86994|IGLV3-27*01|F|V-REGION|5986..6269|284	T.C(+57.02)SGDVLAK(+14.02)K.Y	42.81	990.517	9	2	2	Carbamidomethylation; Methylation(KR)
D86994|IGLV3-27*01|F|V-REGION|5986..6269|284	R.ITC(+57.02)SGDVLAK(+26.02)K.Y	42.7	1216.65	11	3	11	Carbamidomethylation; Acetaldehyde +26
D86994|IGLV3-27*01|F|V-REGION|5986..6269|284	S.YE(+37.96)LTQPSSVSVSPGQTAR.I	42.57	1943.9	18	4	1	Replacement of proton by potassium
D86994|IGLV3-27*01|F|V-REGION|5986..6269|284	I.TC(+57.02)SGDVLAK(+26.02)K.Y	42.09	1103.56	10	2	3	Carbamidomethylation; Acetaldehyde +26
D86994|IGLV3-27*01|F|V-REGION|5986..6269|284	I.TC(+57.02)SGD(+14.02)VLAKK.Y	40.82	1091.56	10	2	3	Carbamidomethylation; Methylation(others)
D86994|IGLV3-27*01|F|V-REGION|5986..6269|284	I.TC(+57.02)SGDVLAKK(+14.02).Y	40.36	1091.56	10	2	2	Carbamidomethylation; Methylation(KR)
D86994|IGLV3-27*01|F|V-REGION|5986..6269|284	R.ITC(+57.02)SGD(+14.02)VLAKK.Y	39.51	1204.65	11	2	1	Carbamidomethylation; Methylation(others)
D86994|IGLV3-27*01|F|V-REGION|5986..6269|284	S.YE(+37.95)LTQPSSVSVSPGQTAR.I	38.96	1943.89	18	4	3	Replacement of 2 protons by calcium
D86994|IGLV3-27*01|F|V-REGION|5986..6269|284	K.D(+27.99)SERPSGIPER.F	38.43	1269.59	11	2	1	Formylation
D86994|IGLV3-27*01|F|V-REGION|5986..6269|284	T.C(+57.02)SGDVLAK(+26.02)K.Y	38.26	1002.52	9	2	3	Carbamidomethylation; Acetaldehyde +26
D86994|IGLV3-27*01|F|V-REGION|5986..6269|284	D.S(+114.04)ERPSGIPER.F	37.48	1240.62	10	3	1	Ubiquitin
D86994|IGLV3-27*01|F|V-REGION|5986..6269|284	T.C(+57.02)SGD(+14.02)VLAKK.Y	37.32	990.517	9	2	2	Carbamidomethylation; Methylation(others)
D86994|IGLV3-27*01|F|V-REGION|5986..6269|284	R.ITCSGDVLAK.K	36.79	1005.52	10	2	1
D86994|IGLV3-27*01|F|V-REGION|5986..6269|284	R.ITC(+57.02)SGDVLAK(+44.03)K.Y	35.28	1234.66	11	3	5	Carbamidomethylation; Ethanolation (KR)
D86994|IGLV3-27*01|F|V-REGION|5986..6269|284	S.ERPSGIPER.F	35.16	1039.54	9	2	1
D86994|IGLV3-27*01|F|V-REGION|5986..6269|284	D.SERPSGIPER.F	33.69	1126.57	10	2	1
D86998|IGLV3-12*02|F|V-REGION|10129..10418|290	S.DSNR(+14.02)PSGIPER.F	47.85	1240.62	11	3	3	Methylation(KR)
D86998|IGLV3-12*02|F|V-REGION|10129..10418|290	R.ITC(+57.02)GGNNIGSK.A	45.71	1119.53	11	2	7	Carbamidomethylation
D86998|IGLV3-12*02|F|V-REGION|10129..10418|290	S.D(+42.01)SNRPSGIPER.F	40.89	1268.61	11	3	2	Acetylation (N-term)
D87016|IGLV1-47*02|F|V-REGION|27990..28285|296	K.SGTSASLAISGLR.S	42.74	1218.66	13	2	2
HM855361|IGHV7-4-1*05|F|V-REGION|24..319|296	Q(+.98)VQLVQSGSELK(+42.01)KPGASVK.V	44.49	2025.11	19	3	3	Deamidation (NQ); Acetylation (K)
HM855392|IGHV3-43*02|F|V-REGION|22..319|298	K.NSLYLQM(+15.99)NSLR.T	50.82	1353.67	11	2	3	Oxidation (M)
HM855392|IGHV3-43*02|F|V-REGION|22..319|298	EVQLVE(+37.96)SGGGVVQPGGSLR.L	48.52	1904.94	19	4	6	Replacement of proton by potassium
HM855392|IGHV3-43*02|F|V-REGION|22..319|298	EVQLVE(+21.98)SGGGVVQPGGSLR.L	41.42	1888.96	19	3	3	Sodium adduct
HM855392|IGHV3-43*02|F|V-REGION|22..319|298	E(-18.01)VQLVESGGGVVQPGGSLR.L	40.99	1848.97	19	2	9	Pyro-glu from E
HM855392|IGHV3-43*02|F|V-REGION|22..319|298	R.FTISRDNSK.N	37.62	1066.54	9	2	4
HM855392|IGHV3-43*02|F|V-REGION|22..319|298	EVQLVESGGGVVQPGGSLR.L	37.23	1866.98	19	2	3
HM855392|IGHV3-43*02|F|V-REGION|22..319|298	F.TISRDNSK.N	36.08	919.472	8	2	1
HM855392|IGHV3-43*02|F|V-REGION|22..319|298	Y.YADSVKGR.F	33.7	894.456	8	2	1
HM855485|IGHV7-4-1*04|F|V-REGION|24..319|296	Q(-17.03)VQLVQSGSELKKPGASVK.V	48.86	1965.09	19	3	2	Pyro-glu from Q
HM855485|IGHV7-4-1*04|F|V-REGION|24..319|296	Q(+.98)VQLVQSGSELK(+42.01)KPGASVK.V	44.49	2025.11	19	3	3	Deamidation (NQ); Acetylation (K)
HM855485|IGHV7-4-1*04|F|V-REGION|24..319|296	K.AEDTAVYYC(+57.02)AR	38.04	1317.57	11	2	5	Carbamidomethylation
HM855583|IGHV3-11*05|F|V-REGION|22..317|296	V.E(-18.01)SGGGLVKPGGSLR.L	54.71	1294.7	14	2	1	Pyro-glu from E
HM855583|IGHV3-11*05|F|V-REGION|22..317|296	Q(-17.03)VQLVESGGGLVKPGGSLR.L	51.18	1863.02	19	3	5	Pyro-glu from Q
HM855583|IGHV3-11*05|F|V-REGION|22..317|296	K.NSLYLQM(+15.99)NSLR.A	50.82	1353.67	11	2	3	Oxidation (M)
HM855583|IGHV3-11*05|F|V-REGION|22..317|296	Q(+.98)VQLVESGGGLVKPGGSLR.L	48.64	1881.03	19	3	3	Deamidation (NQ)
HM855583|IGHV3-11*05|F|V-REGION|22..317|296	R.FTISRDNAK.N	46.74	1050.55	9	2	8
HM855583|IGHV3-11*05|F|V-REGION|22..317|296	F.TISRDNAK.N	40.98	903.477	8	2	2
HM855583|IGHV3-11*05|F|V-REGION|22..317|296	R.AEDTAVYYC(+57.02)AR	38.04	1317.57	11	2	5	Carbamidomethylation
HM855583|IGHV3-11*05|F|V-REGION|22..317|296	T.ISRDNAK.N	36.89	802.43	7	2	4
HM855583|IGHV3-11*05|F|V-REGION|22..317|296	QVQ(+.98)LVESGGGLVKPGGSLR.L	36.86	1881.03	19	2	4	Deamidation (NQ)
HM855583|IGHV3-11*05|F|V-REGION|22..317|296	N.YADSVKGR.F	33.7	894.456	8	2	1
HM855583|IGHV3-11*05|F|V-REGION|22..317|296	V.QLVESGGGLVKPGGSLR.L	33.52	1652.92	17	3	1
HM855939|IGHV3-NL1*01|F|V-REGION|22..317|296	K.NTLYLQM(+15.99)NSLR.A	53.09	1367.69	11	2	6	Oxidation (M)
HM855939|IGHV3-NL1*01|F|V-REGION|22..317|296	Q(-17.03)VQLVESGGGVVQPGGSLR.L	43.66	1848.97	19	2	4	Pyro-glu from Q
HM855939|IGHV3-NL1*01|F|V-REGION|22..317|296	Q(+.98)VQLVESGGGVVQPGGSLR.L	43.19	1866.98	19	3	6	Deamidation (NQ)
HM855939|IGHV3-NL1*01|F|V-REGION|22..317|296	R.AEDTAVYYC(+57.02)AK	42.96	1289.56	11	2	4	Carbamidomethylation
HM855939|IGHV3-NL1*01|F|V-REGION|22..317|296	Q(+42.01)VQLVES(-18.01)GGGVVQPGGSLR.L	42.06	1890	19	3	1	Acetylation (Protein N-term); Dehydration
HM855939|IGHV3-NL1*01|F|V-REGION|22..317|296	R.FTISRDNSK.N	37.62	1066.54	9	2	4
HM855939|IGHV3-NL1*01|F|V-REGION|22..317|296	F.TISRDNSK.N	36.08	919.472	8	2	1
HM855939|IGHV3-NL1*01|F|V-REGION|22..317|296	Y.YADSVKGR.F	33.7	894.456	8	2	1
IMGT000035|IGHV7-4-1*01|F|V-REGION|854405..854700|296	Q(-17.03)VQLVQSGSELKKPGASVK.V	48.86	1965.09	19	3	2	Pyro-glu from Q
IMGT000035|IGHV7-4-1*01|F|V-REGION|854405..854700|296	Q(+.98)VQLVQSGSELK(+42.01)KPGASVK.V	44.49	2025.11	19	3	3	Deamidation (NQ); Acetylation (K)
IMGT000035|IGHV7-4-1*01|F|V-REGION|854405..854700|296	K.AEDTAVYYC(+57.02)AR	38.04	1317.57	11	2	5	Carbamidomethylation
K02768|IGKV3-11*02|F|V-REGION|363..649|287	EIVLTQSPATLSLSPGER.A	72.87	1897.02	18	2	6
K02768|IGKV3-11*02|F|V-REGION|363..649|287	R.LLIYDASNR.A	53.25	1063.57	9	2	6
K02768|IGKV3-11*02|F|V-REGION|363..649|287	R.LLIYDASNRATGIP(+31.99)AR.F	38.26	1761.94	16	3	8	Dihydroxy
KC713937|IGHV3-20*02|ORF|V-REGION|411..706|296	EVQLVESGGGVVRPGGSLR.L	63.06	1895.02	19	3	9
KC713937|IGHV3-20*02|ORF|V-REGION|411..706|296	K.NSLYLQM(+15.99)NSLR.A	50.82	1353.67	11	2	3	Oxidation (M)
KC713937|IGHV3-20*02|ORF|V-REGION|411..706|296	EVQLVESGGGVVR(+14.02)PGGSLR.L	49.51	1909.04	19	3	4	Methylation(KR)
KC713937|IGHV3-20*02|ORF|V-REGION|411..706|296	T.GYAD(+14.02)SVKGR.F	47.08	965.493	9	2	8	Methylation(others)
KC713937|IGHV3-20*02|ORF|V-REGION|411..706|296	R.FTISRDNAK.N	46.74	1050.55	9	2	8
KC713937|IGHV3-20*02|ORF|V-REGION|411..706|296	S.TGYAD(+14.02)SVKGR.F	45.88	1066.54	10	2	4	Methylation(others)
KC713937|IGHV3-20*02|ORF|V-REGION|411..706|296	S.TGYAD(+14.02)SVK.G	43.06	853.418	8	2	12	Methylation(others)
KC713937|IGHV3-20*02|ORF|V-REGION|411..706|296	F.TISRDNAK.N	40.98	903.477	8	2	2
KC713937|IGHV3-20*02|ORF|V-REGION|411..706|296	E(-18.01)VQLVESGGGVVR(+14.02)PGGSLR.L	37.66	1891.03	19	3	1	Pyro-glu from E; Methylation(KR)
KC713937|IGHV3-20*02|ORF|V-REGION|411..706|296	T.ISRDNAK.N	36.89	802.43	7	2	4
KC713937|IGHV3-20*02|ORF|V-REGION|411..706|296	G.YADSVKGR.F	33.7	894.456	8	2	1
KC713950|IGHV3-43D*03|F|V-REGION|411..708|298	K.NSLYLQM(+15.99)NSLR.A	50.82	1353.67	11	2	3	Oxidation (M)
KC713950|IGHV3-43D*03|F|V-REGION|411..708|298	EVQLVESGGVVVQPGGSLR.L	43.27	1909.03	19	3	7
KC713950|IGHV3-43D*03|F|V-REGION|411..708|298	N.SLRAED(+43.99)TALYYC(+57.02)AK.D	41.03	1703.78	14	3	2	Carboxylation (DKW); Carbamidomethylation
KC713950|IGHV3-43D*03|F|V-REGION|411..708|298	EVQLVE(+37.96)SGGVVVQPGGSLR.L	39.88	1946.98	19	4	2	Replacement of proton by potassium
KC713950|IGHV3-43D*03|F|V-REGION|411..708|298	R.FTISRDNSK.N	37.62	1066.54	9	2	4
KC713950|IGHV3-43D*03|F|V-REGION|411..708|298	F.TISRDNSK.N	36.08	919.472	8	2	1
KC713950|IGHV3-43D*03|F|V-REGION|411..708|298	Y.YADSVKGR.F	33.7	894.456	8	2	1
KF698732|IGHV3-38-3*01|ORF|V-REGION|411..700|290	EVQLVESRGVLVQ(+.98)PGGSL.R	38.03	1867.01	18	3	5	Deamidation (NQ)
KF698732|IGHV3-38-3*01|ORF|V-REGION|411..700|290	EVQLVES(+114.04)R.G	37.62	1072.55	8	2	1	Ubiquitin
KF698732|IGHV3-38-3*01|ORF|V-REGION|411..700|290	R.FTISRDNSK.N	37.62	1066.54	9	2	4
KF698732|IGHV3-38-3*01|ORF|V-REGION|411..700|290	F.TISRDNSK.N	36.08	919.472	8	2	1
KF698732|IGHV3-38-3*01|ORF|V-REGION|411..700|290	R.LSC(+57.02)AASGFT(+27.05)VS.S	35.81	1125.55	11	2	2	Carbamidomethylation; Ethyl amino
KF698732|IGHV3-38-3*01|ORF|V-REGION|411..700|290	V.LVQPGGSLR.L	33.53	925.534	9	2	1
KF698735|IGHV3-53*02|F|V-REGION|409..701|293	K.NTLYLQM(+15.99)NSLR.A	53.09	1367.69	11	2	6	Oxidation (M)
KF698735|IGHV3-53*02|F|V-REGION|409..701|293	R.AEDTAVYYC(+57.02)AR	38.04	1317.57	11	2	5	Carbamidomethylation
KF698735|IGHV3-53*02|F|V-REGION|409..701|293	R.FTISRDNSK.N	37.62	1066.54	9	2	4
KF698735|IGHV3-53*02|F|V-REGION|409..701|293	F.TISRDNSK.N	36.08	919.472	8	2	1
KF698735|IGHV3-53*02|F|V-REGION|409..701|293	R.LSC(+57.02)AASGFT(+27.05)VS.S	35.81	1125.55	11	2	2	Carbamidomethylation; Ethyl amino
KF698735|IGHV3-53*02|F|V-REGION|409..701|293	E(-18.01)VQLVETGGGLIQPGGSLR.L	35.39	1891.02	19	2	2	Pyro-glu from E
KF698735|IGHV3-53*02|F|V-REGION|409..701|293	Y.YADSVKGR.F	33.7	894.456	8	2	1
KM455561|IGKV3D-11*02|F|V-REGION|230..516|287	EIVLTQSPATLSLSPGER.A	72.87	1897.02	18	2	6
KM455561|IGKV3D-11*02|F|V-REGION|230..516|287	R.LLIYDASNR.A	53.25	1063.57	9	2	6
KM455561|IGKV3D-11*02|F|V-REGION|230..516|287	R.LLIYDASNRATGIP(+31.99)AR.F	38.26	1761.94	16	3	8	Dihydroxy
KM455564|IGKV3D-15*03|F|V-REGION|230..516|287	EIVM(+15.99)TQSPATLSVSPGER.A	38	1916.95	18	2	4	Oxidation (M)
KM455566|IGKV1-17*03|F|V-REGION|186..472|287	DIQM(+15.99)TQSPSAM(+15.99)SASVGDR.V	36.94	1911.83	18	2	4	Oxidation (M)
L19271|IGKV3D-11*03|F|V-REGION|205..491|287	EIVLTQSPATLSLSPGER.A	72.87	1897.02	18	2	6
L19271|IGKV3D-11*03|F|V-REGION|205..491|287	R.LLIYDASNR.A	53.25	1063.57	9	2	6
L19271|IGKV3D-11*03|F|V-REGION|205..491|287	R.LLIYDASNRATGIP(+31.99)AR.F	38.26	1761.94	16	3	8	Dihydroxy
L19272|IGKV3D-20*02|ORF|V-REGION|223..512|290	EIVLTQSPATLSLSPGER.A	72.87	1897.02	18	2	6
L19272|IGKV3D-20*02|ORF|V-REGION|223..512|290	R.LLIYDASSR.A	57.61	1036.56	9	2	6
L19272|IGKV3D-20*02|ORF|V-REGION|223..512|290	R.LLIYDASSR(+14.02).A	43.34	1050.57	9	2	5	Methylation(KR)
L19272|IGKV3D-20*02|ORF|V-REGION|223..512|290	R.LLIYDASSRATGIPD(+43.99)R.F	39.89	1790.92	16	3	3	Carboxylation (DKW)
L19272|IGKV3D-20*02|ORF|V-REGION|223..512|290	R.LLIYDASSR(+44.03).A	34.68	1080.58	9	2	1	Ethanolation (KR)
L26401|IGHV3-30*02|F|V-REGION|104..399|296	K.NTLYLQM(+15.99)NSLR.A	53.09	1367.69	11	2	6	Oxidation (M)
L26401|IGHV3-30*02|F|V-REGION|104..399|296	Q(-17.03)VQLVESGGGVVQPGGSLR.L	43.66	1848.97	19	2	4	Pyro-glu from Q
L26401|IGHV3-30*02|F|V-REGION|104..399|296	Q(+.98)VQLVESGGGVVQPGGSLR.L	43.19	1866.98	19	3	6	Deamidation (NQ)
L26401|IGHV3-30*02|F|V-REGION|104..399|296	R.AEDTAVYYC(+57.02)AK	42.96	1289.56	11	2	4	Carbamidomethylation
L26401|IGHV3-30*02|F|V-REGION|104..399|296	Q(+42.01)VQLVES(-18.01)GGGVVQPGGSLR.L	42.06	1890	19	3	1	Acetylation (Protein N-term); Dehydration
L26401|IGHV3-30*02|F|V-REGION|104..399|296	R.FTISRDNSK.N	37.62	1066.54	9	2	4
L26401|IGHV3-30*02|F|V-REGION|104..399|296	F.TISRDNSK.N	36.08	919.472	8	2	1
L26401|IGHV3-30*02|F|V-REGION|104..399|296	Y.YADSVKGR.F	33.7	894.456	8	2	1
L29166|IGLV3-10*02|F|V-REGION|241..525|285	R.ITC(+57.02)SGDALPK.K	64.63	1060.52	10	2	7	Carbamidomethylation
L29166|IGLV3-10*02|F|V-REGION|241..525|285	SYELTQPPSVSVSPGQTAR.I	60.99	2003	19	3	12
L29166|IGLV3-10*02|F|V-REGION|241..525|285	K.YAYWYQQK.S	60.26	1148.53	8	2	6
L29166|IGLV3-10*02|F|V-REGION|241..525|285	SYELTQPPSVSVSP(-27.99)GQTAR.I	55.71	1975	19	2	12	Pyrrolidone from Proline
L29166|IGLV3-10*02|F|V-REGION|241..525|285	I.TC(+57.02)SGDALPKK.Y	55.7	1075.53	10	2	9	Carbamidomethylation
L29166|IGLV3-10*02|F|V-REGION|241..525|285	Q.PPSVSVSPGQTAR.I	55.15	1281.67	13	2	5
L29166|IGLV3-10*02|F|V-REGION|241..525|285	SYE(+21.98)LTQPPSVSVSPGQTAR.I	50.03	2024.98	19	3	1	Sodium adduct
L29166|IGLV3-10*02|F|V-REGION|241..525|285	S.YELTQPPSVSVSPGQTAR(+28.03).I	48.27	1944	18	2	4	Dimethylation(KR)
L29166|IGLV3-10*02|F|V-REGION|241..525|285	R.ITC(+57.02)SGD(+28.03)ALPK.K	47.41	1088.55	10	2	9	Carbamidomethylation; Ethylation
L29166|IGLV3-10*02|F|V-REGION|241..525|285	K.YAYW(+31.99)YQQK.S	47.35	1180.52	8	2	2	Dihydroxy
L29166|IGLV3-10*02|F|V-REGION|241..525|285	S.YELTQPPS(+14.02)VSVSPGQTAR.I	40.25	1929.98	18	2	2	Methylation(others)
L29166|IGLV3-10*02|F|V-REGION|241..525|285	I.TC(+57.02)SGD(+28.03)ALPKK.Y	40.09	1103.56	10	2	1	Carbamidomethylation; Ethylation
M18806|IGHV5-51*02|F|V-REGION|251..546|296	E(-18.01)VQLVQSGAEVK.K	57.22	1267.68	12	2	5	Pyro-glu from E
M18806|IGHV5-51*02|F|V-REGION|251..546|296	EVQLVQSGAEVK.K	48.21	1285.69	12	2	6
M18806|IGHV5-51*02|F|V-REGION|251..546|296	K.A(+42.01)SDTAM(+15.99)YYC(+57.02)AR	36.22	1365.53	11	2	1	Acetylation (N-term); Oxidation (M); Carbamidomethylation
M18806|IGHV5-51*02|F|V-REGION|251..546|296	EVQLVQSGAEVKKPGESLK.I	35.41	2025.11	19	3	1
M23090|IGKV3-15*01|F|V-REGION|905..1191|287	R.LLIYGASTR.A	52.5	992.565	9	2	7
M23090|IGKV3-15*01|F|V-REGION|905..1191|287	EIVM(+15.99)TQSPATLSVSPGER.A	38	1916.95	18	2	4	Oxidation (M)
M64856|IGKV1-33*01|F|V-REGION|321..607|287	DIQMTQSPSSLSASVGDR.V	46.81	1877.88	18	2	1
M64856|IGKV1-33*01|F|V-REGION|321..607|287	DIQM(+15.99)TQSPSSLSASVGDR.V	45.36	1893.87	18	2	7	Oxidation (M)
M64856|IGKV1-33*01|F|V-REGION|321..607|287	DIQM(+15.99)TQSPSSLSASVGDRVTITC(+57.02)QAS(+21.98).Q	42.63	2776.26	26	3	1	Oxidation (M); Carbamidomethylation; Sodium adduct
M64856|IGKV1-33*01|F|V-REGION|321..607|287	K.LLIYDASNLETGVPSR.F	38.83	1746.92	16	2	1
M77299|IGHV3-64*04|F|V-REGION|112..407|296	K.NTLYLQM(+15.99)NSLR.A	53.09	1367.69	11	2	6	Oxidation (M)
M77299|IGHV3-64*04|F|V-REGION|112..407|296	Q(-17.03)VQLVESGGGLVQPGGSLR.L	48.53	1862.98	19	3	2	Pyro-glu from Q
M77299|IGHV3-64*04|F|V-REGION|112..407|296	R.AEDTAVYYC(+57.02)AR	38.04	1317.57	11	2	5	Carbamidomethylation
M77299|IGHV3-64*04|F|V-REGION|112..407|296	R.FTISRDNSK.N	37.62	1066.54	9	2	4
M77299|IGHV3-64*04|F|V-REGION|112..407|296	F.TISRDNSK.N	36.08	919.472	8	2	1
M77299|IGHV3-64*04|F|V-REGION|112..407|296	Q.V(+71.04)QLVESGGGLVQPGGSLR.L	35.08	1822.99	18	2	1	Propionamide (K X@N-term)
M77299|IGHV3-64*04|F|V-REGION|112..407|296	QVQ(+.98)LVESGGGLVQPGGSLR.L	34.8	1881	19	2	1	Deamidation (NQ)
M77299|IGHV3-64*04|F|V-REGION|112..407|296	Y.YADSVKGR.F	33.7	894.456	8	2	1
M77299|IGHV3-64*04|F|V-REGION|112..407|296	G.LVQPGGSLR.L	33.53	925.534	9	2	1
M83132|IGHV1-69*04|F|V-REGION|406..701|296	Q(-17.03)VQLVQSGAEVKKPGSSVK.V	80.77	1951.07	19	3	9	Pyro-glu from Q
M83132|IGHV1-69*04|F|V-REGION|406..701|296	R.QAPGQGLEWMGR.I	48.83	1328.63	12	2	5
M83132|IGHV1-69*04|F|V-REGION|406..701|296	R.QAPGQGLEWM(+15.99)GR.I	48.64	1344.62	12	2	10	Oxidation (M)
M83132|IGHV1-69*04|F|V-REGION|406..701|296	R.Q(-17.03)APGQGLEWM(+15.99)GR.I	46	1327.6	12	2	3	Pyro-glu from Q; Oxidation (M)
M83132|IGHV1-69*04|F|V-REGION|406..701|296	A.PGQGLEWM(+15.99)GR.I	41.4	1145.53	10	2	5	Oxidation (M)
M99408|IGHV3-15*03|F|V-REGION|128..429|302	EVQLVESAGALVQPGGSLR.L	34.45	1909.03	19	3	1
M99408|IGHV3-15*03|F|V-REGION|128..429|302	A.LVQPGGSLR.L	33.53	925.534	9	2	1
M99637|IGHV1-8*01|F|V-REGION|201..496|296	Q(-17.03)VQLVQSGAEVKKPGASVK.V	87.78	1935.08	19	3	22	Pyro-glu from Q
M99637|IGHV1-8*01|F|V-REGION|201..496|296	Q(-17.03)VQLVQSGAEVK(+14.02)KPGASVK.V	83.2	1949.09	19	3	1	Pyro-glu from Q; Methylation(KR)
M99637|IGHV1-8*01|F|V-REGION|201..496|296	V.Q(+226.08)LVQSGAEVKKPGASVK.V	50.97	1951.06	17	3	5	Biotinylation
M99637|IGHV1-8*01|F|V-REGION|201..496|296	Q.SGAEVKKPGASVK.V	50.31	1256.71	13	2	2
M99637|IGHV1-8*01|F|V-REGION|201..496|296	R.N(+.98)TSISTAYMELSSLR.S	35.88	1672.8	15	2	1	Deamidation (NQ)
M99637|IGHV1-8*01|F|V-REGION|201..496|296	R.N(+.98)TSISTAYM(+15.99)ELSSLR.S	33.26	1688.79	15	2	1	Deamidation (NQ); Oxidation (M)
M99652|IGHV3-11*01|F|V-REGION|202..497|296	V.E(-18.01)SGGGLVKPGGSLR.L	54.71	1294.7	14	2	1	Pyro-glu from E
M99652|IGHV3-11*01|F|V-REGION|202..497|296	Q(-17.03)VQLVESGGGLVKPGGSLR.L	51.18	1863.02	19	3	5	Pyro-glu from Q
M99652|IGHV3-11*01|F|V-REGION|202..497|296	K.NSLYLQM(+15.99)NSLR.A	50.82	1353.67	11	2	3	Oxidation (M)
M99652|IGHV3-11*01|F|V-REGION|202..497|296	Q(+.98)VQLVESGGGLVKPGGSLR.L	48.64	1881.03	19	3	3	Deamidation (NQ)
M99652|IGHV3-11*01|F|V-REGION|202..497|296	R.FTISRDNAK.N	46.74	1050.55	9	2	8
M99652|IGHV3-11*01|F|V-REGION|202..497|296	S.GS(+114.04)TIYYADSVK.G	42.69	1316.62	11	2	3	Ubiquitin
M99652|IGHV3-11*01|F|V-REGION|202..497|296	F.TISRDNAK.N	40.98	903.477	8	2	2
M99652|IGHV3-11*01|F|V-REGION|202..497|296	R.AEDTAVYYC(+57.02)AR	38.04	1317.57	11	2	5	Carbamidomethylation
M99652|IGHV3-11*01|F|V-REGION|202..497|296	T.ISRDNAK.N	36.89	802.43	7	2	4
M99652|IGHV3-11*01|F|V-REGION|202..497|296	QVQ(+.98)LVESGGGLVKPGGSLR.L	36.86	1881.03	19	2	4	Deamidation (NQ)
M99652|IGHV3-11*01|F|V-REGION|202..497|296	Y.YADSVKGR.F	33.7	894.456	8	2	1
M99652|IGHV3-11*01|F|V-REGION|202..497|296	V.QLVESGGGLVKPGGSLR.L	33.52	1652.92	17	3	1
M99657|IGHV3-20*01|F|V-REGION|170..465|296	EVQLVESGGGVVRPGGSLR.L	63.06	1895.02	19	3	9
M99657|IGHV3-20*01|F|V-REGION|170..465|296	K.NSLYLQM(+15.99)NSLR.A	50.82	1353.67	11	2	3	Oxidation (M)
M99657|IGHV3-20*01|F|V-REGION|170..465|296	EVQLVESGGGVVR(+14.02)PGGSLR.L	49.51	1909.04	19	3	4	Methylation(KR)
M99657|IGHV3-20*01|F|V-REGION|170..465|296	T.GYAD(+14.02)SVKGR.F	47.08	965.493	9	2	8	Methylation(others)
M99657|IGHV3-20*01|F|V-REGION|170..465|296	R.FTISRDNAK.N	46.74	1050.55	9	2	8
M99657|IGHV3-20*01|F|V-REGION|170..465|296	S.TGYAD(+14.02)SVKGR.F	45.88	1066.54	10	2	4	Methylation(others)
M99657|IGHV3-20*01|F|V-REGION|170..465|296	S.TGYAD(+14.02)SVK.G	43.06	853.418	8	2	12	Methylation(others)
M99657|IGHV3-20*01|F|V-REGION|170..465|296	F.TISRDNAK.N	40.98	903.477	8	2	2
M99657|IGHV3-20*01|F|V-REGION|170..465|296	R.LSC(+57.02)AASGFTFDDYGM(+15.99)SWVR.Q	39.96	2184.92	19	2	5	Carbamidomethylation; Oxidation (M)
M99657|IGHV3-20*01|F|V-REGION|170..465|296	E(-18.01)VQLVESGGGVVR(+14.02)PGGSLR.L	37.66	1891.03	19	3	1	Pyro-glu from E; Methylation(KR)
M99657|IGHV3-20*01|F|V-REGION|170..465|296	T.ISRDNAK.N	36.89	802.43	7	2	4
M99657|IGHV3-20*01|F|V-REGION|170..465|296	R.LSC(+57.02)AASGFTFDDYGMSWVR.Q	34.73	2168.93	19	2	1	Carbamidomethylation
M99657|IGHV3-20*01|F|V-REGION|170..465|296	G.YADSVKGR.F	33.7	894.456	8	2	1
M99672|IGHV3-43*01|F|V-REGION|330..627|298	K.NSLYLQM(+15.99)NSLR.T	50.82	1353.67	11	2	3	Oxidation (M)
M99672|IGHV3-43*01|F|V-REGION|330..627|298	EVQLVESGGVVVQPGGSLR.L	43.27	1909.03	19	3	7
M99672|IGHV3-43*01|F|V-REGION|330..627|298	EVQLVE(+37.96)SGGVVVQPGGSLR.L	39.88	1946.98	19	4	2	Replacement of proton by potassium
M99672|IGHV3-43*01|F|V-REGION|330..627|298	R.FTISRDNSK.N	37.62	1066.54	9	2	4
M99672|IGHV3-43*01|F|V-REGION|330..627|298	F.TISRDNSK.N	36.08	919.472	8	2	1
M99672|IGHV3-43*01|F|V-REGION|330..627|298	Y.YADSVKGR.F	33.7	894.456	8	2	1
M99686|IGHV5-51*01|F|V-REGION|308..603|296	E(-18.01)VQLVQSGAEVK.K	57.22	1267.68	12	2	5	Pyro-glu from E
M99686|IGHV5-51*01|F|V-REGION|308..603|296	EVQLVQSGAEVK.K	48.21	1285.69	12	2	6
M99686|IGHV5-51*01|F|V-REGION|308..603|296	K.A(+42.01)SDTAM(+15.99)YYC(+57.02)AR	36.22	1365.53	11	2	1	Acetylation (N-term); Oxidation (M); Carbamidomethylation
M99686|IGHV5-51*01|F|V-REGION|308..603|296	EVQLVQSGAEVKKPGESLK.I	35.41	2025.11	19	3	1
MG719312|IGHV1-8*03|F|V-REGION|127..422|296	Q(-17.03)VQLVQSGAEVKKPGASVK.V	87.78	1935.08	19	3	22	Pyro-glu from Q
MG719312|IGHV1-8*03|F|V-REGION|127..422|296	Q(-17.03)VQLVQSGAEVK(+14.02)KPGASVK.V	83.2	1949.09	19	3	1	Pyro-glu from Q; Methylation(KR)
MG719312|IGHV1-8*03|F|V-REGION|127..422|296	V.Q(+226.08)LVQSGAEVKKPGASVK.V	50.97	1951.06	17	3	5	Biotinylation
MG719312|IGHV1-8*03|F|V-REGION|127..422|296	Q.SGAEVKKPGASVK.V	50.31	1256.71	13	2	2
MG719312|IGHV1-8*03|F|V-REGION|127..422|296	R.N(+.98)TSISTAYMELSSLR.S	35.88	1672.8	15	2	1	Deamidation (NQ)
MG719312|IGHV1-8*03|F|V-REGION|127..422|296	R.N(+.98)TSISTAYM(+15.99)ELSSLR.S	33.26	1688.79	15	2	1	Deamidation (NQ); Oxidation (M)
MG719326|IGHV1-69*15|F|V-REGION|127..422|296	Q(-17.03)VQLVQSGAEVKKPGSSVK.V	80.77	1951.07	19	3	9	Pyro-glu from Q
MG719326|IGHV1-69*15|F|V-REGION|127..422|296	R.QAPGQGLEWMGR.I	48.83	1328.63	12	2	5
MG719326|IGHV1-69*15|F|V-REGION|127..422|296	R.QAPGQGLEWM(+15.99)GR.I	48.64	1344.62	12	2	10	Oxidation (M)
MG719326|IGHV1-69*15|F|V-REGION|127..422|296	R.Q(-17.03)APGQGLEWM(+15.99)GR.I	46	1327.6	12	2	3	Pyro-glu from Q; Oxidation (M)
MG719326|IGHV1-69*15|F|V-REGION|127..422|296	A.PGQGLEWM(+15.99)GR.I	41.4	1145.53	10	2	5	Oxidation (M)
MH332884|IGHV3-20*03|ORF|V-REGION|227..522|296	EVQLVESGGGVVRPGGSLR.L	63.06	1895.02	19	3	9
MH332884|IGHV3-20*03|ORF|V-REGION|227..522|296	K.NSLYLQM(+15.99)NSLR.A	50.82	1353.67	11	2	3	Oxidation (M)
MH332884|IGHV3-20*03|ORF|V-REGION|227..522|296	EVQLVESGGGVVR(+14.02)PGGSLR.L	49.51	1909.04	19	3	4	Methylation(KR)
MH332884|IGHV3-20*03|ORF|V-REGION|227..522|296	T.GYAD(+14.02)SVKGR.F	47.08	965.493	9	2	8	Methylation(others)
MH332884|IGHV3-20*03|ORF|V-REGION|227..522|296	R.FTISRDNAK.N	46.74	1050.55	9	2	8
MH332884|IGHV3-20*03|ORF|V-REGION|227..522|296	S.TGYAD(+14.02)SVKGR.F	45.88	1066.54	10	2	4	Methylation(others)
MH332884|IGHV3-20*03|ORF|V-REGION|227..522|296	S.TGYAD(+14.02)SVK.G	43.06	853.418	8	2	12	Methylation(others)
MH332884|IGHV3-20*03|ORF|V-REGION|227..522|296	F.TISRDNAK.N	40.98	903.477	8	2	2
MH332884|IGHV3-20*03|ORF|V-REGION|227..522|296	E(-18.01)VQLVESGGGVVR(+14.02)PGGSLR.L	37.66	1891.03	19	3	1	Pyro-glu from E; Methylation(KR)
MH332884|IGHV3-20*03|ORF|V-REGION|227..522|296	T.ISRDNAK.N	36.89	802.43	7	2	4
MH332884|IGHV3-20*03|ORF|V-REGION|227..522|296	G.YADSVKGR.F	33.7	894.456	8	2	1
MK540646|IGHV3-20*04|F|V-REGION|37771..38066|296	EVQLVESGGGVVRPGGSLR.L	63.06	1895.02	19	3	9
MK540646|IGHV3-20*04|F|V-REGION|37771..38066|296	K.NSLYLQM(+15.99)NSLR.A	50.82	1353.67	11	2	3	Oxidation (M)
MK540646|IGHV3-20*04|F|V-REGION|37771..38066|296	EVQLVESGGGVVR(+14.02)PGGSLR.L	49.51	1909.04	19	3	4	Methylation(KR)
MK540646|IGHV3-20*04|F|V-REGION|37771..38066|296	T.GYAD(+14.02)SVKGR.F	47.08	965.493	9	2	8	Methylation(others)
MK540646|IGHV3-20*04|F|V-REGION|37771..38066|296	R.FTISRDNAK.N	46.74	1050.55	9	2	8
MK540646|IGHV3-20*04|F|V-REGION|37771..38066|296	S.TGYAD(+14.02)SVKGR.F	45.88	1066.54	10	2	4	Methylation(others)
MK540646|IGHV3-20*04|F|V-REGION|37771..38066|296	S.TGYAD(+14.02)SVK.G	43.06	853.418	8	2	12	Methylation(others)
MK540646|IGHV3-20*04|F|V-REGION|37771..38066|296	F.TISRDNAK.N	40.98	903.477	8	2	2
MK540646|IGHV3-20*04|F|V-REGION|37771..38066|296	R.LSC(+57.02)AASGFTFDDYGM(+15.99)SWVR.Q	39.96	2184.92	19	2	5	Carbamidomethylation; Oxidation (M)
MK540646|IGHV3-20*04|F|V-REGION|37771..38066|296	E(-18.01)VQLVESGGGVVR(+14.02)PGGSLR.L	37.66	1891.03	19	3	1	Pyro-glu from E; Methylation(KR)
MK540646|IGHV3-20*04|F|V-REGION|37771..38066|296	T.ISRDNAK.N	36.89	802.43	7	2	4
MK540646|IGHV3-20*04|F|V-REGION|37771..38066|296	R.LSC(+57.02)AASGFTFDDYGMSWVR.Q	34.73	2168.93	19	2	1	Carbamidomethylation
MK540646|IGHV3-20*04|F|V-REGION|37771..38066|296	G.YADSVKGR.F	33.7	894.456	8	2	1
X01668|IGKV3-11*01|F|V-REGION|363..649|287	EIVLTQSPATLSLSPGER.A	72.87	1897.02	18	2	6
X01668|IGKV3-11*01|F|V-REGION|363..649|287	R.LLIYDASNR.A	53.25	1063.57	9	2	6
X01668|IGKV3-11*01|F|V-REGION|363..649|287	R.LLIYDASNRATGIP(+31.99)AR.F	38.26	1761.94	16	3	8	Dihydroxy
X12686|IGKV3-20*01|F|V-REGION|355..644|290	EIVLTQSPGTLSLSPGER.A	93.62	1883	18	2	13
X12686|IGKV3-20*01|F|V-REGION|355..644|290	R.ATLS(+79.97)C(+57.02)RA.S	46.66	857.347	7	2	6	Phosphorylation (STY); Carbamidomethylation
X12686|IGKV3-20*01|F|V-REGION|355..644|290	R.LLIYGASSR.A	45.86	978.55	9	2	1
X12686|IGKV3-20*01|F|V-REGION|355..644|290	E.I(+163.05)VLTQSPGTLSLSPGER.A	35.78	1917	17	2	2	Phenethyl isothiocyanate
X12687|IGKV3D-20*01|F|V-REGION|355..644|290	EIVLTQSPATLSLSPGER.A	72.87	1897.02	18	2	6
X12687|IGKV3D-20*01|F|V-REGION|355..644|290	R.LLIYDASSR.A	57.61	1036.56	9	2	6
X12687|IGKV3D-20*01|F|V-REGION|355..644|290	R.LLIYDASSR(+14.02).A	43.34	1050.57	9	2	5	Methylation(KR)
X12687|IGKV3D-20*01|F|V-REGION|355..644|290	R.LLIYDASSRATGIPD(+43.99)R.F	39.89	1790.92	16	3	3	Carboxylation (DKW)
X12687|IGKV3D-20*01|F|V-REGION|355..644|290	R.LLIYDASSR(+44.03).A	34.68	1080.58	9	2	1	Ethanolation (KR)
X17262|IGKV1D-13*01|F|V-REGION|322..608|287	K.LLIYDASSLESGVPSR.F	56.78	1705.89	16	2	14
X17262|IGKV1D-13*01|F|V-REGION|322..608|287	K.LLIYDASSLE(+21.98)SGVPSR.F	52.35	1727.87	16	3	3	Sodium adduct
X17262|IGKV1D-13*01|F|V-REGION|322..608|287	AIQLTQSPSSLSASVGDR.V	47.12	1815.93	18	2	3
X17262|IGKV1D-13*01|F|V-REGION|322..608|287	K.LLIYD(+21.98)ASSLESGVPSR.F	45.87	1727.87	16	3	1	Sodium adduct
X17262|IGKV1D-13*01|F|V-REGION|322..608|287	K.LLIYDASS(+14.02)LESGVPSR.F	45.17	1719.9	16	2	6	Methylation(others)
X17264|IGKV3D-11*01|F|V-REGION|312..598|287	EIVLTQSPATLSLSPGER.A	72.87	1897.02	18	2	6
X17264|IGKV3D-11*01|F|V-REGION|312..598|287	R.LLIYDASNR.A	53.25	1063.57	9	2	6
X17264|IGKV3D-11*01|F|V-REGION|312..598|287	R.LLIYDASNRATGIP(+31.99)AR.F	38.26	1761.94	16	3	8	Dihydroxy
X56178|IGLV3-19*01|F|V-REGION|201..490|290	S.SELTQDPAVSVALGQTVR.I	63.78	1869.98	18	2	7
X56178|IGLV3-19*01|F|V-REGION|201..490|290	R.ITC(+57.02)QGDSLR.S	52.62	1048.5	9	2	4	Carbamidomethylation
X56367|IGHV5-51*04|F|V-REGION|12..305|294	E(-18.01)VQLVQSGAEVK.K	57.22	1267.68	12	2	5	Pyro-glu from E
X56367|IGHV5-51*04|F|V-REGION|12..305|294	EVQLVQSGAEVK.K	48.21	1285.69	12	2	6
X56367|IGHV5-51*04|F|V-REGION|12..305|294	K.A(+42.01)SDTAM(+15.99)YYC(+57.02)AR	36.22	1365.53	11	2	1	Acetylation (N-term); Oxidation (M); Carbamidomethylation
X56367|IGHV5-51*04|F|V-REGION|12..305|294	EVQLVQSGAEVKKPGESLK.I	35.41	2025.11	19	3	1
X59316|IGKV1-37*01|ORF|V-REGION|546..832|287	S.ASNLQ(+.98)SGVPSR.F	42.53	1115.56	11	2	4	Deamidation (NQ)
X62110|IGHV7-4-1*02|F|V-REGION|158..453|296	Q(-17.03)VQLVQSGSELKKPGASVK.V	48.86	1965.09	19	3	2	Pyro-glu from Q
X62110|IGHV7-4-1*02|F|V-REGION|158..453|296	Q(+.98)VQLVQSGSELK(+42.01)KPGASVK.V	44.49	2025.11	19	3	3	Deamidation (NQ); Acetylation (K)
X62110|IGHV7-4-1*02|F|V-REGION|158..453|296	K.AEDTAVYYC(+57.02)AR	38.04	1317.57	11	2	5	Carbamidomethylation
X70197|IGHV3-73*01|F|V-REGION|684..985|302	E(-18.01)VQLVESGGGLVQPGGSLK(+14.02).L	53.03	1848.99	19	3	6	Pyro-glu from E; Methylation(KR)
X70197|IGHV3-73*01|F|V-REGION|684..985|302	EVQLVESGGGLVQPGGSLK(+14.02).L	40.04	1867.01	19	3	1	Methylation(KR)
X70197|IGHV3-73*01|F|V-REGION|684..985|302	Q.LVESGGGLVQPGGSLK(+28.03).L	34.08	1524.85	16	2	1	Dimethylation(KR)
X70197|IGHV3-73*01|F|V-REGION|684..985|302	V.QLVESGGGLVQPGGSLK(+14.02).L	33.97	1638.89	17	3	1	Methylation(KR)
X70197|IGHV3-73*01|F|V-REGION|684..985|302	F.TISRDDSK.N	33.22	920.456	8	2	1
X74288|IGLV3-9*02|F|V-REGION|354..643|290	R.FSGSNSGNTATLTISR.A	42.75	1611.79	16	2	4
X74288|IGLV3-9*02|F|V-REGION|354..643|290	R.DNN(+.98)R(+14.02)PSGIPER.F	42.51	1268.61	11	3	1	Deamidation (NQ); Methylation(KR)
X74288|IGLV3-9*02|F|V-REGION|354..643|290	R.FSGSNSGN(+.98)TATLTISR.A	36.92	1612.77	16	2	1	Deamidation (NQ)
X92290|IGHV7-4-1*03|F|V-REGION|1..274|274	Q(+.98)VQLVQSGSELK(+42.01)KPGASVK.V	44.49	2025.11	19	3	3	Deamidation (NQ); Acetylation (K)
X97464|IGLV3-10*01|F|V-REGION|1..290|290	K.SGQAPVLVIYEDSKRPSGIPER.F	65.58	2397.27	22	4	10
X97464|IGLV3-10*01|F|V-REGION|1..290|290	R.ITC(+57.02)SGDALPK.K	64.63	1060.52	10	2	7	Carbamidomethylation
X97464|IGLV3-10*01|F|V-REGION|1..290|290	SYELTQPPSVSVSPGQTAR.I	60.99	2003	19	3	12
X97464|IGLV3-10*01|F|V-REGION|1..290|290	K.YAYWYQQK.S	60.26	1148.53	8	2	6
X97464|IGLV3-10*01|F|V-REGION|1..290|290	SYELTQPPSVSVSP(-27.99)GQTAR.I	55.71	1975	19	2	12	Pyrrolidone from Proline
X97464|IGLV3-10*01|F|V-REGION|1..290|290	I.TC(+57.02)SGDALPKK.Y	55.7	1075.53	10	2	9	Carbamidomethylation
X97464|IGLV3-10*01|F|V-REGION|1..290|290	Q.PPSVSVSPGQTAR.I	55.15	1281.67	13	2	5
X97464|IGLV3-10*01|F|V-REGION|1..290|290	SYE(+21.98)LTQPPSVSVSPGQTAR.I	50.03	2024.98	19	3	1	Sodium adduct
X97464|IGLV3-10*01|F|V-REGION|1..290|290	S.YELTQPPSVSVSPGQTAR(+28.03).I	48.27	1944	18	2	4	Dimethylation(KR)
X97464|IGLV3-10*01|F|V-REGION|1..290|290	R.ITC(+57.02)SGD(+28.03)ALPK.K	47.41	1088.55	10	2	9	Carbamidomethylation; Ethylation
X97464|IGLV3-10*01|F|V-REGION|1..290|290	K.YAYW(+31.99)YQQK.S	47.35	1180.52	8	2	2	Dihydroxy
X97464|IGLV3-10*01|F|V-REGION|1..290|290	S.YELTQPPS(+14.02)VSVSPGQTAR.I	40.25	1929.98	18	2	2	Methylation(others)
X97464|IGLV3-10*01|F|V-REGION|1..290|290	I.TC(+57.02)SGD(+28.03)ALPKK.Y	40.09	1103.56	10	2	1	Carbamidomethylation; Ethylation
X97464|IGLV3-10*01|F|V-REGION|1..290|290	A.PVLVIYEDSKRPSGIPER.F	37.83	2054.12	18	3	2
X97464|IGLV3-10*01|F|V-REGION|1..290|290	K.SGQAPVLVIYEDSK(+41.03)R.P	37.35	1701.9	15	3	1	Amidination of lysines or N-terminal amines with methyl acetimidate
X97471|IGLV3-16*01|F|V-REGION|1..290|290	K.YAYWYQQK.P	60.26	1148.53	8	2	6
X97471|IGLV3-16*01|F|V-REGION|1..290|290	K.DSERPSGIPER.F	54.29	1241.6	11	3	11
X97471|IGLV3-16*01|F|V-REGION|1..290|290	K.DS(+14.02)ERPSGIPER.F	48.5	1255.62	11	3	9	Methylation(others)
X97471|IGLV3-16*01|F|V-REGION|1..290|290	K.YAYW(+31.99)YQQK.P	47.35	1180.52	8	2	2	Dihydroxy
X97471|IGLV3-16*01|F|V-REGION|1..290|290	R.ITC(+57.02)SGE(+14.02)ALPK.K	40.31	1088.55	10	2	3	Carbamidomethylation; Methylation(others)
X97471|IGLV3-16*01|F|V-REGION|1..290|290	T.C(+57.02)SGE(+14.02)ALPKK.Y	35.37	1002.52	9	2	1	Carbamidomethylation; Methylation(others)
X97471|IGLV3-16*01|F|V-REGION|1..290|290	S.ERPSGIPER.F	35.16	1039.54	9	2	1
X97471|IGLV3-16*01|F|V-REGION|1..290|290	R.ITC(+57.02)SGE(+14.02)ALPKK.Y	34.5	1216.65	11	2	1	Carbamidomethylation; Methylation(others)
X97471|IGLV3-16*01|F|V-REGION|1..290|290	D.SERPSGIPER.F	33.69	1126.57	10	2	1
X97473|IGLV3-9*01|F|V-REGION|1..285|285	R.DSNR(+14.02)PSGIPER.F	47.85	1240.62	11	3	3	Methylation(KR)
X97473|IGLV3-9*01|F|V-REGION|1..285|285	R.ITC(+57.02)GGNNIGSK.N	45.71	1119.53	11	2	7	Carbamidomethylation
X97473|IGLV3-9*01|F|V-REGION|1..285|285	R.FSGSNSGNTATLTISR.A	42.75	1611.79	16	2	4
X97473|IGLV3-9*01|F|V-REGION|1..285|285	Q.APVLVIYR(+14.02)DSNRPSGIPER.F	42.32	2152.18	19	3	1	Methylation(KR)
X97473|IGLV3-9*01|F|V-REGION|1..285|285	R.D(+42.01)SNRPSGIPER.F	40.89	1268.61	11	3	2	Acetylation (N-term)
X97473|IGLV3-9*01|F|V-REGION|1..285|285	S.YELTQPLSVSVALGQTAR.I	37.69	1932.03	18	2	1
X97473|IGLV3-9*01|F|V-REGION|1..285|285	R.FSGSNSGN(+.98)TATLTISR.A	36.92	1612.77	16	2	1	Deamidation (NQ)
X97473|IGLV3-9*01|F|V-REGION|1..285|285	V.LVIYRDSNRPSGIPER.F	32.83	1871	16	4	1
Y12412|IGLV2-14*03|F|V-REGION|1..274|274	K.LM(+15.99)IYDVSNRPSGVSNR.F	43.14	1822.9	16	3	2	Oxidation (M)
Y12415|IGLV2-11*03|F|V-REGION|1..274|274	K.LM(+15.99)IYDVSK.R	47.1	983.5	8	2	4	Oxidation (M)
Y12415|IGLV2-11*03|F|V-REGION|1..274|274	K.LM(+15.99)IYDVSKRPSGVPDR.F	43.86	1847.96	16	4	1	Oxidation (M)
Z00006|IGKV1-13*02|F|V-REGION|939..1225|287	K.LLIYDASSLESGVPSR.F	56.78	1705.89	16	2	14
Z00006|IGKV1-13*02|F|V-REGION|939..1225|287	K.LLIYDASSLE(+21.98)SGVPSR.F	52.35	1727.87	16	3	3	Sodium adduct
Z00006|IGKV1-13*02|F|V-REGION|939..1225|287	AIQLTQSPSSLSASVGDR.V	47.12	1815.93	18	2	3
Z00006|IGKV1-13*02|F|V-REGION|939..1225|287	K.LLIYD(+21.98)ASSLESGVPSR.F	45.87	1727.87	16	3	1	Sodium adduct
Z00006|IGKV1-13*02|F|V-REGION|939..1225|287	K.LLIYDASS(+14.02)LESGVPSR.F	45.17	1719.9	16	2	6	Methylation(others)
Z00023|IGKV4-1*01|F|V-REGION|377..681|305	DIVM(+15.99)TQSPDSLAVSLGER.A	76.31	1932.95	18	2	19	Oxidation (M)
Z00023|IGKV4-1*01|F|V-REGION|377..681|305	DIVMTQSPDSLAVSLGER.A	63.36	1916.95	18	3	1
Z00023|IGKV4-1*01|F|V-REGION|377..681|305	D(+15.99)IVM(+15.99)TQSPDSLAVSLGER.A	50.72	1948.94	18	2	2	Oxidation or Hydroxylation; Oxidation (M)
Z00023|IGKV4-1*01|F|V-REGION|377..681|305	DIVM(+15.99)TQSPD(+14.02)SLAVSLGER.A	46.83	1946.96	18	2	4	Oxidation (M); Methylation(others)
Z00023|IGKV4-1*01|F|V-REGION|377..681|305	DIVM(+15.99)TQSPD(+21.98)SLAVSLGER.A	44.96	1954.93	18	3	1	Oxidation (M); Sodium adduct
Z00023|IGKV4-1*01|F|V-REGION|377..681|305	DIVM(+15.99)TQSPD(+15.99)SLAVSLGER.A	38.72	1948.94	18	2	1	Oxidation (M); Oxidation or Hydroxylation
Z00023|IGKV4-1*01|F|V-REGION|377..681|305	DIVM(+15.99)TQSPDS(+14.02)LAVSLGER.A	37.1	1946.96	18	2	2	Oxidation (M); Methylation(others)
Z12345|IGHV3/OR16-10*02|ORF|V-REGION|1..291|291	K.NSLYLQM(+15.99)NSLR.A	50.82	1353.67	11	2	3	Oxidation (M)
Z12345|IGHV3/OR16-10*02|ORF|V-REGION|1..291|291	R.FTISRDNAK.N	46.74	1050.55	9	2	8
Z12345|IGHV3/OR16-10*02|ORF|V-REGION|1..291|291	F.TISRDNAK.N	40.98	903.477	8	2	2
Z12345|IGHV3/OR16-10*02|ORF|V-REGION|1..291|291	T.ISRDNAK.N	36.89	802.43	7	2	4
Z12345|IGHV3/OR16-10*02|ORF|V-REGION|1..291|291	Q.LVQ(+.98)SGGGLVQPGGSLR.L	35.58	1524.83	16	2	2	Deamidation (NQ)
Z12345|IGHV3/OR16-10*02|ORF|V-REGION|1..291|291	Y.YADSVKGR.F	33.7	894.456	8	2	1
Z12345|IGHV3/OR16-10*02|ORF|V-REGION|1..291|291	G.LVQPGGSLR.L	33.53	925.534	9	2	1
Z14296|IGHV1-69*11|F|V-REGION|97..392|296	Q(-17.03)VQLVQSGAEVKKPGSSVK.V	80.77	1951.07	19	3	9	Pyro-glu from Q
Z14296|IGHV1-69*11|F|V-REGION|97..392|296	R.QAPGQGLEWMGR.I	48.83	1328.63	12	2	5
Z14296|IGHV1-69*11|F|V-REGION|97..392|296	R.QAPGQGLEWM(+15.99)GR.I	48.64	1344.62	12	2	10	Oxidation (M)
Z14296|IGHV1-69*11|F|V-REGION|97..392|296	R.Q(-17.03)APGQGLEWM(+15.99)GR.I	46	1327.6	12	2	3	Pyro-glu from Q; Oxidation (M)
Z14296|IGHV1-69*11|F|V-REGION|97..392|296	A.PGQGLEWM(+15.99)GR.I	41.4	1145.53	10	2	5	Oxidation (M)
Z14309|IGHV1-69*08|F|V-REGION|97..392|296	Q(-17.03)VQLVQSGAEVKKPGSSVK.V	80.77	1951.07	19	3	9	Pyro-glu from Q
Z14309|IGHV1-69*08|F|V-REGION|97..392|296	R.QAPGQGLEWMGR.I	48.83	1328.63	12	2	5
Z14309|IGHV1-69*08|F|V-REGION|97..392|296	R.QAPGQGLEWM(+15.99)GR.I	48.64	1344.62	12	2	10	Oxidation (M)
Z14309|IGHV1-69*08|F|V-REGION|97..392|296	R.Q(-17.03)APGQGLEWM(+15.99)GR.I	46	1327.6	12	2	3	Pyro-glu from Q; Oxidation (M)
Z14309|IGHV1-69*08|F|V-REGION|97..392|296	A.PGQGLEWM(+15.99)GR.I	41.4	1145.53	10	2	5	Oxidation (M)
Z27506|IGHV1-69*02|F|V-REGION|1..294|294	Q(-17.03)VQLVQSGAEVKKPGSSVK.V	80.77	1951.07	19	3	9	Pyro-glu from Q
Z27506|IGHV1-69*02|F|V-REGION|1..294|294	R.QAPGQGLEWMGR.I	48.83	1328.63	12	2	5
Z27506|IGHV1-69*02|F|V-REGION|1..294|294	R.QAPGQGLEWM(+15.99)GR.I	48.64	1344.62	12	2	10	Oxidation (M)
Z27506|IGHV1-69*02|F|V-REGION|1..294|294	R.Q(-17.03)APGQGLEWM(+15.99)GR.I	46	1327.6	12	2	3	Pyro-glu from Q; Oxidation (M)
Z27506|IGHV1-69*02|F|V-REGION|1..294|294	A.PGQGLEWM(+15.99)GR.I	41.4	1145.53	10	2	5	Oxidation (M)
Z29609|IGHV3/OR16-12*01|ORF|V-REGION|1..294|294	K.NTLYLQM(+15.99)NSLR.V	53.09	1367.69	11	2	6	Oxidation (M)
Z29609|IGHV3/OR16-12*01|ORF|V-REGION|1..294|294	EVQLVESGRG.L	37.19	1072.55	10	2	4
Z29609|IGHV3/OR16-12*01|ORF|V-REGION|1..294|294	N.YADSVKGR.F	33.7	894.456	8	2	1
Z73650|IGLV8-61*01|F|V-REGION|1..296|296	R.TLIYSTNTR.S	40.68	1067.56	9	2	1
Z73650|IGLV8-61*01|F|V-REGION|1..296|296	R.SSGVPDRFSGS(-15.99)ILGNK.A	40.23	1603.83	16	3	2	Deoxy
Z73650|IGLV8-61*01|F|V-REGION|1..296|296	R.TLIYS(+27.05)TNTR.S	38.43	1094.61	9	2	4	Ethyl amino
Z73657|IGLV2-11*01|F|V-REGION|1..297|297	K.LM(+15.99)IYDVSK.R	47.1	983.5	8	2	4	Oxidation (M)
Z73657|IGLV2-11*01|F|V-REGION|1..297|297	K.LM(+15.99)IYDVSKRPSGVPDR.F	43.86	1847.96	16	4	1	Oxidation (M)
Z73658|IGLV3-12*01|F|V-REGION|1..290|290	S.DSNR(+14.02)PSGIPER.F	47.85	1240.62	11	3	3	Methylation(KR)
Z73658|IGLV3-12*01|F|V-REGION|1..290|290	R.ITC(+57.02)GGNNIGSK.A	45.71	1119.53	11	2	7	Carbamidomethylation
Z73658|IGLV3-12*01|F|V-REGION|1..290|290	S.D(+42.01)SNRPSGIPER.F	40.89	1268.61	11	3	2	Acetylation (N-term)
Z73661|IGLV1-51*01|F|V-REGION|1..296|296	K.LLIYDNN(+.98)KRPSGIPDRFSGSK.S	34.48	2377.24	21	4	1	Deamidation (NQ)
Z73663|IGLV1-47*01|F|V-REGION|1..296|296	K.SGTSASLAISGLR.S	42.74	1218.66	13	2	2

## Sheet: Subject 2, Sample 58N
Protein Accession	Peptide	-10lgP	Mass	Length	z	#Spec Sample 1	PTM
101J_D0F_cDNA_Seq9463|Cnt=4|VDJ=IGHV05-51::IGHJ04-01*02|CDR3.Len=60	R.SLRDSDTAVYYC(+57.02)AR.H	40.01	1675.76	14	3	1	Carbamidomethylation
101J_D0F_cDNA_Seq9463|Cnt=4|VDJ=IGHV05-51::IGHJ04-01*02|CDR3.Len=60	R.DSDTAVYYC(+57.02)AR.H	38.41	1319.55	11	2	1	Carbamidomethylation
111V_D0F_cDNA_Seq1860|Cnt=3|VDJ=IGHV01-18*01:IGHD01-26*01:|CDR3.Len=36	IAM(+15.99)TTDTSTSTAYM(+15.99)ELR.S	36.47	1922.86	17	2	1	Oxidation (M)
111V_D0F_cDNA_Seq321|Cnt=44|VDJ=IGHV01-18*01:IGHD01-26*01:IGHJ04-01*02|CDR3.Len=36	T.TDDTAVYYC(+57.02)AR.D	38.9	1333.56	11	2	2	Carbamidomethylation
113X_D0F_cDNA_Seq7088|Cnt=3|VDJ=IGHV03::IGHJ04-01*02|CDR3.Len=36	FTISRDNSK.N	61.19	1066.54	9	2	4
113X_D0F_cDNA_Seq7088|Cnt=3|VDJ=IGHV03::IGHJ04-01*02|CDR3.Len=36	K.NTLFLQM(+15.99)NSLR.T	57.05	1351.69	11	2	4	Oxidation (M)
113X_D0F_cDNA_Seq7088|Cnt=3|VDJ=IGHV03::IGHJ04-01*02|CDR3.Len=36	F.TISRDNSK.N	46.71	919.472	8	2	6
113X_D0F_cDNA_Seq7088|Cnt=3|VDJ=IGHV03::IGHJ04-01*02|CDR3.Len=36	R.TDDTAVYYC(+57.02)AR.E	38.9	1333.56	11	2	2	Carbamidomethylation
120E_D0F_cDNA_Seq10031|Cnt=4|VDJ=IGHV03-72::IGHJ04-01*02|CDR3.Len=36	P.GQGLEWIGR.I	48.06	1014.52	9	2	3
120E_D0F_cDNA_Seq10031|Cnt=4|VDJ=IGHV03-72::IGHJ04-01*02|CDR3.Len=36	Q.GLEWIGR.I	37.06	829.445	7	2	2
120E_D0F_cDNA_Seq20440|Cnt=3|VDJ=IGHV04-34:IGHD03-09*01:IGHJ06-01|CDR3.Len=60	R.TGTAADSAVYYC(+57.02)AR.G	42.06	1504.66	14	2	1	Carbamidomethylation
21X_D0F_cDNA_Seq21999|Cnt=2|VDJ=IGHV01-02:IGHD04-17*01:IGHJ06-01*02|CDR3.Len=81	H.PLATVTTK.S	36.37	829.491	8	2	1
25B_D0F_cDNA_Seq45140|Cnt=3|VDJ=IGHV04:IGHD04-17*01:|CDR3.Len=42	T.VTTPGQ(+.98)GWGQ(+.98)G	36.66	1088.48	11	2	1	Deamidation (NQ)
32J_D494F_cDNA_Seq47636|Cnt=2|VDJ=IGHV03-23::IGHJ04-01*02|CDR3.Len=3	G(+56.06)TNYADSVK.G	47.51	1009.51	9	2	1	Diethylation
32J_D494F_cDNA_Seq47636|Cnt=2|VDJ=IGHV03-23::IGHJ04-01*02|CDR3.Len=3	N.YADSVKGR.F	45.52	894.456	8	2	5
32J_D494F_cDNA_Seq47636|Cnt=2|VDJ=IGHV03-23::IGHJ04-01*02|CDR3.Len=3	T.NYADSVKGR.F	44.53	1008.5	9	2	1
33K_D494F_cDNA_Seq23351|Cnt=4|VDJ=IGHV03:IGHD04-17*01:IGHJ06-01*02|CDR3.Len=60	K.NSLYLQM(+15.99)NSLR.A	48.93	1353.67	11	2	3	Oxidation (M)
33K_D494F_cDNA_Seq23351|Cnt=4|VDJ=IGHV03:IGHD04-17*01:IGHJ06-01*02|CDR3.Len=60	R.ATTVTSSPYYYYGM(+15.99)DVW(+15.99)GQG	43.2	2276.96	20	3	2	Oxidation (M); Oxidation (HW)
33K_D494F_cDNA_Seq23351|Cnt=4|VDJ=IGHV03:IGHD04-17*01:IGHJ06-01*02|CDR3.Len=60	R.AEDTAVYYC(+57.02)AR.A	36.3	1317.57	11	2	2	Carbamidomethylation
33K_D494F_cDNA_Seq31649|Cnt=4|VDJ=IGHV04:IGHD04-23*01:IGHJ06-01*02|CDR3.Len=63	S.SVTAADTAVYYC(+57.02)AR.D	46.44	1546.71	14	2	2	Carbamidomethylation
33K_D494F_cDNA_Seq31649|Cnt=4|VDJ=IGHV04:IGHD04-23*01:IGHJ06-01*02|CDR3.Len=63	K.LSSVTAADTAVYYC(+57.02)AR.D	43.79	1746.82	16	2	2	Carbamidomethylation
33K_D494F_cDNA_Seq31649|Cnt=4|VDJ=IGHV04:IGHD04-23*01:IGHJ06-01*02|CDR3.Len=63	H.LATVVTPR.M	42.94	855.518	8	2	2
44X_D0F_cDNA_Seq29616|Cnt=2|VDJ=IGHV03::|CDR3.Len=39	G(+71.04)APGKGLVWVAR.I	53.48	1280.74	12	3	2	Propionamide (K X@N-term)
44X_D0F_cDNA_Seq29616|Cnt=2|VDJ=IGHV03::|CDR3.Len=39	A.PGKGLVWVAR.I	40.17	1081.64	10	2	2
44X_D0F_cDNA_Seq29616|Cnt=2|VDJ=IGHV03::|CDR3.Len=39	K.GLVWVAR.I	37.74	799.471	7	2	2
58N_D494F_cDNA_Seq1396|Cnt=31|VDJ=IGHV03:IGHD04:IGHJ06-01*02|CDR3.Len=57	R.EADTAVYYC(+57.02)AK.E	44.18	1289.56	11	2	1	Carbamidomethylation
59P_D494F_cDNA_Seq10423|Cnt=2|VDJ=IGHV05-51:IGHD02-08*01:IGHJ06-01*03|CDR3.Len=66	K.ESDTAVYYC(+57.02)AR.H	41.22	1333.56	11	2	2	Carbamidomethylation
62S_D0F_cDNA_Seq11798|Cnt=3|VDJ=IGHV03-11*01:IGHD06-06*01:IGHJ04-01*02|CDR3.Len=48	K.NSLYLQM(+15.99)NALR.A	39.77	1337.68	11	2	1	Oxidation (M)
62S_D0F_cDNA_Seq7287|Cnt=4|VDJ=IGHV03:IGHD05-12*01:IGHJ04-01*02|CDR3.Len=57	K.NTLYLQM(+15.99)NSLR.A	60.14	1367.69	11	2	4	Oxidation (M)
62S_D0F_cDNA_Seq7287|Cnt=4|VDJ=IGHV03:IGHD05-12*01:IGHJ04-01*02|CDR3.Len=57	K.NTLYLQMNSLR.A	53.68	1351.69	11	2	2
62S_D0F_cDNA_Seq7287|Cnt=4|VDJ=IGHV03:IGHD05-12*01:IGHJ04-01*02|CDR3.Len=57	Y.S(+71.04)GYDFTR.F	50.14	915.409	7	2	4	Propionamide (K X@N-term)
62S_D0F_cDNA_Seq7287|Cnt=4|VDJ=IGHV03:IGHD05-12*01:IGHJ04-01*02|CDR3.Len=57	R.AEDTAVYYC(+57.02)AK.D	47.81	1289.56	11	2	3	Carbamidomethylation
62S_D0F_cDNA_Seq7287|Cnt=4|VDJ=IGHV03:IGHD05-12*01:IGHJ04-01*02|CDR3.Len=57	K.NTLY(+125.90)LQM(+15.99)NSLR.A	42.92	1493.58	11	2	2	Iodination; Oxidation (M)
77H_D494F_cDNA_Seq1032|Cnt=6|VDJ=IGHV06-01::IGHJ03-01*01|CDR3.Len=51	K.NQVSLQLNFV.T	37.11	1160.62	10	2	2
77H_D494F_cDNA_Seq1032|Cnt=6|VDJ=IGHV06-01::IGHJ03-01*01|CDR3.Len=51	R.EAFDVWGR.G	37.09	978.456	8	2	2
83Q_D0F_cDNA_Seq6935|Cnt=2|VDJ=IGHV03::IGHJ04-01*02|CDR3.Len=33	R.FTISRDNAR.T	50.78	1078.55	9	2	3
83Q_D0F_cDNA_Seq6935|Cnt=2|VDJ=IGHV03::IGHJ04-01*02|CDR3.Len=33	R.TSLYLQLSS(+14.02).L	43.32	1024.54	9	2	2	Methylation(others)
83Q_D0F_cDNA_Seq6935|Cnt=2|VDJ=IGHV03::IGHJ04-01*02|CDR3.Len=33	F.TISRDNAR.T	41.04	931.484	8	2	2
83Q_D0F_cDNA_Seq6935|Cnt=2|VDJ=IGHV03::IGHJ04-01*02|CDR3.Len=33	T.ISRDNAR.T	36.3	830.436	7	2	1
83Q_D0F_cDNA_Seq6935|Cnt=2|VDJ=IGHV03::IGHJ04-01*02|CDR3.Len=33	R.TSLYLQLS(+114.04)SL.R	35.93	1237.66	10	2	1	Ubiquitin
90X_D0F_cDNA_Seq13446|Cnt=3|VDJ=IGHV01-03*01:IGHD01-26*01:IGHJ01-01*01|CDR3.Len=45	N.TDYM(+15.99)ELSR.L	37.37	1029.44	8	2	1	Oxidation (M)
90X_D0F_cDNA_Seq21183|Cnt=3|VDJ=IGHV01-02:IGHD03-10:IGHJ04-01*02|CDR3.Len=36	S.TDYM(+15.99)ELSR.L	37.37	1029.44	8	2	1	Oxidation (M)
90X_D0F_cDNA_Seq28386|Cnt=2|VDJ=IGHV01-02:IGHD02-15*01:IGHJ06-01*02|CDR3.Len=75	S.SLRSDDTGVYYC(+57.02)AR.G	41.17	1661.75	14	2	2	Carbamidomethylation
91Y_D0F_cDNA_Seq12254|Cnt=3|VDJ=IGHV01-18:IGHD05-12*01:IGHJ04-01*02|CDR3.Len=48	R.SLRSDDTGVYYC(+57.02)AR.V	41.17	1661.75	14	2	2	Carbamidomethylation
91Y_D0F_cDNA_Seq19453|Cnt=2|VDJ=IGHV03-23::|CDR3.Len=6	R.NTLYLQM(+15.99)NSLR.A	60.14	1367.69	11	2	4	Oxidation (M)
91Y_D0F_cDNA_Seq19453|Cnt=2|VDJ=IGHV03-23::|CDR3.Len=6	R.NTLYLQMNSLR.A	53.68	1351.69	11	2	2
91Y_D0F_cDNA_Seq19453|Cnt=2|VDJ=IGHV03-23::|CDR3.Len=6	TNYAN(+.98)SVKGR.F	43.37	1109.55	10	2	2	Deamidation (NQ)
91Y_D0F_cDNA_Seq19453|Cnt=2|VDJ=IGHV03-23::|CDR3.Len=6	TNYAN(+.98)SVK.G	43.23	896.424	8	2	3	Deamidation (NQ)
91Y_D0F_cDNA_Seq19453|Cnt=2|VDJ=IGHV03-23::|CDR3.Len=6	R.NTLY(+125.90)LQM(+15.99)NSLR.A	42.92	1493.58	11	2	2	Iodination; Oxidation (M)
91Y_D0F_cDNA_Seq19453|Cnt=2|VDJ=IGHV03-23::|CDR3.Len=6	TNYANSVK(+43.01).G	41.6	938.446	8	2	1	Carbamylation
91Y_D494F_cDNA_Seq6729|Cnt=4|VDJ=IGHV01-69:IGHD03:IGHJ04-01*02|CDR3.Len=33	R.VTITADKSTNTAYM(+15.99)ELR.S	35.77	1928.95	17	2	1	Oxidation (M)
93A_D0F_cDNA_Seq1014|Cnt=5|VDJ=IGHV01-18*01:IGHD02-15*01:IGHJ05-01*02|CDR3.Len=54	R.SLRSDDTGVYYC(+57.02)AR.D	41.17	1661.75	14	2	2	Carbamidomethylation
93A_D0F_cDNA_Seq10624|Cnt=2|VDJ=IGHV03-64*05:IGHD05-12*01:IGHJ04-01*02|CDR3.Len=48	R.LDDTAVYYC(+57.02)VK.A	45.38	1345.62	11	2	1	Carbamidomethylation
93A_D0F_cDNA_Seq9162|Cnt=2|VDJ=IGHV01-18*01:IGHD02-15*01:IGHJ05-01*02|CDR3.Len=54	R.SLRSDDTGVYYC(+57.02)AR.D	41.17	1661.75	14	2	2	Carbamidomethylation
97E_D0F_cDNA_Seq16379|Cnt=2|VDJ=IGHV04:IGHD06:IGHJ04-01*02|CDR3.Len=33	R.VTTSLDTSKNQFSLR.L	53.88	1695.88	15	3	2
97E_D0F_cDNA_Seq5971|Cnt=4|VDJ=IGHV04-59*03:IGHD06:IGHJ04-01*02|CDR3.Len=33	R.VTTSLDTSKNQFSLR.L	53.88	1695.88	15	3	2
97E_D0F_cDNA_Seq7481|Cnt=3|VDJ=IGHV01-18*01:IGHD06-19*01:IGHJ04-01*02|CDR3.Len=48	R.TLRSDDSAVYYC(+57.02)AR.G	35.84	1675.76	14	3	1	Carbamidomethylation
98F_D494F_cDNA_Seq1036|Cnt=4|VDJ=IGHV03::IGHJ03-01*01|CDR3.Len=27	K.NSLYLQM(+15.99)NALR.A	39.77	1337.68	11	2	1	Oxidation (M)
98F_D494F_cDNA_Seq3197|Cnt=2|VDJ=IGHV03-15:IGHD01-26*01:|CDR3.Len=30	K.NSLYLQMNN(+.98)LK.T	46.99	1337.66	11	2	1	Deamidation (NQ)
98F_D494F_cDNA_Seq3197|Cnt=2|VDJ=IGHV03-15:IGHD01-26*01:|CDR3.Len=30	R.FTISRDDSK.N	39.05	1067.52	9	2	3
98F_D494F_cDNA_Seq3197|Cnt=2|VDJ=IGHV03-15:IGHD01-26*01:|CDR3.Len=30	GRFTISR.D	38.61	835.466	7	2	3
AB019437|IGHV3-64*02|F|V-REGION|175507..175802|296	R.LSC(+57.02)AASGFTFS(+126.10).S	68.49	1272.61	11	2	2	Carbamidomethylation; Octanoyl
AB019437|IGHV3-64*02|F|V-REGION|175507..175802|296	R.FTISRDNSK.N	61.19	1066.54	9	2	4
AB019437|IGHV3-64*02|F|V-REGION|175507..175802|296	F.TISRDNSK.N	46.71	919.472	8	2	6
AB019437|IGHV3-64*02|F|V-REGION|175507..175802|296	Y.YADSVKGR.F	45.52	894.456	8	2	5
AB019437|IGHV3-64*02|F|V-REGION|175507..175802|296	EVQLVESGEGLVQPGGSLR.L	41.21	1953.02	19	3	2
AB019437|IGHV3-64*02|F|V-REGION|175507..175802|296	G.LVQPGGSLR.L	40.2	925.534	9	2	1
AB019437|IGHV3-64*02|F|V-REGION|175507..175802|296	K.GRFTISR.D	38.61	835.466	7	2	3
AB019438|IGHV1-58*02|F|V-REGION|10875..11170|296	Q.LVQSGPEVK.K	42.15	955.534	9	2	2
AB019439|IGHV4-39*01|F|V-REGION|11626..11924|299	Y.SGS(+14.02)TYYNPSLK.S	59.8	1229.59	11	2	4	Methylation(others)
AB019439|IGHV4-39*01|F|V-REGION|11626..11924|299	Q(-17.03)LQLQESGPGLVK.P	52.4	1378.75	13	2	1	Pyro-glu from Q
AB019439|IGHV4-39*01|F|V-REGION|11626..11924|299	S.SVTAADTAVYYC(+57.02)AR	46.44	1546.71	14	2	2	Carbamidomethylation
AB019439|IGHV4-39*01|F|V-REGION|11626..11924|299	K.LSSVTAADTAVYYC(+57.02)AR	43.79	1746.82	16	2	2	Carbamidomethylation
AF073885|IGLV4-60*03|F|V-REGION|1..297|297	K.GSGVPDRFSGSSSGADR.Y	58.3	1637.74	17	3	7
AF073885|IGLV4-60*03|F|V-REGION|1..297|297	Q(-17.03)PVLTQSSSASASLGSSVK.L	52.27	1815.92	19	2	1	Pyro-glu from Q
AF073885|IGLV4-60*03|F|V-REGION|1..297|297	V.PDRFSGSSSGADR.Y	36.9	1337.6	13	2	1
AF266511|IGLV8-61*03|F|V-REGION|1..247|247	R.SSGVPDRFSGSILGNK.A	66.27	1619.83	16	2	6
AF266511|IGLV8-61*03|F|V-REGION|1..247|247	R.TLIYSTNTR.S	53.13	1067.56	9	2	1
AF266511|IGLV8-61*03|F|V-REGION|1..247|247	S.GVPDRFSGSILGNK.A	51.61	1445.76	14	2	1
AF266511|IGLV8-61*03|F|V-REGION|1..247|247	R.FSGSILGN(+.98)K.A	42.39	922.476	9	2	1	Deamidation (NQ)
AM940221|IGHV3-49*05|F|V-REGION|1..302|302	EVQLVESGGGLVKPGR(+160.04)S.L	44.04	1870.96	17	2	2	Condensation product of glucosone
AM940221|IGHV3-49*05|F|V-REGION|1..302|302	R.FTISRDDSK.S	39.05	1067.52	9	2	3
AM940221|IGHV3-49*05|F|V-REGION|1..302|302	K.GRFTISR.D	38.61	835.466	7	2	3
AM940221|IGHV3-49*05|F|V-REGION|1..302|302	I.RSKAYGGTTEYAASVK.G	37.17	1687.85	16	3	1
D86994|IGLV3-27*01|F|V-REGION|5986..6269|284	R.ITC(+57.02)SGDVLAK.K	61.42	1062.54	10	2	4	Carbamidomethylation
D86994|IGLV3-27*01|F|V-REGION|5986..6269|284	K.DSERPSGIPER.F	55.94	1241.6	11	2	5
D86996|IGLV10-54*02|F|V-REGION|28518..28813|296	A.GLTQPPSVSK.G	49.11	1012.56	10	2	1
D86998|IGLV3-12*02|F|V-REGION|10129..10418|290	R.ITC(+57.02)GGNNIGSK.A	50.29	1119.53	11	2	2	Carbamidomethylation
D86998|IGLV3-12*02|F|V-REGION|10129..10418|290	M.AR(+31.99)ITC(+57.02)GGNNIGSK.A	46.67	1378.66	13	2	1	Dihydroxy; Carbamidomethylation
D86998|IGLV3-12*02|F|V-REGION|10129..10418|290	K.AVH(+26.02)WYQQK.P	36.13	1084.55	8	2	1	Acetaldehyde +26
D87000|IGLV4-60*02|F|V-REGION|12968..13266|299	K.GSGVPDRFSGSSSGADR.Y	58.3	1637.74	17	3	7
D87000|IGLV4-60*02|F|V-REGION|12968..13266|299	Q(-17.03)PVLTQSSSASASLGSSVK.L	52.27	1815.92	19	2	1	Pyro-glu from Q
D87000|IGLV4-60*02|F|V-REGION|12968..13266|299	V.PDRFSGSSSGADR.Y	36.9	1337.6	13	2	1
HM855361|IGHV7-4-1*05|F|V-REGION|24..319|296	Q(-17.03)VQLVQSGSELKKPGASVK.V	48.57	1965.09	19	3	1	Pyro-glu from Q
HM855361|IGHV7-4-1*05|F|V-REGION|24..319|296	T.SYAM(+15.99)NWVR.Q	45.69	1041.47	8	2	2	Oxidation (M)
HM855361|IGHV7-4-1*05|F|V-REGION|24..319|296	Q(+.98)VQLVQSGSELKKPGASVK(+42.01).V	41.71	2025.11	19	4	1	Deamidation (NQ); Acetylation (K)
HM855392|IGHV3-43*02|F|V-REGION|22..319|298	R.FTISRDNSK.N	61.19	1066.54	9	2	4
HM855392|IGHV3-43*02|F|V-REGION|22..319|298	K.NSLYLQM(+15.99)NSLR.T	48.93	1353.67	11	2	3	Oxidation (M)
HM855392|IGHV3-43*02|F|V-REGION|22..319|298	R.LSC(+57.02)AASGFT(+27.05)FD.D	47.4	1201.54	11	2	2	Carbamidomethylation; Ethyl amino
HM855392|IGHV3-43*02|F|V-REGION|22..319|298	F.TISRDNSK.N	46.71	919.472	8	2	6
HM855392|IGHV3-43*02|F|V-REGION|22..319|298	EVQLVES(-2.02)GGGVVQPGGSLR.L	46.09	1864.96	19	3	2	2-amino-3-oxo-butanoic_acid
HM855392|IGHV3-43*02|F|V-REGION|22..319|298	Y.YADSVKGR.F	45.52	894.456	8	2	5
HM855392|IGHV3-43*02|F|V-REGION|22..319|298	E(-18.01)VQLVESGGGVVQPGGSLR.L	43.45	1848.97	19	2	2	Pyro-glu from E
HM855392|IGHV3-43*02|F|V-REGION|22..319|298	K.GRFTISR.D	38.61	835.466	7	2	3
HM855392|IGHV3-43*02|F|V-REGION|22..319|298	EVQLVESGGGVVQPGGSLR.L	38.42	1866.98	19	3	1
HM855392|IGHV3-43*02|F|V-REGION|22..319|298	E.VQLVES(+120.03)GGGVVQPGGSLR.L	38.39	1857.97	18	2	1	O-Isopropylmethylphosphonylation
HM855392|IGHV3-43*02|F|V-REGION|22..319|298	EVQLVE(+37.95)SGGGVVQPGGSLR.L	37.11	1904.93	19	4	1	Replacement of 2 protons by calcium
HM855485|IGHV7-4-1*04|F|V-REGION|24..319|296	Q(-17.03)VQLVQSGSELKKPGASVK.V	48.57	1965.09	19	3	1	Pyro-glu from Q
HM855485|IGHV7-4-1*04|F|V-REGION|24..319|296	T.SYAM(+15.99)NWVR.Q	45.69	1041.47	8	2	2	Oxidation (M)
HM855485|IGHV7-4-1*04|F|V-REGION|24..319|296	Q(+.98)VQLVQSGSELKKPGASVK(+42.01).V	41.71	2025.11	19	4	1	Deamidation (NQ); Acetylation (K)
HM855485|IGHV7-4-1*04|F|V-REGION|24..319|296	K.AEDTAVYYC(+57.02)AR	36.3	1317.57	11	2	2	Carbamidomethylation
IMGT000035|IGHV7-4-1*01|F|V-REGION|854405..854700|296	Q(-17.03)VQLVQSGSELKKPGASVK.V	48.57	1965.09	19	3	1	Pyro-glu from Q
IMGT000035|IGHV7-4-1*01|F|V-REGION|854405..854700|296	T.SYAM(+15.99)NWVR.Q	45.69	1041.47	8	2	2	Oxidation (M)
IMGT000035|IGHV7-4-1*01|F|V-REGION|854405..854700|296	Q(+.98)VQLVQSGSELKKPGASVK(+42.01).V	41.71	2025.11	19	4	1	Deamidation (NQ); Acetylation (K)
IMGT000035|IGHV7-4-1*01|F|V-REGION|854405..854700|296	K.AEDTAVYYC(+57.02)AR	36.3	1317.57	11	2	2	Carbamidomethylation
J00239|IGHV3-74*03|F|V-REGION|179..474|296	R.LSC(+57.02)AASGFTFS(+126.10).S	68.49	1272.61	11	2	2	Carbamidomethylation; Octanoyl
J00239|IGHV3-74*03|F|V-REGION|179..474|296	R.Q(-17.03)APGKGLVWVSR.I	61.89	1279.7	12	2	4	Pyro-glu from Q
J00239|IGHV3-74*03|F|V-REGION|179..474|296	EVQLVE(+37.95)SGGGLVQPGGSLR.L	61.19	1918.94	19	3	6	Replacement of 2 protons by calcium
J00239|IGHV3-74*03|F|V-REGION|179..474|296	K.NTLYLQM(+15.99)NSLR.A	60.14	1367.69	11	2	4	Oxidation (M)
J00239|IGHV3-74*03|F|V-REGION|179..474|296	R.QAPGKGLVWVSR.I	58.34	1296.73	12	3	4
J00239|IGHV3-74*03|F|V-REGION|179..474|296	EVQLVESGGGLVQPGGSLR.L	58.21	1881	19	2	9
J00239|IGHV3-74*03|F|V-REGION|179..474|296	R.DNAKN(+.98)TLYLQMNSLR.A	56	1780.88	15	3	1	Deamidation (NQ)
J00239|IGHV3-74*03|F|V-REGION|179..474|296	EVQLVE(+37.96)SGGGLVQPGGSLR.L	55.05	1918.95	19	4	1	Replacement of proton by potassium
J00239|IGHV3-74*03|F|V-REGION|179..474|296	K.NTLYLQMNSLR.A	53.68	1351.69	11	2	2
J00239|IGHV3-74*03|F|V-REGION|179..474|296	R.Q(+28.03)APGKGLVWVSR.I	51.37	1324.76	12	3	2	Ethylation
J00239|IGHV3-74*03|F|V-REGION|179..474|296	A.PGKGLVWVSR.I	51.12	1097.63	10	2	2
J00239|IGHV3-74*03|F|V-REGION|179..474|296	EVQLVE(+53.92)SGGGLVQPGGSLR.L	50.2	1934.91	19	3	1	Replacement of 2 protons by iron
J00239|IGHV3-74*03|F|V-REGION|179..474|296	EVQLVE(+21.98)SGGGLVQPGGSLR.L	49.73	1902.98	19	2	6	Sodium adduct
J00239|IGHV3-74*03|F|V-REGION|179..474|296	R.FTISRDNAK.N	49.64	1050.55	9	2	10
J00239|IGHV3-74*03|F|V-REGION|179..474|296	Q.LVESGGGLVQPGGSLR.L	46.09	1524.83	16	2	2
J00239|IGHV3-74*03|F|V-REGION|179..474|296	T.YADSVKGR.F	45.52	894.456	8	2	5
J00239|IGHV3-74*03|F|V-REGION|179..474|296	K.N(+.98)TLYLQMNSLR.A	45.23	1352.68	11	2	1	Deamidation (NQ)
J00239|IGHV3-74*03|F|V-REGION|179..474|296	K.NTLY(+125.90)LQM(+15.99)NSLR.A	42.92	1493.58	11	2	2	Iodination; Oxidation (M)
J00239|IGHV3-74*03|F|V-REGION|179..474|296	K.GLVW(+31.99)VSR.I	42.68	847.455	7	2	1	Dihydroxy
J00239|IGHV3-74*03|F|V-REGION|179..474|296	EVQLVESGGGLVQPGGSLR(+72.02).L	41.94	1953.02	19	3	3	Dihydroxy methylglyoxal adduct
J00239|IGHV3-74*03|F|V-REGION|179..474|296	G.LVQPGGSLR.L	40.2	925.534	9	2	1
J00239|IGHV3-74*03|F|V-REGION|179..474|296	V.ESGGGLVQPGGSLR.L	40.09	1312.67	14	2	1
J00239|IGHV3-74*03|F|V-REGION|179..474|296	T.ISRDNAK.N	39.75	802.43	7	2	2
J00239|IGHV3-74*03|F|V-REGION|179..474|296	E.V(+134.05)QLVESGGGLVQPGGSLR.L	39.68	1886	18	2	2	3-methyl-2-pyridyl isocyanate
J00239|IGHV3-74*03|F|V-REGION|179..474|296	F.TISRDNAK.N	39.32	903.477	8	2	2
J00239|IGHV3-74*03|F|V-REGION|179..474|296	EVQLVES(+95.94)GGGLVQPGGSLR.L	39.31	1976.94	19	3	1	Thiophosphorylation
J00239|IGHV3-74*03|F|V-REGION|179..474|296	K.GRFTISR.D	38.61	835.466	7	2	3
J00239|IGHV3-74*03|F|V-REGION|179..474|296	S.S(+14.02)TTYADSVKGR.F	38.56	1197.6	11	3	1	Methylation(others)
J00239|IGHV3-74*03|F|V-REGION|179..474|296	F.T(-18.01)ISRDNAK.N	37.89	885.467	8	2	1	Dehydration
J00239|IGHV3-74*03|F|V-REGION|179..474|296	R.AEDTAVYYC(+57.02)AR	36.3	1317.57	11	2	2	Carbamidomethylation
J00239|IGHV3-74*03|F|V-REGION|179..474|296	K.GLVWVSR.I	36.24	815.465	7	2	1
KC713937|IGHV3-20*02|ORF|V-REGION|411..706|296	EVQLVESGGGVVRPGGSLR.L	53.19	1895.02	19	2	2
KC713937|IGHV3-20*02|ORF|V-REGION|411..706|296	R.FTISRDNAK.N	49.64	1050.55	9	2	10
KC713937|IGHV3-20*02|ORF|V-REGION|411..706|296	K.NSLYLQM(+15.99)NSLR.A	48.93	1353.67	11	2	3	Oxidation (M)
KC713937|IGHV3-20*02|ORF|V-REGION|411..706|296	G.YADSVKGR.F	45.52	894.456	8	2	5
KC713937|IGHV3-20*02|ORF|V-REGION|411..706|296	T.ISRDNAK.N	39.75	802.43	7	2	2
KC713937|IGHV3-20*02|ORF|V-REGION|411..706|296	F.TISRDNAK.N	39.32	903.477	8	2	2
KC713937|IGHV3-20*02|ORF|V-REGION|411..706|296	K.GRFTISR.D	38.61	835.466	7	2	3
KC713937|IGHV3-20*02|ORF|V-REGION|411..706|296	F.T(-18.01)ISRDNAK.N	37.89	885.467	8	2	1	Dehydration
KC713937|IGHV3-20*02|ORF|V-REGION|411..706|296	S.GINWNGGSTGYADSVK(+27.99).G	37.73	1652.74	16	3	1	Formylation
KC713937|IGHV3-20*02|ORF|V-REGION|411..706|296	EVQLVES(+95.94)GGGVVRPGGSLR.L	36.24	1990.97	19	3	1	Thiophosphorylation
KF698734|IGHV1-69-2*01|F|V-REGION|393..688|296	E(-18.01)VQLVQSGAEVKKPGATVK.I	70.96	1949.09	19	3	3	Pyro-glu from E
KF698734|IGHV1-69-2*01|F|V-REGION|393..688|296	EVQLVQSGAEVK.K	57.8	1285.69	12	2	2
KF698734|IGHV1-69-2*01|F|V-REGION|393..688|296	Q.LVQSGAEVK.K	46.97	929.518	9	2	2
KF698734|IGHV1-69-2*01|F|V-REGION|393..688|296	E(-18.01)VQLVQSGAEVKK.P	41.14	1395.77	13	2	1	Pyro-glu from E
KF698734|IGHV1-69-2*01|F|V-REGION|393..688|296	E(-18.01)VQLVQSGAEVK(+14.02).K	36.29	1281.69	12	2	1	Pyro-glu from E; Methylation(KR)
KF698735|IGHV3-53*02|F|V-REGION|409..701|293	R.FTISRDNSK.N	61.19	1066.54	9	2	4
KF698735|IGHV3-53*02|F|V-REGION|409..701|293	K.NTLYLQM(+15.99)NSLR.A	60.14	1367.69	11	2	4	Oxidation (M)
KF698735|IGHV3-53*02|F|V-REGION|409..701|293	R.LSC(+57.02)AASGFTVSS(+43.04).N	55.03	1228.58	12	2	4	Carbamidomethylation; Carboxyl modification with ethanolamine
KF698735|IGHV3-53*02|F|V-REGION|409..701|293	K.NTLYLQMNSLR.A	53.68	1351.69	11	2	2
KF698735|IGHV3-53*02|F|V-REGION|409..701|293	R.LSC(+57.02)AASGFTVS(+87.05)S.N	51.6	1272.58	12	2	2	Carbamidomethylation; Phosphorylation to amine thiol
KF698735|IGHV3-53*02|F|V-REGION|409..701|293	E.VQLVET(+136.00)GGGLIQPGGSLR.L	50.34	1915.99	18	2	1	Dithiothreitol (DTT)
KF698735|IGHV3-53*02|F|V-REGION|409..701|293	F.TISRDNSK.N	46.71	919.472	8	2	6
KF698735|IGHV3-53*02|F|V-REGION|409..701|293	Y.YADSVKGR.F	45.52	894.456	8	2	5
KF698735|IGHV3-53*02|F|V-REGION|409..701|293	E.V(+135.98)QLVETGGGLIQPGGSLR.L	45.29	1915.97	18	2	2	Sulfonation of N-terminus
KF698735|IGHV3-53*02|F|V-REGION|409..701|293	K.N(+.98)TLYLQMNSLR.A	45.23	1352.68	11	2	1	Deamidation (NQ)
KF698735|IGHV3-53*02|F|V-REGION|409..701|293	K.NTLY(+125.90)LQM(+15.99)NSLR.A	42.92	1493.58	11	2	2	Iodination; Oxidation (M)
KF698735|IGHV3-53*02|F|V-REGION|409..701|293	K.GRFTISR.D	38.61	835.466	7	2	3
KF698735|IGHV3-53*02|F|V-REGION|409..701|293	R.AEDTAVYYC(+57.02)AR	36.3	1317.57	11	2	2	Carbamidomethylation
L19271|IGKV3D-11*03|F|V-REGION|205..491|287	EIVLTQSPATLSLSPGER.A	92.58	1897.02	18	2	4
L19271|IGKV3D-11*03|F|V-REGION|205..491|287	R.LLIYDASNR.A	63.24	1063.57	9	2	4
L19271|IGKV3D-11*03|F|V-REGION|205..491|287	A.S(+41.03)QGVSSNLAWYQQKPGQAPR.L	59.26	2242.12	20	2	2	Amidination of lysines or N-terminal amines with methyl acetimidate
L19271|IGKV3D-11*03|F|V-REGION|205..491|287	EIVLTQS(+44.01)PATLSLSPGER.A	56.23	1941.02	18	2	1	S-Ethylcystine from Serine
L19271|IGKV3D-11*03|F|V-REGION|205..491|287	N.LAWYQQKPGQAPR.L	53.09	1541.81	13	3	2
L19271|IGKV3D-11*03|F|V-REGION|205..491|287	R.LLIY(+125.90)DASNR.A	49.74	1189.46	9	2	1	Iodination
L19271|IGKV3D-11*03|F|V-REGION|205..491|287	R.ATLS(+79.97)C(+57.02)RA.S	49.57	857.347	7	2	3	Phosphorylation (STY); Carbamidomethylation
L19271|IGKV3D-11*03|F|V-REGION|205..491|287	V.S(+27.99)SNLAWYQQKPGQAPR.L	48.65	1857.91	16	2	3	Formylation
L19271|IGKV3D-11*03|F|V-REGION|205..491|287	R.LLIYD(+28.03)ASNR.A	45.98	1091.6	9	2	2	Ethylation
L19271|IGKV3D-11*03|F|V-REGION|205..491|287	N.L(+149.03)AWYQQKPGQAPR.L	37.45	1690.84	13	2	1	Benzyl isothiocyanate
L19271|IGKV3D-11*03|F|V-REGION|205..491|287	R.ASQGVSSNLAWYQQKPGQAP(-30.01)R.L	36.51	2242.12	21	3	2	Proline oxidation to pyrrolidinone
L19272|IGKV3D-20*02|ORF|V-REGION|223..512|290	EIVLTQSPATLSLSPGER.A	92.58	1897.02	18	2	4
L19272|IGKV3D-20*02|ORF|V-REGION|223..512|290	EIVLTQS(+44.01)PATLSLSPGER.A	56.23	1941.02	18	2	1	S-Ethylcystine from Serine
L19272|IGKV3D-20*02|ORF|V-REGION|223..512|290	S.YLAWYQQKPGQAPR.L	54.67	1704.87	14	3	2
L19272|IGKV3D-20*02|ORF|V-REGION|223..512|290	Y.LAWYQQKPGQAPR.L	53.09	1541.81	13	3	2
L19272|IGKV3D-20*02|ORF|V-REGION|223..512|290	R.LLIYDASSR(+14.02).A	50.05	1050.57	9	2	2	Methylation(KR)
L19272|IGKV3D-20*02|ORF|V-REGION|223..512|290	R.ATLS(+79.97)C(+57.02)RA.S	49.57	857.347	7	2	3	Phosphorylation (STY); Carbamidomethylation
L19272|IGKV3D-20*02|ORF|V-REGION|223..512|290	R.LLIYDASSR(+44.03).A	42.28	1080.58	9	2	4	Ethanolation (KR)
L19272|IGKV3D-20*02|ORF|V-REGION|223..512|290	Y.L(+149.03)AWYQQKPGQAPR.L	37.45	1690.84	13	2	1	Benzyl isothiocyanate
L33851|IGHV3-74*01|F|V-REGION|183..478|296	R.LSC(+57.02)AASGFTFS(+126.10).S	68.49	1272.61	11	2	2	Carbamidomethylation; Octanoyl
L33851|IGHV3-74*01|F|V-REGION|183..478|296	R.Q(-17.03)APGKGLVWVSR.I	61.89	1279.7	12	2	4	Pyro-glu from Q
L33851|IGHV3-74*01|F|V-REGION|183..478|296	EVQLVE(+37.95)SGGGLVQPGGSLR.L	61.19	1918.94	19	3	6	Replacement of 2 protons by calcium
L33851|IGHV3-74*01|F|V-REGION|183..478|296	K.NTLYLQM(+15.99)NSLR.A	60.14	1367.69	11	2	4	Oxidation (M)
L33851|IGHV3-74*01|F|V-REGION|183..478|296	R.QAPGKGLVWVSR.I	58.34	1296.73	12	3	4
L33851|IGHV3-74*01|F|V-REGION|183..478|296	EVQLVESGGGLVQPGGSLR.L	58.21	1881	19	2	9
L33851|IGHV3-74*01|F|V-REGION|183..478|296	R.DNAKN(+.98)TLYLQMNSLR.A	56	1780.88	15	3	1	Deamidation (NQ)
L33851|IGHV3-74*01|F|V-REGION|183..478|296	EVQLVE(+37.96)SGGGLVQPGGSLR.L	55.05	1918.95	19	4	1	Replacement of proton by potassium
L33851|IGHV3-74*01|F|V-REGION|183..478|296	K.NTLYLQMNSLR.A	53.68	1351.69	11	2	2
L33851|IGHV3-74*01|F|V-REGION|183..478|296	R.Q(+28.03)APGKGLVWVSR.I	51.37	1324.76	12	3	2	Ethylation
L33851|IGHV3-74*01|F|V-REGION|183..478|296	A.PGKGLVWVSR.I	51.12	1097.63	10	2	2
L33851|IGHV3-74*01|F|V-REGION|183..478|296	EVQLVE(+53.92)SGGGLVQPGGSLR.L	50.2	1934.91	19	3	1	Replacement of 2 protons by iron
L33851|IGHV3-74*01|F|V-REGION|183..478|296	EVQLVE(+21.98)SGGGLVQPGGSLR.L	49.73	1902.98	19	2	6	Sodium adduct
L33851|IGHV3-74*01|F|V-REGION|183..478|296	R.FTISRDNAK.N	49.64	1050.55	9	2	10
L33851|IGHV3-74*01|F|V-REGION|183..478|296	T.SYADSVKGR.F	47.14	981.488	9	2	1
L33851|IGHV3-74*01|F|V-REGION|183..478|296	Q.LVESGGGLVQPGGSLR.L	46.09	1524.83	16	2	2
L33851|IGHV3-74*01|F|V-REGION|183..478|296	S.YADSVKGR.F	45.52	894.456	8	2	5
L33851|IGHV3-74*01|F|V-REGION|183..478|296	K.N(+.98)TLYLQMNSLR.A	45.23	1352.68	11	2	1	Deamidation (NQ)
L33851|IGHV3-74*01|F|V-REGION|183..478|296	K.NTLY(+125.90)LQM(+15.99)NSLR.A	42.92	1493.58	11	2	2	Iodination; Oxidation (M)
L33851|IGHV3-74*01|F|V-REGION|183..478|296	K.GLVW(+31.99)VSR.I	42.68	847.455	7	2	1	Dihydroxy
L33851|IGHV3-74*01|F|V-REGION|183..478|296	EVQLVESGGGLVQPGGSLR(+72.02).L	41.94	1953.02	19	3	3	Dihydroxy methylglyoxal adduct
L33851|IGHV3-74*01|F|V-REGION|183..478|296	G.LVQPGGSLR.L	40.2	925.534	9	2	1
L33851|IGHV3-74*01|F|V-REGION|183..478|296	V.ESGGGLVQPGGSLR.L	40.09	1312.67	14	2	1
L33851|IGHV3-74*01|F|V-REGION|183..478|296	T.ISRDNAK.N	39.75	802.43	7	2	2
L33851|IGHV3-74*01|F|V-REGION|183..478|296	E.V(+134.05)QLVESGGGLVQPGGSLR.L	39.68	1886	18	2	2	3-methyl-2-pyridyl isocyanate
L33851|IGHV3-74*01|F|V-REGION|183..478|296	F.TISRDNAK.N	39.32	903.477	8	2	2
L33851|IGHV3-74*01|F|V-REGION|183..478|296	EVQLVES(+95.94)GGGLVQPGGSLR.L	39.31	1976.94	19	3	1	Thiophosphorylation
L33851|IGHV3-74*01|F|V-REGION|183..478|296	K.GRFTISR.D	38.61	835.466	7	2	3
L33851|IGHV3-74*01|F|V-REGION|183..478|296	F.T(-18.01)ISRDNAK.N	37.89	885.467	8	2	1	Dehydration
L33851|IGHV3-74*01|F|V-REGION|183..478|296	S.STS(-15.99)YADSVK.G	37.36	940.45	9	2	2	Deoxy
L33851|IGHV3-74*01|F|V-REGION|183..478|296	R.AEDTAVYYC(+57.02)AR	36.3	1317.57	11	2	2	Carbamidomethylation
L33851|IGHV3-74*01|F|V-REGION|183..478|296	K.GLVWVSR.I	36.24	815.465	7	2	1
M18806|IGHV5-51*02|F|V-REGION|251..546|296	EVQLVQSGAEVK.K	57.8	1285.69	12	2	2
M18806|IGHV5-51*02|F|V-REGION|251..546|296	EVQLVQSGAEVKKPGESLK.I	55	2025.11	19	3	8
M18806|IGHV5-51*02|F|V-REGION|251..546|296	E(-18.01)VQLVQSGAEVKKPGESLK.I	53.1	2007.1	19	3	1	Pyro-glu from E
M18806|IGHV5-51*02|F|V-REGION|251..546|296	Q.LVQSGAEVK.K	46.97	929.518	9	2	2
M18806|IGHV5-51*02|F|V-REGION|251..546|296	E(-18.01)VQLVQSGAEVKK.P	41.14	1395.77	13	2	1	Pyro-glu from E
M18806|IGHV5-51*02|F|V-REGION|251..546|296	E(-18.01)VQLVQSGAEVK(+14.02).K	36.29	1281.69	12	2	1	Pyro-glu from E; Methylation(KR)
M23090|IGKV3-15*01|F|V-REGION|905..1191|287	EIVM(+15.99)TQSPATLSVSPGER.A	80.34	1916.95	18	2	6	Oxidation (M)
M23090|IGKV3-15*01|F|V-REGION|905..1191|287	EIVMTQSPATLSVSPGER.A	67.96	1900.96	18	2	5
M23090|IGKV3-15*01|F|V-REGION|905..1191|287	R.LLIYGASTR.A	56.46	992.565	9	2	6
M23090|IGKV3-15*01|F|V-REGION|905..1191|287	N.LAWYQQKPGQAPR.L	53.09	1541.81	13	3	2
M23090|IGKV3-15*01|F|V-REGION|905..1191|287	R.ATLS(+79.97)C(+57.02)RA.S	49.57	857.347	7	2	3	Phosphorylation (STY); Carbamidomethylation
M23090|IGKV3-15*01|F|V-REGION|905..1191|287	V.S(+27.99)SNLAWYQQKPGQAPR.L	48.65	1857.91	16	2	3	Formylation
M23090|IGKV3-15*01|F|V-REGION|905..1191|287	EIVM(+15.99)TQSP(-30.01)ATLSVSPGER.A	42.46	1886.94	18	2	1	Oxidation (M); Proline oxidation to pyrrolidinone
M23090|IGKV3-15*01|F|V-REGION|905..1191|287	E.IVM(+15.99)T(+117.00)QSPATLSVSPGER.A	41.65	1904.91	17	2	1	Oxidation (M); Phospho-propargylamine
M23090|IGKV3-15*01|F|V-REGION|905..1191|287	EIVM(+15.99)TQSPAT(-18.01)LSVSPGER.A	39.28	1898.94	18	3	1	Oxidation (M); Dehydration
M23090|IGKV3-15*01|F|V-REGION|905..1191|287	R.A(+42.01)SQSVSSNLAWYQQKPGQAPR.L	38.56	2344.16	21	2	2	Acetylation (N-term)
M23090|IGKV3-15*01|F|V-REGION|905..1191|287	N.L(+149.03)AWYQQKPGQAPR.L	37.45	1690.84	13	2	1	Benzyl isothiocyanate
M29809|IGHV1-58*01|F|V-REGION|293..588|296	Q.LVQSGPEVK.K	42.15	955.534	9	2	2
M77299|IGHV3-64*04|F|V-REGION|112..407|296	R.FTISRDNSK.N	61.19	1066.54	9	2	4
M77299|IGHV3-64*04|F|V-REGION|112..407|296	K.NTLYLQM(+15.99)NSLR.A	60.14	1367.69	11	2	4	Oxidation (M)
M77299|IGHV3-64*04|F|V-REGION|112..407|296	K.NTLYLQMNSLR.A	53.68	1351.69	11	2	2
M77299|IGHV3-64*04|F|V-REGION|112..407|296	Q(+42.01)VQLVES(-18.01)GGGLVQPGGSLR.L	49.75	1904.01	19	2	7	Acetylation (Protein N-term); Dehydration
M77299|IGHV3-64*04|F|V-REGION|112..407|296	F.TISRDNSK.N	46.71	919.472	8	2	6
M77299|IGHV3-64*04|F|V-REGION|112..407|296	Q.LVESGGGLVQPGGSLR.L	46.09	1524.83	16	2	2
M77299|IGHV3-64*04|F|V-REGION|112..407|296	Y.YADSVKGR.F	45.52	894.456	8	2	5
M77299|IGHV3-64*04|F|V-REGION|112..407|296	K.N(+.98)TLYLQMNSLR.A	45.23	1352.68	11	2	1	Deamidation (NQ)
M77299|IGHV3-64*04|F|V-REGION|112..407|296	K.NTLY(+125.90)LQM(+15.99)NSLR.A	42.92	1493.58	11	2	2	Iodination; Oxidation (M)
M77299|IGHV3-64*04|F|V-REGION|112..407|296	QVQ(+.98)LVESGGGLVQPGGSLR.L	42.2	1881	19	3	1	Deamidation (NQ)
M77299|IGHV3-64*04|F|V-REGION|112..407|296	G.LVQPGGSLR.L	40.2	925.534	9	2	1
M77299|IGHV3-64*04|F|V-REGION|112..407|296	V.ESGGGLVQPGGSLR.L	40.09	1312.67	14	2	1
M77299|IGHV3-64*04|F|V-REGION|112..407|296	Q.V(+134.05)QLVESGGGLVQPGGSLR.L	39.68	1886	18	2	2	3-methyl-2-pyridyl isocyanate
M77299|IGHV3-64*04|F|V-REGION|112..407|296	K.GRFTISR.D	38.61	835.466	7	2	3
M77299|IGHV3-64*04|F|V-REGION|112..407|296	R.AEDTAVYYC(+57.02)AR	36.3	1317.57	11	2	2	Carbamidomethylation
M94115|IGLV3-21*03|F|V-REGION|637..926|290	S.YVLTQPPSVSVAPGK.T	65.92	1541.85	15	2	3
M94115|IGLV3-21*03|F|V-REGION|637..926|290	R.ITC(+57.02)GGNNIGSK.S	50.29	1119.53	11	2	2	Carbamidomethylation
M94115|IGLV3-21*03|F|V-REGION|637..926|290	R.FSGSNSGNTATLTISR.V	47.66	1611.79	16	2	2
M94115|IGLV3-21*03|F|V-REGION|637..926|290	T.AR(+31.99)ITC(+57.02)GGNNIGSK.S	46.67	1378.66	13	2	1	Dihydroxy; Carbamidomethylation
M94116|IGLV1-40*01|F|V-REGION|242..540|299	N.RPSGVPDRFSGSK.S	47.32	1388.72	13	3	1
M94116|IGLV1-40*01|F|V-REGION|242..540|299	R.PSGVPDRFSGSK.S	42.33	1232.61	12	2	2
M94116|IGLV1-40*01|F|V-REGION|242..540|299	V.PDRFSGSK.S	41.89	892.44	8	2	5
M94116|IGLV1-40*01|F|V-REGION|242..540|299	K.LLIYGNS(+100.02)NRPSGVPDR.F	40.39	1856.94	16	3	1	Methylmalonylation on Serine
M94116|IGLV1-40*01|F|V-REGION|242..540|299	G.N(-15.01)SNRPSGVPDRFSGSK.S	37.77	1688.82	16	3	2	ISD (z+2)-series
M99400|IGHV3-15*08|F|V-REGION|128..429|302	EVQLVE(+43.99)SAGGLVQPGGSLR.L	51.66	1939	19	2	2	Carboxylation (E)
M99400|IGHV3-15*08|F|V-REGION|128..429|302	G.LVQPGGSLR.L	40.2	925.534	9	2	1
M99400|IGHV3-15*08|F|V-REGION|128..429|302	R.FTISRDDSK.N	39.05	1067.52	9	2	3
M99400|IGHV3-15*08|F|V-REGION|128..429|302	K.GRFTISR.D	38.61	835.466	7	2	3
M99401|IGHV3-49*02|F|V-REGION|128..429|302	EVQLVESGGGLVQP(+31.99)GPSLR.L	51.27	1953.02	19	2	1	Dihydroxy
M99401|IGHV3-49*02|F|V-REGION|128..429|302	EVQLVESGGGLVQPGP(+31.99)SLR.L	44.49	1953.02	19	2	1	Dihydroxy
M99401|IGHV3-49*02|F|V-REGION|128..429|302	R.FTISRDDSK.S	39.05	1067.52	9	2	3
M99401|IGHV3-49*02|F|V-REGION|128..429|302	K.GRFTISR.D	38.61	835.466	7	2	3
M99401|IGHV3-49*02|F|V-REGION|128..429|302	I.RSKAYGGTTEYAASVK.G	37.17	1687.85	16	3	1
M99653|IGHV3-13*02|F|V-REGION|467..759|293	EVHLVESGGGLVQPGGALR(+15.99).L	75.48	1890	19	2	4	Oxidation or Hydroxylation
M99653|IGHV3-13*02|F|V-REGION|467..759|293	R.LSC(+57.02)AASGFTFS(+126.10).N	68.49	1272.61	11	2	2	Carbamidomethylation; Octanoyl
M99653|IGHV3-13*02|F|V-REGION|467..759|293	K.NSLYLQM(+15.99)NSLR.A	48.93	1353.67	11	2	3	Oxidation (M)
M99653|IGHV3-13*02|F|V-REGION|467..759|293	K.GRFTISR.E	38.61	835.466	7	2	3
M99653|IGHV3-13*02|F|V-REGION|467..759|293	EVHLVESGGGLVQP(+15.99)GGALR.L	36.76	1890	19	2	1	Oxidation or Hydroxylation
M99654|IGHV3-15*02|F|V-REGION|176..477|302	E(-18.01)VQLVESGGALVKPGGSLR.L	81.88	1877.04	19	2	2	Pyro-glu from E
M99654|IGHV3-15*02|F|V-REGION|176..477|302	R.QAPGKGLEWVGR.I	70.14	1296.69	12	3	7
M99654|IGHV3-15*02|F|V-REGION|176..477|302	R.LSC(+57.02)AASGFTFS(+126.10).N	68.49	1272.61	11	2	2	Carbamidomethylation; Octanoyl
M99654|IGHV3-15*02|F|V-REGION|176..477|302	R.Q(-17.03)APGKGLEWVGR.I	64.07	1279.67	12	2	4	Pyro-glu from Q
M99654|IGHV3-15*02|F|V-REGION|176..477|302	A.PGKGLEWVGR.I	60.79	1097.6	10	2	4
M99654|IGHV3-15*02|F|V-REGION|176..477|302	R.FTISRDDSK.N	39.05	1067.52	9	2	3
M99654|IGHV3-15*02|F|V-REGION|176..477|302	K.GRFTISR.D	38.61	835.466	7	2	3
M99654|IGHV3-15*02|F|V-REGION|176..477|302	K.GLEWVGR.I	38.5	815.429	7	2	2
M99654|IGHV3-15*02|F|V-REGION|176..477|302	K.TDGGTTD(-15.99)YAAPVKGR.F	35.87	1491.73	15	3	1	Deoxy
M99656|IGHV3-19*01|P|V-REGION|296..591|296	R.LSC(+57.02)AASGFTFS(+126.10).N	68.49	1272.61	11	2	2	Carbamidomethylation; Octanoyl
M99656|IGHV3-19*01|P|V-REGION|296..591|296	T.VQLVES(+120.03)GGGLVEPGGSLR.L	47.83	1872.97	18	2	5	O-Isopropylmethylphosphonylation
M99656|IGHV3-19*01|P|V-REGION|296..591|296	H.YADSVKGR.F	45.52	894.456	8	2	5
M99657|IGHV3-20*01|F|V-REGION|170..465|296	EVQLVESGGGVVRPGGSLR.L	53.19	1895.02	19	2	2
M99657|IGHV3-20*01|F|V-REGION|170..465|296	R.FTISRDNAK.N	49.64	1050.55	9	2	10
M99657|IGHV3-20*01|F|V-REGION|170..465|296	K.NSLYLQM(+15.99)NSLR.A	48.93	1353.67	11	2	3	Oxidation (M)
M99657|IGHV3-20*01|F|V-REGION|170..465|296	R.LSC(+57.02)AASGFT(+27.05)FD.D	47.4	1201.54	11	2	2	Carbamidomethylation; Ethyl amino
M99657|IGHV3-20*01|F|V-REGION|170..465|296	G.YADSVKGR.F	45.52	894.456	8	2	5
M99657|IGHV3-20*01|F|V-REGION|170..465|296	T.ISRDNAK.N	39.75	802.43	7	2	2
M99657|IGHV3-20*01|F|V-REGION|170..465|296	F.TISRDNAK.N	39.32	903.477	8	2	2
M99657|IGHV3-20*01|F|V-REGION|170..465|296	K.GRFTISR.D	38.61	835.466	7	2	3
M99657|IGHV3-20*01|F|V-REGION|170..465|296	F.T(-18.01)ISRDNAK.N	37.89	885.467	8	2	1	Dehydration
M99657|IGHV3-20*01|F|V-REGION|170..465|296	S.GINWNGGSTGYADSVK(+27.99).G	37.73	1652.74	16	3	1	Formylation
M99657|IGHV3-20*01|F|V-REGION|170..465|296	EVQLVES(+95.94)GGGVVRPGGSLR.L	36.24	1990.97	19	3	1	Thiophosphorylation
M99686|IGHV5-51*01|F|V-REGION|308..603|296	EVQLVQSGAEVK.K	57.8	1285.69	12	2	2
M99686|IGHV5-51*01|F|V-REGION|308..603|296	EVQLVQSGAEVKKPGESLK.I	55	2025.11	19	3	8
M99686|IGHV5-51*01|F|V-REGION|308..603|296	E(-18.01)VQLVQSGAEVKKPGESLK.I	53.1	2007.1	19	3	1	Pyro-glu from E
M99686|IGHV5-51*01|F|V-REGION|308..603|296	Q.LVQSGAEVK.K	46.97	929.518	9	2	2
M99686|IGHV5-51*01|F|V-REGION|308..603|296	E(-18.01)VQLVQSGAEVKK.P	41.14	1395.77	13	2	1	Pyro-glu from E
M99686|IGHV5-51*01|F|V-REGION|308..603|296	E(-18.01)VQLVQSGAEVK(+14.02).K	36.29	1281.69	12	2	1	Pyro-glu from E; Methylation(KR)
MH332884|IGHV3-20*03|ORF|V-REGION|227..522|296	EVQLVESGGGVVRPGGSLR.L	53.19	1895.02	19	2	2
MH332884|IGHV3-20*03|ORF|V-REGION|227..522|296	R.FTISRDNAK.N	49.64	1050.55	9	2	10
MH332884|IGHV3-20*03|ORF|V-REGION|227..522|296	K.NSLYLQM(+15.99)NSLR.A	48.93	1353.67	11	2	3	Oxidation (M)
MH332884|IGHV3-20*03|ORF|V-REGION|227..522|296	G.YADSVKGR.F	45.52	894.456	8	2	5
MH332884|IGHV3-20*03|ORF|V-REGION|227..522|296	T.ISRDNAK.N	39.75	802.43	7	2	2
MH332884|IGHV3-20*03|ORF|V-REGION|227..522|296	F.TISRDNAK.N	39.32	903.477	8	2	2
MH332884|IGHV3-20*03|ORF|V-REGION|227..522|296	K.GRFTISR.D	38.61	835.466	7	2	3
MH332884|IGHV3-20*03|ORF|V-REGION|227..522|296	F.T(-18.01)ISRDNAK.N	37.89	885.467	8	2	1	Dehydration
MH332884|IGHV3-20*03|ORF|V-REGION|227..522|296	S.GINWNGGSTGYADSVK(+27.99).G	37.73	1652.74	16	3	1	Formylation
MH332884|IGHV3-20*03|ORF|V-REGION|227..522|296	EVQLVES(+95.94)GGGVVRPGGSLR.L	36.24	1990.97	19	3	1	Thiophosphorylation
MK540646|IGHV3-20*04|F|V-REGION|37771..38066|296	EVQLVESGGGVVRPGGSLR.L	53.19	1895.02	19	2	2
MK540646|IGHV3-20*04|F|V-REGION|37771..38066|296	R.FTISRDNAK.N	49.64	1050.55	9	2	10
MK540646|IGHV3-20*04|F|V-REGION|37771..38066|296	K.NSLYLQM(+15.99)NSLR.A	48.93	1353.67	11	2	3	Oxidation (M)
MK540646|IGHV3-20*04|F|V-REGION|37771..38066|296	R.LSC(+57.02)AASGFT(+27.05)FD.D	47.4	1201.54	11	2	2	Carbamidomethylation; Ethyl amino
MK540646|IGHV3-20*04|F|V-REGION|37771..38066|296	G.YADSVKGR.F	45.52	894.456	8	2	5
MK540646|IGHV3-20*04|F|V-REGION|37771..38066|296	T.ISRDNAK.N	39.75	802.43	7	2	2
MK540646|IGHV3-20*04|F|V-REGION|37771..38066|296	F.TISRDNAK.N	39.32	903.477	8	2	2
MK540646|IGHV3-20*04|F|V-REGION|37771..38066|296	K.GRFTISR.D	38.61	835.466	7	2	3
MK540646|IGHV3-20*04|F|V-REGION|37771..38066|296	F.T(-18.01)ISRDNAK.N	37.89	885.467	8	2	1	Dehydration
MK540646|IGHV3-20*04|F|V-REGION|37771..38066|296	S.GINWNGGSTGYADSVK(+27.99).G	37.73	1652.74	16	3	1	Formylation
MK540646|IGHV3-20*04|F|V-REGION|37771..38066|296	EVQLVES(+95.94)GGGVVRPGGSLR.L	36.24	1990.97	19	3	1	Thiophosphorylation
MK540647|IGHV3-62*04|F|V-REGION|14810..15105|296	R.LSC(+57.02)AASGFTFS(+126.10).S	68.49	1272.61	11	2	2	Carbamidomethylation; Octanoyl
MK540647|IGHV3-62*04|F|V-REGION|14810..15105|296	G.LVQPGGSLR.L	40.2	925.534	9	2	1
MK540647|IGHV3-62*04|F|V-REGION|14810..15105|296	K.GRFTISR.D	38.61	835.466	7	2	3
MK540647|IGHV3-62*04|F|V-REGION|14810..15105|296	EVQLVK(+14.02)SGGGLVQPGGSLR.L	37.11	1894.06	19	2	1	Methylation(KR)
S70116|IGLV10-54*03|P|V-REGION|304..599|296	A.GLTQPPSVSK.G	49.11	1012.56	10	2	1
U03636|IGLV8/OR8-1*02|ORF|V-REGION|251..544|294	R.FSGSILGN(+.98)K.A	42.39	922.476	9	2	1	Deamidation (NQ)
U03637|IGLV8-61*02|F|V-REGION|454..749|296	R.TLIYSTNTR.S	53.13	1067.56	9	2	1
U03637|IGLV8-61*02|F|V-REGION|454..749|296	C.FSGSILGN(+.98)K.A	42.39	922.476	9	2	1	Deamidation (NQ)
X05715|IGHV4-39*02|F|V-REGION|291..589|299	Y.SGS(+14.02)TYYNPSLK.S	59.8	1229.59	11	2	4	Methylation(others)
X05715|IGHV4-39*02|F|V-REGION|291..589|299	Q(-17.03)LQLQESGPGLVK.P	52.4	1378.75	13	2	1	Pyro-glu from Q
X05715|IGHV4-39*02|F|V-REGION|291..589|299	S.SVTAADTAVYYC(+57.02)AR	46.44	1546.71	14	2	2	Carbamidomethylation
X05715|IGHV4-39*02|F|V-REGION|291..589|299	K.LSSVTAADTAVYYC(+57.02)AR	43.79	1746.82	16	2	2	Carbamidomethylation
X12682|IGKV7-3*01|P|V-REGION|985..1283|299	K.LLIYQ(+.98)ASN(+.98)K.D	41.28	1050.56	9	2	1	Deamidation (NQ)
X12684|IGKV2-24*01|F|V-REGION|657..958|302	R.FSGVPDRFSGSGAGTDFTLK.I	60.58	2044.99	20	3	3
X12684|IGKV2-24*01|F|V-REGION|657..958|302	I.V(+210.99)M(+15.99)TQTPLSSPVTLGQPASISC(+57.02)R.S	46.16	2556.16	22	4	2	Tri nitro benzene; Oxidation (M); Carbamidomethylation
X12684|IGKV2-24*01|F|V-REGION|657..958|302	K.ISNRFSGVPDRFSGSGAGTDFTLK.I	44.63	2515.25	24	4	2
X12686|IGKV3-20*01|F|V-REGION|355..644|290	EIVLTQSPGTLSLSPGER.A	93.47	1883	18	2	6
X12686|IGKV3-20*01|F|V-REGION|355..644|290	EIVLTQSPGT(-18.01)LSLSPGER.A	67.41	1864.99	18	3	1	Dehydration
X12686|IGKV3-20*01|F|V-REGION|355..644|290	R.LLIYGASSR.A	63.75	978.55	9	2	5
X12686|IGKV3-20*01|F|V-REGION|355..644|290	R.LLIY(+125.90)GASSR.A	61.03	1104.45	9	2	2	Iodination
X12686|IGKV3-20*01|F|V-REGION|355..644|290	EIVLTQSPGTLSLSPGERATLSC(+57.02)R.A	60.29	2571.33	24	3	1	Carbamidomethylation
X12686|IGKV3-20*01|F|V-REGION|355..644|290	S.YLAWYQQKPGQAPR.L	54.67	1704.87	14	3	2
X12686|IGKV3-20*01|F|V-REGION|355..644|290	Y.LAWYQQKPGQAPR.L	53.09	1541.81	13	3	2
X12686|IGKV3-20*01|F|V-REGION|355..644|290	EIVLTQSP(-30.01)GTLSLSPGER.A	50.4	1852.99	18	2	2	Proline oxidation to pyrrolidinone
X12686|IGKV3-20*01|F|V-REGION|355..644|290	R.ATLS(+79.97)C(+57.02)RA.S	49.57	857.347	7	2	3	Phosphorylation (STY); Carbamidomethylation
X12686|IGKV3-20*01|F|V-REGION|355..644|290	E(+14.02)IVLTQSPGTLSLSPGER.A	42.42	1897.02	18	2	1	Methylation(others)
X12686|IGKV3-20*01|F|V-REGION|355..644|290	EIVLTQS(+58.03)PGTLSLSPGER.A	37.53	1941.03	18	2	1	2 3-dihydro-2 2-dimethyl-7-benzofuranol N-methyl carbamate
X12686|IGKV3-20*01|F|V-REGION|355..644|290	Y.L(+149.03)AWYQQKPGQAPR.L	37.45	1690.84	13	2	1	Benzyl isothiocyanate
X12686|IGKV3-20*01|F|V-REGION|355..644|290	E.IVLTQSPGTLSLSPGER.A	37.2	1753.96	17	2	1
X12686|IGKV3-20*01|F|V-REGION|355..644|290	EIVLTQSPGTLSLSPGE(+37.95)R.A	36.8	1920.95	18	3	1	Replacement of 2 protons by calcium
X12686|IGKV3-20*01|F|V-REGION|355..644|290	EIVLTQSPGTLSLSPGE(+21.98)R.A	36.76	1904.98	18	3	1	Sodium adduct
X12687|IGKV3D-20*01|F|V-REGION|355..644|290	EIVLTQSPATLSLSPGER.A	92.58	1897.02	18	2	4
X12687|IGKV3D-20*01|F|V-REGION|355..644|290	EIVLTQS(+44.01)PATLSLSPGER.A	56.23	1941.02	18	2	1	S-Ethylcystine from Serine
X12687|IGKV3D-20*01|F|V-REGION|355..644|290	R.LLIYDASSR(+14.02).A	50.05	1050.57	9	2	2	Methylation(KR)
X12687|IGKV3D-20*01|F|V-REGION|355..644|290	R.LLIYDASSR(+44.03).A	42.28	1080.58	9	2	4	Ethanolation (KR)
X53936|IGLV1-40*02|F|V-REGION|189..487|299	N.RPSGVPDRFSGSK.S	47.32	1388.72	13	3	1
X53936|IGLV1-40*02|F|V-REGION|189..487|299	R.PSGVPDRFSGSK.S	42.33	1232.61	12	2	2
X53936|IGLV1-40*02|F|V-REGION|189..487|299	V.PDRFSGSK.S	41.89	892.44	8	2	5
X53936|IGLV1-40*02|F|V-REGION|189..487|299	K.LLIYGNS(+100.02)NRPSGVPDR.F	40.39	1856.94	16	3	1	Methylmalonylation on Serine
X53936|IGLV1-40*02|F|V-REGION|189..487|299	G.N(-15.01)SNRPSGVPDRFSGSK.S	37.77	1688.82	16	3	2	ISD (z+2)-series
X56178|IGLV3-19*01|F|V-REGION|201..490|290	R.ITC(+57.02)QGDS(+14.02)LR.S	56.94	1062.51	9	2	5	Carbamidomethylation; Methylation(others)
X56178|IGLV3-19*01|F|V-REGION|201..490|290	R.ITC(+57.02)QGDSLR.S	45.69	1048.5	9	2	2	Carbamidomethylation
X56367|IGHV5-51*04|F|V-REGION|12..305|294	EVQLVQSGAEVK.K	57.8	1285.69	12	2	2
X56367|IGHV5-51*04|F|V-REGION|12..305|294	EVQLVQSGAEVKKPGESLK.I	55	2025.11	19	3	8
X56367|IGHV5-51*04|F|V-REGION|12..305|294	E(-18.01)VQLVQSGAEVKKPGESLK.I	53.1	2007.1	19	3	1	Pyro-glu from E
X56367|IGHV5-51*04|F|V-REGION|12..305|294	Q.LVQSGAEVK.K	46.97	929.518	9	2	2
X56367|IGHV5-51*04|F|V-REGION|12..305|294	E(-18.01)VQLVQSGAEVKK.P	41.14	1395.77	13	2	1	Pyro-glu from E
X56367|IGHV5-51*04|F|V-REGION|12..305|294	E(-18.01)VQLVQSGAEVK(+14.02).K	36.29	1281.69	12	2	1	Pyro-glu from E; Methylation(KR)
X56376|IGHV5-10-1*04|F|V-REGION|12..305|294	EVQLVQSGAEVK.K	57.8	1285.69	12	2	2
X56376|IGHV5-10-1*04|F|V-REGION|12..305|294	Q.LVQSGAEVK.K	46.97	929.518	9	2	2
X56376|IGHV5-10-1*04|F|V-REGION|12..305|294	EVQLVQSGAEVKKPGESLR.I	46.19	2053.12	19	4	4
X56376|IGHV5-10-1*04|F|V-REGION|12..305|294	E(-18.01)VQLVQSGAEVKK.P	41.14	1395.77	13	2	1	Pyro-glu from E
X56376|IGHV5-10-1*04|F|V-REGION|12..305|294	E(-18.01)VQLVQSGAEVK(+14.02).K	36.29	1281.69	12	2	1	Pyro-glu from E; Methylation(KR)
X57826|IGLV3-1*01|F|V-REGION|2256..2540|285	V.LVIYQDSK.R	35.84	964.523	8	2	1
X59316|IGKV1-37*01|ORF|V-REGION|546..832|287	S.ASNLQ(+.98)SGVPSR.F	58.91	1115.56	11	2	2	Deamidation (NQ)
X59316|IGKV1-37*01|ORF|V-REGION|546..832|287	A.S(+14.02)NLQSGVPSR.F	36.57	1057.55	10	2	1	Methylation(others)
X62110|IGHV7-4-1*02|F|V-REGION|158..453|296	Q(-17.03)VQLVQSGSELKKPGASVK.V	48.57	1965.09	19	3	1	Pyro-glu from Q
X62110|IGHV7-4-1*02|F|V-REGION|158..453|296	T.SYAM(+15.99)NWVR.Q	45.69	1041.47	8	2	2	Oxidation (M)
X62110|IGHV7-4-1*02|F|V-REGION|158..453|296	Q(+.98)VQLVQSGSELKKPGASVK(+42.01).V	41.71	2025.11	19	4	1	Deamidation (NQ); Acetylation (K)
X62110|IGHV7-4-1*02|F|V-REGION|158..453|296	K.AEDTAVYYC(+57.02)AR	36.3	1317.57	11	2	2	Carbamidomethylation
X70197|IGHV3-73*01|F|V-REGION|684..985|302	EVQLVESGGGLVQPGGSLK.L	71.74	1852.99	19	2	5
X70197|IGHV3-73*01|F|V-REGION|684..985|302	K.LSC(+57.02)AASGFTFS(+126.10).G	68.49	1272.61	11	2	2	Carbamidomethylation; Octanoyl
X70197|IGHV3-73*01|F|V-REGION|684..985|302	R.FTISRDDSK.N	39.05	1067.52	9	2	3
X70197|IGHV3-73*01|F|V-REGION|684..985|302	K.GRFTISR.D	38.61	835.466	7	2	3
X70197|IGHV3-73*01|F|V-REGION|684..985|302	K.GLEWVGR.I	38.5	815.429	7	2	2
X71966|IGLV3-21*01|F|V-REGION|688..977|290	S.YVLTQPPSVSVAPGK.T	65.92	1541.85	15	2	3
X71966|IGLV3-21*01|F|V-REGION|688..977|290	R.ITC(+57.02)GGNNIGSK.S	50.29	1119.53	11	2	2	Carbamidomethylation
X71966|IGLV3-21*01|F|V-REGION|688..977|290	R.FSGSNSGNTATLTISR.V	47.66	1611.79	16	2	2
X71966|IGLV3-21*01|F|V-REGION|688..977|290	T.AR(+31.99)ITC(+57.02)GGNNIGSK.S	46.67	1378.66	13	2	1	Dihydroxy; Carbamidomethylation
X72813|IGKV1-5*03|F|V-REGION|45..331|287	K.ASSLESGVPSR.F	53.13	1088.55	11	2	5
X72813|IGKV1-5*03|F|V-REGION|45..331|287	K.LLIYKASSLESGVPSR.F	44.16	1718.96	16	2	1
X72813|IGKV1-5*03|F|V-REGION|45..331|287	DIQM(+15.99)TQSPSTLSASVGDR.V	40.11	1907.89	18	2	3	Oxidation (M)
X74288|IGLV3-9*02|F|V-REGION|354..643|290	R.FSGSNSGNTATLTISR.A	47.66	1611.79	16	2	2
X74288|IGLV3-9*02|F|V-REGION|354..643|290	R.DNNRPSGIPER.F	37.66	1253.61	11	2	1
X92227|IGHV5-10-1*01|F|V-REGION|13..306|294	EVQLVQSGAEVK.K	57.8	1285.69	12	2	2
X92227|IGHV5-10-1*01|F|V-REGION|13..306|294	Q.LVQSGAEVK.K	46.97	929.518	9	2	2
X92227|IGHV5-10-1*01|F|V-REGION|13..306|294	EVQLVQSGAEVKKPGESLR.I	46.19	2053.12	19	4	4
X92227|IGHV5-10-1*01|F|V-REGION|13..306|294	E(-18.01)VQLVQSGAEVKK.P	41.14	1395.77	13	2	1	Pyro-glu from E
X92227|IGHV5-10-1*01|F|V-REGION|13..306|294	E(-18.01)VQLVQSGAEVK(+14.02).K	36.29	1281.69	12	2	1	Pyro-glu from E; Methylation(KR)
X92279|IGHV5-10-1*02|F|V-REGION|252..546|295	EVQLVQSGAEVK.K	57.8	1285.69	12	2	2
X92279|IGHV5-10-1*02|F|V-REGION|252..546|295	Q.LVQSGAEVK.K	46.97	929.518	9	2	2
X92279|IGHV5-10-1*02|F|V-REGION|252..546|295	EVQLVQSGAEVKKPGESLR.I	46.19	2053.12	19	4	4
X92279|IGHV5-10-1*02|F|V-REGION|252..546|295	E(-18.01)VQLVQSGAEVKK.P	41.14	1395.77	13	2	1	Pyro-glu from E
X92279|IGHV5-10-1*02|F|V-REGION|252..546|295	E(-18.01)VQLVQSGAEVK(+14.02).K	36.29	1281.69	12	2	1	Pyro-glu from E; Methylation(KR)
X92290|IGHV7-4-1*03|F|V-REGION|1..274|274	Q(-17.03)VQLVQSGSELKKPGASVK.V	48.57	1965.09	19	3	1	Pyro-glu from Q
X92290|IGHV7-4-1*03|F|V-REGION|1..274|274	T.SYAM(+15.99)NWVR.Q	45.69	1041.47	8	2	2	Oxidation (M)
X92290|IGHV7-4-1*03|F|V-REGION|1..274|274	Q(+.98)VQLVQSGSELKKPGASVK(+42.01).V	41.71	2025.11	19	4	1	Deamidation (NQ); Acetylation (K)
X97471|IGLV3-16*01|F|V-REGION|1..290|290	K.DSERPSGIPER.F	55.94	1241.6	11	2	5
X97471|IGLV3-16*01|F|V-REGION|1..290|290	R.ITC(+57.02)SGEALPK.K	48.52	1074.54	10	2	2	Carbamidomethylation
Y12412|IGLV2-14*03|F|V-REGION|1..274|274	K.LMIYDVSNRPSGVSNR.F	72.71	1806.9	16	3	3
Y12412|IGLV2-14*03|F|V-REGION|1..274|274	S.NRPSGVSN(+.98)RFSGSK.S	52.49	1492.74	14	3	2	Deamidation (NQ)
Y12412|IGLV2-14*03|F|V-REGION|1..274|274	K.LM(+15.99)IYDVSNRPSGVSNR.F	43.48	1822.9	16	3	1	Oxidation (M)
Y14865|IGKV1-NL1*01|F|V-REGION|351..637|287	DIQM(+15.99)TQSPSSLSASVGDR.V	62.75	1893.87	18	2	3	Oxidation (M)
Y14865|IGKV1-NL1*01|F|V-REGION|351..637|287	DIQMTQSPSSLSASVGDR.V	55.54	1877.88	18	2	2
Y14865|IGKV1-NL1*01|F|V-REGION|351..637|287	K.LLLYAASR(+31.99).L	39.25	937.523	8	2	1	Dihydroxy
Z00023|IGKV4-1*01|F|V-REGION|377..681|305	DIVMTQSPDSLAVSLGER.A	70.96	1916.95	18	3	2
Z00023|IGKV4-1*01|F|V-REGION|377..681|305	DIVM(+15.99)TQSPDSLAVSLGER.A	65.24	1932.95	18	2	4	Oxidation (M)
Z00023|IGKV4-1*01|F|V-REGION|377..681|305	DIVM(+15.99)TQSPD(+14.02)SLAVSLGER.A	45.17	1946.96	18	2	1	Oxidation (M); Methylation(others)
Z00023|IGKV4-1*01|F|V-REGION|377..681|305	K.LLIYWASTR.E	42.9	1121.62	9	2	1
Z12345|IGHV3/OR16-10*02|ORF|V-REGION|1..291|291	EVQLVQSGGGLVQPGGSLR.L	78.51	1880.01	19	2	8
Z12345|IGHV3/OR16-10*02|ORF|V-REGION|1..291|291	R.FTISRDNAK.N	49.64	1050.55	9	2	10
Z12345|IGHV3/OR16-10*02|ORF|V-REGION|1..291|291	K.NSLYLQM(+15.99)NSLR.A	48.93	1353.67	11	2	3	Oxidation (M)
Z12345|IGHV3/OR16-10*02|ORF|V-REGION|1..291|291	Y.YADSVKGR.F	45.52	894.456	8	2	5
Z12345|IGHV3/OR16-10*02|ORF|V-REGION|1..291|291	E(+42.01)VQLVQS(-18.01)GGGLVQPGGSLR.L	44.48	1904.01	19	3	1	Acetylation (Protein N-term); Dehydration
Z12345|IGHV3/OR16-10*02|ORF|V-REGION|1..291|291	E(+14.02)VQLVQSGGGLVQPGGSLR.L	43.9	1894.03	19	2	1	Methylation(others)
Z12345|IGHV3/OR16-10*02|ORF|V-REGION|1..291|291	E.V(+88.00)QLVQSGGGLVQPGGSLR.L	42.73	1838.97	18	2	2	3-sulfanylpropanoyl
Z12345|IGHV3/OR16-10*02|ORF|V-REGION|1..291|291	G.LVQPGGSLR.L	40.2	925.534	9	2	1
Z12345|IGHV3/OR16-10*02|ORF|V-REGION|1..291|291	T.ISRDNAK.N	39.75	802.43	7	2	2
Z12345|IGHV3/OR16-10*02|ORF|V-REGION|1..291|291	F.TISRDNAK.N	39.32	903.477	8	2	2
Z12345|IGHV3/OR16-10*02|ORF|V-REGION|1..291|291	K.GRFTISR.D	38.61	835.466	7	2	3
Z12345|IGHV3/OR16-10*02|ORF|V-REGION|1..291|291	F.T(-18.01)ISRDNAK.N	37.89	885.467	8	2	1	Dehydration
Z12345|IGHV3/OR16-10*02|ORF|V-REGION|1..291|291	EVQLVQS(+14.02)GGGLVQPGGSLR.L	37.25	1894.03	19	3	1	Methylation(others)
Z22192|IGLV1-40*03|F|V-REGION|1..297|297	N.RPSGVPDRFSGSK.S	47.32	1388.72	13	3	1
Z22192|IGLV1-40*03|F|V-REGION|1..297|297	R.PSGVPDRFSGSK.S	42.33	1232.61	12	2	2
Z22192|IGLV1-40*03|F|V-REGION|1..297|297	V.PDRFSGSK.S	41.89	892.44	8	2	5
Z22192|IGLV1-40*03|F|V-REGION|1..297|297	K.LLIYGNS(+100.02)NRPSGVPDR.F	40.39	1856.94	16	3	1	Methylmalonylation on Serine
Z22192|IGLV1-40*03|F|V-REGION|1..297|297	G.N(-15.01)SNRPSGVPDRFSGSK.S	37.77	1688.82	16	3	2	ISD (z+2)-series
Z29607|IGHV3/OR16-10*01|ORF|V-REGION|1..291|291	EVQLVQ(+.98)SGGGLVHPGGSLR.L	58.68	1890	19	3	4	Deamidation (NQ)
Z29607|IGHV3/OR16-10*01|ORF|V-REGION|1..291|291	R.FTISRDNAK.N	49.64	1050.55	9	2	10
Z29607|IGHV3/OR16-10*01|ORF|V-REGION|1..291|291	K.NSLYLQM(+15.99)NSLR.A	48.93	1353.67	11	2	3	Oxidation (M)
Z29607|IGHV3/OR16-10*01|ORF|V-REGION|1..291|291	Y.YADSVKGR.F	45.52	894.456	8	2	5
Z29607|IGHV3/OR16-10*01|ORF|V-REGION|1..291|291	T.ISRDNAK.N	39.75	802.43	7	2	2
Z29607|IGHV3/OR16-10*01|ORF|V-REGION|1..291|291	F.TISRDNAK.N	39.32	903.477	8	2	2
Z29607|IGHV3/OR16-10*01|ORF|V-REGION|1..291|291	K.GRFTISR.D	38.61	835.466	7	2	3
Z29607|IGHV3/OR16-10*01|ORF|V-REGION|1..291|291	F.T(-18.01)ISRDNAK.N	37.89	885.467	8	2	1	Dehydration
Z29609|IGHV3/OR16-12*01|ORF|V-REGION|1..294|294	K.NTLYLQM(+15.99)NSLR.V	60.14	1367.69	11	2	4	Oxidation (M)
Z29609|IGHV3/OR16-12*01|ORF|V-REGION|1..294|294	K.NTLYLQMNSLR.V	53.68	1351.69	11	2	2
Z29609|IGHV3/OR16-12*01|ORF|V-REGION|1..294|294	EVQLVESGRG.L	48.39	1072.55	10	2	3
Z29609|IGHV3/OR16-12*01|ORF|V-REGION|1..294|294	N.YADSVKGR.F	45.52	894.456	8	2	5
Z29609|IGHV3/OR16-12*01|ORF|V-REGION|1..294|294	T.NYADSVKGR.F	44.53	1008.5	9	2	1
Z29609|IGHV3/OR16-12*01|ORF|V-REGION|1..294|294	K.NTLY(+125.90)LQM(+15.99)NSLR.V	42.92	1493.58	11	2	2	Iodination; Oxidation (M)
Z73650|IGLV8-61*01|F|V-REGION|1..296|296	R.SSGVPDRFSGSILGNK.A	66.27	1619.83	16	2	6
Z73650|IGLV8-61*01|F|V-REGION|1..296|296	R.TLIYSTNTR.S	53.13	1067.56	9	2	1
Z73650|IGLV8-61*01|F|V-REGION|1..296|296	S.GVPDRFSGSILGNK.A	51.61	1445.76	14	2	1
Z73650|IGLV8-61*01|F|V-REGION|1..296|296	R.FSGSILGN(+.98)K.A	42.39	922.476	9	2	1	Deamidation (NQ)
Z73654|IGLV1-44*01|F|V-REGION|1..296|296	S.NN(+.98)QRPSGVPDRFSGSK.S	63.85	1745.84	16	4	16	Deamidation (NQ)
Z73654|IGLV1-44*01|F|V-REGION|1..296|296	Q(-17.03)SVLTQPPSASGTPGQR.V	59.35	1692.84	17	3	2	Pyro-glu from Q
Z73654|IGLV1-44*01|F|V-REGION|1..296|296	Q.PPSASGTPGQR.V	58.45	1053.52	11	2	3
Z73654|IGLV1-44*01|F|V-REGION|1..296|296	S.N(+.98)N(+.98)QRPSGVPDRFSGSK.S	56.47	1746.83	16	4	3	Deamidation (NQ)
Z73654|IGLV1-44*01|F|V-REGION|1..296|296	S.NN(+.98)QRPSGVPDR.F	54.06	1239.6	11	3	8	Deamidation (NQ)
Z73654|IGLV1-44*01|F|V-REGION|1..296|296	S.NNQRPSGVPDRFSGSK.S	53.24	1744.86	16	4	8
Z73654|IGLV1-44*01|F|V-REGION|1..296|296	S.NN(+.98)QRPSGVPDR(+14.02)FSGSK.S	51.47	1759.86	16	4	3	Deamidation (NQ); Methylation(KR)
Z73654|IGLV1-44*01|F|V-REGION|1..296|296	N.QRPSGVPDRFSGSK.S	50.39	1516.77	14	3	10
Z73654|IGLV1-44*01|F|V-REGION|1..296|296	S.N(+.98)NQRPSGVPDRFSGSK.S	49.89	1745.84	16	3	2	Deamidation (NQ)
Z73654|IGLV1-44*01|F|V-REGION|1..296|296	N.Q(-17.03)RPSGVPDRFSGSK.S	47.33	1499.75	14	3	2	Pyro-glu from Q
Z73654|IGLV1-44*01|F|V-REGION|1..296|296	Q.RPSGVPDRFSGSK.S	47.32	1388.72	13	3	1
Z73654|IGLV1-44*01|F|V-REGION|1..296|296	N.N(+58.01)QRPSGVPDRFSGSK.S	45.11	1688.82	15	4	4	Carboxymethyl (KW X@N-term)
Z73654|IGLV1-44*01|F|V-REGION|1..296|296	R.PSGVPDRFSGSK.S	42.33	1232.61	12	2	2
Z73654|IGLV1-44*01|F|V-REGION|1..296|296	K.SGTSASLAISGLQS(-.98).E	42.31	1276.66	14	2	1	Amidation
Z73654|IGLV1-44*01|F|V-REGION|1..296|296	V.PDRFSGSK.S	41.89	892.44	8	2	5
Z73654|IGLV1-44*01|F|V-REGION|1..296|296	S.N(+.98)NQRPSGVPDR(+14.02)FSGSK.S	40.04	1759.86	16	3	1	Deamidation (NQ); Methylation(KR)
Z73654|IGLV1-44*01|F|V-REGION|1..296|296	N.NQR(+80.99)PSGVPDRFSGSK.S	38.62	1711.8	15	4	1	Arginine replacement by Nitropyrimidyl ornithine
Z73654|IGLV1-44*01|F|V-REGION|1..296|296	N.N(+.98)QRPSGVPDRFSGSK.S	37.68	1631.8	15	3	1	Deamidation (NQ)
Z73654|IGLV1-44*01|F|V-REGION|1..296|296	N.QRPSGVPDR.F	36.02	1010.53	9	2	1
Z73657|IGLV2-11*01|F|V-REGION|1..297|297	Q(-17.03)SALTQPR.S	52.95	882.456	8	2	2	Pyro-glu from Q
Z73657|IGLV2-11*01|F|V-REGION|1..297|297	K.RPSGVPDRFSGSK.S	47.32	1388.72	13	3	1
Z73657|IGLV2-11*01|F|V-REGION|1..297|297	R.PSGVPDRFSGSK.S	42.33	1232.61	12	2	2
Z73657|IGLV2-11*01|F|V-REGION|1..297|297	V.PDRFSGSK.S	41.89	892.44	8	2	5
Z73658|IGLV3-12*01|F|V-REGION|1..290|290	R.ITC(+57.02)GGNNIGSK.A	50.29	1119.53	11	2	2	Carbamidomethylation
Z73658|IGLV3-12*01|F|V-REGION|1..290|290	M.AR(+31.99)ITC(+57.02)GGNNIGSK.A	46.67	1378.66	13	2	1	Dihydroxy; Carbamidomethylation
Z73658|IGLV3-12*01|F|V-REGION|1..290|290	K.AVH(+26.02)WYQQK.P	36.13	1084.55	8	2	1	Acetaldehyde +26
Z73663|IGLV1-47*01|F|V-REGION|1..296|296	R.NN(+.98)QRPSGVPDRFSGSK.S	63.85	1745.84	16	4	16	Deamidation (NQ)
Z73663|IGLV1-47*01|F|V-REGION|1..296|296	Q(-17.03)SVLTQPPSASGTPGQR.V	59.35	1692.84	17	3	2	Pyro-glu from Q
Z73663|IGLV1-47*01|F|V-REGION|1..296|296	Q.PPSASGTPGQR.V	58.45	1053.52	11	2	3
Z73663|IGLV1-47*01|F|V-REGION|1..296|296	K.SGTSASLAISGLR.S	57.13	1218.66	13	2	5
Z73663|IGLV1-47*01|F|V-REGION|1..296|296	R.N(+.98)N(+.98)QRPSGVPDRFSGSK.S	56.47	1746.83	16	4	3	Deamidation (NQ)
Z73663|IGLV1-47*01|F|V-REGION|1..296|296	G.T(+114.04)SASLAISGLR.S	55.16	1188.65	11	2	3	Ubiquitin
Z73663|IGLV1-47*01|F|V-REGION|1..296|296	R.NN(+.98)QRPSGVPDR.F	54.06	1239.6	11	3	8	Deamidation (NQ)
Z73663|IGLV1-47*01|F|V-REGION|1..296|296	R.NNQRPSGVPDRFSGSK.S	53.24	1744.86	16	4	8
Z73663|IGLV1-47*01|F|V-REGION|1..296|296	R.NN(+.98)QRPSGVPDR(+14.02)FSGSK.S	51.47	1759.86	16	4	3	Deamidation (NQ); Methylation(KR)
Z73663|IGLV1-47*01|F|V-REGION|1..296|296	N.QRPSGVPDRFSGSK.S	50.39	1516.77	14	3	10
Z73663|IGLV1-47*01|F|V-REGION|1..296|296	R.N(+.98)NQRPSGVPDRFSGSK.S	49.89	1745.84	16	3	2	Deamidation (NQ)
Z73663|IGLV1-47*01|F|V-REGION|1..296|296	N.Q(-17.03)RPSGVPDRFSGSK.S	47.33	1499.75	14	3	2	Pyro-glu from Q
Z73663|IGLV1-47*01|F|V-REGION|1..296|296	Q.RPSGVPDRFSGSK.S	47.32	1388.72	13	3	1
Z73663|IGLV1-47*01|F|V-REGION|1..296|296	N.N(+58.01)QRPSGVPDRFSGSK.S	45.11	1688.82	15	4	4	Carboxymethyl (KW X@N-term)
Z73663|IGLV1-47*01|F|V-REGION|1..296|296	R.PSGVPDRFSGSK.S	42.33	1232.61	12	2	2
Z73663|IGLV1-47*01|F|V-REGION|1..296|296	V.PDRFSGSK.S	41.89	892.44	8	2	5
Z73663|IGLV1-47*01|F|V-REGION|1..296|296	R.N(+.98)NQRPSGVPDR(+14.02)FSGSK.S	40.04	1759.86	16	3	1	Deamidation (NQ); Methylation(KR)
Z73663|IGLV1-47*01|F|V-REGION|1..296|296	K.LLIYRN(+.98)NQRPSGVPDRFSGSK.S	39.13	2404.26	21	4	2	Deamidation (NQ)
Z73663|IGLV1-47*01|F|V-REGION|1..296|296	N.NQR(+80.99)PSGVPDRFSGSK.S	38.62	1711.8	15	4	1	Arginine replacement by Nitropyrimidyl ornithine
Z73663|IGLV1-47*01|F|V-REGION|1..296|296	N.N(+.98)QRPSGVPDRFSGSK.S	37.68	1631.8	15	3	1	Deamidation (NQ)
Z73663|IGLV1-47*01|F|V-REGION|1..296|296	N.QRPSGVPDR.F	36.02	1010.53	9	2	1
Z73664|IGLV2-14*01|F|V-REGION|1..297|297	K.LMIYEVSNRPSGVSNR.F	74.12	1820.92	16	3	4
Z73664|IGLV2-14*01|F|V-REGION|1..297|297	K.LM(+15.99)IYEVSNRPSGVSNR.F	57.11	1836.92	16	3	3	Oxidation (M)
Z73664|IGLV2-14*01|F|V-REGION|1..297|297	S.NRPSGVSN(+.98)RFSGSK.S	52.49	1492.74	14	3	2	Deamidation (NQ)
Z73667|IGLV4-60*01|F|V-REGION|1..297|297	K.GSGVPDRFSGSSSGADR.Y	58.3	1637.74	17	3	7
Z73667|IGLV4-60*01|F|V-REGION|1..297|297	Q(-17.03)PVLTQSSSASASLGSSVK.L	52.27	1815.92	19	2	1	Pyro-glu from Q
Z73667|IGLV4-60*01|F|V-REGION|1..297|297	V.PDRFSGSSSGADR.Y	36.9	1337.6	13	2	1
Z73673|IGLV6-57*01|F|V-REGION|1..296|296	K.TVTISC(+57.02)TR.S	40.28	936.47	8	2	1	Carbamidomethylation
Z73673|IGLV6-57*01|F|V-REGION|1..296|296	N.QRPSGVPDR.F	36.02	1010.53	9	2	1
Z73676|IGLV10-54*01|F|V-REGION|1..296|296	A.GLTQPPSVSK.G	49.11	1012.56	10	2	1

## Sheet: Subject 5, Sample 87U
Protein Accession	Peptide	-10lgP	Mass	Length	z	#Spec Sample 1	PTM
111V_D0F_cDNA_Seq4934|Cnt=2|VDJ=IGHV04:IGHD02:IGHJ04-01*02|CDR3.Len=48	S.SVTAADTAVYYC(+57.02)AR.E	59.46	1546.71	14	2	4	Carbamidomethylation
111V_D0F_cDNA_Seq4934|Cnt=2|VDJ=IGHV04:IGHD02:IGHJ04-01*02|CDR3.Len=48	K.LSSVTAADTAVYYC(+57.02)AR.E	47.53	1746.82	16	2	4	Carbamidomethylation
111V_D0F_cDNA_Seq4934|Cnt=2|VDJ=IGHV04:IGHD02:IGHJ04-01*02|CDR3.Len=48	C.AREDSTRR.V	34.72	989.5	8	2	3
119D_D0F_cDNA_Seq4463|Cnt=3|VDJ=IGHV04:IGHD03-16:IGHJ06-01*03|CDR3.Len=51	R.SVTAADTAVYYC(+57.02)AR.A	59.46	1546.71	14	2	4	Carbamidomethylation
119D_D0F_cDNA_Seq4463|Cnt=3|VDJ=IGHV04:IGHD03-16:IGHJ06-01*03|CDR3.Len=51	K.NQVSLNLR(+31.99)SV.T	41.26	1160.62	10	2	25	Dihydroxy
120E_D0F_cDNA_Seq10037|Cnt=4|VDJ=IGHV03-72::IGHJ04-01*02|CDR3.Len=36	K.GLEWIGR.I	40.68	829.445	7	2	4
120E_D494F_cDNA_Seq20700|Cnt=2|VDJ=IGHV04-34*06::IGHJ02-01*01|CDR3.Len=45	A.SVTAADTAVYYC(+57.02)AR.G	59.46	1546.71	14	2	4	Carbamidomethylation
120E_D494F_cDNA_Seq20700|Cnt=2|VDJ=IGHV04-34*06::IGHJ02-01*01|CDR3.Len=45	K.L(+43.01)ASVTAADTAVYYC(+57.02)AR.G	33.68	1773.84	16	2	1	Carbamylation; Carbamidomethylation
28E_D0F_cDNA_Seq22863|Cnt=2|VDJ=IGHV03-33:IGHD04:IGHJ04-01*02|CDR3.Len=45	C.QAPGKGLEWVAFIR.L	38.78	1570.86	14	3	1
28E_D0F_cDNA_Seq22863|Cnt=2|VDJ=IGHV03-33:IGHD04:IGHJ04-01*02|CDR3.Len=45	C.Q(-17.03)APGKGLEWVAFIR.L	38.31	1553.84	14	2	2	Pyro-glu from Q
28E_D0F_cDNA_Seq22863|Cnt=2|VDJ=IGHV03-33:IGHD04:IGHJ04-01*02|CDR3.Len=45	K.GLEWVAFIR.L	36.81	1089.6	9	2	2
28E_D0F_cDNA_Seq22864|Cnt=2|VDJ=IGHV03-33:IGHD04:IGHJ04-01*02|CDR3.Len=45	K.GLEWVAFIR.L	36.81	1089.6	9	2	2
28E_D0F_cDNA_Seq22974|Cnt=2|VDJ=IGHV03-33:IGHD04:IGHJ04-01*02|CDR3.Len=45	K.GLEWVAFIR.L	36.81	1089.6	9	2	2
28E_D0F_cDNA_Seq22975|Cnt=2|VDJ=IGHV03-33:IGHD04:IGHJ04-01*02|CDR3.Len=45	K.GLEWVAFIR.L	36.81	1089.6	9	2	2
33K_D0F_cDNA_Seq3075|Cnt=5|VDJ=IGHV03:IGHD03:IGHJ04-01*02|CDR3.Len=36	R.YSSGYEDYWGQ(+28.03).G	52.13	1381.55	11	2	2	Ethylation
33K_D0F_cDNA_Seq3075|Cnt=5|VDJ=IGHV03:IGHD03:IGHJ04-01*02|CDR3.Len=36	K.NSLYLQM(+15.99)NSLR.A	43.87	1353.67	11	2	5	Oxidation (M)
33K_D0F_cDNA_Seq3075|Cnt=5|VDJ=IGHV03:IGHD03:IGHJ04-01*02|CDR3.Len=36	R.AEDTAVYYC(+57.02)AR.Y	41.71	1317.57	11	2	2	Carbamidomethylation
33K_D0F_cDNA_Seq32454|Cnt=2|VDJ=IGHV01-02:IGHD02-02:IGHJ05-01*02|CDR3.Len=69	R.SDIVVVPAAIPSV.W	41.72	1265.72	13	3	42
33K_D494F_cDNA_Seq18673|Cnt=5|VDJ=IGHV03:IGHD03-16:IGHJ04-01*02|CDR3.Len=54	K.GLEWVAFIR.L	36.81	1089.6	9	2	2
33K_D494F_cDNA_Seq29721|Cnt=4|VDJ=IGHV03:IGHD03-16:IGHJ04-01*02|CDR3.Len=54	K.GLEWVAFIR.L	36.81	1089.6	9	2	2
33K_D494F_cDNA_Seq47285|Cnt=3|VDJ=IGHV03:IGHD03-16:IGHJ04-01*02|CDR3.Len=54	K.GLEWVAFIR.L	36.81	1089.6	9	2	2
35N_D494F_cDNA_Seq16749|Cnt=3|VDJ=IGHV04-34:IGHD06-06*01:IGHJ04-01*02|CDR3.Len=57	S.SVTAADTAVYYC(+57.02)AR.G	59.46	1546.71	14	2	4	Carbamidomethylation
35N_D494F_cDNA_Seq16749|Cnt=3|VDJ=IGHV04-34:IGHD06-06*01:IGHJ04-01*02|CDR3.Len=57	K.LSSVTAADTAVYYC(+57.02)AR.G	47.53	1746.82	16	2	4	Carbamidomethylation
35N_D494F_cDNA_Seq16749|Cnt=3|VDJ=IGHV04-34:IGHD06-06*01:IGHJ04-01*02|CDR3.Len=57	S.LK(+42.01)LSSVTAADTAVYYC(+57.02)ARGGFK.L	34.96	2419.22	22	4	1	Acetylation (K); Carbamidomethylation
37Q_D0F_cDNA_Seq26881|Cnt=3|VDJ=IGHV01-f::IGHJ06-01*02|CDR3.Len=48	A.TDLSSLDK.R	33.62	877.439	8	2	1
42V_D494F_cDNA_Seq978|Cnt=4|VDJ=IGHV06-01::IGHJ03-01*02|CDR3.Len=36	GLEWLGR.T	40.68	829.445	7	2	4
44X_D494F_cDNA_Seq19824|Cnt=2|VDJ=IGHV06-01:IGHD03-10:IGHJ05-01*02|CDR3.Len=33	R.IIIN(+.98)ADTAK.N	39.36	958.534	9	2	26	Deamidation (NQ)
47A_D0F_cDNA_Seq510|Cnt=11|VDJ=IGHV01-46:IGHD05-12*01:IGHJ03-01*02|CDR3.Len=57	R.SEDTAIYYC(+57.02)AK.D	35.01	1319.57	11	2	1	Carbamidomethylation
51E_D494F_cDNA_Seq3072|Cnt=3|VDJ=IGHV03:IGHD03-22*01:IGHJ05-01*02|CDR3.Len=48	QAPGKGLEWVAFIR.L	38.78	1570.86	14	3	1
51E_D494F_cDNA_Seq3072|Cnt=3|VDJ=IGHV03:IGHD03-22*01:IGHJ05-01*02|CDR3.Len=48	Q(-17.03)APGKGLEWVAFIR.L	38.31	1553.84	14	2	2	Pyro-glu from Q
51E_D494F_cDNA_Seq3072|Cnt=3|VDJ=IGHV03:IGHD03-22*01:IGHJ05-01*02|CDR3.Len=48	K.GLEWVAFIR.L	36.81	1089.6	9	2	2
51E_D494F_cDNA_Seq3113|Cnt=3|VDJ=IGHV03:IGHD03-22*01:IGHJ05-01*02|CDR3.Len=48	K.GLEWVAFIR.L	36.81	1089.6	9	2	2
51E_D494F_cDNA_Seq3453|Cnt=3|VDJ=IGHV03:IGHD03-22*01:IGHJ05-01*02|CDR3.Len=48	K.GLEWVAFIR.L	36.81	1089.6	9	2	2
51E_D494F_cDNA_Seq3524|Cnt=3|VDJ=IGHV03:IGHD03-22*01:IGHJ05-01*02|CDR3.Len=48	K.GLEWVAFIR.L	36.81	1089.6	9	2	2
51E_D494F_cDNA_Seq3577|Cnt=3|VDJ=IGHV03:IGHD03-22*01:IGHJ05-01*02|CDR3.Len=48	Q.GLEWVAFIR.L	36.81	1089.6	9	2	2
51E_D494F_cDNA_Seq3600|Cnt=3|VDJ=IGHV03:IGHD03-22*01:IGHJ05-01*02|CDR3.Len=48	K.GLEWVAFIR.L	36.81	1089.6	9	2	2
51E_D494F_cDNA_Seq3644|Cnt=3|VDJ=IGHV03:IGHD03-22*01:IGHJ05-01*02|CDR3.Len=48	Q.GLEWVAFIR.L	36.81	1089.6	9	2	2
51E_D494F_cDNA_Seq3645|Cnt=3|VDJ=IGHV03:IGHD03-22*01:IGHJ05-01*02|CDR3.Len=48	K.GLEWVAFIR.L	36.81	1089.6	9	2	2
51E_D494F_cDNA_Seq3695|Cnt=3|VDJ=IGHV03:IGHD03-22*01:IGHJ05-01*02|CDR3.Len=48	K.GLEWVAFIR.L	36.81	1089.6	9	2	2
51E_D494F_cDNA_Seq3696|Cnt=3|VDJ=IGHV03:IGHD03-22*01:IGHJ05-01*02|CDR3.Len=48	K.GLEWVAFIR.L	36.81	1089.6	9	2	2
51E_D494F_cDNA_Seq4766|Cnt=2|VDJ=IGHV03:IGHD03-22*01:IGHJ05-01*02|CDR3.Len=48	K.GLEWVAFIR.L	36.81	1089.6	9	2	2
51E_D494F_cDNA_Seq5369|Cnt=2|VDJ=IGHV03:IGHD03-22*01:IGHJ05-01*02|CDR3.Len=48	K.GLEWVAFIR.L	36.81	1089.6	9	2	2
51E_D494F_cDNA_Seq5476|Cnt=2|VDJ=IGHV03:IGHD03-22*01:IGHJ05-01*02|CDR3.Len=48	K.GLEWVAFIR.L	36.81	1089.6	9	2	2
65V_D0F_cDNA_Seq1598|Cnt=6|VDJ=IGHV01-02:IGHD02-15*01:|CDR3.Len=66	R.LTSDDTAVYYC(+57.02)PR.G	55.1	1559.69	13	2	3	Carbamidomethylation
65V_D0F_cDNA_Seq4727|Cnt=5|VDJ=IGHV01-02:IGHD02-15*01:IGHJ03-01|CDR3.Len=66	R.LTSDDTAVYYC(+57.02)PR.G	55.1	1559.69	13	2	3	Carbamidomethylation
65V_D494F_cDNA_Seq17051|Cnt=3|VDJ=IGHV04:IGHD05:IGHJ02-01*01|CDR3.Len=66	R.ASGYTFGYHWYFDLW.G	38.75	1911.83	15	3	1
65V_D494F_cDNA_Seq17051|Cnt=3|VDJ=IGHV04:IGHD05:IGHJ02-01*01|CDR3.Len=66	K.LNSVTAADTAVYYC(+57.02)AR.C	35.25	1773.84	16	2	1	Carbamidomethylation
82P_D494F_cDNA_Seq5703|Cnt=3|VDJ=IGHV01-18*01:IGHD02:IGHJ04-01*02|CDR3.Len=39	S.LNSDDTAVYYC(+57.02)AR.K	41.09	1546.67	13	2	2	Carbamidomethylation
84R_D494F_cDNA_Seq8383|Cnt=2|VDJ=IGHV03-15:IGHD03-16*02:IGHJ04-01*02|CDR3.Len=42	GLEWLGR.I	40.68	829.445	7	2	4
86T_D0F_cDNA_Seq1976|Cnt=4|VDJ=IGHV03-23:IGHD02-15*01:IGHJ04-01*02|CDR3.Len=54	NSKNM(+15.99)LYLQM(+15.99)NSLRVEDTAVYYC(+57.02)AK.S	33.54	3042.42	25	4	2	Oxidation (M); Carbamidomethylation
91Y_D494F_cDNA_Seq15662|Cnt=2|VDJ=IGHV06-01:IGHD03-09*01:IGHJ01-01*01|CDR3.Len=36	IIIN(+.98)ADASK.N	36.45	944.518	9	2	2	Deamidation (NQ)
98F_D0F_cDNA_Seq12849|Cnt=2|VDJ=IGHV01:IGHD02-15*01:IGHJ04-01*02|CDR3.Len=57	G.LSSEDTAVYYC(+57.02)AR.G	35.52	1533.68	13	2	1	Carbamidomethylation
98F_D494F_cDNA_Seq4110|Cnt=2|VDJ=IGHV01-02:IGHD06-06*01:IGHJ04-01*02|CDR3.Len=48	R.DTSISTAYM(+15.99)ELSR.L	53.39	1488.68	13	2	4	Oxidation (M)
98F_D494F_cDNA_Seq4110|Cnt=2|VDJ=IGHV01-02:IGHD06-06*01:IGHJ04-01*02|CDR3.Len=48	R.LTSDDTAVYYC(+57.02)AT(-2.02)G.P	33.45	1533.63	14	2	1	Carbamidomethylation; 2-amino-3-oxo-butanoic_acid
AB019437|IGHV3-66*03|F|V-REGION|158218..158510|293	Q.LVESGGGLIQPGGSLR.L	45.44	1538.84	16	2	2
AB019437|IGHV3-66*03|F|V-REGION|158218..158510|293	EVQLVESGGGLIQPGGSLR.L	44.81	1895.01	19	2	5
AB019437|IGHV3-66*03|F|V-REGION|158218..158510|293	R.AEDTAVYYC(+57.02)AR	41.71	1317.57	11	2	2	Carbamidomethylation
AB019438|IGHV4-59*01|F|V-REGION|5995..6287|293	S.SVTAADTAVYYC(+57.02)AR	59.46	1546.71	14	2	4	Carbamidomethylation
AB019438|IGHV4-59*01|F|V-REGION|5995..6287|293	Q(-17.03)VQLQESGPGLVK.P	48.13	1364.73	13	2	1	Pyro-glu from Q
AB019438|IGHV4-59*01|F|V-REGION|5995..6287|293	K.LSSVTAADTAVYYC(+57.02)AR	47.53	1746.82	16	2	4	Carbamidomethylation
AB019438|IGHV4-59*01|F|V-REGION|5995..6287|293	R.VTISVDTSKNQFSLK.L	37.06	1665.89	15	3	1
D86994|IGLV3-27*01|F|V-REGION|5986..6269|284	S.YELTQPSSVSVSPGQTAR.I	64.87	1905.94	18	2	29
D86994|IGLV3-27*01|F|V-REGION|5986..6269|284	SYELTQP(+31.99)SSVSVSPGQTAR.I	59.91	2024.97	19	3	1	Dihydroxy
D86994|IGLV3-27*01|F|V-REGION|5986..6269|284	SYELTQPS(+14.02)SVSVSPGQTAR.I	53.22	2006.99	19	2	2	Methylation(others)
D86994|IGLV3-27*01|F|V-REGION|5986..6269|284	R.ITC(+57.02)SGDVLAK.K	52.11	1062.54	10	2	20	Carbamidomethylation
D86994|IGLV3-27*01|F|V-REGION|5986..6269|284	SYELTQP(-30.01)SSVSVSPGQTAR.I	51.58	1962.96	19	2	3	Proline oxidation to pyrrolidinone
D86994|IGLV3-27*01|F|V-REGION|5986..6269|284	R.ITC(+57.02)SGD(+14.02)VLAK.K	50.99	1076.55	10	2	6	Carbamidomethylation; Methylation(others)
D86994|IGLV3-27*01|F|V-REGION|5986..6269|284	S.Y(+43.01)ELTQPSSVSVSPGQTAR.I	50.2	1948.95	18	2	1	Carbamylation
D86994|IGLV3-27*01|F|V-REGION|5986..6269|284	R.ITC(+57.02)SGDVLAK(+14.02).K	43.53	1076.55	10	2	2	Carbamidomethylation; Methylation(KR)
D86994|IGLV3-27*01|F|V-REGION|5986..6269|284	Y.E(+149.03)LTQPSSVSVSPGQTAR.I	40.98	1891.91	17	2	4	Benzyl isothiocyanate
D86994|IGLV3-27*01|F|V-REGION|5986..6269|284	SYELTQPSSVSVSPGQTAR.I	40.87	1992.98	19	2	3
D86994|IGLV3-27*01|F|V-REGION|5986..6269|284	Y.ELTQPSSVSVSPGQTAR.I	39.68	1742.88	17	2	2
D86994|IGLV3-27*01|F|V-REGION|5986..6269|284	S.YE(+37.95)LTQPSSVSVSPGQTAR.I	38.48	1943.89	18	4	1	Replacement of 2 protons by calcium
D86994|IGLV3-27*01|F|V-REGION|5986..6269|284	S.YELTQPSSVSVSPGQTAR(+28.03).I	37.72	1933.97	18	2	1	Dimethylation(KR)
D86994|IGLV3-27*01|F|V-REGION|5986..6269|284	R.ITC(+57.02)SGDVLAK(+14.02)K.Y	36.7	1204.65	11	3	1	Carbamidomethylation; Methylation(KR)
D86994|IGLV3-27*01|F|V-REGION|5986..6269|284	SYELTQPS(-15.99)SVSVSPGQTAR.I	35.68	1976.98	19	2	1	Deoxy
D86994|IGLV3-27*01|F|V-REGION|5986..6269|284	S.YELTQPSSVSVSP(-27.99)GQTAR.I	35.4	1877.95	18	2	2	Pyrrolidone from Proline
D86999|IGLV7-46*02|F|V-REGION|9299..9592|294	R.FSGSLLGGK.A	48.48	864.471	9	2	11
D87007|IGLV3-21*02|F|V-REGION|13325..13614|290	R.FSGSNSGNTATLTISR.V	55.33	1611.79	16	2	3
D87007|IGLV3-21*02|F|V-REGION|13325..13614|290	R.FSGSN(+.98)SGNTATLTISR.V	49.63	1612.77	16	2	1	Deamidation (NQ)
D87007|IGLV3-21*02|F|V-REGION|13325..13614|290	R.FSGSNSGN(+.98)TATLTISR.V	47.35	1612.77	16	2	1	Deamidation (NQ)
D87007|IGLV3-21*02|F|V-REGION|13325..13614|290	S.YVLTQPPSVSVAPGQTAR.I	45.59	1869.99	18	3	1
D87007|IGLV3-21*02|F|V-REGION|13325..13614|290	Y.V(+163.05)LTQPPSVSVAPGQTAR.I	41.26	1869.98	17	3	1	Phenethyl isothiocyanate
D87010|IGLV1-41*02|P|V-REGION|3160..3455|296	Q(-17.03)SVLTQPPSVSAAPGQK(+42.01).V	56.57	1718.88	17	2	5	Pyro-glu from Q; Acetylation (K)
D87010|IGLV1-41*02|P|V-REGION|3160..3455|296	K.LLIYENNK.R	43.91	1005.55	8	2	13
D87010|IGLV1-41*02|P|V-REGION|3160..3455|296	N.YAVS(+14.02)WYQQLPGTAPK.L	40.79	1721.88	15	2	1	Methylation(others)
D87010|IGLV1-41*02|P|V-REGION|3160..3455|296	K.LLIYENNK(+28.03).R	37.6	1033.58	8	2	2	Dimethylation(KR)
FM164409|IGKV3-7*04|[ORF]|V-REGION|1..290|290	R.ASQSVSSSYLTWYQ(+.98)Q(+.98)KPGQAPR.L	55.61	2470.18	22	3	1	Deamidation (NQ)
FM164409|IGKV3-7*04|[ORF]|V-REGION|1..290|290	R.LLIYGASTR.A	54.07	992.565	9	2	30
FM164409|IGKV3-7*04|[ORF]|V-REGION|1..290|290	R.ASQSVSSS(-18.01)YLTWYQQK(+42.01)PGQAPR.L	43.92	2492.21	22	3	1	Dehydration; Acetylation (K)
FM164409|IGKV3-7*04|[ORF]|V-REGION|1..290|290	R.ASQSVSSSYLTWYQQK(+42.01)PGQAPR.L	43.22	2510.22	22	3	2	Acetylation (K)
FM164409|IGKV3-7*04|[ORF]|V-REGION|1..290|290	R.ASQSVSSSYLT(+114.04)WYQQKPGQA.P	38.99	2329.1	20	3	1	Ubiquitin
FM164409|IGKV3-7*04|[ORF]|V-REGION|1..290|290	R.ASQSVSSSYLTWYQ(+.98)QKPGQAPR.L	37.25	2469.19	22	4	1	Deamidation (NQ)
FM164409|IGKV3-7*04|[ORF]|V-REGION|1..290|290	R.ASQSVS(+114.04)SSYLTWYQQKPGQA.P	36	2329.1	20	3	1	Ubiquitin
FM164409|IGKV3-7*04|[ORF]|V-REGION|1..290|290	R.ASQSVSSSYLT(+87.05)WYQQKPGQA.P	34.49	2302.11	20	3	2	Phosphorylation to amine thiol
FM164409|IGKV3-7*04|[ORF]|V-REGION|1..290|290	EIVMTQSPPTLSLSPGER.V	33.56	1940.99	18	2	1
HM855361|IGHV7-4-1*05|F|V-REGION|24..319|296	Q(+.98)VQLVQSGSELKKPGASVK(+42.01).V	36.52	2025.11	19	4	1	Deamidation (NQ); Acetylation (K)
HM855361|IGHV7-4-1*05|F|V-REGION|24..319|296	Q(+.98)VQLVQSGSELK(+42.01)KPGASVK.V	34.58	2025.11	19	3	1	Deamidation (NQ); Acetylation (K)
HM855485|IGHV7-4-1*04|F|V-REGION|24..319|296	K.AEDTAVYYC(+57.02)AR	41.71	1317.57	11	2	2	Carbamidomethylation
HM855485|IGHV7-4-1*04|F|V-REGION|24..319|296	Q(+.98)VQLVQSGSELKKPGASVK(+42.01).V	36.52	2025.11	19	4	1	Deamidation (NQ); Acetylation (K)
HM855485|IGHV7-4-1*04|F|V-REGION|24..319|296	Q(+.98)VQLVQSGSELK(+42.01)KPGASVK.V	34.58	2025.11	19	3	1	Deamidation (NQ); Acetylation (K)
HM855583|IGHV3-11*05|F|V-REGION|22..317|296	Q(-17.03)VQLVESGGGLVKPGGSLR.L	81.18	1863.02	19	2	2	Pyro-glu from Q
HM855583|IGHV3-11*05|F|V-REGION|22..317|296	K.NSLYLQM(+15.99)NSLR.A	43.87	1353.67	11	2	5	Oxidation (M)
HM855583|IGHV3-11*05|F|V-REGION|22..317|296	R.AEDTAVYYC(+57.02)AR	41.71	1317.57	11	2	2	Carbamidomethylation
IMGT000035|IGHV7-4-1*01|F|V-REGION|854405..854700|296	K.AEDTAVYYC(+57.02)AR	41.71	1317.57	11	2	2	Carbamidomethylation
IMGT000035|IGHV7-4-1*01|F|V-REGION|854405..854700|296	Q(+.98)VQLVQSGSELKKPGASVK(+42.01).V	36.52	2025.11	19	4	1	Deamidation (NQ); Acetylation (K)
IMGT000035|IGHV7-4-1*01|F|V-REGION|854405..854700|296	Q(+.98)VQLVQSGSELK(+42.01)KPGASVK.V	34.58	2025.11	19	3	1	Deamidation (NQ); Acetylation (K)
J03617|IGHV3-53*03|F|V-REGION|679..971|293	Q.LVESGGGLIQPGGSLR.L	45.44	1538.84	16	2	2
J03617|IGHV3-53*03|F|V-REGION|679..971|293	EVQLVESGGGLIQPGGSLR.L	44.81	1895.01	19	2	5
J03617|IGHV3-53*03|F|V-REGION|679..971|293	R.AEDTAVYYC(+57.02)AR	41.71	1317.57	11	2	2	Carbamidomethylation
K02768|IGKV3-11*02|F|V-REGION|363..649|287	R.ASQSVSS(+114.04)YLAWYQQKPGQAPR.L	71.88	2465.21	21	3	2	Ubiquitin
K02768|IGKV3-11*02|F|V-REGION|363..649|287	R.ASQSVSSYLAW(+31.99)YQQKPGQAPR.L	62.97	2383.16	21	3	2	Dihydroxy
K02768|IGKV3-11*02|F|V-REGION|363..649|287	S.S(+114.04)YLAWYQQKPGQAPR.L	59.46	1905.95	15	3	3	Ubiquitin
K02768|IGKV3-11*02|F|V-REGION|363..649|287	S.SYLAWYQQKPGQAPR.L	58.46	1791.91	15	3	2
K02768|IGKV3-11*02|F|V-REGION|363..649|287	V.SSYLAWYQQKPGQAPR.L	57.23	1878.94	16	3	3
K02768|IGKV3-11*02|F|V-REGION|363..649|287	EIVLTQSPATLSLSPGER.A	56.24	1897.02	18	2	6
K02768|IGKV3-11*02|F|V-REGION|363..649|287	R.ASQSVSS(+100.02)YLAWYQQKPGQAPR.L	55.34	2451.18	21	3	2	Methylmalonylation on Serine
K02768|IGKV3-11*02|F|V-REGION|363..649|287	R.LLIYDASNR.A	54.58	1063.57	9	2	19
K02768|IGKV3-11*02|F|V-REGION|363..649|287	R.LLIYDASN(+.98)R.A	54.55	1064.55	9	2	2	Deamidation (NQ)
K02768|IGKV3-11*02|F|V-REGION|363..649|287	V.SSYLAW(+31.99)YQQKPGQAPR.L	40.25	1910.93	16	3	2	Dihydroxy
K02768|IGKV3-11*02|F|V-REGION|363..649|287	R.LLIYDASN(+30.01)R.A	38.51	1093.58	9	2	4	Hydroxymethyl
K02768|IGKV3-11*02|F|V-REGION|363..649|287	R.ASQSVSSYLAWYQQKPGQAPR.L	37.06	2351.17	21	3	1
K02769|IGKV3-7*03|ORF|V-REGION|363..652|290	R.ASQSVSSSYLTWYQ(+.98)Q(+.98)KPGQAPR.L	55.61	2470.18	22	3	1	Deamidation (NQ)
K02769|IGKV3-7*03|ORF|V-REGION|363..652|290	R.LLIYGASTR.A	54.07	992.565	9	2	30
K02769|IGKV3-7*03|ORF|V-REGION|363..652|290	R.ASQSVSSS(-18.01)YLTWYQQK(+42.01)PGQAPR.L	43.92	2492.21	22	3	1	Dehydration; Acetylation (K)
K02769|IGKV3-7*03|ORF|V-REGION|363..652|290	R.ASQSVSSSYLTWYQQK(+42.01)PGQAPR.L	43.22	2510.22	22	3	2	Acetylation (K)
K02769|IGKV3-7*03|ORF|V-REGION|363..652|290	R.ASQSVSSSYLT(+114.04)WYQQKPGQA.P	38.99	2329.1	20	3	1	Ubiquitin
K02769|IGKV3-7*03|ORF|V-REGION|363..652|290	R.ASQSVSSSYLTWYQ(+.98)QKPGQAPR.L	37.25	2469.19	22	4	1	Deamidation (NQ)
K02769|IGKV3-7*03|ORF|V-REGION|363..652|290	R.ASQSVS(+114.04)SSYLTWYQQKPGQA.P	36	2329.1	20	3	1	Ubiquitin
K02769|IGKV3-7*03|ORF|V-REGION|363..652|290	R.ASQSVSSSYLT(+87.05)WYQQKPGQA.P	34.49	2302.11	20	3	2	Phosphorylation to amine thiol
K02769|IGKV3-7*03|ORF|V-REGION|363..652|290	EIVMTQSPPTLSLSPGER.V	33.56	1940.99	18	2	1
KC713937|IGHV3-20*02|ORF|V-REGION|411..706|296	EVQLVESGGGVVRPGGSLR.L	52.75	1895.02	19	3	2
KC713937|IGHV3-20*02|ORF|V-REGION|411..706|296	K.NSLYLQM(+15.99)NSLR.A	43.87	1353.67	11	2	5	Oxidation (M)
KC713950|IGHV3-43D*03|F|V-REGION|411..708|298	K.NSLYLQM(+15.99)NSLR.A	43.87	1353.67	11	2	5	Oxidation (M)
KC713950|IGHV3-43D*03|F|V-REGION|411..708|298	EVQLVESGGVVVQPGGSLR.L	38.99	1909.03	19	2	2
KM455561|IGKV3D-11*02|F|V-REGION|230..516|287	R.ASQSVSS(+114.04)YLAWYQQKPGQAPR.L	71.88	2465.21	21	3	2	Ubiquitin
KM455561|IGKV3D-11*02|F|V-REGION|230..516|287	R.ASQSVSSYLAW(+31.99)YQQKPGQAPR.L	62.97	2383.16	21	3	2	Dihydroxy
KM455561|IGKV3D-11*02|F|V-REGION|230..516|287	S.S(+114.04)YLAWYQQKPGQAPR.L	59.46	1905.95	15	3	3	Ubiquitin
KM455561|IGKV3D-11*02|F|V-REGION|230..516|287	S.SYLAWYQQKPGQAPR.L	58.46	1791.91	15	3	2
KM455561|IGKV3D-11*02|F|V-REGION|230..516|287	V.SSYLAWYQQKPGQAPR.L	57.23	1878.94	16	3	3
KM455561|IGKV3D-11*02|F|V-REGION|230..516|287	EIVLTQSPATLSLSPGER.A	56.24	1897.02	18	2	6
KM455561|IGKV3D-11*02|F|V-REGION|230..516|287	R.ASQSVSS(+100.02)YLAWYQQKPGQAPR.L	55.34	2451.18	21	3	2	Methylmalonylation on Serine
KM455561|IGKV3D-11*02|F|V-REGION|230..516|287	R.LLIYDASNR.A	54.58	1063.57	9	2	19
KM455561|IGKV3D-11*02|F|V-REGION|230..516|287	R.LLIYDASN(+.98)R.A	54.55	1064.55	9	2	2	Deamidation (NQ)
KM455561|IGKV3D-11*02|F|V-REGION|230..516|287	V.SSYLAW(+31.99)YQQKPGQAPR.L	40.25	1910.93	16	3	2	Dihydroxy
KM455561|IGKV3D-11*02|F|V-REGION|230..516|287	R.LLIYDASN(+30.01)R.A	38.51	1093.58	9	2	4	Hydroxymethyl
KM455561|IGKV3D-11*02|F|V-REGION|230..516|287	R.ASQSVSSYLAWYQQKPGQAPR.L	37.06	2351.17	21	3	1
KM455564|IGKV3D-15*03|F|V-REGION|230..516|287	EIVMTQSPATLSVSPGER.A	84.46	1900.96	18	2	4
KM455564|IGKV3D-15*03|F|V-REGION|230..516|287	R.ASQSVSSN(+.98)LAW(+31.99)YQQKPGQAPR.L	66.71	2335.12	21	3	1	Deamidation (NQ); Dihydroxy
KM455564|IGKV3D-15*03|F|V-REGION|230..516|287	R.ASQSVSSNLAWYQQKPGQAPR.L	65.38	2302.15	21	3	8
KM455564|IGKV3D-15*03|F|V-REGION|230..516|287	R.ASQSVSS(-15.99)NLAWYQQKPGQAPR.L	52.26	2286.15	21	3	2	Deoxy
KM455564|IGKV3D-15*03|F|V-REGION|230..516|287	EIVM(+15.99)TQSPATLSVSPGERATLSC(+57.02)R.A	50.35	2605.28	24	3	1	Oxidation (M); Carbamidomethylation
KM455564|IGKV3D-15*03|F|V-REGION|230..516|287	EIVM(+15.99)TQSPATLSVSPGER.A	50	1916.95	18	2	12	Oxidation (M)
KM455564|IGKV3D-15*03|F|V-REGION|230..516|287	R.ASQSVSSNLAW(+15.99)YQQKPGQAPR.L	43.42	2318.14	21	3	1	Oxidation (HW)
KM455564|IGKV3D-15*03|F|V-REGION|230..516|287	R.LLIYGASIR.A	39.21	1004.6	9	2	5
KM455564|IGKV3D-15*03|F|V-REGION|230..516|287	R.ASQSVSSN(+.98)LAWYQQKPGQAPR.L	35.77	2303.13	21	3	1	Deamidation (NQ)
KM455564|IGKV3D-15*03|F|V-REGION|230..516|287	R.ASQSVSSNLAWYQQK(+127.06)PGQAPR.L	34.89	2429.21	21	3	1	N-Succinimidyl-2-morpholine acetate
L19271|IGKV3D-11*03|F|V-REGION|205..491|287	EIVLTQSPATLSLSPGER.A	56.24	1897.02	18	2	6
L19271|IGKV3D-11*03|F|V-REGION|205..491|287	R.LLIYDASNR.A	54.58	1063.57	9	2	19
L19271|IGKV3D-11*03|F|V-REGION|205..491|287	R.LLIYDASN(+.98)R.A	54.55	1064.55	9	2	2	Deamidation (NQ)
L19271|IGKV3D-11*03|F|V-REGION|205..491|287	R.ASQGVSSNLAWYQQKPGQAPR.L	49.37	2272.13	21	3	3
L19271|IGKV3D-11*03|F|V-REGION|205..491|287	R.LLIYDASN(+30.01)R.A	38.51	1093.58	9	2	4	Hydroxymethyl
L26401|IGHV3-30*02|F|V-REGION|104..399|296	Q(+42.01)VQLVES(-18.01)GGGVVQPGGSLR.L	53.85	1890	19	3	2	Acetylation (Protein N-term); Dehydration
L26401|IGHV3-30*02|F|V-REGION|104..399|296	R.QAPGKGLEWVAFIR.Y	38.78	1570.86	14	3	1
L26401|IGHV3-30*02|F|V-REGION|104..399|296	R.Q(-17.03)APGKGLEWVAFIR.Y	38.31	1553.84	14	2	2	Pyro-glu from Q
L26401|IGHV3-30*02|F|V-REGION|104..399|296	K.GLEWVAFIR.Y	36.81	1089.6	9	2	2
L26401|IGHV3-30*02|F|V-REGION|104..399|296	Q(-17.03)VQLVESGGGV.V	33.89	1054.53	11	2	1	Pyro-glu from Q
L27691|IGLV2-33*03|ORF|V-REGION|180..476|297	R.LLIYN(+.98)VNT.R	37.63	949.512	8	2	4	Deamidation (NQ)
L29166|IGLV3-10*02|F|V-REGION|241..525|285	SYELTQPPSVSVSPGQTAR(-.98).I	82.81	2002.01	19	2	2	Amidation
L29166|IGLV3-10*02|F|V-REGION|241..525|285	SYELTQPPSVSVSPGQTAR.I	68.36	2003	19	2	22
L29166|IGLV3-10*02|F|V-REGION|241..525|285	K.YAYWYQQK.S	61.64	1148.53	8	2	16
L29166|IGLV3-10*02|F|V-REGION|241..525|285	Y.A(+163.05)YWYQQK.S	44.67	1148.51	7	2	2	Phenethyl isothiocyanate
L29166|IGLV3-10*02|F|V-REGION|241..525|285	S.YELTQPPSVSVSPGQTAR.I	39.75	1915.96	18	2	2
L29166|IGLV3-10*02|F|V-REGION|241..525|285	R.ITC(+57.02)SGDALP(+15.99)K.K	34.21	1076.52	10	2	1	Carbamidomethylation; Oxidation or Hydroxylation
M18806|IGHV5-51*02|F|V-REGION|251..546|296	E(-18.01)VQLVQSGAEVK.K	55.8	1267.68	12	2	4	Pyro-glu from E
M18806|IGHV5-51*02|F|V-REGION|251..546|296	EVQLVQSGAEVKKPGESLK.I	55.41	2025.11	19	3	1
M18806|IGHV5-51*02|F|V-REGION|251..546|296	E(-18.01)VQLVQSGAEVKKPGESLK.I	41.46	2007.1	19	3	2	Pyro-glu from E
M23091|IGKV3D-15*02|P|V-REGION|905..1191|287	R.ASQSVSSN(+.98)LAW(+31.99)YQQKPGQAPR.L	66.71	2335.12	21	3	1	Deamidation (NQ); Dihydroxy
M23091|IGKV3D-15*02|P|V-REGION|905..1191|287	R.ASQSVSSNLAWYQQKPGQAPR.L	65.38	2302.15	21	3	8
M23091|IGKV3D-15*02|P|V-REGION|905..1191|287	R.LLIYGASTR.A	54.07	992.565	9	2	30
M23091|IGKV3D-15*02|P|V-REGION|905..1191|287	R.ASQSVSS(-15.99)NLAWYQQKPGQAPR.L	52.26	2286.15	21	3	2	Deoxy
M23091|IGKV3D-15*02|P|V-REGION|905..1191|287	R.ASQSVSSNLAW(+15.99)YQQKPGQAPR.L	43.42	2318.14	21	3	1	Oxidation (HW)
M23091|IGKV3D-15*02|P|V-REGION|905..1191|287	E(-18.01)IVM(+15.99)M(+15.99)QSPATLSVSPGER.A	42.19	1944.93	18	2	1	Pyro-glu from E; Oxidation (M)
M23091|IGKV3D-15*02|P|V-REGION|905..1191|287	EIVM(+15.99)M(+15.99)QS(-18.01)PATLSVSPGER.A	36.63	1944.93	18	2	1	Oxidation (M); Dehydration
M23091|IGKV3D-15*02|P|V-REGION|905..1191|287	R.ASQSVSSN(+.98)LAWYQQKPGQAPR.L	35.77	2303.13	21	3	1	Deamidation (NQ)
M23091|IGKV3D-15*02|P|V-REGION|905..1191|287	R.ASQSVSSNLAWYQQK(+127.06)PGQAPR.L	34.89	2429.21	21	3	1	N-Succinimidyl-2-morpholine acetate
M23091|IGKV3D-15*02|P|V-REGION|905..1191|287	E.IVM(+15.99)M(+15.99)QSPATLSVS(+44.01)PGER.A	34.67	1877.9	17	2	1	Oxidation (M); S-Ethylcystine from Serine
M23851|IGKV1-5*02|F|V-REGION|483..769|287	DIQM(+15.99)TQSPSTLSASVGDR.V	68.59	1907.89	18	2	2	Oxidation (M)
M23851|IGKV1-5*02|F|V-REGION|483..769|287	R.ASQSISSWLAWYQQKPGKAPK.L	46.7	2360.23	21	4	1
M23851|IGKV1-5*02|F|V-REGION|483..769|287	DIQM(+15.99)TQSPSTLSASVGDRVTIIC(+57.02)R.A	46.61	2650.31	24	3	1	Oxidation (M); Carbamidomethylation
M23851|IGKV1-5*02|F|V-REGION|483..769|287	K.LLIYDASS(+14.02)LESGVPSR.F	44.74	1719.9	16	2	1	Methylation(others)
M23851|IGKV1-5*02|F|V-REGION|483..769|287	K.LLIYDAS(+14.02)SLESGVPSR.F	41.65	1719.9	16	2	1	Methylation(others)
M23851|IGKV1-5*02|F|V-REGION|483..769|287	R.ASQSISSWLAWYQQKPGK(+97.02)AP.K	34.92	2329.15	20	3	1	Maleimide
M64856|IGKV1-33*01|F|V-REGION|321..607|287	DIQM(+15.99)TQSPSSLSASVGDR.V	54.37	1893.87	18	2	10	Oxidation (M)
M64856|IGKV1-33*01|F|V-REGION|321..607|287	K.LLIYDASN(+15.99)L.E	50.76	1036.54	9	2	2	Oxidation or Hydroxylation
M64858|IGKV1-6*01|F|V-REGION|323..609|287	AIQM(+15.99)TQSPSSLSASVGDRVTITC(+57.02)R.A	49.58	2580.26	24	3	1	Oxidation (M); Carbamidomethylation
M64858|IGKV1-6*01|F|V-REGION|323..609|287	L.LIYAASSLQSGVPSR.F	37.18	1547.83	15	2	1
M64858|IGKV1-6*01|F|V-REGION|323..609|287	A(+42.01)IQM(+15.99)TQSPSSLSASVGDR.V	35.99	1891.89	18	2	1	Acetylation (N-term); Oxidation (M)
M77299|IGHV3-64*04|F|V-REGION|112..407|296	R.AEDTAVYYC(+57.02)AR	41.71	1317.57	11	2	2	Carbamidomethylation
M77299|IGHV3-64*04|F|V-REGION|112..407|296	QVQ(+.98)LVESGGGLVQPGGSLR.L	38.04	1881	19	2	3	Deamidation (NQ)
M77299|IGHV3-64*04|F|V-REGION|112..407|296	Q.LVESGGGLVQPGGSLR.L	36.72	1524.83	16	2	2
M83132|IGHV1-69*04|F|V-REGION|406..701|296	Q(-17.03)VQLVQSGAEVKKPGSSVK.V	76.78	1951.07	19	3	2	Pyro-glu from Q
M83132|IGHV1-69*04|F|V-REGION|406..701|296	R.QAPGQGLEWMGR.I	67.3	1328.63	12	2	2
M83132|IGHV1-69*04|F|V-REGION|406..701|296	Q(-17.03)VQLVQSGAEVK.K	53.29	1267.68	12	2	5	Pyro-glu from Q
M83132|IGHV1-69*04|F|V-REGION|406..701|296	R.QAPGQGLEWM(+15.99)GR.I	48.7	1344.62	12	2	11	Oxidation (M)
M94112|IGLV1-50*01|ORF|V-REGION|287..585|299	K.LLIYGNSNRPSGVPDQFSGSK(+42.01).S	48.2	2277.14	21	4	1	Acetylation (K)
M94116|IGLV1-40*01|F|V-REGION|242..540|299	K.LLIYGNS(+14.02)NRPSGVPDRFSGSK.S	57.01	2277.19	21	3	1	Methylation(others)
M94116|IGLV1-40*01|F|V-REGION|242..540|299	K.LLIYGN(+.98)SNR(+14.02)PSGVPDRFSGSK.S	53.7	2278.17	21	3	1	Deamidation (NQ); Methylation(KR)
M94116|IGLV1-40*01|F|V-REGION|242..540|299	K.LLIYGNS(+42.01)NRPSGVPDR.F	49.09	1798.93	16	3	1	Acetylation (TSCYH)
M94116|IGLV1-40*01|F|V-REGION|242..540|299	K.LLIYGNSNR(+14.02)PSGVPDRFSGSK.S	41.02	2277.19	21	3	1	Methylation(KR)
M94116|IGLV1-40*01|F|V-REGION|242..540|299	P.K(+42.01)LLIYGNSNRPSGVPDRFSGSK.S	35.89	2433.28	22	4	1	Acetylation (N-term)
M94116|IGLV1-40*01|F|V-REGION|242..540|299	K.LLIYGNSNRPSGVPD(+43.99)R(+14.02)FSGSK.S	34.51	2321.18	21	4	2	Carboxylation (DKW); Methylation(KR)
M94118|IGLV1-41*01|ORF|V-REGION|401..696|296	Q(-17.03)SVLTQPPSVSAAPGQK(+42.01).V	56.57	1718.88	17	2	5	Pyro-glu from Q; Acetylation (K)
M94118|IGLV1-41*01|ORF|V-REGION|401..696|296	K.LLIYENNK.R	43.91	1005.55	8	2	13
M94118|IGLV1-41*01|ORF|V-REGION|401..696|296	N.YAVS(+14.02)WYQQLPGTAPK.L	40.79	1721.88	15	2	1	Methylation(others)
M94118|IGLV1-41*01|ORF|V-REGION|401..696|296	K.LLIYENNK(+28.03).R	37.6	1033.58	8	2	2	Dimethylation(KR)
M99637|IGHV1-8*01|F|V-REGION|201..496|296	Q(-17.03)VQLVQSGAEVKKPGASVK.V	96.04	1935.08	19	3	26	Pyro-glu from Q
M99637|IGHV1-8*01|F|V-REGION|201..496|296	K.ASGYTFTSYDINWVR.Q	53.56	1778.83	15	2	2
M99637|IGHV1-8*01|F|V-REGION|201..496|296	Q(-17.03)VQLVQSGAEVK(+14.02)KPGASVK.V	53.52	1949.09	19	3	2	Pyro-glu from Q; Methylation(KR)
M99637|IGHV1-8*01|F|V-REGION|201..496|296	Q(-17.03)VQLVQSGAEVK.K	53.29	1267.68	12	2	5	Pyro-glu from Q
M99637|IGHV1-8*01|F|V-REGION|201..496|296	Q(-17.03)VQLVQSGAEVKKPGASVKVSC(+57.02)K.A	47.64	2409.3	23	4	2	Pyro-glu from Q; Carbamidomethylation
M99649|IGHV3-7*01|F|V-REGION|344..639|296	R.QAPGKGLEWVANIKQDGSEK(+27.99).Y	54.8	2182.1	20	4	1	Formylation
M99649|IGHV3-7*01|F|V-REGION|344..639|296	EVQLVE(+37.95)SGGGLVQPGGSLR.L	53.93	1918.94	19	3	1	Replacement of 2 protons by calcium
M99649|IGHV3-7*01|F|V-REGION|344..639|296	E(+43.99)VQLVESGGGLVQPGGSLR.L	51.98	1924.99	19	2	4	Carboxylation (E)
M99649|IGHV3-7*01|F|V-REGION|344..639|296	E(-18.01)VQLVESGGGLVQPGGSLR.L	48.63	1862.98	19	2	3	Pyro-glu from E
M99649|IGHV3-7*01|F|V-REGION|344..639|296	EVQLVESGGGLVQPGGSLR.L	47.76	1881	19	3	7
M99649|IGHV3-7*01|F|V-REGION|344..639|296	V.QLVE(+258.09)SGGGLVQPGGSLR.L	46.17	1910.97	17	2	2	Diglutamyl
M99649|IGHV3-7*01|F|V-REGION|344..639|296	EVQLVE(+21.98)SGGGLVQPGGSLR.L	44.38	1902.98	19	3	1	Sodium adduct
M99649|IGHV3-7*01|F|V-REGION|344..639|296	K.NSLYLQM(+15.99)NSLR.A	43.87	1353.67	11	2	5	Oxidation (M)
M99649|IGHV3-7*01|F|V-REGION|344..639|296	R.AEDTAVYYC(+57.02)AR	41.71	1317.57	11	2	2	Carbamidomethylation
M99649|IGHV3-7*01|F|V-REGION|344..639|296	E.V(+71.04)QLVESGGGLVQPGGSLR.L	40.33	1822.99	18	2	1	Propionamide (K X@N-term)
M99649|IGHV3-7*01|F|V-REGION|344..639|296	K.GLEWVAN(+28.03).I	38.5	815.418	7	2	2	Ethylation
M99649|IGHV3-7*01|F|V-REGION|344..639|296	Q.LVESGGGLVQPGGSLR.L	36.72	1524.83	16	2	2
M99652|IGHV3-11*01|F|V-REGION|202..497|296	Q(-17.03)VQLVESGGGLVKPGGSLR.L	81.18	1863.02	19	2	2	Pyro-glu from Q
M99652|IGHV3-11*01|F|V-REGION|202..497|296	K.NSLYLQM(+15.99)NSLR.A	43.87	1353.67	11	2	5	Oxidation (M)
M99652|IGHV3-11*01|F|V-REGION|202..497|296	R.AEDTAVYYC(+57.02)AR	41.71	1317.57	11	2	2	Carbamidomethylation
M99654|IGHV3-15*02|F|V-REGION|176..477|302	E(-18.01)VQLVESGGALVKPGGSLR.L	67.48	1877.04	19	2	4	Pyro-glu from E
M99654|IGHV3-15*02|F|V-REGION|176..477|302	R.Q(-17.03)APGKGLEWVGR.I	59.81	1279.67	12	2	2	Pyro-glu from Q
M99654|IGHV3-15*02|F|V-REGION|176..477|302	K.GLEWVGR.I	40.03	815.429	7	2	2
M99657|IGHV3-20*01|F|V-REGION|170..465|296	EVQLVESGGGVVRPGGSLR.L	52.75	1895.02	19	3	2
M99657|IGHV3-20*01|F|V-REGION|170..465|296	K.NSLYLQM(+15.99)NSLR.A	43.87	1353.67	11	2	5	Oxidation (M)
M99672|IGHV3-43*01|F|V-REGION|330..627|298	K.NSLYLQM(+15.99)NSLR.T	43.87	1353.67	11	2	5	Oxidation (M)
M99672|IGHV3-43*01|F|V-REGION|330..627|298	EVQLVESGGVVVQPGGSLR.L	38.99	1909.03	19	2	2
M99679|IGHV3-53*01|F|V-REGION|196..488|293	Q.LVESGGGLIQPGGSLR.L	45.44	1538.84	16	2	2
M99679|IGHV3-53*01|F|V-REGION|196..488|293	EVQLVESGGGLIQPGGSLR.L	44.81	1895.01	19	2	5
M99679|IGHV3-53*01|F|V-REGION|196..488|293	R.AEDTAVYYC(+57.02)AR	41.71	1317.57	11	2	2	Carbamidomethylation
M99686|IGHV5-51*01|F|V-REGION|308..603|296	E(-18.01)VQLVQSGAEVK.K	55.8	1267.68	12	2	4	Pyro-glu from E
M99686|IGHV5-51*01|F|V-REGION|308..603|296	EVQLVQSGAEVKKPGESLK.I	55.41	2025.11	19	3	1
M99686|IGHV5-51*01|F|V-REGION|308..603|296	E(-18.01)VQLVQSGAEVKKPGESLK.I	41.46	2007.1	19	3	2	Pyro-glu from E
MG719312|IGHV1-8*03|F|V-REGION|127..422|296	Q(-17.03)VQLVQSGAEVKKPGASVK.V	96.04	1935.08	19	3	26	Pyro-glu from Q
MG719312|IGHV1-8*03|F|V-REGION|127..422|296	K.ASGYTFTSYDINWVR.Q	53.56	1778.83	15	2	2
MG719312|IGHV1-8*03|F|V-REGION|127..422|296	Q(-17.03)VQLVQSGAEVK(+14.02)KPGASVK.V	53.52	1949.09	19	3	2	Pyro-glu from Q; Methylation(KR)
MG719312|IGHV1-8*03|F|V-REGION|127..422|296	Q(-17.03)VQLVQSGAEVK.K	53.29	1267.68	12	2	5	Pyro-glu from Q
MG719312|IGHV1-8*03|F|V-REGION|127..422|296	Q(-17.03)VQLVQSGAEVKKPGASVKVSC(+57.02)K.A	47.64	2409.3	23	4	2	Pyro-glu from Q; Carbamidomethylation
MG719326|IGHV1-69*15|F|V-REGION|127..422|296	Q(-17.03)VQLVQSGAEVKKPGSSVK.V	76.78	1951.07	19	3	2	Pyro-glu from Q
MG719326|IGHV1-69*15|F|V-REGION|127..422|296	R.QAPGQGLEWMGR.I	67.3	1328.63	12	2	2
MG719326|IGHV1-69*15|F|V-REGION|127..422|296	Q(-17.03)VQLVQSGAEVK.K	53.29	1267.68	12	2	5	Pyro-glu from Q
MG719326|IGHV1-69*15|F|V-REGION|127..422|296	R.QAPGQGLEWM(+15.99)GR.I	48.7	1344.62	12	2	11	Oxidation (M)
MH332884|IGHV3-20*03|ORF|V-REGION|227..522|296	EVQLVESGGGVVRPGGSLR.L	52.75	1895.02	19	3	2
MH332884|IGHV3-20*03|ORF|V-REGION|227..522|296	K.NSLYLQM(+15.99)NSLR.A	43.87	1353.67	11	2	5	Oxidation (M)
MH332884|IGHV3-20*03|ORF|V-REGION|227..522|296	E(-18.01)VQLVESGGGV.V	34.92	1054.53	11	2	1	Pyro-glu from E
MK540646|IGHV3-20*04|F|V-REGION|37771..38066|296	EVQLVESGGGVVRPGGSLR.L	52.75	1895.02	19	3	2
MK540646|IGHV3-20*04|F|V-REGION|37771..38066|296	K.NSLYLQM(+15.99)NSLR.A	43.87	1353.67	11	2	5	Oxidation (M)
MK540646|IGHV3-20*04|F|V-REGION|37771..38066|296	E(-18.01)VQLVESGGGV.V	34.92	1054.53	11	2	1	Pyro-glu from E
V01577|IGKV1-12*01|F|V-REGION|1360..1646|287	DIQM(+15.99)TQSPSSVSASVGDRVTITC(+57.02)R.A	56.22	2610.24	24	3	1	Oxidation (M); Carbamidomethylation
V01577|IGKV1-12*01|F|V-REGION|1360..1646|287	DIQM(+15.99)TQSP(+13.98)SSVSASVGDR.V	49.58	1893.84	18	2	2	Oxidation (M); Proline oxidation to pyroglutamic acid
V01577|IGKV1-12*01|F|V-REGION|1360..1646|287	L.LIYAASSLQSGVPSR.F	37.18	1547.83	15	2	1
X01668|IGKV3-11*01|F|V-REGION|363..649|287	R.ASQSVSS(+114.04)YLAWYQQKPGQAPR.L	71.88	2465.21	21	3	2	Ubiquitin
X01668|IGKV3-11*01|F|V-REGION|363..649|287	R.ASQSVSSYLAW(+31.99)YQQKPGQAPR.L	62.97	2383.16	21	3	2	Dihydroxy
X01668|IGKV3-11*01|F|V-REGION|363..649|287	S.S(+114.04)YLAWYQQKPGQAPR.L	59.46	1905.95	15	3	3	Ubiquitin
X01668|IGKV3-11*01|F|V-REGION|363..649|287	S.SYLAWYQQKPGQAPR.L	58.46	1791.91	15	3	2
X01668|IGKV3-11*01|F|V-REGION|363..649|287	V.SSYLAWYQQKPGQAPR.L	57.23	1878.94	16	3	3
X01668|IGKV3-11*01|F|V-REGION|363..649|287	EIVLTQSPATLSLSPGER.A	56.24	1897.02	18	2	6
X01668|IGKV3-11*01|F|V-REGION|363..649|287	R.ASQSVSS(+100.02)YLAWYQQKPGQAPR.L	55.34	2451.18	21	3	2	Methylmalonylation on Serine
X01668|IGKV3-11*01|F|V-REGION|363..649|287	R.LLIYDASNR.A	54.58	1063.57	9	2	19
X01668|IGKV3-11*01|F|V-REGION|363..649|287	R.LLIYDASN(+.98)R.A	54.55	1064.55	9	2	2	Deamidation (NQ)
X01668|IGKV3-11*01|F|V-REGION|363..649|287	V.SSYLAW(+31.99)YQQKPGQAPR.L	40.25	1910.93	16	3	2	Dihydroxy
X01668|IGKV3-11*01|F|V-REGION|363..649|287	R.LLIYDASN(+30.01)R.A	38.51	1093.58	9	2	4	Hydroxymethyl
X01668|IGKV3-11*01|F|V-REGION|363..649|287	R.ASQSVSSYLAWYQQKPGQAPR.L	37.06	2351.17	21	3	1
X02725|IGKV3-7*01|ORF|V-REGION|363..652|290	R.ASQSVSSSYLTWYQ(+.98)Q(+.98)KPGQAPR.L	55.61	2470.18	22	3	1	Deamidation (NQ)
X02725|IGKV3-7*01|ORF|V-REGION|363..652|290	R.LLIYGASTR.A	54.07	992.565	9	2	30
X02725|IGKV3-7*01|ORF|V-REGION|363..652|290	R.ASQSVSSS(-18.01)YLTWYQQK(+42.01)PGQAPR.L	43.92	2492.21	22	3	1	Dehydration; Acetylation (K)
X02725|IGKV3-7*01|ORF|V-REGION|363..652|290	R.ASQSVSSSYLTWYQQK(+42.01)PGQAPR.L	43.22	2510.22	22	3	2	Acetylation (K)
X02725|IGKV3-7*01|ORF|V-REGION|363..652|290	R.ASQSVSSSYLT(+114.04)WYQQKPGQA.P	38.99	2329.1	20	3	1	Ubiquitin
X02725|IGKV3-7*01|ORF|V-REGION|363..652|290	R.ASQSVSSSYLTWYQ(+.98)QKPGQAPR.L	37.25	2469.19	22	4	1	Deamidation (NQ)
X02725|IGKV3-7*01|ORF|V-REGION|363..652|290	R.ASQSVS(+114.04)SSYLTWYQQKPGQA.P	36	2329.1	20	3	1	Ubiquitin
X02725|IGKV3-7*01|ORF|V-REGION|363..652|290	R.ASQSVSSSYLT(+87.05)WYQQKPGQA.P	34.49	2302.11	20	3	2	Phosphorylation to amine thiol
X02725|IGKV3-7*01|ORF|V-REGION|363..652|290	EIVMTQSPPTLSLSPGER.V	33.56	1940.99	18	2	1
X12682|IGKV7-3*01|P|V-REGION|985..1283|299	K.LLIYQ(+.98)ASN(+.98)K.D	39.28	1050.56	9	2	3	Deamidation (NQ)
X12682|IGKV7-3*01|P|V-REGION|985..1283|299	K.LLIYQASN(+.98).K	34.88	921.481	8	2	2	Deamidation (NQ)
X12682|IGKV7-3*01|P|V-REGION|985..1283|299	K.LLIYQAS(+58.03)N.K	33.57	978.526	8	2	1	2 3-dihydro-2 2-dimethyl-7-benzofuranol N-methyl carbamate
X12686|IGKV3-20*01|F|V-REGION|355..644|290	EIVLTQSPGTLSLSPGER.A	81.24	1883	18	2	17
X12686|IGKV3-20*01|F|V-REGION|355..644|290	EIVLTQSPGTLSLSPGERATLSC(+57.02)R.A	75.71	2571.33	24	3	1	Carbamidomethylation
X12686|IGKV3-20*01|F|V-REGION|355..644|290	R.ASQSVSSSYLAW(+3.99)YQQKPGQAPR.L	70.02	2442.19	22	4	1	Tryptophan oxidation to kynurenin
X12686|IGKV3-20*01|F|V-REGION|355..644|290	R.ATGIPDRFSGSGSGTDFTLTISR.L	60.06	2342.15	23	3	1
X12686|IGKV3-20*01|F|V-REGION|355..644|290	S.S(+114.04)YLAWYQQKPGQAPR.L	59.46	1905.95	15	3	3	Ubiquitin
X12686|IGKV3-20*01|F|V-REGION|355..644|290	R.LLIYGASSR.A	59.42	978.55	9	2	35
X12686|IGKV3-20*01|F|V-REGION|355..644|290	S.SYLAWYQQKPGQAPR.L	58.46	1791.91	15	3	2
X12686|IGKV3-20*01|F|V-REGION|355..644|290	S.SSYLAWYQQKPGQAPR.L	57.23	1878.94	16	3	3
X12686|IGKV3-20*01|F|V-REGION|355..644|290	E(-18.01)IVLTQSPGTLSLSPGER.A	52.41	1864.99	18	2	1	Pyro-glu from E
X12686|IGKV3-20*01|F|V-REGION|355..644|290	R.FSGSGSGTDFTLTISR.L	49.99	1631.78	16	2	2
X12686|IGKV3-20*01|F|V-REGION|355..644|290	EIVLT(-18.01)QSPGTLSLSPGER.A	49.08	1864.99	18	2	1	Dehydration
X12686|IGKV3-20*01|F|V-REGION|355..644|290	R.LLIY(+29.97)GASSR.A	44.27	1008.52	9	2	2	Quinone
X12686|IGKV3-20*01|F|V-REGION|355..644|290	E.IVLTQSPGTLSLSPGER.A	40.27	1753.96	17	2	2
X12686|IGKV3-20*01|F|V-REGION|355..644|290	S.SSYLAW(+31.99)YQQKPGQAPR.L	40.25	1910.93	16	3	2	Dihydroxy
X12686|IGKV3-20*01|F|V-REGION|355..644|290	EIVLTQSPGTLSLSPGE(+21.98)R.A	37.44	1904.98	18	3	2	Sodium adduct
X12686|IGKV3-20*01|F|V-REGION|355..644|290	R.ASQSVSSSYLAW(+43.99)YQQK(+42.01)PGQAPR.L	36.07	2524.2	22	3	2	Carboxylation (DKW); Acetylation (K)
X12686|IGKV3-20*01|F|V-REGION|355..644|290	E(+21.98)IVLTQSPGTLSLSPGER.A	34.45	1904.98	18	2	1	Sodium adduct
X12687|IGKV3D-20*01|F|V-REGION|355..644|290	S.SSYLAW(+31.99)YQQKPGLAPR.L	76.13	1895.95	16	3	2	Dihydroxy
X12687|IGKV3D-20*01|F|V-REGION|355..644|290	G.ASQSVSSSYLAW(+31.99)YQQKPGLAPR.L	73.71	2455.21	22	3	2	Dihydroxy
X12687|IGKV3D-20*01|F|V-REGION|355..644|290	G.ASQSVSSSYLAWY(+31.99)QQKPGLAPR.L	68.89	2455.21	22	3	1	Dihydroxy
X12687|IGKV3D-20*01|F|V-REGION|355..644|290	R.ATGIPDRFSGSGSGTDFTLTISR.L	60.06	2342.15	23	3	1
X12687|IGKV3D-20*01|F|V-REGION|355..644|290	R.LLIYDASSR.A	59.05	1036.56	9	2	5
X12687|IGKV3D-20*01|F|V-REGION|355..644|290	EIVLTQSPATLSLSPGER.A	56.24	1897.02	18	2	6
X12687|IGKV3D-20*01|F|V-REGION|355..644|290	R.LLIYDASSR(+14.02).A	50.39	1050.57	9	2	3	Methylation(KR)
X12687|IGKV3D-20*01|F|V-REGION|355..644|290	R.FSGSGSGTDFTLTISR.L	49.99	1631.78	16	2	2
X12687|IGKV3D-20*01|F|V-REGION|355..644|290	EIVLTQSPATLSLSPGERATLSC(+57.02)GA.S	41.36	2557.31	25	3	1	Carbamidomethylation
X14614|IGLV7-43*01|F|V-REGION|414..707|294	R.FSGSLLGGK.A	48.48	864.471	9	2	11
X51887|IGKV1/OR2-108*01|ORF|V-REGION|322..608|287	L.LIYAASSLQSGVPSR.F	37.18	1547.83	15	2	1
X51887|IGKV1/OR2-108*01|ORF|V-REGION|322..608|287	DIQVTQSPSSLSASVGDR.V	35.55	1845.91	18	2	1
X53936|IGLV1-40*02|F|V-REGION|189..487|299	K.LLIYGNS(+14.02)NRPSGVPDRFSGSK.S	57.01	2277.19	21	3	1	Methylation(others)
X53936|IGLV1-40*02|F|V-REGION|189..487|299	K.LLIYGN(+.98)SNR(+14.02)PSGVPDRFSGSK.S	53.7	2278.17	21	3	1	Deamidation (NQ); Methylation(KR)
X53936|IGLV1-40*02|F|V-REGION|189..487|299	K.LLIYGNS(+42.01)NRPSGVPDR.F	49.09	1798.93	16	3	1	Acetylation (TSCYH)
X53936|IGLV1-40*02|F|V-REGION|189..487|299	K.LLIYGNSNR(+14.02)PSGVPDRFSGSK.S	41.02	2277.19	21	3	1	Methylation(KR)
X53936|IGLV1-40*02|F|V-REGION|189..487|299	P.K(+42.01)LLIYGNSNRPSGVPDRFSGSK.S	35.89	2433.28	22	4	1	Acetylation (N-term)
X53936|IGLV1-40*02|F|V-REGION|189..487|299	K.LLIYGNSNRPSGVPD(+43.99)R(+14.02)FSGSK.S	34.51	2321.18	21	4	2	Carboxylation (DKW); Methylation(KR)
X56178|IGLV3-19*01|F|V-REGION|201..490|290	D.PAVSVALGQTVR.I	55.79	1196.69	12	2	4
X56178|IGLV3-19*01|F|V-REGION|201..490|290	G.Q(-17.03)APVLVIYGK.N	52.58	1069.62	10	2	1	Pyro-glu from Q
X56178|IGLV3-19*01|F|V-REGION|201..490|290	G.QAPVLVIYGK.N	47.41	1086.64	10	2	6
X56178|IGLV3-19*01|F|V-REGION|201..490|290	S.SELTQDPAVSVALGQTVR.I	46.12	1869.98	18	2	7
X56178|IGLV3-19*01|F|V-REGION|201..490|290	S.SELTQD(+28.03)PAVSVALGQTVR.I	45.38	1898.01	18	2	2	Ethylation
X56178|IGLV3-19*01|F|V-REGION|201..490|290	S.ELTQDPAVSVALGQTVR.I	40.01	1782.95	17	2	1
X56178|IGLV3-19*01|F|V-REGION|201..490|290	SSELTQDP(-30.01)AVSVALGQTVR.I	38.58	1927	19	2	3	Proline oxidation to pyrrolidinone
X56367|IGHV5-51*04|F|V-REGION|12..305|294	E(-18.01)VQLVQSGAEVK.K	55.8	1267.68	12	2	4	Pyro-glu from E
X56367|IGHV5-51*04|F|V-REGION|12..305|294	EVQLVQSGAEVKKPGESLK.I	55.41	2025.11	19	3	1
X56367|IGHV5-51*04|F|V-REGION|12..305|294	E(-18.01)VQLVQSGAEVKKPGESLK.I	41.46	2007.1	19	3	2	Pyro-glu from E
X59316|IGKV1-37*01|ORF|V-REGION|546..832|287	DIQLTQSPSSLSASVGDR.V	43.45	1859.92	18	2	2
X62110|IGHV7-4-1*02|F|V-REGION|158..453|296	K.AEDTAVYYC(+57.02)AR	41.71	1317.57	11	2	2	Carbamidomethylation
X62110|IGHV7-4-1*02|F|V-REGION|158..453|296	Q(+.98)VQLVQSGSELKKPGASVK(+42.01).V	36.52	2025.11	19	4	1	Deamidation (NQ); Acetylation (K)
X62110|IGHV7-4-1*02|F|V-REGION|158..453|296	Q(+.98)VQLVQSGSELK(+42.01)KPGASVK.V	34.58	2025.11	19	3	1	Deamidation (NQ); Acetylation (K)
X70197|IGHV3-73*01|F|V-REGION|684..985|302	E(-18.01)VQLVESGGGLVQPGGSLK(+14.02).L	58.38	1848.99	19	2	3	Pyro-glu from E; Methylation(KR)
X70197|IGHV3-73*01|F|V-REGION|684..985|302	E(-18.01)VQLVESGGGLVQPGGSLK.L	45.74	1834.98	19	2	1	Pyro-glu from E
X70197|IGHV3-73*01|F|V-REGION|684..985|302	K.GLEWVGR.I	40.03	815.429	7	2	2
X72812|IGKV3-7*02|ORF|V-REGION|363..652|290	R.LLIYGASTR.A	54.07	992.565	9	2	30
X72812|IGKV3-7*02|ORF|V-REGION|363..652|290	R.ASQSVSSSYLSWYQ(+.98)QK(+42.01)PGQAPR.L	40.26	2497.19	22	3	3	Deamidation (NQ); Acetylation (K)
X72812|IGKV3-7*02|ORF|V-REGION|363..652|290	R.ASQSVSSSYLSWYQQ(+.98)K(+42.01)PGQAPR.L	36.44	2497.19	22	3	1	Deamidation (NQ); Acetylation (K)
X72812|IGKV3-7*02|ORF|V-REGION|363..652|290	EIVMTQSPPTLSLSPGER.V	33.56	1940.99	18	2	1
X72813|IGKV1-5*03|F|V-REGION|45..331|287	DIQM(+15.99)TQSPSTLSASVGDR.V	68.59	1907.89	18	2	2	Oxidation (M)
X72813|IGKV1-5*03|F|V-REGION|45..331|287	DIQM(+15.99)TQSPSTLSASVGDRVTITC(+57.02)R.A	51.9	2638.27	24	3	1	Oxidation (M); Carbamidomethylation
X72813|IGKV1-5*03|F|V-REGION|45..331|287	K.LLIYKASSLESGVPSR.F	50.05	1718.96	16	3	1
X72813|IGKV1-5*03|F|V-REGION|45..331|287	R.ASQSISSWLAWYQQKPGKAPK.L	46.7	2360.23	21	4	1
X72813|IGKV1-5*03|F|V-REGION|45..331|287	R.ASQSISSWLAWYQQKPGK(+97.02)AP.K	34.92	2329.15	20	3	1	Maleimide
X72813|IGKV1-5*03|F|V-REGION|45..331|287	K.LLIYK(+27.99)ASS.L	33.88	921.517	8	2	1	Formylation
X72817|IGKV1D-43*01|F|V-REGION|341..627|287	W.ASQGISSYLAWYQ(+.98)Q(+.98)KPAKAPK.L	46.07	2323.18	21	4	1	Deamidation (NQ)
X74459|IGKV3/OR2-268*01|ORF|V-REGION|370..659|290	R.LLIYGASTR.A	54.07	992.565	9	2	30
X74459|IGKV3/OR2-268*01|ORF|V-REGION|370..659|290	R.ASQSVSSSYLSWYQ(+.98)QK(+42.01)PGQAPR.L	40.26	2497.19	22	3	3	Deamidation (NQ); Acetylation (K)
X74459|IGKV3/OR2-268*01|ORF|V-REGION|370..659|290	R.ASQSVSSSYLSWYQQ(+.98)K(+42.01)PGQAPR.L	36.44	2497.19	22	3	1	Deamidation (NQ); Acetylation (K)
X92206|IGHV3-72*01|F|V-REGION|247..548|302	R.Q(-17.03)APGKGLEWVGR.T	59.81	1279.67	12	2	2	Pyro-glu from Q
X92206|IGHV3-72*01|F|V-REGION|247..548|302	EVQLVE(+37.95)SGGGLVQPGGSLR.L	53.93	1918.94	19	3	1	Replacement of 2 protons by calcium
X92206|IGHV3-72*01|F|V-REGION|247..548|302	E(+43.99)VQLVESGGGLVQPGGSLR.L	51.98	1924.99	19	2	4	Carboxylation (E)
X92206|IGHV3-72*01|F|V-REGION|247..548|302	E(-18.01)VQLVESGGGLVQPGGSLR.L	48.63	1862.98	19	2	3	Pyro-glu from E
X92206|IGHV3-72*01|F|V-REGION|247..548|302	EVQLVESGGGLVQPGGSLR.L	47.76	1881	19	3	7
X92206|IGHV3-72*01|F|V-REGION|247..548|302	V.QLVE(+258.09)SGGGLVQPGGSLR.L	46.17	1910.97	17	2	2	Diglutamyl
X92206|IGHV3-72*01|F|V-REGION|247..548|302	EVQLVE(+21.98)SGGGLVQPGGSLR.L	44.38	1902.98	19	3	1	Sodium adduct
X92206|IGHV3-72*01|F|V-REGION|247..548|302	E.V(+71.04)QLVESGGGLVQPGGSLR.L	40.33	1822.99	18	2	1	Propionamide (K X@N-term)
X92206|IGHV3-72*01|F|V-REGION|247..548|302	K.GLEWVGR.T	40.03	815.429	7	2	2
X92206|IGHV3-72*01|F|V-REGION|247..548|302	K.NSLYLQM(+15.99)NSLK(+27.99).T	38.73	1353.66	11	2	1	Oxidation (M); Formylation
X92206|IGHV3-72*01|F|V-REGION|247..548|302	K.GLEW(+3.99)VGR.T	36.9	819.424	7	2	6	Tryptophan oxidation to kynurenin
X92206|IGHV3-72*01|F|V-REGION|247..548|302	Q.LVESGGGLVQPGGSLR.L	36.72	1524.83	16	2	2
X92206|IGHV3-72*01|F|V-REGION|247..548|302	A.N(+127.06)SYTTEYAASVK.G	35.56	1459.68	12	2	1	N-Succinimidyl-2-morpholine acetate
X92290|IGHV7-4-1*03|F|V-REGION|1..274|274	Q(+.98)VQLVQSGSELKKPGASVK(+42.01).V	36.52	2025.11	19	4	1	Deamidation (NQ); Acetylation (K)
X92290|IGHV7-4-1*03|F|V-REGION|1..274|274	Q(+.98)VQLVQSGSELK(+42.01)KPGASVK.V	34.58	2025.11	19	3	1	Deamidation (NQ); Acetylation (K)
X97464|IGLV3-10*01|F|V-REGION|1..290|290	SYELTQPPSVSVSPGQTAR(-.98).I	82.81	2002.01	19	2	2	Amidation
X97464|IGLV3-10*01|F|V-REGION|1..290|290	SYELTQPPSVSVSPGQTAR.I	68.36	2003	19	2	22
X97464|IGLV3-10*01|F|V-REGION|1..290|290	K.SGQAPVLVIYEDSK.R	65.99	1504.78	14	2	2
X97464|IGLV3-10*01|F|V-REGION|1..290|290	K.SGQAPVLVIYEDSKRPSGIPER.F	62.85	2397.27	22	3	12
X97464|IGLV3-10*01|F|V-REGION|1..290|290	K.YAYWYQQK.S	61.64	1148.53	8	2	16
X97464|IGLV3-10*01|F|V-REGION|1..290|290	Y.A(+163.05)YWYQQK.S	44.67	1148.51	7	2	2	Phenethyl isothiocyanate
X97464|IGLV3-10*01|F|V-REGION|1..290|290	S.YELTQPPSVSVSPGQTAR.I	39.75	1915.96	18	2	2
X97464|IGLV3-10*01|F|V-REGION|1..290|290	R.ITC(+57.02)SGDALP(+15.99)K.K	34.21	1076.52	10	2	1	Carbamidomethylation; Oxidation or Hydroxylation
X97473|IGLV3-9*01|F|V-REGION|1..285|285	R.FSGSNSGNTATLTISR.A	55.33	1611.79	16	2	3
X97473|IGLV3-9*01|F|V-REGION|1..285|285	R.FSGSN(+.98)SGNTATLTISR.A	49.63	1612.77	16	2	1	Deamidation (NQ)
X97473|IGLV3-9*01|F|V-REGION|1..285|285	R.FSGSNSGN(+.98)TATLTISR.A	47.35	1612.77	16	2	1	Deamidation (NQ)
X97473|IGLV3-9*01|F|V-REGION|1..285|285	S.YELTQPLSVSVALGQTAR.I	38.12	1932.03	18	2	1
Y14865|IGKV1-NL1*01|F|V-REGION|351..637|287	DIQM(+15.99)TQSPSSLSASVGDRVTITC(+57.02)R.A	55.2	2624.25	24	3	1	Oxidation (M); Carbamidomethylation
Y14865|IGKV1-NL1*01|F|V-REGION|351..637|287	DIQM(+15.99)TQSPSSLSASVGDR.V	54.37	1893.87	18	2	10	Oxidation (M)
Y14865|IGKV1-NL1*01|F|V-REGION|351..637|287	DIQMTQSPSSLSASVGDR.V	44.68	1877.88	18	2	2
Y14865|IGKV1-NL1*01|F|V-REGION|351..637|287	K.LLLYAASR.L	39.92	905.533	8	2	2
Y14865|IGKV1-NL1*01|F|V-REGION|351..637|287	DIQM(+15.99)TQSP(+13.98)SSLSASVGDR.V	39.8	1907.85	18	2	3	Oxidation (M); Proline oxidation to pyroglutamic acid
Y14865|IGKV1-NL1*01|F|V-REGION|351..637|287	K.LLLYAAS(+114.04)R.L	36.78	1019.58	8	2	5	Ubiquitin
Z00013|IGKV1-9*01|F|V-REGION|881..1167|287	D.I(+71.04)QLTQSPSFLSASVGDR.V	68.49	1875.97	17	2	3	Propionamide (K X@N-term)
Z00013|IGKV1-9*01|F|V-REGION|881..1167|287	K.LLIYAASTL.Q	33.92	963.564	9	2	1
Z00023|IGKV4-1*01|F|V-REGION|377..681|305	DIVMTQSPDSLAVSLGER.A	79.56	1916.95	18	3	4
Z00023|IGKV4-1*01|F|V-REGION|377..681|305	DIVM(+15.99)TQSPDSLAVS(+14.02)LGER.A	70.73	1946.96	18	2	2	Oxidation (M); Methylation(others)
Z00023|IGKV4-1*01|F|V-REGION|377..681|305	DIVMTQSPDSLAVSLGER(+14.02).A	62.98	1930.97	18	2	1	Methylation(KR)
Z00023|IGKV4-1*01|F|V-REGION|377..681|305	DIVM(+15.99)TQSPD(+21.98)SLAVSLGER.A	58.9	1954.93	18	3	1	Oxidation (M); Sodium adduct
Z00023|IGKV4-1*01|F|V-REGION|377..681|305	DIVM(+15.99)TQSPDSLAVSLGER.A	45.64	1932.95	18	2	9	Oxidation (M)
Z00023|IGKV4-1*01|F|V-REGION|377..681|305	DIVM(+15.99)TQSPD(+15.99)SLAVSLGER.A	45.26	1948.94	18	2	4	Oxidation (M); Oxidation or Hydroxylation
Z00023|IGKV4-1*01|F|V-REGION|377..681|305	D(+41.03)IVM(+15.99)TQSPDSLAVSLGER.A	41.04	1973.97	18	2	2	Amidination of lysines or N-terminal amines with methyl acetimidate; Oxidation (M)
Z12345|IGHV3/OR16-10*02|ORF|V-REGION|1..291|291	Q.LVQ(+.98)SGGGLVQPGGSLR.L	45.97	1524.83	16	2	2	Deamidation (NQ)
Z12345|IGHV3/OR16-10*02|ORF|V-REGION|1..291|291	K.NSLYLQM(+15.99)NSLR.A	43.87	1353.67	11	2	5	Oxidation (M)
Z12345|IGHV3/OR16-10*02|ORF|V-REGION|1..291|291	EVQLVQSGGGLVQPGGSLR(+31.99)L.S	37.46	2025.09	20	3	1	Dihydroxy
Z14296|IGHV1-69*11|F|V-REGION|97..392|296	Q(-17.03)VQLVQSGAEVKKPGSSVK.V	76.78	1951.07	19	3	2	Pyro-glu from Q
Z14296|IGHV1-69*11|F|V-REGION|97..392|296	R.QAPGQGLEWMGR.I	67.3	1328.63	12	2	2
Z14296|IGHV1-69*11|F|V-REGION|97..392|296	Q(-17.03)VQLVQSGAEVK.K	53.29	1267.68	12	2	5	Pyro-glu from Q
Z14296|IGHV1-69*11|F|V-REGION|97..392|296	R.QAPGQGLEWM(+15.99)GR.I	48.7	1344.62	12	2	11	Oxidation (M)
Z14309|IGHV1-69*08|F|V-REGION|97..392|296	Q(-17.03)VQLVQSGAEVKKPGSSVK.V	76.78	1951.07	19	3	2	Pyro-glu from Q
Z14309|IGHV1-69*08|F|V-REGION|97..392|296	R.QAPGQGLEWMGR.I	67.3	1328.63	12	2	2
Z14309|IGHV1-69*08|F|V-REGION|97..392|296	Q(-17.03)VQLVQSGAEVK.K	53.29	1267.68	12	2	5	Pyro-glu from Q
Z14309|IGHV1-69*08|F|V-REGION|97..392|296	R.QAPGQGLEWM(+15.99)GR.I	48.7	1344.62	12	2	11	Oxidation (M)
Z22192|IGLV1-40*03|F|V-REGION|1..297|297	K.LLIYGNS(+14.02)NRPSGVPDRFSGSK.S	57.01	2277.19	21	3	1	Methylation(others)
Z22192|IGLV1-40*03|F|V-REGION|1..297|297	K.LLIYGN(+.98)SNR(+14.02)PSGVPDRFSGSK.S	53.7	2278.17	21	3	1	Deamidation (NQ); Methylation(KR)
Z22192|IGLV1-40*03|F|V-REGION|1..297|297	K.LLIYGNS(+42.01)NRPSGVPDR.F	49.09	1798.93	16	3	1	Acetylation (TSCYH)
Z22192|IGLV1-40*03|F|V-REGION|1..297|297	K.LLIYGNSNR(+14.02)PSGVPDRFSGSK.S	41.02	2277.19	21	3	1	Methylation(KR)
Z22192|IGLV1-40*03|F|V-REGION|1..297|297	P.K(+42.01)LLIYGNSNRPSGVPDRFSGSK.S	35.89	2433.28	22	4	1	Acetylation (N-term)
Z22192|IGLV1-40*03|F|V-REGION|1..297|297	K.LLIYGNSNRPSGVPD(+43.99)R(+14.02)FSGSK.S	34.51	2321.18	21	4	2	Carboxylation (DKW); Methylation(KR)
Z27506|IGHV1-69*02|F|V-REGION|1..294|294	Q(-17.03)VQLVQSGAEVKKPGSSVK.V	76.78	1951.07	19	3	2	Pyro-glu from Q
Z27506|IGHV1-69*02|F|V-REGION|1..294|294	R.QAPGQGLEWMGR.I	67.3	1328.63	12	2	2
Z27506|IGHV1-69*02|F|V-REGION|1..294|294	Q(-17.03)VQLVQSGAEVK.K	53.29	1267.68	12	2	5	Pyro-glu from Q
Z27506|IGHV1-69*02|F|V-REGION|1..294|294	R.QAPGQGLEWM(+15.99)GR.I	48.7	1344.62	12	2	11	Oxidation (M)
Z29607|IGHV3/OR16-10*01|ORF|V-REGION|1..291|291	K.NSLYLQM(+15.99)NSLR.A	43.87	1353.67	11	2	5	Oxidation (M)
Z29607|IGHV3/OR16-10*01|ORF|V-REGION|1..291|291	EVQLVQ(+.98)SGGGLVHPGGSLR.L	42.8	1890	19	3	2	Deamidation (NQ)
Z73643|IGLV2-33*01|ORF|V-REGION|1..297|297	R.LLIYN(+.98)VNT.R	37.63	949.512	8	2	4	Deamidation (NQ)
Z73654|IGLV1-44*01|F|V-REGION|1..296|296	K.LLIYSN(+.98)NQRPSGVPDRFSGSK(+42.01).S	44.88	2377.2	21	5	2	Deamidation (NQ); Acetylation (K)
Z73654|IGLV1-44*01|F|V-REGION|1..296|296	N.T(+136.03)VNWYQQLPGTAPK.L	43.04	1737.85	14	2	1	O-Diethylphosphorylation
Z73654|IGLV1-44*01|F|V-REGION|1..296|296	K.LLIYSNN(+.98)QRPSGVPDRFSGSK(+42.01).S	38.36	2377.2	21	5	1	Deamidation (NQ); Acetylation (K)
Z73661|IGLV1-51*01|F|V-REGION|1..296|296	Q(-17.03)SVLTQPPSVSAAPGQK(+42.01).V	56.57	1718.88	17	2	5	Pyro-glu from Q; Acetylation (K)
Z73661|IGLV1-51*01|F|V-REGION|1..296|296	K.LLIYDN(+.98)NKRPSGIPDRFSGSK.S	56.31	2377.24	21	4	12	Deamidation (NQ)
Z73661|IGLV1-51*01|F|V-REGION|1..296|296	K.LLIYDNNKRPSGIPDRFSGSK.S	45.04	2376.25	21	4	7
Z73661|IGLV1-51*01|F|V-REGION|1..296|296	Q(-17.03)SVLTQPPSVSAAPGQK.V	43.95	1676.87	17	2	2	Pyro-glu from Q
Z73661|IGLV1-51*01|F|V-REGION|1..296|296	K.LLIYDN(+.98)NK(+42.01)RPSGIPDRFSGS.K	38.63	2291.15	20	4	1	Deamidation (NQ); Acetylation (K)
Z73661|IGLV1-51*01|F|V-REGION|1..296|296	K.LLIYDNN(+.98)K(+42.01)RPSGIPDRFSGS.K	37.6	2291.15	20	4	1	Deamidation (NQ); Acetylation (K)
Z73661|IGLV1-51*01|F|V-REGION|1..296|296	K.LLIYDNN(+.98)K.R	37.04	992.518	8	2	1	Deamidation (NQ)
Z73674|IGLV7-46*01|F|V-REGION|1..294|294	R.FSGSLLGGK.A	48.48	864.471	9	2	11
Z73675|IGLV9-49*01|F|V-REGION|1..317|317	K.GDGIPDRFSVLGSGLNR.Y	62.08	1758.9	17	3	3
Z73675|IGLV9-49*01|F|V-REGION|1..317|317	R.VGTGGIVGSKGDGIPDRFSVLGSGLNR.Y	61.73	2614.38	27	4	3
Z73675|IGLV9-49*01|F|V-REGION|1..317|317	R.FSVLGS(+14.02)GLNR.Y	58.31	1062.58	10	2	1	Methylation(others)
Z73675|IGLV9-49*01|F|V-REGION|1..317|317	R.FSVLGSGLNR.Y	52.36	1048.57	10	2	2
Z73675|IGLV9-49*01|F|V-REGION|1..317|317	R.VGT(-18.01)GGIVGSK(+14.02)GDGIPDRFSVLGSGLNR.Y	41.3	2610.39	27	3	1	Dehydration; Methylation(KR)

## Sheet: Subject 7, Sample 62S
Protein Accession	Peptide	-10lgP	Mass	Length	z	#Spec Sample 1	PTM
100H_D0F_cDNA_Seq40598|Cnt=3|VDJ=IGHV01-18*01::IGHJ04-01*02|CDR3.Len=30	R.SDDTAVYYC(+57.02)AR.G	39.14	1319.55	11	2	11	Carbamidomethylation
100H_D0F_cDNA_Seq40598|Cnt=3|VDJ=IGHV01-18*01::IGHJ04-01*02|CDR3.Len=30	R.SLRSDDTAVYYC(+57.02)AR.G	30.48	1675.76	14	2	3	Carbamidomethylation
100H_D0F_cDNA_Seq40598|Cnt=3|VDJ=IGHV01-18*01::IGHJ04-01*02|CDR3.Len=30	R.VTMTTDTSTNTAYM(+15.99)DLR(+14.02).S	26.81	1949.87	17	2	1	Oxidation (M); Methylation(KR)
100H_D0F_cDNA_Seq40598|Cnt=3|VDJ=IGHV01-18*01::IGHJ04-01*02|CDR3.Len=30	S.LRSDDTAVYYC(+57.02)AR.G	25.38	1588.73	13	3	1	Carbamidomethylation
101J_D0F_cDNA_Seq4988|Cnt=4|VDJ=IGHV01-18*01::IGHJ04-01*02|CDR3.Len=51	S.LTSDDTAVYYC(+57.02)GK(+42.01).V	36.35	1533.67	13	2	2	Carbamidomethylation; Acetylation (K)
108S_D494F_cDNA_Seq11712|Cnt=4|VDJ=IGHV04:IGHD06-13*01:IGHJ06-01*03|CDR3.Len=72	S.SVTAADTAVYYC(+57.02)AR.V	54.84	1546.71	14	2	3	Carbamidomethylation
108S_D494F_cDNA_Seq11712|Cnt=4|VDJ=IGHV04:IGHD06-13*01:IGHJ06-01*03|CDR3.Len=72	R.LSSVTAADTAVYYC(+57.02)AR.V	44.53	1746.82	16	2	7	Carbamidomethylation
108S_D494F_cDNA_Seq11712|Cnt=4|VDJ=IGHV04:IGHD06-13*01:IGHJ06-01*03|CDR3.Len=72	R.VVGSVLIAAAGTHQSYYI(+17.03).D	28.1	1865	18	3	1	Replacement of proton with ammonium ion
108S_D494F_cDNA_Seq23194|Cnt=2|VDJ=IGHV04:IGHD06-13*01:IGHJ06-01*03|CDR3.Len=72	S.SVTAADTAVYYC(+57.02)AR.V	54.84	1546.71	14	2	3	Carbamidomethylation
108S_D494F_cDNA_Seq23194|Cnt=2|VDJ=IGHV04:IGHD06-13*01:IGHJ06-01*03|CDR3.Len=72	K.LSSVTAADTAVYYC(+57.02)AR.V	44.53	1746.82	16	2	7	Carbamidomethylation
108S_D494F_cDNA_Seq23194|Cnt=2|VDJ=IGHV04:IGHD06-13*01:IGHJ06-01*03|CDR3.Len=72	R.VVGSVLIAAAGTHQSYYI(+17.03).D	28.1	1865	18	3	1	Replacement of proton with ammonium ion
110U_D494F_cDNA_Seq35555|Cnt=2|VDJ=IGHV04:IGHD02-21:IGHJ03-01*01|CDR3.Len=69	T.SVTAADTADYFC(+57.02)AR.L	30.16	1546.67	14	2	1	Carbamidomethylation
110U_D494F_cDNA_Seq42114|Cnt=2|VDJ=IGHV01-02::IGHJ04-01*02|CDR3.Len=51	DTSITTAFM(+15.99)ELNR.L	53.72	1513.71	13	2	8	Oxidation (M)
111V_D494F_cDNA_Seq9990|Cnt=2|VDJ=IGHV04-b:IGHD03-10*01:|CDR3.Len=42	K.LSNVTAADTAVYYC(+57.02)AR.Q	33.07	1773.84	16	2	1	Carbamidomethylation
113X_D494F_cDNA_Seq10555|Cnt=2|VDJ=IGHV03-72:IGHD03-09*01:IGHJ03-01*02|CDR3.Len=51	K.NSLYLQM(+15.99)NSVK(+42.01).T	39.13	1353.66	11	2	1	Oxidation (M); Acetylation (K)
113X_D494F_cDNA_Seq3674|Cnt=4|VDJ=IGHV01-18*01:IGHD07-27*01:IGHJ04-01*02|CDR3.Len=33	R.SDDTAVYYC(+57.02)AR.G	39.14	1319.55	11	2	11	Carbamidomethylation
113X_D494F_cDNA_Seq3674|Cnt=4|VDJ=IGHV01-18*01:IGHD07-27*01:IGHJ04-01*02|CDR3.Len=33	R.SLRSDDTAVYYC(+57.02)AR.G	30.48	1675.76	14	2	3	Carbamidomethylation
113X_D494F_cDNA_Seq3674|Cnt=4|VDJ=IGHV01-18*01:IGHD07-27*01:IGHJ04-01*02|CDR3.Len=33	R.VTMTTDTSTNTAYM(+15.99)DLR(+14.02).S	26.81	1949.87	17	2	1	Oxidation (M); Methylation(KR)
113X_D494F_cDNA_Seq3674|Cnt=4|VDJ=IGHV01-18*01:IGHD07-27*01:IGHJ04-01*02|CDR3.Len=33	S.LRSDDTAVYYC(+57.02)AR.G	25.38	1588.73	13	3	1	Carbamidomethylation
116A_D0F_cDNA_Seq15842|Cnt=2|VDJ=IGHV04:IGHD02-15*01:IGHJ05-01*02|CDR3.Len=36	S.S(+42.01)GTAADTAVYYC(+57.02)AR.V	30.31	1546.67	14	2	1	Acetylation (N-term); Carbamidomethylation
117B_D494F_cDNA_Seq306|Cnt=7|VDJ=IGHV03-15:IGHD01:IGHJ04-01*02|CDR3.Len=48	R.TVYLQM(+15.99)NNLE.Y	26.51	1239.58	10	2	1	Oxidation (M)
118C_D0F_cDNA_Seq1186|Cnt=6|VDJ=IGHV04-31*08::IGHJ05-01*02|CDR3.Len=54	K.VSSVSVADTAVYYC(+57.02)AR.D	25.19	1746.82	16	3	1	Carbamidomethylation
119D_D0F_cDNA_Seq5887|Cnt=3|VDJ=IGHV01-02:IGHD06-19*01:IGHJ04-01*02|CDR3.Len=48	R.LRSDDTAVYFC(+57.02)ASIRS.G	30.3	1859.88	16	3	2	Carbamidomethylation
120E_D494F_cDNA_Seq20700|Cnt=2|VDJ=IGHV04-34*06::IGHJ02-01*01|CDR3.Len=45	A.SVTAADTAVYYC(+57.02)AR.G	54.84	1546.71	14	2	3	Carbamidomethylation
120E_D494F_cDNA_Seq20700|Cnt=2|VDJ=IGHV04-34*06::IGHJ02-01*01|CDR3.Len=45	K.L(+43.01)ASVTAADTAVYYC(+57.02)AR.G	29.84	1773.84	16	2	4	Carbamylation; Carbamidomethylation
25B_D0F_cDNA_Seq43043|Cnt=3|VDJ=IGHV01-18*01:IGHD03:IGHJ04-01*02|CDR3.Len=33	R.SDDTAVYYC(+57.02)AR.E	39.14	1319.55	11	2	11	Carbamidomethylation
25B_D0F_cDNA_Seq43043|Cnt=3|VDJ=IGHV01-18*01:IGHD03:IGHJ04-01*02|CDR3.Len=33	R.SLRSDDTAVYYC(+57.02)AR.E	30.48	1675.76	14	2	3	Carbamidomethylation
25B_D0F_cDNA_Seq43043|Cnt=3|VDJ=IGHV01-18*01:IGHD03:IGHJ04-01*02|CDR3.Len=33	R.VTMTTDTSTNTAYM(+15.99)DLR(+14.02).S	26.81	1949.87	17	2	1	Oxidation (M); Methylation(KR)
25B_D0F_cDNA_Seq43043|Cnt=3|VDJ=IGHV01-18*01:IGHD03:IGHJ04-01*02|CDR3.Len=33	S.LRSDDTAVYYC(+57.02)AR.E	25.38	1588.73	13	3	1	Carbamidomethylation
27D_D494F_cDNA_Seq11190|Cnt=2|VDJ=IGHV04-28*06:IGHD03-10*01:IGHJ05-01*02|CDR3.Len=57	A.LDTAVYYC(+57.02)TR.T	30.2	1260.58	10	2	3	Carbamidomethylation
28E_D0F_cDNA_Seq2335|Cnt=5|VDJ=IGHV01-18*01:IGHD06-25*01:|CDR3.Len=42	S.LGSDDTAVYYC(+57.02)GK(+42.01).G	31.36	1489.64	13	2	1	Carbamidomethylation; Acetylation (K)
28E_D0F_cDNA_Seq2335|Cnt=5|VDJ=IGHV01-18*01:IGHD06-25*01:|CDR3.Len=42	R.SLGSDDTAVYYC(+57.02)GK(+42.01).G	30.2	1576.67	14	2	2	Carbamidomethylation; Acetylation (K)
28E_D0F_cDNA_Seq4533|Cnt=4|VDJ=IGHV04:IGHD03-22*01:IGHJ03-01*02|CDR3.Len=60	K.NQVSLTVSSVIA.A	32.68	1216.67	12	2	1
30G_D0F_cDNA_Seq13589|Cnt=4|VDJ=IGHV04:IGHD01:IGHJ04-01*02|CDR3.Len=33	P.SVTAADTADYFC(+57.02)AR.G	30.16	1546.67	14	2	1	Carbamidomethylation
30G_D0F_cDNA_Seq21277|Cnt=3|VDJ=IGHV04-61*03:IGHD01:IGHJ04-01*02|CDR3.Len=33	R.SVTAADTADYFC(+57.02)AR.G	30.16	1546.67	14	2	1	Carbamidomethylation
31H_D0F_cDNA_Seq18603|Cnt=2|VDJ=IGHV01-18*01:IGHD05:IGHJ04-01*02|CDR3.Len=33	R.SDDTAVYYC(+57.02)AR.D	39.14	1319.55	11	2	11	Carbamidomethylation
31H_D0F_cDNA_Seq18603|Cnt=2|VDJ=IGHV01-18*01:IGHD05:IGHJ04-01*02|CDR3.Len=33	R.SLRSDDTAVYYC(+57.02)AR.D	30.48	1675.76	14	2	3	Carbamidomethylation
31H_D0F_cDNA_Seq18603|Cnt=2|VDJ=IGHV01-18*01:IGHD05:IGHJ04-01*02|CDR3.Len=33	R.VTMTTDTSTNTAYM(+15.99)DLR(+14.02).S	26.81	1949.87	17	2	1	Oxidation (M); Methylation(KR)
31H_D0F_cDNA_Seq18603|Cnt=2|VDJ=IGHV01-18*01:IGHD05:IGHJ04-01*02|CDR3.Len=33	S.LRSDDTAVYYC(+57.02)AR.D	25.38	1588.73	13	3	1	Carbamidomethylation
32J_D494F_cDNA_Seq13758|Cnt=4|VDJ=IGHV01-02:IGHD01-14*01:IGHJ05-01*02|CDR3.Len=54	S.LTSDDTAVYYC(+57.02)GK(+42.01).H	36.35	1533.67	13	2	2	Carbamidomethylation; Acetylation (K)
32J_D494F_cDNA_Seq24388|Cnt=3|VDJ=IGHV01-02:IGHD03-16:IGHJ05-01*02|CDR3.Len=54	S.LTSDDTAVYYC(+57.02)GK(+42.01).H	36.35	1533.67	13	2	2	Carbamidomethylation; Acetylation (K)
32J_D494F_cDNA_Seq36091|Cnt=2|VDJ=IGHV04-34:IGHD03-16:IGHJ05-01*02|CDR3.Len=60	K.SVTAADTADYFC(+57.02)AR.G	30.16	1546.67	14	2	1	Carbamidomethylation
33K_D494F_cDNA_Seq31649|Cnt=4|VDJ=IGHV04:IGHD04-23*01:IGHJ06-01*02|CDR3.Len=63	S.SVTAADTAVYYC(+57.02)AR.D	54.84	1546.71	14	2	3	Carbamidomethylation
33K_D494F_cDNA_Seq31649|Cnt=4|VDJ=IGHV04:IGHD04-23*01:IGHJ06-01*02|CDR3.Len=63	K.LSSVTAADTAVYYC(+57.02)AR.D	44.53	1746.82	16	2	7	Carbamidomethylation
33K_D494F_cDNA_Seq31649|Cnt=4|VDJ=IGHV04:IGHD04-23*01:IGHJ06-01*02|CDR3.Len=63	H.LATVVTPR.M	31.12	855.518	8	2	5
36P_D494F_cDNA_Seq5224|Cnt=4|VDJ=IGHV04:IGHD02-21:IGHJ06-01*02|CDR3.Len=63	N.LSNVTAADTAVYYC(+57.02)AR.H	33.07	1773.84	16	2	1	Carbamidomethylation
37Q_D494F_cDNA_Seq7341|Cnt=2|VDJ=IGHV01-02:IGHD05-12*01:IGHJ04-01*02|CDR3.Len=39	R.ESSISTAYM(+15.99)ELSR.L	34.66	1488.68	13	2	2	Oxidation (M)
40T_D494F_cDNA_Seq11482|Cnt=3|VDJ=IGHV03-23:IGHD06:IGHJ06-01*02|CDR3.Len=60	K.NTLYLQMNSLR.A	40.65	1351.69	11	2	2
40T_D494F_cDNA_Seq11482|Cnt=3|VDJ=IGHV03-23:IGHD06:IGHJ06-01*02|CDR3.Len=60	K.NTLYLQM(+15.99)NSLR.A	39.75	1367.69	11	2	5	Oxidation (M)
40T_D494F_cDNA_Seq11482|Cnt=3|VDJ=IGHV03-23:IGHD06:IGHJ06-01*02|CDR3.Len=60	N.TLYLQMNSLR.A	35.14	1237.65	10	2	2
40T_D494F_cDNA_Seq11482|Cnt=3|VDJ=IGHV03-23:IGHD06:IGHJ06-01*02|CDR3.Len=60	N.ALHRVSR.I	29.61	837.493	7	2	32
47A_D494F_cDNA_Seq14526|Cnt=4|VDJ=IGHV04:IGHD03-09*01:|CDR3.Len=51	N.SVTAADTADYFC(+57.02)AR.A	30.16	1546.67	14	2	1	Carbamidomethylation
47A_D494F_cDNA_Seq55010|Cnt=2|VDJ=IGHV04:IGHD03:IGHJ06-01*02|CDR3.Len=66	I.SVTAADTADYFC(+57.02)AR.W	30.16	1546.67	14	2	1	Carbamidomethylation
48B_D494F_cDNA_Seq11471|Cnt=2|VDJ=IGHV01-02::IGHJ04-01*02|CDR3.Len=60	K.LLK(+42.01)YWGQ.G	24.66	948.507	7	2	1	Acetylation (K)
51E_D0F_cDNA_Seq7880|Cnt=2|VDJ=IGHV03:IGHD03-22*01:IGHJ05-01*02|CDR3.Len=87	R.DITM(+15.99)IDR.W	25.2	878.417	7	2	1	Oxidation (M)
52F_D0F_cDNA_Seq24147|Cnt=2|VDJ=IGHV01-f::IGHJ05-01*02|CDR3.Len=21	K.LTSDDTAVYYC(+57.02)GK(+42.01).Q	36.35	1533.67	13	2	2	Carbamidomethylation; Acetylation (K)
57M_D0F_cDNA_Seq4230|Cnt=3|VDJ=IGHV01-18*01::IGHJ04-01*02|CDR3.Len=36	R.SDDTAVYYC(+57.02)AR.D	39.14	1319.55	11	2	11	Carbamidomethylation
57M_D0F_cDNA_Seq4230|Cnt=3|VDJ=IGHV01-18*01::IGHJ04-01*02|CDR3.Len=36	G(+42.01)TM(+15.99)TTDTSTSTAFM(+15.99)ELR.N	30.29	1922.82	17	2	3	Acetylation (N-term); Oxidation (M)
57M_D0F_cDNA_Seq4230|Cnt=3|VDJ=IGHV01-18*01::IGHJ04-01*02|CDR3.Len=36	N.LRSDDTAVYYC(+57.02)AR.D	25.38	1588.73	13	3	1	Carbamidomethylation
59P_D0F_cDNA_Seq14183|Cnt=2|VDJ=IGHV01-02:IGHD04:IGHJ04-01*02|CDR3.Len=39	S.SDDTAVYYC(+57.02)AR.E	39.14	1319.55	11	2	11	Carbamidomethylation
59P_D0F_cDNA_Seq14183|Cnt=2|VDJ=IGHV01-02:IGHD04:IGHJ04-01*02|CDR3.Len=39	R.LSSDDTAVYYC(+57.02)AR.E	27.67	1519.66	13	2	4	Carbamidomethylation
59P_D0F_cDNA_Seq858|Cnt=6|VDJ=IGHV03-53:IGHD03-10*01:IGHJ04-01*02|CDR3.Len=54	K.NTVYLQM(+15.99)NN(+.98)LGA.E	25.23	1353.62	12	2	1	Oxidation (M); Deamidation (NQ)
61R_D494F_cDNA_Seq16702|Cnt=3|VDJ=IGHV03:IGHD06-19*01:IGHJ04-01*02|CDR3.Len=42	M.NSLSSEDTAVYYC(+57.02)GK(+42.01).E	26.17	1734.74	15	2	1	Carbamidomethylation; Acetylation (K)
65V_D494F_cDNA_Seq13057|Cnt=4|VDJ=IGHV03::|CDR3.Len=24	R.EDDAGIYYC(+57.02)AR.G	25.86	1331.55	11	2	4	Carbamidomethylation
65V_D494F_cDNA_Seq17051|Cnt=3|VDJ=IGHV04:IGHD05:IGHJ02-01*01|CDR3.Len=66	N.SVTAADTAVYYC(+57.02)AR.C	54.84	1546.71	14	2	3	Carbamidomethylation
65V_D494F_cDNA_Seq17051|Cnt=3|VDJ=IGHV04:IGHD05:IGHJ02-01*01|CDR3.Len=66	R.ASGYTFGYHWYFDLW.G	31.01	1911.83	15	3	3
70A_D0F_cDNA_Seq8294|Cnt=2|VDJ=IGHV01-02:IGHD03-10*01:IGHJ04-01*02|CDR3.Len=39	R.SDDTAVYYC(+57.02)AR.D	39.14	1319.55	11	2	11	Carbamidomethylation
70A_D0F_cDNA_Seq8294|Cnt=2|VDJ=IGHV01-02:IGHD03-10*01:IGHJ04-01*02|CDR3.Len=39	G.DTSISTAYIELSR.V	35.09	1454.73	13	2	2
70A_D0F_cDNA_Seq8294|Cnt=2|VDJ=IGHV01-02:IGHD03-10*01:IGHJ04-01*02|CDR3.Len=39	R.VR(+14.02)SDDTAVYYC(+57.02)AR.D	26.18	1588.73	13	2	1	Methylation(KR); Carbamidomethylation
71B_D0F_cDNA_Seq3054|Cnt=5|VDJ=IGHV01-02:IGHD01-26*01:IGHJ04-01*02|CDR3.Len=51	DTSISTAFM(+15.99)ELSR.L	47.74	1472.68	13	2	7	Oxidation (M)
71B_D0F_cDNA_Seq3054|Cnt=5|VDJ=IGHV01-02:IGHD01-26*01:IGHJ04-01*02|CDR3.Len=51	S.TAFM(+15.99)ELSR.L	31.31	969.459	8	2	3	Oxidation (M)
71B_D0F_cDNA_Seq3054|Cnt=5|VDJ=IGHV01-02:IGHD01-26*01:IGHJ04-01*02|CDR3.Len=51	S.D(+41.03)DM(+15.99)AIYYC(+57.02)AR.E	26.07	1333.54	10	2	1	Amidination of lysines or N-terminal amines with methyl acetimidate; Oxidation (M); Carbamidomethylation
75F_D0F_cDNA_Seq4998|Cnt=2|VDJ=IGHV04:IGHD05-24*01:IGHJ04-01*02|CDR3.Len=42	R.VNTVTAADTAVYYC(+57.02)AR.A	30.21	1773.84	16	2	1	Carbamidomethylation
81N_D0F_cDNA_Seq1505|Cnt=2|VDJ=IGHV03:IGHD01-26*01:IGHJ04-01*02|CDR3.Len=39	R.AEDTAVYYC(+57.02)AR.R	33.2	1317.57	11	2	6	Carbamidomethylation
81N_D0F_cDNA_Seq1505|Cnt=2|VDJ=IGHV03:IGHD01-26*01:IGHJ04-01*02|CDR3.Len=39	K.NSVYLQM(+15.99)NSLR.A	32.84	1339.66	11	2	5	Oxidation (M)
81N_D0F_cDNA_Seq1505|Cnt=2|VDJ=IGHV03:IGHD01-26*01:IGHJ04-01*02|CDR3.Len=39	K.N(+27.99)SVYLQM(+15.99)NSLR.A	28.22	1367.65	11	2	1	Formylation (Protein N-term); Oxidation (M)
81N_D0F_cDNA_Seq1505|Cnt=2|VDJ=IGHV03:IGHD01-26*01:IGHJ04-01*02|CDR3.Len=39	R.DNAK(+14.02)NSVYLQM(+15.99)NSLR.A	27.19	1781.87	15	3	1	Methylation(KR); Oxidation (M)
85S_D0F_cDNA_Seq5694|Cnt=4|VDJ=IGHV01-02:IGHD02:IGHJ03-01*02|CDR3.Len=36	R.DTSITTAFM(+15.99)ELSR.L	36.53	1486.7	13	2	1	Oxidation (M)
85S_D0F_cDNA_Seq5694|Cnt=4|VDJ=IGHV01-02:IGHD02:IGHJ03-01*02|CDR3.Len=36	T.TAFM(+15.99)ELSR.L	31.31	969.459	8	2	3	Oxidation (M)
85S_D0F_cDNA_Seq5694|Cnt=4|VDJ=IGHV01-02:IGHD02:IGHJ03-01*02|CDR3.Len=36	R.LTSDDTAVYFC(+57.02)LC(+57.02).A	26.64	1563.66	13	2	1	Carbamidomethylation
86T_D0F_cDNA_Seq513|Cnt=6|VDJ=IGHV01-02::IGHJ04-01*02|CDR3.Len=45	R.DTSLSTAFM(+15.99)DLSSLR.S	30.17	1658.78	15	2	1	Oxidation (M)
87U_D0F_cDNA_Seq1767|Cnt=5|VDJ=IGHV04-34:IGHD03-16*02:IGHJ03-01*02|CDR3.Len=54	R.LSNVTAADTAVYYC(+57.02)AR.G	33.07	1773.84	16	2	1	Carbamidomethylation
87U_D0F_cDNA_Seq228|Cnt=31|VDJ=IGHV03:IGHD02-15*01:IGHJ06-01*03|CDR3.Len=69	R.TDDTAVYYC(+57.02)AR.D	30.89	1333.56	11	2	4	Carbamidomethylation
87U_D0F_cDNA_Seq228|Cnt=31|VDJ=IGHV03:IGHD02-15*01:IGHJ06-01*03|CDR3.Len=69	R.VRTDDTAVYYC(+57.02)AR.D	25.98	1588.73	13	3	1	Carbamidomethylation
87U_D0F_cDNA_Seq8506|Cnt=4|VDJ=IGHV03:IGHD03-22*01:IGHJ06-01*03|CDR3.Len=63	NSLYLQM(+15.99)NSLR.A	43.38	1353.67	11	2	5	Oxidation (M)
87U_D0F_cDNA_Seq8506|Cnt=4|VDJ=IGHV03:IGHD03-22*01:IGHJ06-01*03|CDR3.Len=63	R.AEDTAVYYC(+57.02)AR.D	33.2	1317.57	11	2	6	Carbamidomethylation
87U_D0F_cDNA_Seq8506|Cnt=4|VDJ=IGHV03:IGHD03-22*01:IGHJ06-01*03|CDR3.Len=63	Y.L(+43.01)HPFM(+15.99)DVWGK.G	32.06	1287.61	10	2	2	Carbamylation; Oxidation (M)
88V_D0F_cDNA_Seq11318|Cnt=3|VDJ=IGHV04:IGHD05-12*01:IGHJ03-01*02|CDR3.Len=57	R.LSSVTAADTAM(+15.99)FYC(+57.02)AR.G	26.57	1778.8	16	2	1	Oxidation (M); Carbamidomethylation
91Y_D0F_cDNA_Seq11771|Cnt=3|VDJ=IGHV04:IGHD03-22*01:IGHJ04-01*02|CDR3.Len=60	S.S(+42.01)GTAADTAVYYC(+57.02)AR.E	30.31	1546.67	14	2	1	Acetylation (N-term); Carbamidomethylation
93A_D0F_cDNA_Seq10717|Cnt=2|VDJ=IGHV03::IGHJ04-01*02|CDR3.Len=48	K.NTLYLQMNSLR.A	40.65	1351.69	11	2	2
93A_D0F_cDNA_Seq10717|Cnt=2|VDJ=IGHV03::IGHJ04-01*02|CDR3.Len=48	K.NTLYLQM(+15.99)NSLR.A	39.75	1367.69	11	2	5	Oxidation (M)
93A_D0F_cDNA_Seq10717|Cnt=2|VDJ=IGHV03::IGHJ04-01*02|CDR3.Len=48	R.DNSKNTLYLQMNSLR.A	38.2	1795.89	15	2	4
93A_D0F_cDNA_Seq10717|Cnt=2|VDJ=IGHV03::IGHJ04-01*02|CDR3.Len=48	R.DNSKNTLYLQM(+15.99)NSLR.A	36.69	1811.88	15	2	7	Oxidation (M)
93A_D0F_cDNA_Seq10717|Cnt=2|VDJ=IGHV03::IGHJ04-01*02|CDR3.Len=48	N.TLYLQMNSLR.A	35.14	1237.65	10	2	2
93A_D0F_cDNA_Seq10717|Cnt=2|VDJ=IGHV03::IGHJ04-01*02|CDR3.Len=48	R.AEDTAIYYC(+57.02)GK(+42.01).V	24.83	1331.57	11	2	1	Carbamidomethylation; Acetylation (K)
97E_D0F_cDNA_Seq12402|Cnt=2|VDJ=IGHV01-18*01:IGHD03-10:IGHJ04-01*02|CDR3.Len=48	S.SDDTAVYYC(+57.02)AR.V	39.14	1319.55	11	2	11	Carbamidomethylation
97E_D0F_cDNA_Seq12402|Cnt=2|VDJ=IGHV01-18*01:IGHD03-10:IGHJ04-01*02|CDR3.Len=48	S.VSSDDTAVYYC(+57.02)AR.V	27.25	1505.65	13	2	2	Carbamidomethylation
97E_D0F_cDNA_Seq12710|Cnt=2|VDJ=IGHV03::IGHJ04-01*02|CDR3.Len=39	R.TDDTAVYYC(+57.02)AR.A	30.89	1333.56	11	2	4	Carbamidomethylation
97E_D0F_cDNA_Seq12710|Cnt=2|VDJ=IGHV03::IGHJ04-01*02|CDR3.Len=39	S.VRTDDTAVYYC(+57.02)AR.A	25.98	1588.73	13	3	1	Carbamidomethylation
97E_D0F_cDNA_Seq14025|Cnt=2|VDJ=IGHV01-18*01:IGHD01-26*01:IGHJ04-01*02|CDR3.Len=42	S.SDDTAVYYC(+57.02)AR.D	39.14	1319.55	11	2	11	Carbamidomethylation
97E_D0F_cDNA_Seq14025|Cnt=2|VDJ=IGHV01-18*01:IGHD01-26*01:IGHJ04-01*02|CDR3.Len=42	S.LSSDDTAVYYC(+57.02)AR.D	27.67	1519.66	13	2	4	Carbamidomethylation
97E_D0F_cDNA_Seq158|Cnt=34|VDJ=IGHV03-23::IGHJ04-01*02|CDR3.Len=48	K.NTLYLQMNSLR.A	40.65	1351.69	11	2	2
97E_D0F_cDNA_Seq158|Cnt=34|VDJ=IGHV03-23::IGHJ04-01*02|CDR3.Len=48	K.NTLYLQM(+15.99)NSLR.A	39.75	1367.69	11	2	5	Oxidation (M)
97E_D0F_cDNA_Seq158|Cnt=34|VDJ=IGHV03-23::IGHJ04-01*02|CDR3.Len=48	R.DNSKNTLYLQMNSLR.A	38.2	1795.89	15	2	4
97E_D0F_cDNA_Seq158|Cnt=34|VDJ=IGHV03-23::IGHJ04-01*02|CDR3.Len=48	R.DNSKNTLYLQM(+15.99)NSLR.A	36.69	1811.88	15	2	7	Oxidation (M)
97E_D0F_cDNA_Seq158|Cnt=34|VDJ=IGHV03-23::IGHJ04-01*02|CDR3.Len=48	N.TLYLQMNSLR.A	35.14	1237.65	10	2	2
97E_D0F_cDNA_Seq158|Cnt=34|VDJ=IGHV03-23::IGHJ04-01*02|CDR3.Len=48	R.AEDTALYYC(+57.02)GK(+42.01).Y	25.39	1331.57	11	2	1	Carbamidomethylation; Acetylation (K)
97E_D494F_cDNA_Seq980|Cnt=5|VDJ=IGHV01-18*01::IGHJ02-01*01|CDR3.Len=27	R.VTM(+15.99)TTDTSTNTAFM(+15.99)ELR.S	48.46	1949.87	17	2	5	Oxidation (M)
98F_D0F_cDNA_Seq10359|Cnt=2|VDJ=IGHV01-58::IGHJ04-01*02|CDR3.Len=39	R.DLSTSTAYM(+15.99)ELSSLR.S	34.47	1688.79	15	2	3	Oxidation (M)
98F_D0F_cDNA_Seq10645|Cnt=2|VDJ=IGHV03:IGHD06-19*01:IGHJ04-01*02|CDR3.Len=48	R.AEDTAVYYC(+57.02)AR.D	33.2	1317.57	11	2	6	Carbamidomethylation
98F_D0F_cDNA_Seq10645|Cnt=2|VDJ=IGHV03:IGHD06-19*01:IGHJ04-01*02|CDR3.Len=48	K.NSVYLQM(+15.99)NSLR.A	32.84	1339.66	11	2	5	Oxidation (M)
98F_D0F_cDNA_Seq10645|Cnt=2|VDJ=IGHV03:IGHD06-19*01:IGHJ04-01*02|CDR3.Len=48	K.N(+27.99)SVYLQM(+15.99)NSLR.A	28.22	1367.65	11	2	1	Formylation (Protein N-term); Oxidation (M)
98F_D0F_cDNA_Seq10645|Cnt=2|VDJ=IGHV03:IGHD06-19*01:IGHJ04-01*02|CDR3.Len=48	R.DNAK(+14.02)NSVYLQM(+15.99)NSLR.A	27.19	1781.87	15	3	1	Methylation(KR); Oxidation (M)
98F_D0F_cDNA_Seq6048|Cnt=3|VDJ=IGHV04:IGHD01-14*01:IGHJ04-01*02|CDR3.Len=39	TISLDNFK(+42.01)NQFSLK.L	29	1695.88	14	2	1	Acetylation (K)
98F_D0F_cDNA_Seq6256|Cnt=3|VDJ=IGHV01::IGHJ05-01*02|CDR3.Len=39	K.SDDTAVYYC(+57.02)TR.R	38.19	1349.56	11	2	6	Carbamidomethylation
98F_D0F_cDNA_Seq6256|Cnt=3|VDJ=IGHV01::IGHJ05-01*02|CDR3.Len=39	L.K(+42.01)SDDTAVYYC(+57.02)TR.R	27.29	1519.66	12	2	1	Acetylation (Protein N-term); Carbamidomethylation
98F_D0F_cDNA_Seq6256|Cnt=3|VDJ=IGHV01::IGHJ05-01*02|CDR3.Len=39	L.K(+42.01)SDDTAVYYC(+57.02)TR.R	26	1519.66	12	2	2	Acetylation (N-term); Carbamidomethylation
98F_D494F_cDNA_Seq1036|Cnt=4|VDJ=IGHV03::IGHJ03-01*01|CDR3.Len=27	K.NSLYLQM(+15.99)NALR.A	39.56	1337.68	11	2	6	Oxidation (M)
98F_D494F_cDNA_Seq3893|Cnt=2|VDJ=IGHV04-39:IGHD03-10*01:IGHJ05-01*02|CDR3.Len=54	R.LSTLQLWSPG.W	25.85	1100.59	10	2	1
AB019437|IGHV3-64*02|F|V-REGION|175507..175802|296	EVQLVESGEGLVQPGGSLR.L	32.41	1953.02	19	3	3
AB019437|IGHV3-66*03|F|V-REGION|158218..158510|293	EVQLVESGGGLIQPGGSLR.L	51.26	1895.01	19	3	9
AB019437|IGHV3-66*03|F|V-REGION|158218..158510|293	K.NTLYLQMNSLR.A	40.65	1351.69	11	2	2
AB019437|IGHV3-66*03|F|V-REGION|158218..158510|293	K.NTLYLQM(+15.99)NSLR.A	39.75	1367.69	11	2	5	Oxidation (M)
AB019437|IGHV3-66*03|F|V-REGION|158218..158510|293	R.DNSKNTLYLQMNSLR.A	38.2	1795.89	15	2	4
AB019437|IGHV3-66*03|F|V-REGION|158218..158510|293	R.DNSKNTLYLQM(+15.99)NSLR.A	36.69	1811.88	15	2	7	Oxidation (M)
AB019437|IGHV3-66*03|F|V-REGION|158218..158510|293	N.TLYLQMNSLR.A	35.14	1237.65	10	2	2
AB019437|IGHV3-66*03|F|V-REGION|158218..158510|293	R.AEDTAVYYC(+57.02)AR	33.2	1317.57	11	2	6	Carbamidomethylation
AB019437|IGHV3-66*03|F|V-REGION|158218..158510|293	R.LSC(+57.02)AASGFTVSSNY(+15.99)M(+15.99)SWVR.Q	24.79	2153.95	19	2	1	Carbamidomethylation; Oxidation or Hydroxylation; Oxidation (M)
AB019439|IGHV3-38*02|ORF|V-REGION|22845..23136|292	R.LSC(+57.02)AASGFTVSSN(+.98)EM(+15.99)SWIRQ.A	32.57	2246.99	20	3	3	Carbamidomethylation; Deamidation (NQ); Oxidation (M)
AF266511|IGLV8-61*03|F|V-REGION|1..247|247	R.SSGVPDRFSGSILGNK.A	45.74	1619.83	16	3	4
AJ879484|IGHV3-69-1*01|P|V-REGION|169..461|293	E(-18.01)VQLVESGGGLVKPGGSLR.L	60.68	1863.02	19	2	16	Pyro-glu from E
AJ879484|IGHV3-69-1*01|P|V-REGION|169..461|293	EVQLVESGGGLVKPGGSLR.L	54.08	1881.03	19	2	6
AJ879484|IGHV3-69-1*01|P|V-REGION|169..461|293	K.NSLYLQM(+15.99)NSLR.A	43.38	1353.67	11	2	5	Oxidation (M)
AJ879484|IGHV3-69-1*01|P|V-REGION|169..461|293	R.AEDTAVYYC(+57.02)AR	33.2	1317.57	11	2	6	Carbamidomethylation
AJ879484|IGHV3-69-1*01|P|V-REGION|169..461|293	V.ESGGGLVKPGGSLR.L	32.41	1312.71	14	2	4
AJ879484|IGHV3-69-1*01|P|V-REGION|169..461|293	E(+27.99)VQLVESGGGLVKPGGSLR.L	28.5	1909.03	19	2	7	Formylation (Protein N-term)
AJ879484|IGHV3-69-1*01|P|V-REGION|169..461|293	R.LSC(+57.02)AASGFTFSDYYMNWVR(+14.02).Q	27.2	2288	19	2	1	Carbamidomethylation; Methylation(KR)
AJ879484|IGHV3-69-1*01|P|V-REGION|169..461|293	V.QLVE(+258.09)SGGGLVKPGGSLR.L	25.03	1911.01	17	2	1	Diglutamyl
AJ879484|IGHV3-69-1*01|P|V-REGION|169..461|293	Q.LVESGGGLVKPGGSLR.L	24.8	1524.86	16	3	1
AM940221|IGHV3-49*05|F|V-REGION|1..302|302	I.RSKAYGGTTEYAASVK.G	44.12	1687.85	16	3	18
AM940221|IGHV3-49*05|F|V-REGION|1..302|302	EVQLVESGGGLVKPGR.S	41.89	1623.89	16	3	5
AM940221|IGHV3-49*05|F|V-REGION|1..302|302	I.R(+14.02)SKAYGGTTEYAASVK.G	33.1	1701.87	16	3	2	Methylation(KR)
D86994|IGLV2-23*03|F|V-REGION|35601..35897|297	K.LM(+15.99)IYEGSK(+42.01)RPSGVSNR.F	32.78	1850.93	16	3	2	Oxidation (M); Acetylation (K)
D86994|IGLV3-27*01|F|V-REGION|5986..6269|284	SYELTQPSSVSVSPGQTAR.I	55.18	1992.98	19	2	16
D86994|IGLV3-27*01|F|V-REGION|5986..6269|284	R.WFQQKPGQAPVLVIYK.D	48.19	1901.06	16	3	1
D86994|IGLV3-27*01|F|V-REGION|5986..6269|284	Y.ELTQPSSVSVSPGQTAR.I	40.52	1742.88	17	2	5
D86994|IGLV3-27*01|F|V-REGION|5986..6269|284	S.YELTQPSSVSVSPGQTAR.I	37.93	1905.94	18	2	12
D86994|IGLV3-27*01|F|V-REGION|5986..6269|284	R.ITC(+57.02)SGDVLAK.K	35.79	1062.54	10	2	2	Carbamidomethylation
D86994|IGLV3-27*01|F|V-REGION|5986..6269|284	Y.E(+163.05)LTQPSSVSVSPGQTAR.I	29.11	1905.93	17	2	3	Phenethyl isothiocyanate
D86994|IGLV3-27*01|F|V-REGION|5986..6269|284	Y.ELTQPSSVSVSP(-27.99)GQTAR.I	28.36	1714.88	17	2	2	Pyrrolidone from Proline
D86994|IGLV3-27*01|F|V-REGION|5986..6269|284	Y.E(+149.03)LTQPSSVSVSPGQTAR.I	24.99	1891.91	17	2	3	Benzyl isothiocyanate
D86998|IGLV3-12*02|F|V-REGION|10129..10418|290	V.LVIYSDSNRPSGIPER.F	26.7	1801.93	16	3	1
D86999|IGLV7-46*02|F|V-REGION|9299..9592|294	R.FSGSLLGGK.A	34.47	864.471	9	2	5
D87007|IGLV3-21*02|F|V-REGION|13325..13614|290	R.FSGSNSGNTATLTISR.V	47.66	1611.79	16	2	22
D87007|IGLV3-21*02|F|V-REGION|13325..13614|290	R.FSGSN(+.98)SGNTATLTISR.V	44.92	1612.77	16	2	4	Deamidation (NQ)
D87007|IGLV3-21*02|F|V-REGION|13325..13614|290	R.FSGSNSGNTATLTIS(+14.02)R.V	39.62	1625.8	16	2	2	Methylation(others)
D87007|IGLV3-21*02|F|V-REGION|13325..13614|290	K.SVHWYQQKPGQAPVLVVYDDSDRPSGIPER.F	30.44	3422.7	30	4	4
D87007|IGLV3-21*02|F|V-REGION|13325..13614|290	S.YVLTQPPSVSVAPGQTAR.I	26.16	1869.99	18	3	2
D87007|IGLV3-21*02|F|V-REGION|13325..13614|290	S.YVLTQPPSVSVAPGQ(+.98)TAR.I	25.87	1870.98	18	2	2	Deamidation (NQ)
FM164406|IGKV1-16*02|[F]|V-REGION|1..287|287	R.ASQGISNYLAWFQQKPGKAPK.S	59.19	2318.22	21	4	7
FM164406|IGKV1-16*02|[F]|V-REGION|1..287|287	DIQM(+15.99)TQSPSSLSASVGDR.V	54.31	1893.87	18	2	20	Oxidation (M)
FM164406|IGKV1-16*02|[F]|V-REGION|1..287|287	DIQMTQSPSSLSASVGDR.V	43.13	1877.88	18	2	10
FM164406|IGKV1-16*02|[F]|V-REGION|1..287|287	DIQMTQSPSSLSASVGDRVTITC(+57.02)R.A	34.4	2608.26	24	3	1	Carbamidomethylation
FM164406|IGKV1-16*02|[F]|V-REGION|1..287|287	I.SNYLAWFQ(+.98)Q(+.98)K(+42.01)PGKAPK.S	33.55	1905.96	16	3	2	Deamidation (NQ); Acetylation (K)
FM164406|IGKV1-16*02|[F]|V-REGION|1..287|287	R.ASQGISNYLAWFQ(+.98)Q(+.98)K(+42.01)PGKAPK.S	31.55	2362.2	21	3	2	Deamidation (NQ); Acetylation (K)
FM164406|IGKV1-16*02|[F]|V-REGION|1..287|287	A.SVGDRVTITC(+57.02)R.A	27.3	1262.64	11	2	1	Carbamidomethylation
FM164406|IGKV1-16*02|[F]|V-REGION|1..287|287	S.LIYAAS(+114.04)SLQSGVPSK.F	25.03	1633.87	15	2	1	Ubiquitin
FM164408|IGKV2-30*02|[F]|V-REGION|1..302|302	R.FSGSGSGTDFTLK.I	59.21	1302.61	13	2	6
FM164408|IGKV2-30*02|[F]|V-REGION|1..302|302	R.FSGSGSGTDFTLK(+42.02)IS.R	39.61	1544.75	15	2	1	Guanidination
FM164408|IGKV2-30*02|[F]|V-REGION|1..302|302	DVVMTQSPLSLPVTLGQPASISC(+57.02)R.S	26.16	2555.31	24	3	1	Carbamidomethylation
FM164409|IGKV3-7*04|[ORF]|V-REGION|1..290|290	R.LLIYGASTR.A	41.99	992.565	9	2	38
FM164409|IGKV3-7*04|[ORF]|V-REGION|1..290|290	R.LLIY(+42.01)GASTR.A	33.31	1034.58	9	2	2	Acetylation (TSCYH)
FM164409|IGKV3-7*04|[ORF]|V-REGION|1..290|290	S.YLT(-2.02)WYQQKPGQAPR.L	26.7	1732.87	14	3	1	2-amino-3-oxo-butanoic_acid
FM164409|IGKV3-7*04|[ORF]|V-REGION|1..290|290	G.Q(+42.01)APRLLIYGASTR.A	24.87	1486.83	13	3	1	Acetylation (N-term)
HM855361|IGHV7-4-1*05|F|V-REGION|24..319|296	Q(+.98)VQLVQSGSELKKPGASVK(+42.01).V	30.35	2025.11	19	4	2	Deamidation (NQ); Acetylation (K)
HM855361|IGHV7-4-1*05|F|V-REGION|24..319|296	Q(+.98)VQLVQSGSELK(+42.01)KPGASVK.V	24.91	2025.11	19	3	1	Deamidation (NQ); Acetylation (K)
HM855392|IGHV3-43*02|F|V-REGION|22..319|298	R.LSC(+57.02)AASGFTFDDYAM(+15.99)HWVR.Q	57.3	2248.97	19	3	7	Carbamidomethylation; Oxidation (M)
HM855392|IGHV3-43*02|F|V-REGION|22..319|298	Q.LVESGGGVVQPGGSLR.L	45.35	1510.81	16	2	11
HM855392|IGHV3-43*02|F|V-REGION|22..319|298	K.NSLYLQM(+15.99)NSLR.T	43.38	1353.67	11	2	5	Oxidation (M)
HM855392|IGHV3-43*02|F|V-REGION|22..319|298	EVQ(+.98)LVES(+79.97)GGGVVQPGGSLR.L	33.91	1947.93	19	3	3	Deamidation (NQ); Phosphorylation (STY)
HM855392|IGHV3-43*02|F|V-REGION|22..319|298	E.VQLVES(+77.99)GGGVVQPGGSLR.L	32.4	1815.92	18	2	1	Methylphosphonylation
HM855392|IGHV3-43*02|F|V-REGION|22..319|298	E(-18.01)VQLVESGGGVVQPGGSLR.L	29.32	1848.97	19	2	5	Pyro-glu from E
HM855392|IGHV3-43*02|F|V-REGION|22..319|298	R.LSC(+57.02)AASGFTFDDYAM(+15.99)HWVR(+14.02).Q	26.64	2262.98	19	3	1	Carbamidomethylation; Oxidation (M); Methylation(KR)
HM855392|IGHV3-43*02|F|V-REGION|22..319|298	EVQLVESGGGVVQPGGSLR.L	26.13	1866.98	19	3	3
HM855392|IGHV3-43*02|F|V-REGION|22..319|298	E.VQLVES(+120.03)GGGVVQPGGSLR.L	25.98	1857.97	18	2	1	O-Isopropylmethylphosphonylation
HM855392|IGHV3-43*02|F|V-REGION|22..319|298	EVQLVE(+14.02)SGGGV.V	24.8	1086.56	11	2	1	Methylation(others)
HM855463|IGHV1-18*03|F|V-REGION|21..316|296	T.SYGISWVR.Q	34.43	966.492	8	2	4
HM855463|IGHV1-18*03|F|V-REGION|21..316|296	R.VTM(+15.99)TTDTSTSTAYM(+15.99)ELR.S	30.17	1938.86	17	2	4	Oxidation (M)
HM855485|IGHV7-4-1*04|F|V-REGION|24..319|296	K.AEDTAVYYC(+57.02)AR	33.2	1317.57	11	2	6	Carbamidomethylation
HM855485|IGHV7-4-1*04|F|V-REGION|24..319|296	Q(+.98)VQLVQSGSELKKPGASVK(+42.01).V	30.35	2025.11	19	4	2	Deamidation (NQ); Acetylation (K)
HM855485|IGHV7-4-1*04|F|V-REGION|24..319|296	Q(+.98)VQLVQSGSELK(+42.01)KPGASVK.V	24.91	2025.11	19	3	1	Deamidation (NQ); Acetylation (K)
HM855577|IGHV3-9*02|F|V-REGION|22..319|298	EVQLVESGGGLVQPGR.S	44.86	1623.86	16	3	23
HM855577|IGHV3-9*02|F|V-REGION|22..319|298	K.NSLYLQM(+15.99)NSLR.A	43.38	1353.67	11	2	5	Oxidation (M)
HM855577|IGHV3-9*02|F|V-REGION|22..319|298	R.LSC(+57.02)AASGFTSDDYAM(+15.99)HWVRQ(+.98).A	39.94	2317.97	20	3	1	Carbamidomethylation; Oxidation (M); Deamidation (NQ)
HM855577|IGHV3-9*02|F|V-REGION|22..319|298	Q.LVESGGGLVQPGR.S	36.24	1267.69	13	2	1
HM855577|IGHV3-9*02|F|V-REGION|22..319|298	E(-18.01)VQLVESGGGLVQPGR(+14.02).S	36.05	1619.86	16	2	3	Pyro-glu from E; Methylation(KR)
HM855577|IGHV3-9*02|F|V-REGION|22..319|298	EVQLVESGGGLVQ(+.98)PGR.S	34.29	1624.84	16	2	2	Deamidation (NQ)
HM855577|IGHV3-9*02|F|V-REGION|22..319|298	EVQLVE(+21.98)SGGGLVQPGR.S	31.97	1645.84	16	3	2	Sodium adduct
HM855583|IGHV3-11*05|F|V-REGION|22..317|296	Q(+.98)VQLVESGGGLVKPGGSLR.L	48.57	1881.03	19	2	11	Deamidation (NQ)
HM855583|IGHV3-11*05|F|V-REGION|22..317|296	K.NSLYLQM(+15.99)NSLR.A	43.38	1353.67	11	2	5	Oxidation (M)
HM855583|IGHV3-11*05|F|V-REGION|22..317|296	R.LSC(+57.02)AASGFTFSDYYMSWIR.Q	36.56	2260.99	19	3	6	Carbamidomethylation
HM855583|IGHV3-11*05|F|V-REGION|22..317|296	R.AEDTAVYYC(+57.02)AR	33.2	1317.57	11	2	6	Carbamidomethylation
HM855583|IGHV3-11*05|F|V-REGION|22..317|296	V.ESGGGLVKPGGSLR.L	32.41	1312.71	14	2	4
HM855583|IGHV3-11*05|F|V-REGION|22..317|296	R.LSC(+57.02)AASGFTFSDYYM(+15.99)SWIR.Q	28.76	2276.99	19	2	1	Carbamidomethylation; Oxidation (M)
HM855583|IGHV3-11*05|F|V-REGION|22..317|296	Q.LVESGGGLVKPGGSLR.L	24.8	1524.86	16	3	1
IMGT000035|IGHV7-4-1*01|F|V-REGION|854405..854700|296	Q(-17.03)VQLVQSGSELKKPGASVK.V	48.68	1965.09	19	3	2	Pyro-glu from Q
IMGT000035|IGHV7-4-1*01|F|V-REGION|854405..854700|296	K.AEDTAVYYC(+57.02)AR	33.2	1317.57	11	2	6	Carbamidomethylation
IMGT000035|IGHV7-4-1*01|F|V-REGION|854405..854700|296	Q(+.98)VQLVQSGSELKKPGASVK(+42.01).V	30.35	2025.11	19	4	2	Deamidation (NQ); Acetylation (K)
IMGT000035|IGHV7-4-1*01|F|V-REGION|854405..854700|296	Q(+.98)VQLVQSGSELK(+42.01)KPGASVK.V	24.91	2025.11	19	3	1	Deamidation (NQ); Acetylation (K)
J00240|IGHV1-46*02|F|V-REGION|402..697|296	Q(-17.03)VQLVQSGAEVKKPGASVK.V	74.37	1935.08	19	2	36	Pyro-glu from Q
J00240|IGHV1-46*02|F|V-REGION|402..697|296	Q(-17.03)VQLVQSGAEVK(+14.02)KPGASVK.V	60.67	1949.09	19	3	8	Pyro-glu from Q; Methylation(KR)
J00240|IGHV1-46*02|F|V-REGION|402..697|296	Q(-17.03)VQLVQSGAEVKK(+14.02)PGASVK.V	47.13	1949.09	19	3	1	Pyro-glu from Q; Methylation(KR)
J00240|IGHV1-46*02|F|V-REGION|402..697|296	K.ASGYTFN(+.98)SYYMHWVR.Q	44.52	1881.81	15	3	3	Deamidation (NQ)
J00240|IGHV1-46*02|F|V-REGION|402..697|296	K.ASGYTFN(+.98)SYYM(+15.99)HWVR.Q	38.61	1897.81	15	3	2	Deamidation (NQ); Oxidation (M)
J00240|IGHV1-46*02|F|V-REGION|402..697|296	Q(+.98)VQLVQSGAEVK.K	30.81	1285.69	12	2	10	Deamidation (NQ)
J00240|IGHV1-46*02|F|V-REGION|402..697|296	R.SEDTAVYYC(+57.02)AR	25.41	1333.56	11	2	2	Carbamidomethylation
J03617|IGHV3-53*03|F|V-REGION|679..971|293	EVQLVESGGGLIQPGGSLR.L	51.26	1895.01	19	3	9
J03617|IGHV3-53*03|F|V-REGION|679..971|293	K.NTLYLQMNSLR.A	40.65	1351.69	11	2	2
J03617|IGHV3-53*03|F|V-REGION|679..971|293	K.NTLYLQM(+15.99)NSLR.A	39.75	1367.69	11	2	5	Oxidation (M)
J03617|IGHV3-53*03|F|V-REGION|679..971|293	R.DNSKNTLYLQMNSLR.A	38.2	1795.89	15	2	4
J03617|IGHV3-53*03|F|V-REGION|679..971|293	R.DNSKNTLYLQM(+15.99)NSLR.A	36.69	1811.88	15	2	7	Oxidation (M)
J03617|IGHV3-53*03|F|V-REGION|679..971|293	N.TLYLQMNSLR.A	35.14	1237.65	10	2	2
J03617|IGHV3-53*03|F|V-REGION|679..971|293	R.AEDTAVYYC(+57.02)AR	33.2	1317.57	11	2	6	Carbamidomethylation
J03617|IGHV3-53*03|F|V-REGION|679..971|293	R.LSC(+57.02)AASGFTVSSNY(+15.99)M(+15.99)SWVR.Q	24.79	2153.95	19	2	1	Carbamidomethylation; Oxidation or Hydroxylation; Oxidation (M)
K02768|IGKV3-11*02|F|V-REGION|363..649|287	EIVLTQSPATLSLSPGERATLSC(+57.02)R.A	64.83	2585.35	24	3	2	Carbamidomethylation
K02768|IGKV3-11*02|F|V-REGION|363..649|287	R.ASQSVSSYLAWYQQKPGQAPR.L	64.74	2351.17	21	3	12
K02768|IGKV3-11*02|F|V-REGION|363..649|287	R.LLIYDASNRATGIPAR.F	62.49	1729.95	16	3	12
K02768|IGKV3-11*02|F|V-REGION|363..649|287	R.ASQSVSS(+114.04)YLAWYQQKPGQAPR.L	62.03	2465.21	21	3	5	Ubiquitin
K02768|IGKV3-11*02|F|V-REGION|363..649|287	V.SSYLAWYQQKPGQAPR.L	60.72	1878.94	16	3	5
K02768|IGKV3-11*02|F|V-REGION|363..649|287	EIVLTQSPATLSLSPGER.A	53.27	1897.02	18	2	12
K02768|IGKV3-11*02|F|V-REGION|363..649|287	S.S(+114.04)YLAWYQQKPGQAPR.L	47.73	1905.95	15	2	5	Ubiquitin
K02768|IGKV3-11*02|F|V-REGION|363..649|287	R.LLIYDASNR.A	47.41	1063.57	9	2	31
K02768|IGKV3-11*02|F|V-REGION|363..649|287	S.YLAWYQQKPGQAPR.L	44.07	1704.87	14	2	9
K02768|IGKV3-11*02|F|V-REGION|363..649|287	S.SYLAWYQQKPGQAPR.L	43.92	1791.91	15	3	1
K02768|IGKV3-11*02|F|V-REGION|363..649|287	R.LLIYD(+14.02)ASNR.A	42.93	1077.58	9	2	8	Methylation(others)
K02768|IGKV3-11*02|F|V-REGION|363..649|287	R.ASQSVS(-15.99)SYLAWYQQKPGQAPR.L	40.78	2335.17	21	3	4	Deoxy
K02768|IGKV3-11*02|F|V-REGION|363..649|287	S.YLAW(+43.99)YQQKPGQAPR.L	36.1	1748.86	14	2	8	Carboxylation (DKW)
K02768|IGKV3-11*02|F|V-REGION|363..649|287	R.LLIYD(-15.99)ASNR.A	35.6	1047.57	9	2	6	Deoxy
K02768|IGKV3-11*02|F|V-REGION|363..649|287	S.SYLAWYQ(+.98)QKPGQAPR.L	33.12	1792.89	15	3	1	Deamidation (NQ)
K02768|IGKV3-11*02|F|V-REGION|363..649|287	R.LLIYDASN(+30.01)R.A	32.45	1093.58	9	2	5	Hydroxymethyl
K02768|IGKV3-11*02|F|V-REGION|363..649|287	R.LLIYD(+28.03)ASNR.A	30.56	1091.6	9	2	6	Ethylation
K02768|IGKV3-11*02|F|V-REGION|363..649|287	R.ASQSVSSYLAWYQQK(+28.03)PGQAPR.L	30.37	2379.2	21	3	1	Dimethylation(KR)
K02768|IGKV3-11*02|F|V-REGION|363..649|287	E(+14.02)IVLTQSPATLSLSPGER.A	30.09	1911.03	18	2	2	Methylation(others)
K02768|IGKV3-11*02|F|V-REGION|363..649|287	R.ASQSVSSYLAWYQQK(+27.99)PGQAPR.L	29.77	2379.16	21	3	1	Formylation
K02768|IGKV3-11*02|F|V-REGION|363..649|287	R.LLIYDASN(+30.01)RATGIPAR.F	28.84	1759.96	16	3	1	Hydroxymethyl
K02768|IGKV3-11*02|F|V-REGION|363..649|287	R.LLIYD(+21.98)ASNR.A	28.03	1085.55	9	2	1	Sodium adduct
K02768|IGKV3-11*02|F|V-REGION|363..649|287	E.IVLT(+117.00)QSPATLSLSPGER.A	26.8	1884.97	17	2	2	Phospho-propargylamine
K02768|IGKV3-11*02|F|V-REGION|363..649|287	EIVLTQSPATLSLSPGE(+21.98)R.A	26.54	1919	18	3	1	Sodium adduct
K02768|IGKV3-11*02|F|V-REGION|363..649|287	EIVLTQSPATLS(+44.01)LSPGER.A	26.12	1941.02	18	2	2	S-Ethylcystine from Serine
K02768|IGKV3-11*02|F|V-REGION|363..649|287	E(-18.01)IVLTQSPATLSLSPGER.A	25.21	1879.01	18	2	1	Pyro-glu from E
K02768|IGKV3-11*02|F|V-REGION|363..649|287	R.LLIY(+29.97)DASNR.A	24.97	1093.54	9	2	1	Quinone
K02768|IGKV3-11*02|F|V-REGION|363..649|287	R.ASQSVSSYLAWYQQK(+54.01)PGQAPR.L	24.81	2405.18	21	3	1	MDA adduct +54
K02769|IGKV3-7*03|ORF|V-REGION|363..652|290	R.LLIYGASTR.A	41.99	992.565	9	2	38
K02769|IGKV3-7*03|ORF|V-REGION|363..652|290	R.LLIY(+42.01)GASTR.A	33.31	1034.58	9	2	2	Acetylation (TSCYH)
K02769|IGKV3-7*03|ORF|V-REGION|363..652|290	S.YLT(-2.02)WYQQKPGQAPR.L	26.7	1732.87	14	3	1	2-amino-3-oxo-butanoic_acid
K02769|IGKV3-7*03|ORF|V-REGION|363..652|290	G.Q(+42.01)APRLLIYGASTR.A	24.87	1486.83	13	3	1	Acetylation (N-term)
KF698735|IGHV3-53*02|F|V-REGION|409..701|293	EVQLVETGGGLIQPGGSLR.L	40.99	1909.03	19	3	1
KF698735|IGHV3-53*02|F|V-REGION|409..701|293	K.NTLYLQMNSLR.A	40.65	1351.69	11	2	2
KF698735|IGHV3-53*02|F|V-REGION|409..701|293	K.NTLYLQM(+15.99)NSLR.A	39.75	1367.69	11	2	5	Oxidation (M)
KF698735|IGHV3-53*02|F|V-REGION|409..701|293	R.DNSKNTLYLQMNSLR.A	38.2	1795.89	15	2	4
KF698735|IGHV3-53*02|F|V-REGION|409..701|293	R.DNSKNTLYLQM(+15.99)NSLR.A	36.69	1811.88	15	2	7	Oxidation (M)
KF698735|IGHV3-53*02|F|V-REGION|409..701|293	N.TLYLQMNSLR.A	35.14	1237.65	10	2	2
KF698735|IGHV3-53*02|F|V-REGION|409..701|293	R.AEDTAVYYC(+57.02)AR	33.2	1317.57	11	2	6	Carbamidomethylation
KF698735|IGHV3-53*02|F|V-REGION|409..701|293	R.LSC(+57.02)AASGFTVSSNY(+15.99)M(+15.99)SWVR.Q	24.79	2153.95	19	2	1	Carbamidomethylation; Oxidation or Hydroxylation; Oxidation (M)
KM455561|IGKV3D-11*02|F|V-REGION|230..516|287	EIVLTQSPATLSLSPGERATLSC(+57.02)R.A	64.83	2585.35	24	3	2	Carbamidomethylation
KM455561|IGKV3D-11*02|F|V-REGION|230..516|287	R.ASQSVSSYLAWYQQKPGQAPR.L	64.74	2351.17	21	3	12
KM455561|IGKV3D-11*02|F|V-REGION|230..516|287	R.LLIYDASNRATGIPAR.F	62.49	1729.95	16	3	12
KM455561|IGKV3D-11*02|F|V-REGION|230..516|287	R.ASQSVSS(+114.04)YLAWYQQKPGQAPR.L	62.03	2465.21	21	3	5	Ubiquitin
KM455561|IGKV3D-11*02|F|V-REGION|230..516|287	V.SSYLAWYQQKPGQAPR.L	60.72	1878.94	16	3	5
KM455561|IGKV3D-11*02|F|V-REGION|230..516|287	EIVLTQSPATLSLSPGER.A	53.27	1897.02	18	2	12
KM455561|IGKV3D-11*02|F|V-REGION|230..516|287	S.S(+114.04)YLAWYQQKPGQAPR.L	47.73	1905.95	15	2	5	Ubiquitin
KM455561|IGKV3D-11*02|F|V-REGION|230..516|287	R.LLIYDASNR.A	47.41	1063.57	9	2	31
KM455561|IGKV3D-11*02|F|V-REGION|230..516|287	S.YLAWYQQKPGQAPR.L	44.07	1704.87	14	2	9
KM455561|IGKV3D-11*02|F|V-REGION|230..516|287	S.SYLAWYQQKPGQAPR.L	43.92	1791.91	15	3	1
KM455561|IGKV3D-11*02|F|V-REGION|230..516|287	R.LLIYD(+14.02)ASNR.A	42.93	1077.58	9	2	8	Methylation(others)
KM455561|IGKV3D-11*02|F|V-REGION|230..516|287	R.ASQSVS(-15.99)SYLAWYQQKPGQAPR.L	40.78	2335.17	21	3	4	Deoxy
KM455561|IGKV3D-11*02|F|V-REGION|230..516|287	S.YLAW(+43.99)YQQKPGQAPR.L	36.1	1748.86	14	2	8	Carboxylation (DKW)
KM455561|IGKV3D-11*02|F|V-REGION|230..516|287	R.LLIYD(-15.99)ASNR.A	35.6	1047.57	9	2	6	Deoxy
KM455561|IGKV3D-11*02|F|V-REGION|230..516|287	S.SYLAWYQ(+.98)QKPGQAPR.L	33.12	1792.89	15	3	1	Deamidation (NQ)
KM455561|IGKV3D-11*02|F|V-REGION|230..516|287	R.LLIYDASN(+30.01)R.A	32.45	1093.58	9	2	5	Hydroxymethyl
KM455561|IGKV3D-11*02|F|V-REGION|230..516|287	R.LLIYD(+28.03)ASNR.A	30.56	1091.6	9	2	6	Ethylation
KM455561|IGKV3D-11*02|F|V-REGION|230..516|287	R.ASQSVSSYLAWYQQK(+28.03)PGQAPR.L	30.37	2379.2	21	3	1	Dimethylation(KR)
KM455561|IGKV3D-11*02|F|V-REGION|230..516|287	E(+14.02)IVLTQSPATLSLSPGER.A	30.09	1911.03	18	2	2	Methylation(others)
KM455561|IGKV3D-11*02|F|V-REGION|230..516|287	R.ASQSVSSYLAWYQQK(+27.99)PGQAPR.L	29.77	2379.16	21	3	1	Formylation
KM455561|IGKV3D-11*02|F|V-REGION|230..516|287	R.LLIYDASN(+30.01)RATGIPAR.F	28.84	1759.96	16	3	1	Hydroxymethyl
KM455561|IGKV3D-11*02|F|V-REGION|230..516|287	R.LLIYD(+21.98)ASNR.A	28.03	1085.55	9	2	1	Sodium adduct
KM455561|IGKV3D-11*02|F|V-REGION|230..516|287	E.IVLT(+117.00)QSPATLSLSPGER.A	26.8	1884.97	17	2	2	Phospho-propargylamine
KM455561|IGKV3D-11*02|F|V-REGION|230..516|287	EIVLTQSPATLSLSPGE(+21.98)R.A	26.54	1919	18	3	1	Sodium adduct
KM455561|IGKV3D-11*02|F|V-REGION|230..516|287	EIVLTQSPATLS(+44.01)LSPGER.A	26.12	1941.02	18	2	2	S-Ethylcystine from Serine
KM455561|IGKV3D-11*02|F|V-REGION|230..516|287	E(-18.01)IVLTQSPATLSLSPGER.A	25.21	1879.01	18	2	1	Pyro-glu from E
KM455561|IGKV3D-11*02|F|V-REGION|230..516|287	R.LLIY(+29.97)DASNR.A	24.97	1093.54	9	2	1	Quinone
KM455561|IGKV3D-11*02|F|V-REGION|230..516|287	R.ASQSVSSYLAWYQQK(+54.01)PGQAPR.L	24.81	2405.18	21	3	1	MDA adduct +54
KM455564|IGKV3D-15*03|F|V-REGION|230..516|287	R.ASQSVSSNLAWYQQKPGQAPR.L	54.98	2302.15	21	3	28
KM455564|IGKV3D-15*03|F|V-REGION|230..516|287	EIVMTQSPATLSVSPGERATLSC(+57.02)R.A	49.19	2589.29	24	3	1	Carbamidomethylation
KM455564|IGKV3D-15*03|F|V-REGION|230..516|287	S.SNLAWYQQKPGQAPR.L	47.61	1742.89	15	3	16
KM455564|IGKV3D-15*03|F|V-REGION|230..516|287	S.NLAWYQQKPGQAPR.L	43.19	1655.85	14	3	3
KM455564|IGKV3D-15*03|F|V-REGION|230..516|287	V.SSN(+.98)LAWYQQKPGQAPR.L	41.28	1830.9	16	3	2	Deamidation (NQ)
KM455564|IGKV3D-15*03|F|V-REGION|230..516|287	R.ASQSVSSNLAWYQQK(+27.99)PGQAPR.L	40.78	2330.14	21	3	3	Formylation
KM455564|IGKV3D-15*03|F|V-REGION|230..516|287	EIVMTQSPATLSVSPGER(+14.02).A	39.89	1914.97	18	2	1	Methylation(KR)
KM455564|IGKV3D-15*03|F|V-REGION|230..516|287	EIVM(+15.99)TQSPATLSVSPGER.A	39.51	1916.95	18	2	12	Oxidation (M)
KM455564|IGKV3D-15*03|F|V-REGION|230..516|287	R.ASQSVSS(+162.05)N(+.98)LAWYQQKPGQAPR.L	39.14	2465.18	21	3	2	Hexose (NSY); Deamidation (NQ)
KM455564|IGKV3D-15*03|F|V-REGION|230..516|287	S.S(+14.02)NLAWYQQKPGQAPR.L	38.92	1756.9	15	3	3	Methylation(others)
KM455564|IGKV3D-15*03|F|V-REGION|230..516|287	EIVMTQSPATLSVSPGER.A	37.4	1900.96	18	2	9
KM455564|IGKV3D-15*03|F|V-REGION|230..516|287	R.ASQSVSS(+120.03)NLAWYQQKPGQAPR.L	36.3	2422.18	21	3	1	O-Isopropylmethylphosphonylation
KM455564|IGKV3D-15*03|F|V-REGION|230..516|287	R.LLIYGASIR.A	34.98	1004.6	9	2	8
KM455564|IGKV3D-15*03|F|V-REGION|230..516|287	R.ASQSVSS(-15.99)NLAWYQQKPGQAPR.L	33.77	2286.15	21	3	6	Deoxy
KM455564|IGKV3D-15*03|F|V-REGION|230..516|287	T.QSPATLSVSPGER.A	33.25	1327.67	13	2	2
KM455564|IGKV3D-15*03|F|V-REGION|230..516|287	E.I(+127.06)VM(+15.99)TQSPATLSVSPGER.A	32.86	1914.97	17	2	3	N-Succinimidyl-2-morpholine acetate; Oxidation (M)
KM455564|IGKV3D-15*03|F|V-REGION|230..516|287	R.ASQSVSSNLAWY(+162.05)QQ(+.98)KPGQAPR.L	29.26	2465.18	21	3	1	Hexose (NSY); Deamidation (NQ)
KM455564|IGKV3D-15*03|F|V-REGION|230..516|287	R.ASQSVSS(+121.04)NLAWYQQKPGQAPR.L	27.54	2423.18	21	3	1	Phosphorylation to pyridyl thiol
KM455564|IGKV3D-15*03|F|V-REGION|230..516|287	R.ASQSVSSNLAWYQQ(+28.03).K	26.94	1595.76	14	2	2	Ethylation
KM455564|IGKV3D-15*03|F|V-REGION|230..516|287	R.LLIYGAS(+14.02)IR.A	26.35	1018.62	9	2	1	Methylation(others)
KM455564|IGKV3D-15*03|F|V-REGION|230..516|287	E(+14.02)IVM(+15.99)TQSPATLSVSPGER.A	25.81	1930.97	18	2	1	Methylation(others); Oxidation (M)
KM455564|IGKV3D-15*03|F|V-REGION|230..516|287	R.ASQSVSSN(+.98)LAWYQQKPGQAPR.L	25.73	2303.13	21	3	2	Deamidation (NQ)
KM455566|IGKV1-17*03|F|V-REGION|186..472|287	K.RLIYAASSLQSGVPSR.F	37.88	1703.93	16	2	8
KM455566|IGKV1-17*03|F|V-REGION|186..472|287	R.LIYAASSLQSGVPSR.F	37.16	1547.83	15	2	3
KM455566|IGKV1-17*03|F|V-REGION|186..472|287	DIQM(+15.99)TQSPS(-18.01)AM(+15.99)SASVGDR.V	30.5	1893.82	18	2	1	Oxidation (M); Dehydration
KM455566|IGKV1-17*03|F|V-REGION|186..472|287	A.SVGDRVTITC(+57.02)R.A	27.3	1262.64	11	2	1	Carbamidomethylation
L10097|IGHV4-61*02|F|V-REGION|27..325|299	R.VTISVDTSKNQFSLK.L	61.61	1665.89	15	2	7
L10097|IGHV4-61*02|F|V-REGION|27..325|299	S.SVTAADTAVYYC(+57.02)AR	54.84	1546.71	14	2	3	Carbamidomethylation
L10097|IGHV4-61*02|F|V-REGION|27..325|299	Q(-17.03)VQLQESGPGLVK.P	45.52	1364.73	13	2	5	Pyro-glu from Q
L10097|IGHV4-61*02|F|V-REGION|27..325|299	K.LSSVTAADTAVYYC(+57.02)AR	44.53	1746.82	16	2	7	Carbamidomethylation
L10097|IGHV4-61*02|F|V-REGION|27..325|299	K.GLEWIGR.I	32	829.445	7	2	9
L10097|IGHV4-61*02|F|V-REGION|27..325|299	R.I(+27.99)YTSGSTNYNPSLK.S	28.19	1571.75	14	2	3	Formylation
L10097|IGHV4-61*02|F|V-REGION|27..325|299	R.Q(-15.01)PAGKGLEWIGR.I	24.64	1295.7	12	2	1	ISD (z+2)-series
L19271|IGKV3D-11*03|F|V-REGION|205..491|287	EIVLTQSPATLSLSPGERATLSC(+57.02)R.A	64.83	2585.35	24	3	2	Carbamidomethylation
L19271|IGKV3D-11*03|F|V-REGION|205..491|287	R.LLIYDASNRATGIPAR.F	62.49	1729.95	16	3	12
L19271|IGKV3D-11*03|F|V-REGION|205..491|287	R.ASQGVSSN(+.98)LAWYQQKPGQAPR.L	56.15	2273.12	21	3	8	Deamidation (NQ)
L19271|IGKV3D-11*03|F|V-REGION|205..491|287	EIVLTQSPATLSLSPGER.A	53.27	1897.02	18	2	12
L19271|IGKV3D-11*03|F|V-REGION|205..491|287	S.SNLAWYQQKPGQAPR.L	47.61	1742.89	15	3	16
L19271|IGKV3D-11*03|F|V-REGION|205..491|287	R.LLIYDASNR.A	47.41	1063.57	9	2	31
L19271|IGKV3D-11*03|F|V-REGION|205..491|287	S.NLAWYQQKPGQAPR.L	43.19	1655.85	14	3	3
L19271|IGKV3D-11*03|F|V-REGION|205..491|287	R.LLIYD(+14.02)ASNR.A	42.93	1077.58	9	2	8	Methylation(others)
L19271|IGKV3D-11*03|F|V-REGION|205..491|287	V.SSN(+.98)LAWYQQKPGQAPR.L	41.28	1830.9	16	3	2	Deamidation (NQ)
L19271|IGKV3D-11*03|F|V-REGION|205..491|287	R.ASQGVSSNLAWYQQKPGQAPR.L	39.51	2272.13	21	3	2
L19271|IGKV3D-11*03|F|V-REGION|205..491|287	S.S(+14.02)NLAWYQQKPGQAPR.L	38.92	1756.9	15	3	3	Methylation(others)
L19271|IGKV3D-11*03|F|V-REGION|205..491|287	R.LLIYD(-15.99)ASNR.A	35.6	1047.57	9	2	6	Deoxy
L19271|IGKV3D-11*03|F|V-REGION|205..491|287	R.A(+127.06)TLSC(+57.02)RASQGVSSNLAWYQQK.P	33.43	2481.21	21	4	1	N-Succinimidyl-2-morpholine acetate; Carbamidomethylation
L19271|IGKV3D-11*03|F|V-REGION|205..491|287	R.LLIYDASN(+30.01)R.A	32.45	1093.58	9	2	5	Hydroxymethyl
L19271|IGKV3D-11*03|F|V-REGION|205..491|287	R.LLIYD(+28.03)ASNR.A	30.56	1091.6	9	2	6	Ethylation
L19271|IGKV3D-11*03|F|V-REGION|205..491|287	E(+14.02)IVLTQSPATLSLSPGER.A	30.09	1911.03	18	2	2	Methylation(others)
L19271|IGKV3D-11*03|F|V-REGION|205..491|287	R.LLIYDASN(+30.01)RATGIPAR.F	28.84	1759.96	16	3	1	Hydroxymethyl
L19271|IGKV3D-11*03|F|V-REGION|205..491|287	R.LLIYD(+21.98)ASNR.A	28.03	1085.55	9	2	1	Sodium adduct
L19271|IGKV3D-11*03|F|V-REGION|205..491|287	R.ASQGVSSN(+15.99)LAWYQQKPGQAPR.L	26.91	2288.13	21	3	2	Oxidation or Hydroxylation
L19271|IGKV3D-11*03|F|V-REGION|205..491|287	E.IVLT(+117.00)QSPATLSLSPGER.A	26.8	1884.97	17	2	2	Phospho-propargylamine
L19271|IGKV3D-11*03|F|V-REGION|205..491|287	EIVLTQSPATLSLSPGE(+21.98)R.A	26.54	1919	18	3	1	Sodium adduct
L19271|IGKV3D-11*03|F|V-REGION|205..491|287	EIVLTQSPATLS(+44.01)LSPGER.A	26.12	1941.02	18	2	2	S-Ethylcystine from Serine
L19271|IGKV3D-11*03|F|V-REGION|205..491|287	E(-18.01)IVLTQSPATLSLSPGER.A	25.21	1879.01	18	2	1	Pyro-glu from E
L19271|IGKV3D-11*03|F|V-REGION|205..491|287	R.LLIY(+29.97)DASNR.A	24.97	1093.54	9	2	1	Quinone
L21965|IGHV2-70*10|F|V-REGION|144..444|301	K.ALEWIAR.I	35.66	857.476	7	2	4
L21967|IGHV2-70*11|F|V-REGION|144..444|301	K.ALEWLAR.I	35.66	857.476	7	2	4
L27691|IGLV2-33*03|ORF|V-REGION|180..476|297	R.LLIYNVNT.R	29.65	948.528	8	2	1
L27691|IGLV2-33*03|ORF|V-REGION|180..476|297	R.LLIYN(+.98)VNTR.P	26.11	1105.61	9	2	2	Deamidation (NQ)
L27822|IGLV2-14*02|F|V-REGION|175..471|297	K.LM(+15.99)IYEGSK(+42.01)RPSGVSNR.F	32.78	1850.93	16	3	2	Oxidation (M); Acetylation (K)
M18806|IGHV5-51*02|F|V-REGION|251..546|296	EVQLVQSGAEVK.K	43.88	1285.69	12	2	15
M18806|IGHV5-51*02|F|V-REGION|251..546|296	E(-18.01)VQLVQSGAEVK.K	38.81	1267.68	12	2	9	Pyro-glu from E
M18806|IGHV5-51*02|F|V-REGION|251..546|296	EVQLVQSGAEVKKPGESLK.I	32.13	2025.11	19	2	2
M18806|IGHV5-51*02|F|V-REGION|251..546|296	EVQLVQSGAEVK(+27.99).K	30.39	1313.68	12	2	2	Formylation
M18806|IGHV5-51*02|F|V-REGION|251..546|296	E(-18.01)VQLVQSGAEVKKPGESLK.I	27.89	2007.1	19	3	3	Pyro-glu from E
M20707|IGKV2/OR22-4*01|P|V-REGION|641..945|305	R.FSGSGSGTDFTLK.I	59.21	1302.61	13	2	6
M20707|IGKV2/OR22-4*01|P|V-REGION|641..945|305	R.FSGSGSGTDFTLK(+42.02)IS.R	39.61	1544.75	15	2	1	Guanidination
M20707|IGKV2/OR22-4*01|P|V-REGION|641..945|305	R.ASGVPDRFSGSGSGTDFTLK.I	39.19	1984.95	20	2	9
M20707|IGKV2/OR22-4*01|P|V-REGION|641..945|305	Q.LLIYEVSN(+.98)R(+14.02)ASGVPDR.F	28.98	1802.95	16	3	3	Deamidation (NQ); Methylation(KR)
M20707|IGKV2/OR22-4*01|P|V-REGION|641..945|305	Q.LLIYEVSN(+.98)RASGVPDR(+14.02).F	28.9	1802.95	16	3	2	Deamidation (NQ); Methylation(KR)
M20707|IGKV2/OR22-4*01|P|V-REGION|641..945|305	L.SLPVTPGEPASISC(+57.02)R.S	27.26	1569.78	15	2	1	Carbamidomethylation
M62737|IGHV3-30*08|F|V-REGION|58..351|294	K.NTLYLQMNSLR.A	40.65	1351.69	11	2	2
M62737|IGHV3-30*08|F|V-REGION|58..351|294	K.NTLYLQM(+15.99)NSLR.A	39.75	1367.69	11	2	5	Oxidation (M)
M62737|IGHV3-30*08|F|V-REGION|58..351|294	R.DNSKNTLYLQMNSLR.A	38.2	1795.89	15	2	4
M62737|IGHV3-30*08|F|V-REGION|58..351|294	R.DNSKNTLYLQM(+15.99)NSLR.A	36.69	1811.88	15	2	7	Oxidation (M)
M62737|IGHV3-30*08|F|V-REGION|58..351|294	N.TLYLQMNSLR.A	35.14	1237.65	10	2	2
M62737|IGHV3-30*08|F|V-REGION|58..351|294	R.AEDTAVYYC(+57.02)AR	33.2	1317.57	11	2	6	Carbamidomethylation
M62737|IGHV3-30*08|F|V-REGION|58..351|294	Q(+.98)VQ(+.98)LVDS(+79.97)GGGVVQPGR.S	26.87	1676.78	16	3	2	Deamidation (NQ); Phosphorylation (STY)
M64856|IGKV1-33*01|F|V-REGION|321..607|287	DIQM(+15.99)TQSPSSLSASVGDR.V	54.31	1893.87	18	2	20	Oxidation (M)
M64856|IGKV1-33*01|F|V-REGION|321..607|287	K.LLIYDASNLETGVPSR.F	43.17	1746.92	16	2	3
M64856|IGKV1-33*01|F|V-REGION|321..607|287	DIQMTQSPSSLSASVGDR.V	43.13	1877.88	18	2	10
M64856|IGKV1-33*01|F|V-REGION|321..607|287	N.YLNWYQQKPGK.A	27.61	1423.72	11	3	1
M64856|IGKV1-33*01|F|V-REGION|321..607|287	N.YLNWYQQKPGKAPK.L	25.99	1719.91	14	3	1
M64858|IGKV1-6*01|F|V-REGION|323..609|287	K.LLIYAASSLQSGVPSR.F	63.32	1660.91	16	3	10
M64858|IGKV1-6*01|F|V-REGION|323..609|287	R.ASQGIRNDLGWYQQKPGKAPK.L	48.58	2341.23	21	4	3
M64858|IGKV1-6*01|F|V-REGION|323..609|287	AIQM(+15.99)TQSPSSLSASVGDR.V	45.41	1849.88	18	2	8	Oxidation (M)
M64858|IGKV1-6*01|F|V-REGION|323..609|287	R.NDLGWYQQKPGK.A	42.52	1432.71	12	2	3
M64858|IGKV1-6*01|F|V-REGION|323..609|287	AIQMTQSPSSLSASVGDR.V	42.49	1833.89	18	2	6
M64858|IGKV1-6*01|F|V-REGION|323..609|287	AIQMTQSPSSLSASVGDRVTITC(+57.02)R.A	38.49	2564.27	24	3	3	Carbamidomethylation
M64858|IGKV1-6*01|F|V-REGION|323..609|287	R.ASQGIRNDLGWYQQKPGKAPK(+14.02).L	38.07	2355.24	21	4	1	Methylation(KR)
M64858|IGKV1-6*01|F|V-REGION|323..609|287	L.LIYAASSLQSGVPSR.F	37.16	1547.83	15	2	3
M64858|IGKV1-6*01|F|V-REGION|323..609|287	R.ASQGIR(+72.02)NDLGWYQQKPGKAPK.L	32.25	2413.25	21	5	1	Dihydroxy methylglyoxal adduct
M64858|IGKV1-6*01|F|V-REGION|323..609|287	K.L(+42.01)LIYAASSLQ(+.98)SGVPSR.F	30.48	1703.91	16	2	1	Acetylation (N-term); Deamidation (NQ)
M64858|IGKV1-6*01|F|V-REGION|323..609|287	R.ASQGIR(+72.02)NDLGWYQQKPGK.A	29.96	2117.07	18	3	1	Dihydroxy methylglyoxal adduct
M64858|IGKV1-6*01|F|V-REGION|323..609|287	R.NDLGWYQQKPGKAPK(+27.99).L	29.67	1756.89	15	2	3	Formylation
M64858|IGKV1-6*01|F|V-REGION|323..609|287	A(+42.01)IQ(+.98)M(+15.99)TQ(+.98)SPSSLSASVGDR.V	29.15	1893.86	18	2	1	Acetylation (N-term); Deamidation (NQ); Oxidation (M)
M64858|IGKV1-6*01|F|V-REGION|323..609|287	R.ASQGIRNDLGW(+15.99)YQQK(+14.02)PGKAPK.L	28.22	2371.24	21	4	1	Oxidation (HW); Methylation(KR)
M64858|IGKV1-6*01|F|V-REGION|323..609|287	R.NDLGWYQQKPGK(+27.99)APK.L	27.54	1756.89	15	2	1	Formylation
M64858|IGKV1-6*01|F|V-REGION|323..609|287	A.SVGDRVTITC(+57.02)R.A	27.3	1262.64	11	2	1	Carbamidomethylation
M64858|IGKV1-6*01|F|V-REGION|323..609|287	K.LLIYAASS(-18.01)LQSGVPS(+79.97)R.F	25.9	1722.87	16	3	1	Dehydration; Phosphorylation (STY)
M64858|IGKV1-6*01|F|V-REGION|323..609|287	K.LLIYAASS(-18.01)LQS(+79.97)GVPSR.F	25.86	1722.87	16	3	1	Dehydration; Phosphorylation (STY)
M77299|IGHV3-64*04|F|V-REGION|112..407|296	K.NTLYLQMNSLR.A	40.65	1351.69	11	2	2
M77299|IGHV3-64*04|F|V-REGION|112..407|296	K.NTLYLQM(+15.99)NSLR.A	39.75	1367.69	11	2	5	Oxidation (M)
M77299|IGHV3-64*04|F|V-REGION|112..407|296	Q.V(+71.04)QLVESGGGLVQPGGSLR.L	38.43	1822.99	18	3	13	Propionamide (K X@N-term)
M77299|IGHV3-64*04|F|V-REGION|112..407|296	R.DNSKNTLYLQMNSLR.A	38.2	1795.89	15	2	4
M77299|IGHV3-64*04|F|V-REGION|112..407|296	R.DNSKNTLYLQM(+15.99)NSLR.A	36.69	1811.88	15	2	7	Oxidation (M)
M77299|IGHV3-64*04|F|V-REGION|112..407|296	N.TLYLQMNSLR.A	35.14	1237.65	10	2	2
M77299|IGHV3-64*04|F|V-REGION|112..407|296	R.AEDTAVYYC(+57.02)AR	33.2	1317.57	11	2	6	Carbamidomethylation
M77299|IGHV3-64*04|F|V-REGION|112..407|296	Q.LVESGGGLVQPGGSLR.L	32.44	1524.83	16	2	4
M77299|IGHV3-64*04|F|V-REGION|112..407|296	QVQLVE(+14.02)SGGGLVQPGGSLR.L	31.46	1894.03	19	2	1	Methylation(others)
M77299|IGHV3-64*04|F|V-REGION|112..407|296	QVQ(+.98)LVESGGGLVQPGGSLR.L	29.6	1881	19	3	1	Deamidation (NQ)
M77299|IGHV3-64*04|F|V-REGION|112..407|296	Q(+42.01)VQLVES(-18.01)GGGLVQPGGSLR.L	26.59	1904.01	19	3	2	Acetylation (Protein N-term); Dehydration
M94115|IGLV3-21*03|F|V-REGION|637..926|290	S.YVLTQPPSVSVAPGK.T	50.16	1541.85	15	2	13
M94115|IGLV3-21*03|F|V-REGION|637..926|290	R.FSGSNSGNTATLTISR.V	47.66	1611.79	16	2	22
M94115|IGLV3-21*03|F|V-REGION|637..926|290	S.YVLTQPPSVSVAPGKTAR.I	45.75	1870.03	18	2	10
M94115|IGLV3-21*03|F|V-REGION|637..926|290	R.FSGSN(+.98)SGNTATLTISR.V	44.92	1612.77	16	2	4	Deamidation (NQ)
M94115|IGLV3-21*03|F|V-REGION|637..926|290	S.YVLTQPPSVS(+14.02)VAPGK.T	39.63	1555.86	15	2	1	Methylation(others)
M94115|IGLV3-21*03|F|V-REGION|637..926|290	R.FSGSNSGNTATLTIS(+14.02)R.V	39.62	1625.8	16	2	2	Methylation(others)
M94115|IGLV3-21*03|F|V-REGION|637..926|290	Y.V(+87.03)LTQPPSVSVAPGK.T	36.08	1465.81	14	2	4	Glycidamide adduct
M94115|IGLV3-21*03|F|V-REGION|637..926|290	SYVLTQPPSVSVAPGK.T	36.04	1628.88	16	2	4
M94115|IGLV3-21*03|F|V-REGION|637..926|290	K.SVHWYQQKPGQAPVLVVYDDSDRPSGIPER.F	30.44	3422.7	30	4	4
M99400|IGHV3-15*08|F|V-REGION|128..429|302	EVQLVESAGGLVQPGGSLR.L	32.79	1895.01	19	2	1
M99401|IGHV3-49*02|F|V-REGION|128..429|302	I.RSKAYGGTTEYAASVK.G	44.12	1687.85	16	3	18
M99401|IGHV3-49*02|F|V-REGION|128..429|302	I.R(+14.02)SKAYGGTTEYAASVK.G	33.1	1701.87	16	3	2	Methylation(KR)
M99401|IGHV3-49*02|F|V-REGION|128..429|302	R.LSC(+57.02)TASGFTFGY(+31.99)YPM(+15.99)SWVR(+14.02).Q	31.79	2291	19	3	1	Carbamidomethylation; Dihydroxy; Oxidation (M); Methylation(KR)
M99401|IGHV3-49*02|F|V-REGION|128..429|302	R.LSC(+57.02)TASGFTFGYYP(+31.99)M(+15.99)SWVR(+14.02).Q	27.5	2291	19	3	1	Carbamidomethylation; Dihydroxy; Oxidation (M); Methylation(KR)
M99408|IGHV3-15*03|F|V-REGION|128..429|302	R.QAPGKGLEWVGR.I	56.21	1296.69	12	3	10
M99408|IGHV3-15*03|F|V-REGION|128..429|302	R.Q(-17.03)APGKGLEWVGR.I	39.14	1279.67	12	2	3	Pyro-glu from Q
M99408|IGHV3-15*03|F|V-REGION|128..429|302	R.Q(+42.01)(+.98)APGK(+14.02)GLEWVGR.I	32.71	1353.7	12	2	2	Acetylation (N-term); Deamidation (NQ); Methylation(KR)
M99408|IGHV3-15*03|F|V-REGION|128..429|302	K.GLEWVGR.I	32.05	815.429	7	2	7
M99408|IGHV3-15*03|F|V-REGION|128..429|302	EVQLVESAGALVQPGGSLR.L	31.51	1909.03	19	3	1
M99408|IGHV3-15*03|F|V-REGION|128..429|302	EVQLVE(+43.99)SAGALVQPGGSLR.L	29.49	1953.02	19	3	1	Carboxylation (E)
M99408|IGHV3-15*03|F|V-REGION|128..429|302	R.QAPGKGLEW(+13.98)VGR.I	25.44	1310.67	12	2	1	Tryptophan oxidation to oxolactone
M99641|IGHV1-18*01|F|V-REGION|188..483|296	Q(-17.03)VQLVQSGAEVKKPGASVK.V	74.37	1935.08	19	2	36	Pyro-glu from Q
M99641|IGHV1-18*01|F|V-REGION|188..483|296	Q(-17.03)VQLVQSGAEVK(+14.02)KPGASVK.V	60.67	1949.09	19	3	8	Pyro-glu from Q; Methylation(KR)
M99641|IGHV1-18*01|F|V-REGION|188..483|296	Q(-17.03)VQLVQSGAEVKK(+14.02)PGASVK.V	47.13	1949.09	19	3	1	Pyro-glu from Q; Methylation(KR)
M99641|IGHV1-18*01|F|V-REGION|188..483|296	K.A(+28.03)SGYTFTSYGISWVR.Q	39.33	1721.84	15	2	2	Ethylation
M99641|IGHV1-18*01|F|V-REGION|188..483|296	R.SDDTAVYYC(+57.02)AR	39.14	1319.55	11	2	11	Carbamidomethylation
M99641|IGHV1-18*01|F|V-REGION|188..483|296	T.SYGISWVR.Q	34.43	966.492	8	2	4
M99641|IGHV1-18*01|F|V-REGION|188..483|296	K.ASGYTFTSY(+15.99)GISWVR.Q	31.98	1709.8	15	2	2	Oxidation or Hydroxylation
M99641|IGHV1-18*01|F|V-REGION|188..483|296	Q(+.98)VQLVQSGAEVK.K	30.81	1285.69	12	2	10	Deamidation (NQ)
M99641|IGHV1-18*01|F|V-REGION|188..483|296	R.SLRSDDTAVYYC(+57.02)AR	30.48	1675.76	14	2	3	Carbamidomethylation
M99641|IGHV1-18*01|F|V-REGION|188..483|296	R.VTM(+15.99)TTDTSTSTAYM(+15.99)ELR.S	30.17	1938.86	17	2	4	Oxidation (M)
M99641|IGHV1-18*01|F|V-REGION|188..483|296	K.ASGYTFTSY(+29.97)GISWVR.Q	29.6	1723.78	15	2	1	Quinone
M99641|IGHV1-18*01|F|V-REGION|188..483|296	K.ASGY(+29.97)TFTSYGISWVR.Q	28.57	1723.78	15	2	1	Quinone
M99641|IGHV1-18*01|F|V-REGION|188..483|296	R.VTMTTDTSTSTAYM(+15.99)ELR.S	27.55	1922.86	17	2	1	Oxidation (M)
M99641|IGHV1-18*01|F|V-REGION|188..483|296	S.LRSDDTAVYYC(+57.02)AR	25.38	1588.73	13	3	1	Carbamidomethylation
M99649|IGHV3-7*01|F|V-REGION|344..639|296	EVQLVESGGGLVQPGGSLR.L	49.16	1881	19	3	26
M99649|IGHV3-7*01|F|V-REGION|344..639|296	K.NSLYLQM(+15.99)NSLR.A	43.38	1353.67	11	2	5	Oxidation (M)
M99649|IGHV3-7*01|F|V-REGION|344..639|296	R.LSC(+57.02)AASGFTFSS(-18.01)YWM(+15.99)SWVR.Q	41.89	2239.98	19	3	1	Carbamidomethylation; Dehydration; Oxidation (M)
M99649|IGHV3-7*01|F|V-REGION|344..639|296	R.LSC(+57.02)AASGFTFSSYWM(+15.99)S(-18.01)WVR.Q	40.7	2239.98	19	3	1	Carbamidomethylation; Oxidation (M); Dehydration
M99649|IGHV3-7*01|F|V-REGION|344..639|296	E.V(+71.04)QLVESGGGLVQPGGSLR.L	38.43	1822.99	18	3	13	Propionamide (K X@N-term)
M99649|IGHV3-7*01|F|V-REGION|344..639|296	R.QAPGKGLEWVANIK.Q	36.3	1509.83	14	3	4
M99649|IGHV3-7*01|F|V-REGION|344..639|296	K.GLEWVANIKQDGSEK.Y	34.24	1672.84	15	3	4
M99649|IGHV3-7*01|F|V-REGION|344..639|296	R.AEDTAVYYC(+57.02)AR	33.2	1317.57	11	2	6	Carbamidomethylation
M99649|IGHV3-7*01|F|V-REGION|344..639|296	Q.LVESGGGLVQPGGSLR.L	32.44	1524.83	16	2	4
M99649|IGHV3-7*01|F|V-REGION|344..639|296	E(+43.99)VQLVESGGGLVQPGGSLR.L	31.81	1924.99	19	2	5	Carboxylation (E)
M99649|IGHV3-7*01|F|V-REGION|344..639|296	K.GLEWVANIK.Q	31.19	1028.57	9	2	3
M99649|IGHV3-7*01|F|V-REGION|344..639|296	E(-18.01)VQLVESGGGLVQPGGSLR.L	30.63	1862.98	19	2	6	Pyro-glu from E
M99649|IGHV3-7*01|F|V-REGION|344..639|296	S.YWMSWVR.Q	30.6	1026.47	7	2	4
M99649|IGHV3-7*01|F|V-REGION|344..639|296	K.GLEWVANIKQDGSEKYYVDSVKGR.F	30.23	2740.38	24	4	1
M99649|IGHV3-7*01|F|V-REGION|344..639|296	EVQLVE(+21.98)SGGGLVQPGGSLR.L	30.04	1902.98	19	3	4	Sodium adduct
M99649|IGHV3-7*01|F|V-REGION|344..639|296	R.QAPGKGLEWVANIKQDGSEK.Y	29.98	2154.11	20	3	2
M99649|IGHV3-7*01|F|V-REGION|344..639|296	Q.LVESGGGLVQ(+.98)PGGSLR.L	29.33	1525.81	16	2	4	Deamidation (NQ)
M99649|IGHV3-7*01|F|V-REGION|344..639|296	E(+71.04)VQLVESGGGLVQPGGSLR.L	26.61	1952.03	19	2	1	Propionamide (K X@N-term)
M99649|IGHV3-7*01|F|V-REGION|344..639|296	EVQLVE(+37.95)SGGGLVQPGGSLR.L	26.07	1918.94	19	3	1	Replacement of 2 protons by calcium
M99649|IGHV3-7*01|F|V-REGION|344..639|296	E(+27.99)VQ(+.98)LVESGGGLVQPGGSLR.L	25.53	1909.97	19	2	1	Formylation (Protein N-term); Deamidation (NQ)
M99652|IGHV3-11*01|F|V-REGION|202..497|296	Q(+.98)VQLVESGGGLVKPGGSLR.L	48.57	1881.03	19	2	11	Deamidation (NQ)
M99652|IGHV3-11*01|F|V-REGION|202..497|296	K.NSLYLQM(+15.99)NSLR.A	43.38	1353.67	11	2	5	Oxidation (M)
M99652|IGHV3-11*01|F|V-REGION|202..497|296	R.LSC(+57.02)AASGFTFSDYYMSWIR.Q	36.56	2260.99	19	3	6	Carbamidomethylation
M99652|IGHV3-11*01|F|V-REGION|202..497|296	R.AEDTAVYYC(+57.02)AR	33.2	1317.57	11	2	6	Carbamidomethylation
M99652|IGHV3-11*01|F|V-REGION|202..497|296	V.ESGGGLVKPGGSLR.L	32.41	1312.71	14	2	4
M99652|IGHV3-11*01|F|V-REGION|202..497|296	R.LSC(+57.02)AASGFTFSDYYM(+15.99)SWIR.Q	28.76	2276.99	19	2	1	Carbamidomethylation; Oxidation (M)
M99652|IGHV3-11*01|F|V-REGION|202..497|296	Q.LVESGGGLVKPGGSLR.L	24.8	1524.86	16	3	1
M99669|IGHV3-38*01|ORF|V-REGION|169..460|292	R.LSC(+57.02)AASGFTVSSN(+.98)EM(+15.99)SWIRQ.A	32.57	2246.99	20	3	3	Carbamidomethylation; Deamidation (NQ); Oxidation (M)
M99679|IGHV3-53*01|F|V-REGION|196..488|293	EVQLVESGGGLIQPGGSLR.L	51.26	1895.01	19	3	9
M99679|IGHV3-53*01|F|V-REGION|196..488|293	K.NTLYLQMNSLR.A	40.65	1351.69	11	2	2
M99679|IGHV3-53*01|F|V-REGION|196..488|293	K.NTLYLQM(+15.99)NSLR.A	39.75	1367.69	11	2	5	Oxidation (M)
M99679|IGHV3-53*01|F|V-REGION|196..488|293	R.DNSKNTLYLQMNSLR.A	38.2	1795.89	15	2	4
M99679|IGHV3-53*01|F|V-REGION|196..488|293	R.DNSKNTLYLQM(+15.99)NSLR.A	36.69	1811.88	15	2	7	Oxidation (M)
M99679|IGHV3-53*01|F|V-REGION|196..488|293	N.TLYLQMNSLR.A	35.14	1237.65	10	2	2
M99679|IGHV3-53*01|F|V-REGION|196..488|293	R.AEDTAVYYC(+57.02)AR	33.2	1317.57	11	2	6	Carbamidomethylation
M99679|IGHV3-53*01|F|V-REGION|196..488|293	R.LSC(+57.02)AASGFTVSSNY(+15.99)M(+15.99)SWVR.Q	24.79	2153.95	19	2	1	Carbamidomethylation; Oxidation or Hydroxylation; Oxidation (M)
M99686|IGHV5-51*01|F|V-REGION|308..603|296	EVQLVQSGAEVK.K	43.88	1285.69	12	2	15
M99686|IGHV5-51*01|F|V-REGION|308..603|296	E(-18.01)VQLVQSGAEVK.K	38.81	1267.68	12	2	9	Pyro-glu from E
M99686|IGHV5-51*01|F|V-REGION|308..603|296	EVQLVQSGAEVKKPGESLK.I	32.13	2025.11	19	2	2
M99686|IGHV5-51*01|F|V-REGION|308..603|296	EVQLVQSGAEVK(+27.99).K	30.39	1313.68	12	2	2	Formylation
M99686|IGHV5-51*01|F|V-REGION|308..603|296	E(-18.01)VQLVQSGAEVKKPGESLK.I	27.89	2007.1	19	3	3	Pyro-glu from E
MG719337|IGHV2-70*04|F|V-REGION|201..501|301	K.ALEWLAR.I	35.66	857.476	7	2	4
MG719338|IGHV2-70*15|F|V-REGION|201..501|301	K.ALEWLAR.I	35.66	857.476	7	2	4
MG719340|IGHV2-70*16|F|V-REGION|201..501|301	K.ALEWLAR.I	35.66	857.476	7	2	4
MG719342|IGHV2-70*17|F|V-REGION|201..501|301	K.ALEWLAR.I	35.66	857.476	7	2	4
MH779623|IGHV4-4*03|(F)|V-REGION|1..295|295	S.SVTAADTAVYYC(+57.02)AR	54.84	1546.71	14	2	3	Carbamidomethylation
MH779623|IGHV4-4*03|(F)|V-REGION|1..295|295	Q(-17.03)VQLQESGPGLVK.P	45.52	1364.73	13	2	5	Pyro-glu from Q
MH779623|IGHV4-4*03|(F)|V-REGION|1..295|295	K.LSSVTAADTAVYYC(+57.02)AR	44.53	1746.82	16	2	7	Carbamidomethylation
MH779623|IGHV4-4*03|(F)|V-REGION|1..295|295	S.N(+.98)WWSWVR.Q	29.97	1033.48	7	2	3	Deamidation (NQ)
MK540647|IGHV3-62*04|F|V-REGION|14810..15105|296	EVQLVKSGGGLVQPGGSLR.L	42.39	1880.05	19	2	6
MK540647|IGHV4-59*11|F|V-REGION|30608..30900|293	R.VTISVDTSKNQFSLK.L	61.61	1665.89	15	2	7
MK540647|IGHV4-59*11|F|V-REGION|30608..30900|293	S.SVTAADTAVYYC(+57.02)AR	54.84	1546.71	14	2	3	Carbamidomethylation
MK540647|IGHV4-59*11|F|V-REGION|30608..30900|293	Q(-17.03)VQLQESGPGLVK.P	45.52	1364.73	13	2	5	Pyro-glu from Q
MK540647|IGHV4-59*11|F|V-REGION|30608..30900|293	K.LSSVTAADTAVYYC(+57.02)AR	44.53	1746.82	16	2	7	Carbamidomethylation
MK540647|IGHV4-59*11|F|V-REGION|30608..30900|293	S.S(+149.03)HYWSWIR.Q	33.58	1282.57	8	2	2	Benzyl isothiocyanate
V01577|IGKV1-12*01|F|V-REGION|1360..1646|287	K.LLIYAASSLQSGVPSR.F	63.32	1660.91	16	3	10
V01577|IGKV1-12*01|F|V-REGION|1360..1646|287	DIQM(+15.99)TQSPSSVSASVGDR.V	41.56	1879.86	18	2	3	Oxidation (M)
V01577|IGKV1-12*01|F|V-REGION|1360..1646|287	L.LIYAASSLQSGVPSR.F	37.16	1547.83	15	2	3
V01577|IGKV1-12*01|F|V-REGION|1360..1646|287	DIQM(+15.99)TQSP(+13.98)SSVSASVGDR.V	35.59	1893.84	18	2	1	Oxidation (M); Proline oxidation to pyroglutamic acid
V01577|IGKV1-12*01|F|V-REGION|1360..1646|287	K.L(+42.01)LIYAASSLQ(+.98)SGVPSR.F	30.48	1703.91	16	2	1	Acetylation (N-term); Deamidation (NQ)
V01577|IGKV1-12*01|F|V-REGION|1360..1646|287	DIQMTQSPSSVSASVGDR.V	29.79	1863.86	18	2	2
V01577|IGKV1-12*01|F|V-REGION|1360..1646|287	A.SVGDRVTITC(+57.02)R.A	27.3	1262.64	11	2	1	Carbamidomethylation
V01577|IGKV1-12*01|F|V-REGION|1360..1646|287	K.LLIYAASS(-18.01)LQSGVPS(+79.97)R.F	25.9	1722.87	16	3	1	Dehydration; Phosphorylation (STY)
V01577|IGKV1-12*01|F|V-REGION|1360..1646|287	K.LLIYAASS(-18.01)LQS(+79.97)GVPSR.F	25.86	1722.87	16	3	1	Dehydration; Phosphorylation (STY)
X01668|IGKV3-11*01|F|V-REGION|363..649|287	EIVLTQSPATLSLSPGERATLSC(+57.02)R.A	64.83	2585.35	24	3	2	Carbamidomethylation
X01668|IGKV3-11*01|F|V-REGION|363..649|287	R.ASQSVSSYLAWYQQKPGQAPR.L	64.74	2351.17	21	3	12
X01668|IGKV3-11*01|F|V-REGION|363..649|287	R.LLIYDASNRATGIPAR.F	62.49	1729.95	16	3	12
X01668|IGKV3-11*01|F|V-REGION|363..649|287	R.ASQSVSS(+114.04)YLAWYQQKPGQAPR.L	62.03	2465.21	21	3	5	Ubiquitin
X01668|IGKV3-11*01|F|V-REGION|363..649|287	V.SSYLAWYQQKPGQAPR.L	60.72	1878.94	16	3	5
X01668|IGKV3-11*01|F|V-REGION|363..649|287	EIVLTQSPATLSLSPGER.A	53.27	1897.02	18	2	12
X01668|IGKV3-11*01|F|V-REGION|363..649|287	S.S(+114.04)YLAWYQQKPGQAPR.L	47.73	1905.95	15	2	5	Ubiquitin
X01668|IGKV3-11*01|F|V-REGION|363..649|287	R.LLIYDASNR.A	47.41	1063.57	9	2	31
X01668|IGKV3-11*01|F|V-REGION|363..649|287	S.YLAWYQQKPGQAPR.L	44.07	1704.87	14	2	9
X01668|IGKV3-11*01|F|V-REGION|363..649|287	S.SYLAWYQQKPGQAPR.L	43.92	1791.91	15	3	1
X01668|IGKV3-11*01|F|V-REGION|363..649|287	R.LLIYD(+14.02)ASNR.A	42.93	1077.58	9	2	8	Methylation(others)
X01668|IGKV3-11*01|F|V-REGION|363..649|287	R.ASQSVS(-15.99)SYLAWYQQKPGQAPR.L	40.78	2335.17	21	3	4	Deoxy
X01668|IGKV3-11*01|F|V-REGION|363..649|287	S.YLAW(+43.99)YQQKPGQAPR.L	36.1	1748.86	14	2	8	Carboxylation (DKW)
X01668|IGKV3-11*01|F|V-REGION|363..649|287	R.LLIYD(-15.99)ASNR.A	35.6	1047.57	9	2	6	Deoxy
X01668|IGKV3-11*01|F|V-REGION|363..649|287	S.SYLAWYQ(+.98)QKPGQAPR.L	33.12	1792.89	15	3	1	Deamidation (NQ)
X01668|IGKV3-11*01|F|V-REGION|363..649|287	R.LLIYDASN(+30.01)R.A	32.45	1093.58	9	2	5	Hydroxymethyl
X01668|IGKV3-11*01|F|V-REGION|363..649|287	R.LLIYD(+28.03)ASNR.A	30.56	1091.6	9	2	6	Ethylation
X01668|IGKV3-11*01|F|V-REGION|363..649|287	R.ASQSVSSYLAWYQQK(+28.03)PGQAPR.L	30.37	2379.2	21	3	1	Dimethylation(KR)
X01668|IGKV3-11*01|F|V-REGION|363..649|287	E(+14.02)IVLTQSPATLSLSPGER.A	30.09	1911.03	18	2	2	Methylation(others)
X01668|IGKV3-11*01|F|V-REGION|363..649|287	R.ASQSVSSYLAWYQQK(+27.99)PGQAPR.L	29.77	2379.16	21	3	1	Formylation
X01668|IGKV3-11*01|F|V-REGION|363..649|287	R.LLIYDASN(+30.01)RATGIPAR.F	28.84	1759.96	16	3	1	Hydroxymethyl
X01668|IGKV3-11*01|F|V-REGION|363..649|287	R.LLIYD(+21.98)ASNR.A	28.03	1085.55	9	2	1	Sodium adduct
X01668|IGKV3-11*01|F|V-REGION|363..649|287	E.IVLT(+117.00)QSPATLSLSPGER.A	26.8	1884.97	17	2	2	Phospho-propargylamine
X01668|IGKV3-11*01|F|V-REGION|363..649|287	EIVLTQSPATLSLSPGE(+21.98)R.A	26.54	1919	18	3	1	Sodium adduct
X01668|IGKV3-11*01|F|V-REGION|363..649|287	EIVLTQSPATLS(+44.01)LSPGER.A	26.12	1941.02	18	2	2	S-Ethylcystine from Serine
X01668|IGKV3-11*01|F|V-REGION|363..649|287	E(-18.01)IVLTQSPATLSLSPGER.A	25.21	1879.01	18	2	1	Pyro-glu from E
X01668|IGKV3-11*01|F|V-REGION|363..649|287	R.LLIY(+29.97)DASNR.A	24.97	1093.54	9	2	1	Quinone
X01668|IGKV3-11*01|F|V-REGION|363..649|287	R.ASQSVSSYLAWYQQK(+54.01)PGQAPR.L	24.81	2405.18	21	3	1	MDA adduct +54
X02725|IGKV3-7*01|ORF|V-REGION|363..652|290	R.LLIYGASTR.A	41.99	992.565	9	2	38
X02725|IGKV3-7*01|ORF|V-REGION|363..652|290	R.LLIY(+42.01)GASTR.A	33.31	1034.58	9	2	2	Acetylation (TSCYH)
X02725|IGKV3-7*01|ORF|V-REGION|363..652|290	S.YLT(-2.02)WYQQKPGQAPR.L	26.7	1732.87	14	3	1	2-amino-3-oxo-butanoic_acid
X02725|IGKV3-7*01|ORF|V-REGION|363..652|290	G.Q(+42.01)APRLLIYGASTR.A	24.87	1486.83	13	3	1	Acetylation (N-term)
X05713|IGHV4-4*01|F|V-REGION|292..587|296	S.N(+.98)WWSWVR.Q	29.97	1033.48	7	2	3	Deamidation (NQ)
X12682|IGKV7-3*01|P|V-REGION|985..1283|299	K.LLIYQ(+.98)ASN(+.98)K(+42.01)DTGVPAR.F	26.87	1788.93	16	3	1	Deamidation (NQ); Acetylation (K)
X12682|IGKV7-3*01|P|V-REGION|985..1283|299	K.LLIYQASN(+.98)KDTGVPAR.F	26.03	1745.93	16	3	1	Deamidation (NQ)
X12686|IGKV3-20*01|F|V-REGION|355..644|290	EIVLTQSPGTLSLSPGER.A	74.64	1883	18	3	21
X12686|IGKV3-20*01|F|V-REGION|355..644|290	S.SSYLAWYQQKPGQAPR.L	60.72	1878.94	16	3	5
X12686|IGKV3-20*01|F|V-REGION|355..644|290	R.ASQSVSSSYLAWYQQKPGQAPR.L	58.85	2438.2	22	3	7
X12686|IGKV3-20*01|F|V-REGION|355..644|290	EIVLTQSPGTLSLSPGER(-.98).A	53.28	1882.02	18	2	4	Amidation
X12686|IGKV3-20*01|F|V-REGION|355..644|290	R.FSGSGSGTDFTLTISR.L	52.41	1631.78	16	2	1
X12686|IGKV3-20*01|F|V-REGION|355..644|290	S.S(+114.04)YLAWYQQKPGQAPR.L	47.73	1905.95	15	2	5	Ubiquitin
X12686|IGKV3-20*01|F|V-REGION|355..644|290	R.LLIYGASSR.A	47.15	978.55	9	2	12
X12686|IGKV3-20*01|F|V-REGION|355..644|290	EIVLTQSPGTLSLSPGERATLSC(+57.02)R.A	44.21	2571.33	24	3	5	Carbamidomethylation
X12686|IGKV3-20*01|F|V-REGION|355..644|290	S.YLAWYQQKPGQAPR.L	44.07	1704.87	14	2	9
X12686|IGKV3-20*01|F|V-REGION|355..644|290	S.SYLAWYQQKPGQAPR.L	43.92	1791.91	15	3	1
X12686|IGKV3-20*01|F|V-REGION|355..644|290	R.ASQSVSSS(+14.02)YLAWYQQKPGQAPR.L	43.89	2452.21	22	3	3	Methylation(others)
X12686|IGKV3-20*01|F|V-REGION|355..644|290	E.IVLTQSPGTLSLSPGER.A	41.06	1753.96	17	2	3
X12686|IGKV3-20*01|F|V-REGION|355..644|290	EIVLTQSP(-30.01)GTLSLSPGER.A	40.06	1852.99	18	2	1	Proline oxidation to pyrrolidinone
X12686|IGKV3-20*01|F|V-REGION|355..644|290	S.YLAW(+43.99)YQQKPGQAPR.L	36.1	1748.86	14	2	8	Carboxylation (DKW)
X12686|IGKV3-20*01|F|V-REGION|355..644|290	EIVLTQ(+.98)SPGTLSLSPGER.A	35.8	1883.98	18	2	2	Deamidation (NQ)
X12686|IGKV3-20*01|F|V-REGION|355..644|290	S.SYLAWYQ(+.98)QKPGQAPR.L	33.12	1792.89	15	3	1	Deamidation (NQ)
X12686|IGKV3-20*01|F|V-REGION|355..644|290	EIVLT(-18.01)QSPGTLSLSPGER.A	30.44	1864.99	18	2	2	Dehydration
X12686|IGKV3-20*01|F|V-REGION|355..644|290	R.ASQSVSSSYLAWYQQK(+42.01)PGQAPR.L	30.3	2480.21	22	3	1	Acetylation (K)
X12686|IGKV3-20*01|F|V-REGION|355..644|290	EIVLTQSPGTLSLSPGE(+21.98)R.A	29.2	1904.98	18	3	2	Sodium adduct
X12686|IGKV3-20*01|F|V-REGION|355..644|290	R.ATGIPDRFSGSGSGTDFTLTISR.L	28.97	2342.15	23	3	4
X12686|IGKV3-20*01|F|V-REGION|355..644|290	E(-18.01)IVLTQSPGTLSLSPGER.A	28.49	1864.99	18	2	3	Pyro-glu from E
X12686|IGKV3-20*01|F|V-REGION|355..644|290	R.ASQSVSSS(-15.99)YLAWYQQKPGQAPR.L	28.2	2422.2	22	3	1	Deoxy
X12686|IGKV3-20*01|F|V-REGION|355..644|290	R.LLIY(+42.01)GASSR.A	27.73	1020.56	9	2	1	Acetylation (TSCYH)
X12686|IGKV3-20*01|F|V-REGION|355..644|290	E.I(+163.05)VLTQSPGTLSLSPGER.A	27.39	1917	17	2	1	Phenethyl isothiocyanate
X12686|IGKV3-20*01|F|V-REGION|355..644|290	R.ASQSVSSSYLAWYQQK(+28.03)PGQAPR.L	25.17	2466.23	22	3	1	Dimethylation(KR)
X14614|IGLV7-43*01|F|V-REGION|414..707|294	R.FSGSLLGGK.A	34.47	864.471	9	2	5
X14616|IGLV2-23*01|F|V-REGION|276..573|298	K.LM(+15.99)IYEGSK(+42.01)RPSGVSNR.F	32.78	1850.93	16	3	2	Oxidation (M); Acetylation (K)
X17262|IGKV1D-13*01|F|V-REGION|322..608|287	AIQLTQSPSSLSASVGDRVTITC(+57.02)R.A	64.28	2546.31	24	3	4	Carbamidomethylation
X17262|IGKV1D-13*01|F|V-REGION|322..608|287	AIQLTQSPSSLSASVGDR.V	61.18	1815.93	18	2	9
X17262|IGKV1D-13*01|F|V-REGION|322..608|287	R.ASQGISSALAWYQQKPGKAPK.L	56.7	2215.17	21	3	4
X17262|IGKV1D-13*01|F|V-REGION|322..608|287	K.LLIYDASSLESGVPSR.F	50.97	1705.89	16	3	7
X17262|IGKV1D-13*01|F|V-REGION|322..608|287	K.LLIYDASS(+14.02)LESGVPSR.F	49.85	1719.9	16	2	12	Methylation(others)
X17262|IGKV1D-13*01|F|V-REGION|322..608|287	A.SVGDRVTITC(+57.02)R.A	27.3	1262.64	11	2	1	Carbamidomethylation
X17262|IGKV1D-13*01|F|V-REGION|322..608|287	K.LLIYDASSLE(+28.03)SGVPSR.F	26.15	1733.92	16	2	1	Ethylation
X17264|IGKV3D-11*01|F|V-REGION|312..598|287	EIVLTQSPATLSLSPGERATLSC(+57.02)R.A	64.83	2585.35	24	3	2	Carbamidomethylation
X17264|IGKV3D-11*01|F|V-REGION|312..598|287	R.LLIYDASNRATGIPAR.F	62.49	1729.95	16	3	12
X17264|IGKV3D-11*01|F|V-REGION|312..598|287	V.SSYLAWYQQKPGQAPR.L	60.72	1878.94	16	3	5
X17264|IGKV3D-11*01|F|V-REGION|312..598|287	EIVLTQSPATLSLSPGER.A	53.27	1897.02	18	2	12
X17264|IGKV3D-11*01|F|V-REGION|312..598|287	R.ASQGVSSYLAWYQQKPGQAPR.L	47.86	2321.16	21	3	3
X17264|IGKV3D-11*01|F|V-REGION|312..598|287	S.S(+114.04)YLAWYQQKPGQAPR.L	47.73	1905.95	15	2	5	Ubiquitin
X17264|IGKV3D-11*01|F|V-REGION|312..598|287	R.ASQGVS(-15.99)SYLAWYQQKPGQAPR.L	47.64	2305.16	21	3	2	Deoxy
X17264|IGKV3D-11*01|F|V-REGION|312..598|287	R.LLIYDASNR.A	47.41	1063.57	9	2	31
X17264|IGKV3D-11*01|F|V-REGION|312..598|287	S.YLAWYQQKPGQAPR.L	44.07	1704.87	14	2	9
X17264|IGKV3D-11*01|F|V-REGION|312..598|287	S.SYLAWYQQKPGQAPR.L	43.92	1791.91	15	3	1
X17264|IGKV3D-11*01|F|V-REGION|312..598|287	R.LLIYD(+14.02)ASNR.A	42.93	1077.58	9	2	8	Methylation(others)
X17264|IGKV3D-11*01|F|V-REGION|312..598|287	S.YLAW(+43.99)YQQKPGQAPR.L	36.1	1748.86	14	2	8	Carboxylation (DKW)
X17264|IGKV3D-11*01|F|V-REGION|312..598|287	R.LLIYD(-15.99)ASNR.A	35.6	1047.57	9	2	6	Deoxy
X17264|IGKV3D-11*01|F|V-REGION|312..598|287	R.A(+87.03)SQGVSSYLAWYQQKPGQAPR.L	34.03	2408.19	21	3	2	Glycidamide adduct
X17264|IGKV3D-11*01|F|V-REGION|312..598|287	S.SYLAWYQ(+.98)QKPGQAPR.L	33.12	1792.89	15	3	1	Deamidation (NQ)
X17264|IGKV3D-11*01|F|V-REGION|312..598|287	R.ASQGVS(+14.02)SYLAWYQQKPGQAPR.L	32.94	2335.17	21	3	1	Methylation(others)
X17264|IGKV3D-11*01|F|V-REGION|312..598|287	R.LLIYDASN(+30.01)R.A	32.45	1093.58	9	2	5	Hydroxymethyl
X17264|IGKV3D-11*01|F|V-REGION|312..598|287	R.LLIYD(+28.03)ASNR.A	30.56	1091.6	9	2	6	Ethylation
X17264|IGKV3D-11*01|F|V-REGION|312..598|287	E(+14.02)IVLTQSPATLSLSPGER.A	30.09	1911.03	18	2	2	Methylation(others)
X17264|IGKV3D-11*01|F|V-REGION|312..598|287	R.LLIYDASN(+30.01)RATGIPAR.F	28.84	1759.96	16	3	1	Hydroxymethyl
X17264|IGKV3D-11*01|F|V-REGION|312..598|287	R.LLIYD(+21.98)ASNR.A	28.03	1085.55	9	2	1	Sodium adduct
X17264|IGKV3D-11*01|F|V-REGION|312..598|287	E.IVLT(+117.00)QSPATLSLSPGER.A	26.8	1884.97	17	2	2	Phospho-propargylamine
X17264|IGKV3D-11*01|F|V-REGION|312..598|287	EIVLTQSPATLSLSPGE(+21.98)R.A	26.54	1919	18	3	1	Sodium adduct
X17264|IGKV3D-11*01|F|V-REGION|312..598|287	EIVLTQSPATLS(+44.01)LSPGER.A	26.12	1941.02	18	2	2	S-Ethylcystine from Serine
X17264|IGKV3D-11*01|F|V-REGION|312..598|287	E(-18.01)IVLTQSPATLSLSPGER.A	25.21	1879.01	18	2	1	Pyro-glu from E
X17264|IGKV3D-11*01|F|V-REGION|312..598|287	R.LLIY(+29.97)DASNR.A	24.97	1093.54	9	2	1	Quinone
X51887|IGKV1/OR2-108*01|ORF|V-REGION|322..608|287	T.LLIYAASSLQSGVPSR.F	63.32	1660.91	16	3	10
X51887|IGKV1/OR2-108*01|ORF|V-REGION|322..608|287	DIQVTQSPSSLSASVGDR.V	46.19	1845.91	18	2	3
X51887|IGKV1/OR2-108*01|ORF|V-REGION|322..608|287	L.LIYAASSLQSGVPSR.F	37.16	1547.83	15	2	3
X51887|IGKV1/OR2-108*01|ORF|V-REGION|322..608|287	T.L(+42.01)LIYAASSLQ(+.98)SGVPSR.F	30.48	1703.91	16	2	1	Acetylation (N-term); Deamidation (NQ)
X51887|IGKV1/OR2-108*01|ORF|V-REGION|322..608|287	A.SVGDRVTITC(+57.02)R.A	27.3	1262.64	11	2	1	Carbamidomethylation
X56178|IGLV3-19*01|F|V-REGION|201..490|290	S.SELTQDPAVSVALGQTVR.I	46.3	1869.98	18	2	14
X56178|IGLV3-19*01|F|V-REGION|201..490|290	R.SYYASWYQQK(+27.99)PGQAPVLVIYGK.N	36.71	2573.3	22	3	3	Formylation
X56178|IGLV3-19*01|F|V-REGION|201..490|290	S.ELTQDPAVSVALGQTVR.I	35.44	1782.95	17	2	4
X56178|IGLV3-19*01|F|V-REGION|201..490|290	R.ITC(+57.02)QGDSLR.S	31.05	1048.5	9	2	1	Carbamidomethylation
X56178|IGLV3-19*01|F|V-REGION|201..490|290	S.ELTQ(+15.00)DPAVSVALGQTVR.I	28.78	1797.95	17	2	1	Deamidation followed by a methylation
X56178|IGLV3-19*01|F|V-REGION|201..490|290	SSELTQDP(-30.01)AVSVALGQTVR.I	27.8	1927	19	2	1	Proline oxidation to pyrrolidinone
X56367|IGHV5-51*04|F|V-REGION|12..305|294	EVQLVQSGAEVK.K	43.88	1285.69	12	2	15
X56367|IGHV5-51*04|F|V-REGION|12..305|294	E(-18.01)VQLVQSGAEVK.K	38.81	1267.68	12	2	9	Pyro-glu from E
X56367|IGHV5-51*04|F|V-REGION|12..305|294	EVQLVQSGAEVKKPGESLK.I	32.13	2025.11	19	2	2
X56367|IGHV5-51*04|F|V-REGION|12..305|294	EVQLVQSGAEVK(+27.99).K	30.39	1313.68	12	2	2	Formylation
X56367|IGHV5-51*04|F|V-REGION|12..305|294	E(-18.01)VQLVQSGAEVKKPGESLK.I	27.89	2007.1	19	3	3	Pyro-glu from E
X59315|IGKV1-39*01|F|V-REGION|324..610|287	K.LLIYAASSLQSGVPSR.F	63.32	1660.91	16	3	10
X59315|IGKV1-39*01|F|V-REGION|324..610|287	DIQM(+15.99)TQSPSSLSASVGDR.V	54.31	1893.87	18	2	20	Oxidation (M)
X59315|IGKV1-39*01|F|V-REGION|324..610|287	R.ASQSISSYLNWYQQKPGKAPK.L	49.98	2380.22	21	4	1
X59315|IGKV1-39*01|F|V-REGION|324..610|287	DIQMTQSPSSLSASVGDR.V	43.13	1877.88	18	2	10
X59315|IGKV1-39*01|F|V-REGION|324..610|287	R.ASQSISSYLN(+.98)WYQQK.P	37.66	1802.85	15	2	3	Deamidation (NQ)
X59315|IGKV1-39*01|F|V-REGION|324..610|287	L.LIYAASSLQSGVPSR.F	37.16	1547.83	15	2	3
X59315|IGKV1-39*01|F|V-REGION|324..610|287	DIQMTQSPSSLSASVGDRVTITC(+57.02)R.A	34.4	2608.26	24	3	1	Carbamidomethylation
X59315|IGKV1-39*01|F|V-REGION|324..610|287	R.ASQSISSYLNWYQQKPGK(+27.99)AP.K	33.6	2280.12	20	3	1	Formylation
X59315|IGKV1-39*01|F|V-REGION|324..610|287	R.ASQSISSYLN(+.98)WYQQKPGKAPK(+27.99).L	31.06	2409.2	21	3	1	Deamidation (NQ); Formylation
X59315|IGKV1-39*01|F|V-REGION|324..610|287	K.L(+42.01)LIYAASSLQ(+.98)SGVPSR.F	30.48	1703.91	16	2	1	Acetylation (N-term); Deamidation (NQ)
X59315|IGKV1-39*01|F|V-REGION|324..610|287	R.ASQSISSYLNWYQQKPGKAPK(+27.99).L	27.85	2408.21	21	4	1	Formylation
X59315|IGKV1-39*01|F|V-REGION|324..610|287	S.YLNWYQQKPGK.A	27.61	1423.72	11	3	1
X59315|IGKV1-39*01|F|V-REGION|324..610|287	A.SVGDRVTITC(+57.02)R.A	27.3	1262.64	11	2	1	Carbamidomethylation
X59315|IGKV1-39*01|F|V-REGION|324..610|287	R.ASQSISSYLNWYQQK(+397.24)PG.K	26.77	2353.18	17	3	1	LeumethylArgGlyGly
X59315|IGKV1-39*01|F|V-REGION|324..610|287	S.YLNWYQQKPGKAPK.L	25.99	1719.91	14	3	1
X59315|IGKV1-39*01|F|V-REGION|324..610|287	K.LLIYAASS(-18.01)LQSGVPS(+79.97)R.F	25.9	1722.87	16	3	1	Dehydration; Phosphorylation (STY)
X59315|IGKV1-39*01|F|V-REGION|324..610|287	K.LLIYAASS(-18.01)LQS(+79.97)GVPSR.F	25.86	1722.87	16	3	1	Dehydration; Phosphorylation (STY)
X59316|IGKV1-37*01|ORF|V-REGION|546..832|287	DIQLTQSPSSLSASVGDR.V	42.59	1859.92	18	2	7
X59316|IGKV1-37*01|ORF|V-REGION|546..832|287	K.LLIYSASNLQSGVPSR.F	35.99	1703.92	16	3	5
X59316|IGKV1-37*01|ORF|V-REGION|546..832|287	A.SVGDRVTITC(+57.02)R.V	27.3	1262.64	11	2	1	Carbamidomethylation
X59316|IGKV1-37*01|ORF|V-REGION|546..832|287	DIQ(+.98)LTQ(+.98)SPSSLSASVGDR.V	25.97	1861.89	18	2	1	Deamidation (NQ)
X59318|IGKV1-39*02|P|V-REGION|841..1127|287	K.LLIYAASSLQSGVPSR.F	63.32	1660.91	16	3	10
X59318|IGKV1-39*02|P|V-REGION|841..1127|287	R.ASQSISSYLNWYQQKPGKAPK.L	49.98	2380.22	21	4	1
X59318|IGKV1-39*02|P|V-REGION|841..1127|287	R.ASQSISSYLN(+.98)WYQQK.P	37.66	1802.85	15	2	3	Deamidation (NQ)
X59318|IGKV1-39*02|P|V-REGION|841..1127|287	L.LIYAASSLQSGVPSR.F	37.16	1547.83	15	2	3
X59318|IGKV1-39*02|P|V-REGION|841..1127|287	R.ASQSISSYLNWYQQKPGK(+27.99)AP.K	33.6	2280.12	20	3	1	Formylation
X59318|IGKV1-39*02|P|V-REGION|841..1127|287	R.ASQSISSYLN(+.98)WYQQKPGKAPK(+27.99).L	31.06	2409.2	21	3	1	Deamidation (NQ); Formylation
X59318|IGKV1-39*02|P|V-REGION|841..1127|287	K.L(+42.01)LIYAASSLQ(+.98)SGVPSR.F	30.48	1703.91	16	2	1	Acetylation (N-term); Deamidation (NQ)
X59318|IGKV1-39*02|P|V-REGION|841..1127|287	R.ASQSISSYLNWYQQKPGKAPK(+27.99).L	27.85	2408.21	21	4	1	Formylation
X59318|IGKV1-39*02|P|V-REGION|841..1127|287	S.YLNWYQQKPGK.A	27.61	1423.72	11	3	1
X59318|IGKV1-39*02|P|V-REGION|841..1127|287	A.SVGDRVTITC(+57.02)R.A	27.3	1262.64	11	2	1	Carbamidomethylation
X59318|IGKV1-39*02|P|V-REGION|841..1127|287	R.ASQSISSYLNWYQQK(+397.24)PG.K	26.77	2353.18	17	3	1	LeumethylArgGlyGly
X59318|IGKV1-39*02|P|V-REGION|841..1127|287	S.YLNWYQQKPGKAPK.L	25.99	1719.91	14	3	1
X59318|IGKV1-39*02|P|V-REGION|841..1127|287	K.LLIYAASS(-18.01)LQSGVPS(+79.97)R.F	25.9	1722.87	16	3	1	Dehydration; Phosphorylation (STY)
X59318|IGKV1-39*02|P|V-REGION|841..1127|287	K.LLIYAASS(-18.01)LQS(+79.97)GVPSR.F	25.86	1722.87	16	3	1	Dehydration; Phosphorylation (STY)
X60503|IGHV1-18*02|F|V-REGION|142..417|276	T.SYGISWVR.Q	34.43	966.492	8	2	4
X60503|IGHV1-18*02|F|V-REGION|142..417|276	R.VTM(+15.99)TTDTSTSTAYM(+15.99)ELR.S	30.17	1938.86	17	2	4	Oxidation (M)
X62110|IGHV7-4-1*02|F|V-REGION|158..453|296	K.AEDTAVYYC(+57.02)AR	33.2	1317.57	11	2	6	Carbamidomethylation
X62110|IGHV7-4-1*02|F|V-REGION|158..453|296	Q(+.98)VQLVQSGSELKKPGASVK(+42.01).V	30.35	2025.11	19	4	2	Deamidation (NQ); Acetylation (K)
X62110|IGHV7-4-1*02|F|V-REGION|158..453|296	Q(+.98)VQLVQSGSELK(+42.01)KPGASVK.V	24.91	2025.11	19	3	1	Deamidation (NQ); Acetylation (K)
X63395|IGKV2D-18*01|P|V-REGION|785..1084|300	R.FSGVPDRFSGSGSGSDFTLK(+42.01).I	31.81	2088.98	20	3	1	Acetylation (K)
X63397|IGKV2-28*01|F|V-REGION|739..1040|302	R.FSGSGSGTDFTLK.I	59.21	1302.61	13	2	6
X63397|IGKV2-28*01|F|V-REGION|739..1040|302	DIVM(+15.99)TQSPLSLPVTPGEPASISC(+57.02)R.S	42.11	2570.27	24	3	1	Oxidation (M); Carbamidomethylation
X63397|IGKV2-28*01|F|V-REGION|739..1040|302	R.FSGSGSGTDFTLK(+42.02)IS.R	39.61	1544.75	15	2	1	Guanidination
X63397|IGKV2-28*01|F|V-REGION|739..1040|302	R.ASGVPDRFSGSGSGTDFTLK.I	39.19	1984.95	20	2	9
X63397|IGKV2-28*01|F|V-REGION|739..1040|302	DIVM(+15.99)TQSPLSLPVTPGE(+53.92)PASISC(+57.02)R.S	28.37	2624.19	24	4	1	Oxidation (M); Replacement of 2 protons by iron; Carbamidomethylation
X63397|IGKV2-28*01|F|V-REGION|739..1040|302	L.SLPVTPGEPASISC(+57.02)R.S	27.26	1569.78	15	2	1	Carbamidomethylation
X63402|IGKV2D-30*01|F|V-REGION|993..1294|302	R.FSGSGSGTDFTLK.I	59.21	1302.61	13	2	6
X63402|IGKV2D-30*01|F|V-REGION|993..1294|302	R.FSGSGSGTDFTLK(+42.02)IS.R	39.61	1544.75	15	2	1	Guanidination
X63402|IGKV2D-30*01|F|V-REGION|993..1294|302	DVVMTQSPLSLPVTLGQPASISC(+57.02)R.S	26.16	2555.31	24	3	1	Carbamidomethylation
X63403|IGKV2-30*01|F|V-REGION|1384..1685|302	R.FSGSGSGTDFTLK.I	59.21	1302.61	13	2	6
X63403|IGKV2-30*01|F|V-REGION|1384..1685|302	R.FSGSGSGTDFTLK(+42.02)IS.R	39.61	1544.75	15	2	1	Guanidination
X63403|IGKV2-30*01|F|V-REGION|1384..1685|302	DVVMTQSPLSLPVTLGQPASISC(+57.02)R.S	26.16	2555.31	24	3	1	Carbamidomethylation
X70197|IGHV3-73*01|F|V-REGION|684..985|302	K.LSC(+57.02)AASGFTFSGSA(+28.03).M	39.32	1389.62	14	2	3	Carbamidomethylation; Ethylation
X70197|IGHV3-73*01|F|V-REGION|684..985|302	K.LSC(+57.02)AASGFTFSGS(-18.01)AM(+15.99)HWVRQA.S	32.92	2268.02	21	3	1	Carbamidomethylation; Dehydration; Oxidation (M)
X70197|IGHV3-73*01|F|V-REGION|684..985|302	K.GLEWVGR.I	32.05	815.429	7	2	7
X70197|IGHV3-73*01|F|V-REGION|684..985|302	EVQLVESGGGLVQPGGSLK.L	29.46	1852.99	19	2	2
X71966|IGLV3-21*01|F|V-REGION|688..977|290	S.YVLTQPPSVSVAPGK.T	50.16	1541.85	15	2	13
X71966|IGLV3-21*01|F|V-REGION|688..977|290	R.FSGSNSGNTATLTISR.V	47.66	1611.79	16	2	22
X71966|IGLV3-21*01|F|V-REGION|688..977|290	S.YVLTQPPSVSVAPGKTAR.I	45.75	1870.03	18	2	10
X71966|IGLV3-21*01|F|V-REGION|688..977|290	R.FSGSN(+.98)SGNTATLTISR.V	44.92	1612.77	16	2	4	Deamidation (NQ)
X71966|IGLV3-21*01|F|V-REGION|688..977|290	S.YVLTQPPSVS(+14.02)VAPGK.T	39.63	1555.86	15	2	1	Methylation(others)
X71966|IGLV3-21*01|F|V-REGION|688..977|290	R.FSGSNSGNTATLTIS(+14.02)R.V	39.62	1625.8	16	2	2	Methylation(others)
X71966|IGLV3-21*01|F|V-REGION|688..977|290	Y.V(+87.03)LTQPPSVSVAPGK.T	36.08	1465.81	14	2	4	Glycidamide adduct
X71966|IGLV3-21*01|F|V-REGION|688..977|290	SYVLTQPPSVSVAPGK.T	36.04	1628.88	16	2	4
X72812|IGKV3-7*02|ORF|V-REGION|363..652|290	R.LLIYGASTR.A	41.99	992.565	9	2	38
X72812|IGKV3-7*02|ORF|V-REGION|363..652|290	S.Y(+27.99)LSWYQQKPGQAPR.L	38.64	1748.86	14	2	1	Formylation
X72812|IGKV3-7*02|ORF|V-REGION|363..652|290	R.ASQSVSSSYLS(-18.01)WYQQKPGQAPR.L	34.98	2436.18	22	3	2	Dehydration
X72812|IGKV3-7*02|ORF|V-REGION|363..652|290	R.LLIY(+42.01)GASTR.A	33.31	1034.58	9	2	2	Acetylation (TSCYH)
X72812|IGKV3-7*02|ORF|V-REGION|363..652|290	R.ASQSVSSSY(+31.99)LSWYQQKPGQAPR.L	33.05	2486.18	22	3	1	Dihydroxy
X72812|IGKV3-7*02|ORF|V-REGION|363..652|290	R.ASQSVSSS(-18.01)YLSWYQQKPGQAPR.L	30.41	2436.18	22	3	2	Dehydration
X72812|IGKV3-7*02|ORF|V-REGION|363..652|290	R.ASQSVSSSY(-18.01)LSWYQQKPGQAPR.L	27.77	2436.18	22	3	1	Dehydration
X72812|IGKV3-7*02|ORF|V-REGION|363..652|290	R.ASQSVSSSYLSWYQQKPGQAP(+17.03).R	25.26	2315.12	21	3	1	Replacement of proton with ammonium ion
X72812|IGKV3-7*02|ORF|V-REGION|363..652|290	G.Q(+42.01)APRLLIYGASTR.A	24.87	1486.83	13	3	1	Acetylation (N-term)
X74459|IGKV3/OR2-268*01|ORF|V-REGION|370..659|290	EIVMTQSPATLSLSPGER.A	43.78	1914.97	18	2	3
X74459|IGKV3/OR2-268*01|ORF|V-REGION|370..659|290	R.LLIYGASTR.A	41.99	992.565	9	2	38
X74459|IGKV3/OR2-268*01|ORF|V-REGION|370..659|290	S.Y(+27.99)LSWYQQKPGQAPR.L	38.64	1748.86	14	2	1	Formylation
X74459|IGKV3/OR2-268*01|ORF|V-REGION|370..659|290	R.ASQSVSSSYLS(-18.01)WYQQKPGQAPR.L	34.98	2436.18	22	3	2	Dehydration
X74459|IGKV3/OR2-268*01|ORF|V-REGION|370..659|290	R.LLIY(+42.01)GASTR.A	33.31	1034.58	9	2	2	Acetylation (TSCYH)
X74459|IGKV3/OR2-268*01|ORF|V-REGION|370..659|290	R.ASQSVSSSY(+31.99)LSWYQQKPGQAPR.L	33.05	2486.18	22	3	1	Dihydroxy
X74459|IGKV3/OR2-268*01|ORF|V-REGION|370..659|290	R.ASQSVSSS(-18.01)YLSWYQQKPGQAPR.L	30.41	2436.18	22	3	2	Dehydration
X74459|IGKV3/OR2-268*01|ORF|V-REGION|370..659|290	R.ASQSVSSSY(-18.01)LSWYQQKPGQAPR.L	27.77	2436.18	22	3	1	Dehydration
X74459|IGKV3/OR2-268*01|ORF|V-REGION|370..659|290	EIVM(+15.99)TQSPATLSLSPGER.A	26.29	1930.97	18	2	2	Oxidation (M)
X74459|IGKV3/OR2-268*01|ORF|V-REGION|370..659|290	R.ASQSVSSSYLSWYQQKPGQAP(+17.03).R	25.26	2315.12	21	3	1	Replacement of proton with ammonium ion
X74459|IGKV3/OR2-268*01|ORF|V-REGION|370..659|290	G.Q(+42.01)APRLLIYGASTR.A	24.87	1486.83	13	3	1	Acetylation (N-term)
X92206|IGHV3-72*01|F|V-REGION|247..548|302	R.QAPGKGLEWVGR.T	56.21	1296.69	12	3	10
X92206|IGHV3-72*01|F|V-REGION|247..548|302	EVQLVESGGGLVQPGGSLR.L	49.16	1881	19	3	26
X92206|IGHV3-72*01|F|V-REGION|247..548|302	R.Q(-17.03)APGKGLEWVGR.T	39.14	1279.67	12	2	3	Pyro-glu from Q
X92206|IGHV3-72*01|F|V-REGION|247..548|302	K.ANS(+14.02)YTTEYAASVK.G	38.47	1417.67	13	2	1	Methylation(others)
X92206|IGHV3-72*01|F|V-REGION|247..548|302	E.V(+71.04)QLVESGGGLVQPGGSLR.L	38.43	1822.99	18	3	13	Propionamide (K X@N-term)
X92206|IGHV3-72*01|F|V-REGION|247..548|302	R.N(+56.06)KANSYTTEYAASVK.G	37.18	1701.86	15	3	1	Diethylation
X92206|IGHV3-72*01|F|V-REGION|247..548|302	H.YMDWVR.Q	32.72	868.39	6	2	2
X92206|IGHV3-72*01|F|V-REGION|247..548|302	R.Q(+42.01)(+.98)APGK(+14.02)GLEWVGR.T	32.71	1353.7	12	2	2	Acetylation (N-term); Deamidation (NQ); Methylation(KR)
X92206|IGHV3-72*01|F|V-REGION|247..548|302	Q.LVESGGGLVQPGGSLR.L	32.44	1524.83	16	2	4
X92206|IGHV3-72*01|F|V-REGION|247..548|302	K.GLEWVGR.T	32.05	815.429	7	2	7
X92206|IGHV3-72*01|F|V-REGION|247..548|302	E(+43.99)VQLVESGGGLVQPGGSLR.L	31.81	1924.99	19	2	5	Carboxylation (E)
X92206|IGHV3-72*01|F|V-REGION|247..548|302	E(-18.01)VQLVESGGGLVQPGGSLR.L	30.63	1862.98	19	2	6	Pyro-glu from E
X92206|IGHV3-72*01|F|V-REGION|247..548|302	EVQLVE(+21.98)SGGGLVQPGGSLR.L	30.04	1902.98	19	3	4	Sodium adduct
X92206|IGHV3-72*01|F|V-REGION|247..548|302	K.A(+56.06)NSYTTEYAASVK.G	29.93	1459.72	13	2	1	Diethylation
X92206|IGHV3-72*01|F|V-REGION|247..548|302	Q.LVESGGGLVQ(+.98)PGGSLR.L	29.33	1525.81	16	2	4	Deamidation (NQ)
X92206|IGHV3-72*01|F|V-REGION|247..548|302	E(+71.04)VQLVESGGGLVQPGGSLR.L	26.61	1952.03	19	2	1	Propionamide (K X@N-term)
X92206|IGHV3-72*01|F|V-REGION|247..548|302	EVQLVE(+37.95)SGGGLVQPGGSLR.L	26.07	1918.94	19	3	1	Replacement of 2 protons by calcium
X92206|IGHV3-72*01|F|V-REGION|247..548|302	E(+27.99)VQ(+.98)LVESGGGLVQPGGSLR.L	25.53	1909.97	19	2	1	Formylation (Protein N-term); Deamidation (NQ)
X92206|IGHV3-72*01|F|V-REGION|247..548|302	R.QAPGKGLEW(+13.98)VGR.T	25.44	1310.67	12	2	1	Tryptophan oxidation to oxolactone
X92232|IGHV4-4*02|F|V-REGION|140..435|296	S.SVTAADTAVYYC(+57.02)AR	54.84	1546.71	14	2	3	Carbamidomethylation
X92232|IGHV4-4*02|F|V-REGION|140..435|296	Q(-17.03)VQLQESGPGLVK.P	45.52	1364.73	13	2	5	Pyro-glu from Q
X92232|IGHV4-4*02|F|V-REGION|140..435|296	K.LSSVTAADTAVYYC(+57.02)AR	44.53	1746.82	16	2	7	Carbamidomethylation
X92232|IGHV4-4*02|F|V-REGION|140..435|296	S.N(+.98)WWSWVR.Q	29.97	1033.48	7	2	3	Deamidation (NQ)
X92238|IGHV2-70*03|F|V-REGION|144..433|290	K.ALEWLAR.I	35.66	857.476	7	2	4
X92245|IGHV2-70*08|F|V-REGION|144..433|290	K.ALEWLAR.I	35.66	857.476	7	2	4
X92253|IGHV4-4*04|F|V-REGION|140..426|287	S.N(+.98)WWSWVR.Q	29.97	1033.48	7	2	3	Deamidation (NQ)
X92254|IGHV4-4*05|F|V-REGION|140..426|287	S.N(+.98)WWSWVR.Q	29.97	1033.48	7	2	3	Deamidation (NQ)
X92287|IGHV3-11*03|F|V-REGION|1..294|294	Q(+.98)VQLLESGGGLVKPGGSLR.L	55.19	1895.05	19	2	5	Deamidation (NQ)
X92287|IGHV3-11*03|F|V-REGION|1..294|294	K.NSLYLQM(+15.99)NSLR.A	43.38	1353.67	11	2	5	Oxidation (M)
X92287|IGHV3-11*03|F|V-REGION|1..294|294	QVQ(+.98)LLESGGGLVKPGGSLR.L	41.32	1895.05	19	3	1	Deamidation (NQ)
X92287|IGHV3-11*03|F|V-REGION|1..294|294	V.Q(+226.08)LLESGGGLVKPGGSLR.L	39.14	1893.01	17	2	2	Biotinylation
X92287|IGHV3-11*03|F|V-REGION|1..294|294	R.LSC(+57.02)AASGFTFSDYYMSWIR.Q	36.56	2260.99	19	3	6	Carbamidomethylation
X92287|IGHV3-11*03|F|V-REGION|1..294|294	Q(+.98)VQLLESGGGLVK(+27.99)PGGSLR.L	34.04	1923.04	19	3	2	Deamidation (NQ); Formylation
X92287|IGHV3-11*03|F|V-REGION|1..294|294	R.AEDTAVYYC(+57.02)AR	33.2	1317.57	11	2	6	Carbamidomethylation
X92287|IGHV3-11*03|F|V-REGION|1..294|294	Q(+.98)VQLLESGGGLVK(+28.03)PGGSLR.L	33.03	1923.08	19	3	1	Deamidation (NQ); Dimethylation(KR)
X92287|IGHV3-11*03|F|V-REGION|1..294|294	L.ESGGGLVKPGGSLR.L	32.41	1312.71	14	2	4
X92287|IGHV3-11*03|F|V-REGION|1..294|294	R.LSC(+57.02)AASGFTFSDYYM(+15.99)SWIR.Q	28.76	2276.99	19	2	1	Carbamidomethylation; Oxidation (M)
X92290|IGHV7-4-1*03|F|V-REGION|1..274|274	Q(+.98)VQLVQSGSELKKPGASVK(+42.01).V	30.35	2025.11	19	4	2	Deamidation (NQ); Acetylation (K)
X92290|IGHV7-4-1*03|F|V-REGION|1..274|274	Q(+.98)VQLVQSGSELK(+42.01)KPGASVK.V	24.91	2025.11	19	3	1	Deamidation (NQ); Acetylation (K)
X97463|IGLV3-13*01|P|V-REGION|1..284|284	R.FSGSTSGNTTALTISR.V	34.73	1598.79	16	2	3
X97473|IGLV3-9*01|F|V-REGION|1..285|285	S.YELTQPLSVSVALGQTAR.I	61.6	1932.03	18	2	6
X97473|IGLV3-9*01|F|V-REGION|1..285|285	R.FSGSNSGNTATLTISR.A	47.66	1611.79	16	2	22
X97473|IGLV3-9*01|F|V-REGION|1..285|285	R.FSGSN(+.98)SGNTATLTISR.A	44.92	1612.77	16	2	4	Deamidation (NQ)
X97473|IGLV3-9*01|F|V-REGION|1..285|285	S.K(+42.01)(+42.01)N(+.98)VHWYQ(+.98)Q(+.98)KPGQ(+.98)APVLVIYR.D	43.53	2511.28	20	4	4	Acetylation (K); Acetylation (N-term); Deamidation (NQ)
X97473|IGLV3-9*01|F|V-REGION|1..285|285	R.FSGSNSGNTATLTIS(+14.02)R.A	39.62	1625.8	16	2	2	Methylation(others)
Y12412|IGLV2-14*03|F|V-REGION|1..274|274	K.LM(+15.99)IYDVSNRPSGVSNR.F	37.85	1822.9	16	3	9	Oxidation (M)
Y12415|IGLV2-11*03|F|V-REGION|1..274|274	K.LM(+15.99)IYDVSK.R	45.99	983.5	8	2	3	Oxidation (M)
Y12415|IGLV2-11*03|F|V-REGION|1..274|274	K.LMIYDVSK.R	38.23	967.505	8	2	4
Y12415|IGLV2-11*03|F|V-REGION|1..274|274	K.LM(+15.99)IYDVSKR(+.98)PSGVPDR.F	33.46	1848.94	16	3	1	Oxidation (M); Deamidation (R)
Y12415|IGLV2-11*03|F|V-REGION|1..274|274	K.LM(+15.99)IYDVSKRPSGVPDR(+.98).F	31.5	1848.94	16	3	1	Oxidation (M); Deamidation (R)
Y14865|IGKV1-NL1*01|F|V-REGION|351..637|287	DIQM(+15.99)TQSPSSLSASVGDR.V	54.31	1893.87	18	2	20	Oxidation (M)
Y14865|IGKV1-NL1*01|F|V-REGION|351..637|287	R.ASQGISNS(-15.99)LAWYQQKPGKAPK.L	53.92	2242.19	21	4	5	Deoxy
Y14865|IGKV1-NL1*01|F|V-REGION|351..637|287	DIQMTQSPSSLSASVGDR.V	43.13	1877.88	18	2	10
Y14865|IGKV1-NL1*01|F|V-REGION|351..637|287	K.LLLYAASR.L	42.56	905.533	8	2	6
Y14865|IGKV1-NL1*01|F|V-REGION|351..637|287	DIQMTQSPSSLSASVGDRVTITC(+57.02)R.A	34.4	2608.26	24	3	1	Carbamidomethylation
Y14865|IGKV1-NL1*01|F|V-REGION|351..637|287	R.ASQGIS(-15.99)NSLAWYQQKPGKAPK.L	30.65	2242.19	21	4	1	Deoxy
Y14865|IGKV1-NL1*01|F|V-REGION|351..637|287	S.N(+27.99)SLAWYQQKPGKAPK.L	29.97	1742.91	15	3	1	Formylation
Y14865|IGKV1-NL1*01|F|V-REGION|351..637|287	R.ASQGISNSLAWYQQKPGKAPK.L	29.63	2258.18	21	4	3
Y14865|IGKV1-NL1*01|F|V-REGION|351..637|287	A.SVGDRVTITC(+57.02)R.A	27.3	1262.64	11	2	1	Carbamidomethylation
Y14865|IGKV1-NL1*01|F|V-REGION|351..637|287	R.ASQGISNS(-15.99)LAWYQQKPGK.A	26.58	1946	18	2	1	Deoxy
Y14865|IGKV1-NL1*01|F|V-REGION|351..637|287	S.N(+27.99)SLAWYQQKPGK.A	26.22	1446.73	12	3	1	Formylation
Y14865|IGKV1-NL1*01|F|V-REGION|351..637|287	R.ASQGISNS(-18.01)LAWYQQK(+14.02)PGKAPK.L	26.21	2254.19	21	3	1	Dehydration; Methylation(KR)
Y14865|IGKV1-NL1*01|F|V-REGION|351..637|287	R.A(+43.01)SQGISNSLAWYQQK.P	25.66	1722.83	15	2	2	Carbamylation
Z00006|IGKV1-13*02|F|V-REGION|939..1225|287	AIQLTQSPSSLSASVGDRVTITC(+57.02)R.A	64.28	2546.31	24	3	4	Carbamidomethylation
Z00006|IGKV1-13*02|F|V-REGION|939..1225|287	AIQLTQSPSSLSASVGDR.V	61.18	1815.93	18	2	9
Z00006|IGKV1-13*02|F|V-REGION|939..1225|287	R.ASQGISSALAWYQQKPGKAPK.L	56.7	2215.17	21	3	4
Z00006|IGKV1-13*02|F|V-REGION|939..1225|287	K.LLIYDASSLESGVPSR.F	50.97	1705.89	16	3	7
Z00006|IGKV1-13*02|F|V-REGION|939..1225|287	K.LLIYDASS(+14.02)LESGVPSR.F	49.85	1719.9	16	2	12	Methylation(others)
Z00006|IGKV1-13*02|F|V-REGION|939..1225|287	A.SVGDRVTITC(+57.02)R.A	27.3	1262.64	11	2	1	Carbamidomethylation
Z00006|IGKV1-13*02|F|V-REGION|939..1225|287	K.LLIYDASSLE(+28.03)SGVPSR.F	26.15	1733.92	16	2	1	Ethylation
Z00023|IGKV4-1*01|F|V-REGION|377..681|305	DIVM(+15.99)TQSPDSLAVSLGER.A	57.07	1932.95	18	2	23	Oxidation (M)
Z00023|IGKV4-1*01|F|V-REGION|377..681|305	DIVMTQSPDSLAVSLGER.A	52.02	1916.95	18	2	28
Z00023|IGKV4-1*01|F|V-REGION|377..681|305	K.LLIYWASTR.E	47.79	1121.62	9	2	6
Z00023|IGKV4-1*01|F|V-REGION|377..681|305	DIVM(+15.99)TQSPD(+21.98)SLAVSLGER.A	47.31	1954.93	18	3	2	Oxidation (M); Sodium adduct
Z00023|IGKV4-1*01|F|V-REGION|377..681|305	K.NYLAWYQQKPGQPPK.L	46.64	1816.93	15	3	8
Z00023|IGKV4-1*01|F|V-REGION|377..681|305	DIVM(+15.99)TQSPD(+14.02)SLAVSLGER.A	39.12	1946.96	18	2	6	Oxidation (M); Methylation(others)
Z00023|IGKV4-1*01|F|V-REGION|377..681|305	P.G(+87.03)QPPKLLIYWASTR.E	38.51	1715.94	14	3	5	Glycidamide adduct
Z00023|IGKV4-1*01|F|V-REGION|377..681|305	DIVMTQSPDSLAVSLGER(+14.02).A	30.17	1930.97	18	2	1	Methylation(KR)
Z00023|IGKV4-1*01|F|V-REGION|377..681|305	D(+15.99)IVM(+15.99)TQSPDSLAVSLGER.A	29.24	1948.94	18	2	1	Oxidation or Hydroxylation; Oxidation (M)
Z00023|IGKV4-1*01|F|V-REGION|377..681|305	D(+41.03)IVM(+15.99)TQSPDSLAVSLGER.A	27.69	1973.97	18	2	1	Amidination of lysines or N-terminal amines with methyl acetimidate; Oxidation (M)
Z00023|IGKV4-1*01|F|V-REGION|377..681|305	K.LLIYWAS(+114.04).T	25.97	978.518	7	2	1	Ubiquitin
Z12345|IGHV3/OR16-10*02|ORF|V-REGION|1..291|291	EVQLVQSGGGLVQPGGSLR.L	65.8	1880.01	19	2	6
Z12345|IGHV3/OR16-10*02|ORF|V-REGION|1..291|291	K.NSLYLQM(+15.99)NSLR.A	43.38	1353.67	11	2	5	Oxidation (M)
Z12345|IGHV3/OR16-10*02|ORF|V-REGION|1..291|291	E(+14.02)VQLVQSGGGLVQPGGSLR.L	40.41	1894.03	19	3	3	Methylation(others)
Z12345|IGHV3/OR16-10*02|ORF|V-REGION|1..291|291	Q.LVQ(+.98)SGGGLVQPGGSLR.L	39.87	1524.83	16	2	2	Deamidation (NQ)
Z12345|IGHV3/OR16-10*02|ORF|V-REGION|1..291|291	E(+42.01)VQLVQS(-18.01)GGGLVQPGGSLR.L	32.31	1904.01	19	3	3	Acetylation (Protein N-term); Dehydration
Z12345|IGHV3/OR16-10*02|ORF|V-REGION|1..291|291	EVQLVQS(+14.02)GGGLVQPGGSLR.L	30.96	1894.03	19	2	1	Methylation(others)
Z12345|IGHV3/OR16-10*02|ORF|V-REGION|1..291|291	EVQLVQ(+.98)SGGGLVQPGGSLR.L	28.76	1881	19	2	2	Deamidation (NQ)
Z27502|IGHV2-70*05|F|V-REGION|1..237|237	K.ALEWLAR.I	35.66	857.476	7	2	4
Z29606|IGHV3/OR16-9*01|ORF|V-REGION|1..294|294	EVQLVESGGGLVQPGGSLR.L	49.16	1881	19	3	26
Z29606|IGHV3/OR16-9*01|ORF|V-REGION|1..294|294	K.NSLYLQM(+15.99)NSLR.A	43.38	1353.67	11	2	5	Oxidation (M)
Z29606|IGHV3/OR16-9*01|ORF|V-REGION|1..294|294	E.V(+71.04)QLVESGGGLVQPGGSLR.L	38.43	1822.99	18	3	13	Propionamide (K X@N-term)
Z29606|IGHV3/OR16-9*01|ORF|V-REGION|1..294|294	R.LSC(+57.02)AASGFTFSNHYTS(+93.98)WVR.Q	34.29	2283.98	19	3	1	Carbamidomethylation; O-Methylphosphorylation
Z29606|IGHV3/OR16-9*01|ORF|V-REGION|1..294|294	R.LSC(+57.02)AASGFTFSN(+28.03).H	33.72	1288.58	12	2	2	Carbamidomethylation; Ethylation
Z29606|IGHV3/OR16-9*01|ORF|V-REGION|1..294|294	Q.LVESGGGLVQPGGSLR.L	32.44	1524.83	16	2	4
Z29606|IGHV3/OR16-9*01|ORF|V-REGION|1..294|294	E(+43.99)VQLVESGGGLVQPGGSLR.L	31.81	1924.99	19	2	5	Carboxylation (E)
Z29606|IGHV3/OR16-9*01|ORF|V-REGION|1..294|294	EVQLVE(+21.98)SGGGLVQPGGSLR.L	30.04	1902.98	19	3	4	Sodium adduct
Z29606|IGHV3/OR16-9*01|ORF|V-REGION|1..294|294	E(+71.04)VQLVESGGGLVQPGGSLR.L	26.61	1952.03	19	2	1	Propionamide (K X@N-term)
Z29607|IGHV3/OR16-10*01|ORF|V-REGION|1..291|291	K.NSLYLQM(+15.99)NSLR.A	43.38	1353.67	11	2	5	Oxidation (M)
Z29607|IGHV3/OR16-10*01|ORF|V-REGION|1..291|291	EVQLVQ(+15.00)SGGGLVHPGGSLR.L	37.96	1904.01	19	3	1	Deamidation followed by a methylation
Z29607|IGHV3/OR16-10*01|ORF|V-REGION|1..291|291	EVQ(+.98)LVQSGGGLVHPGGSLR.L	33.05	1890	19	3	1	Deamidation (NQ)
Z29979|IGHV3-72*02|F|V-REGION|1..165|165	R.QAPGKGLEWVGR.T	56.21	1296.69	12	3	10
Z29979|IGHV3-72*02|F|V-REGION|1..165|165	R.Q(-17.03)APGKGLEWVGR.T	39.14	1279.67	12	2	3	Pyro-glu from Q
Z29979|IGHV3-72*02|F|V-REGION|1..165|165	K.ANS(+14.02)YTTEYAASVK.G	38.47	1417.67	13	2	1	Methylation(others)
Z29979|IGHV3-72*02|F|V-REGION|1..165|165	R.N(+56.06)KANSYTTEYAASVK.G	37.18	1701.86	15	3	1	Diethylation
Z29979|IGHV3-72*02|F|V-REGION|1..165|165	H.YMDWVR.Q	32.72	868.39	6	2	2
Z29979|IGHV3-72*02|F|V-REGION|1..165|165	K.GLEWVGR.T	32.05	815.429	7	2	7
Z29979|IGHV3-72*02|F|V-REGION|1..165|165	K.A(+56.06)NSYTTEYAASVK.G	29.93	1459.72	13	2	1	Diethylation
Z29979|IGHV3-72*02|F|V-REGION|1..165|165	R.QAPGKGLEW(+13.98)VGR.T	25.44	1310.67	12	2	1	Tryptophan oxidation to oxolactone
Z73643|IGLV2-33*01|ORF|V-REGION|1..297|297	R.LLIYNVNT.R	29.65	948.528	8	2	1
Z73643|IGLV2-33*01|ORF|V-REGION|1..297|297	R.LLIYN(+.98)VNTR.P	26.11	1105.61	9	2	2	Deamidation (NQ)
Z73650|IGLV8-61*01|F|V-REGION|1..296|296	R.SSGVPDRFSGSILGNK.A	45.74	1619.83	16	3	4
Z73654|IGLV1-44*01|F|V-REGION|1..296|296	S.NTVNWYQQLPGTAPK.L	42.87	1715.86	15	2	4
Z73657|IGLV2-11*01|F|V-REGION|1..297|297	K.LM(+15.99)IYDVSK.R	45.99	983.5	8	2	3	Oxidation (M)
Z73657|IGLV2-11*01|F|V-REGION|1..297|297	Q(-17.03)SALTQPR.S	39.45	882.456	8	2	10	Pyro-glu from Q
Z73657|IGLV2-11*01|F|V-REGION|1..297|297	K.LMIYDVSK.R	38.23	967.505	8	2	4
Z73657|IGLV2-11*01|F|V-REGION|1..297|297	K.LM(+15.99)IYDVSKR(+.98)PSGVPDR.F	33.46	1848.94	16	3	1	Oxidation (M); Deamidation (R)
Z73657|IGLV2-11*01|F|V-REGION|1..297|297	K.LM(+15.99)IYDVSKRPSGVPDR(+.98).F	31.5	1848.94	16	3	1	Oxidation (M); Deamidation (R)
Z73658|IGLV3-12*01|F|V-REGION|1..290|290	V.LVIYSDSNRPSGIPER.F	26.7	1801.93	16	3	1
Z73661|IGLV1-51*01|F|V-REGION|1..296|296	K.LLIYDNNKRPSGIPDRFSGSK.S	45.15	2376.25	21	4	5
Z73661|IGLV1-51*01|F|V-REGION|1..296|296	K.LLIYDNNKRPSGIPDR.F	39.59	1870.01	16	4	6
Z73661|IGLV1-51*01|F|V-REGION|1..296|296	K.LLIYDNNK.R	39.23	991.534	8	2	6
Z73661|IGLV1-51*01|F|V-REGION|1..296|296	K.LLIYDNNKRPSGIPD.R	33.37	1713.9	15	3	4
Z73661|IGLV1-51*01|F|V-REGION|1..296|296	N.NYVS(+14.02)WYQQLPGTAPK.L	26.34	1764.88	15	2	1	Methylation(others)
Z73664|IGLV2-14*01|F|V-REGION|1..297|297	K.LM(+15.99)IYEVSNRPSGVSNR.F	45.59	1836.92	16	3	19	Oxidation (M)
Z73674|IGLV7-46*01|F|V-REGION|1..294|294	R.FSGSLLGGK.A	34.47	864.471	9	2	5
Z73675|IGLV9-49*01|F|V-REGION|1..317|317	R.VGTGGIVGSKGDGIPDRFSVLGSGLNR.Y	67.94	2614.38	27	4	4
Z73675|IGLV9-49*01|F|V-REGION|1..317|317	R.VGTGGIVGSK(+14.02)GD(+43.99)GIPDRFSVLGSGLNR.Y	57.38	2672.39	27	4	5	Methylation(KR); Carboxylation (DKW)
Z73675|IGLV9-49*01|F|V-REGION|1..317|317	K.GDGIPDRFSVLGSGLNR.Y	51.25	1758.9	17	3	6
Z73675|IGLV9-49*01|F|V-REGION|1..317|317	R.FSVLGSGLNR.Y	49.01	1048.57	10	2	4
Z73675|IGLV9-49*01|F|V-REGION|1..317|317	R.VGTGGIVGS(-18.01)K(+14.02)GDGIPDRFSVLGSGLNR.Y	41.26	2610.39	27	4	1	Dehydration; Methylation(KR)
Z73675|IGLV9-49*01|F|V-REGION|1..317|317	R.VGTGGIVGSKGDGIPDRFSVLGS(+14.02)GLNR.Y	39.3	2628.4	27	3	2	Methylation(others)
Z73675|IGLV9-49*01|F|V-REGION|1..317|317	R.VGTGGIVGSK(+14.02)GD(-18.01)GIPDRFSVLGSGLNR.Y	34.26	2610.39	27	4	2	Methylation(KR); Dehydration
Z73675|IGLV9-49*01|F|V-REGION|1..317|317	R.VGTGGIVGSKGDGIPDR(+14.02)FSVLGSGLNR.Y	33.89	2628.4	27	4	1	Methylation(KR)

## Sheet: Subject 8, Sample 120E
Protein Accession	Peptide	-10lgP	Mass	Length	z	#Spec Sample 1	PTM
110U_D494F_cDNA_Seq572|Cnt=16|VDJ=IGHV01-18*01:IGHD03:IGHJ06-01*02|CDR3.Len=57	R.SDDTAVYFC(+57.02)AK.G	32.27	1275.54	11	2	2	Carbamidomethylation
110U_D494F_cDNA_Seq572|Cnt=16|VDJ=IGHV01-18*01:IGHD03:IGHJ06-01*02|CDR3.Len=57	R.NLRSDDTAVYFC(+57.02)AK.G	28.77	1658.77	14	2	3	Carbamidomethylation
111V_D0F_cDNA_Seq7683|Cnt=2|VDJ=IGHV04-61*04:IGHD06:IGHJ04-01*02|CDR3.Len=42	V.AADTAVYYC(+57.02)AR.V	37.84	1259.56	11	2	7	Carbamidomethylation
111V_D0F_cDNA_Seq7683|Cnt=2|VDJ=IGHV04-61*04:IGHD06:IGHJ04-01*02|CDR3.Len=42	R.S(+27.99)VAADTAVYYC(+57.02)AR.V	29.02	1473.66	13	2	2	Formylation (Protein N-term); Carbamidomethylation
111V_D0F_cDNA_Seq7683|Cnt=2|VDJ=IGHV04-61*04:IGHD06:IGHJ04-01*02|CDR3.Len=42	R.SVAAD(+43.99)TAVYYC(+57.02)AR.V	24.66	1489.65	13	2	1	Carboxylation (DKW); Carbamidomethylation
118C_D494F_cDNA_Seq2521|Cnt=2|VDJ=IGHV04:IGHD02-15*01:IGHJ05-01*02|CDR3.Len=66	T.SVTAADTAVYYC(+57.02)AR.E	42.66	1546.71	14	2	4	Carbamidomethylation
118C_D494F_cDNA_Seq2521|Cnt=2|VDJ=IGHV04:IGHD02-15*01:IGHJ05-01*02|CDR3.Len=66	T.AADTAVYYC(+57.02)AR.E	37.84	1259.56	11	2	7	Carbamidomethylation
118C_D494F_cDNA_Seq2521|Cnt=2|VDJ=IGHV04:IGHD02-15*01:IGHJ05-01*02|CDR3.Len=66	T.SVTAADTAVY(+125.90)YC(+57.02)AR.E	29.73	1672.61	14	2	1	Iodination; Carbamidomethylation
118C_D494F_cDNA_Seq2521|Cnt=2|VDJ=IGHV04:IGHD02-15*01:IGHJ05-01*02|CDR3.Len=66	V.VVVTSIPR.T	24.68	869.533	8	2	1
21X_D0F_cDNA_Seq15368|Cnt=3|VDJ=IGHV04::IGHJ04-01*02|CDR3.Len=33	S.SVTAADTAVYYC(+57.02)AR.G	42.66	1546.71	14	2	4	Carbamidomethylation
21X_D0F_cDNA_Seq15368|Cnt=3|VDJ=IGHV04::IGHJ04-01*02|CDR3.Len=33	T.AADTAVYYC(+57.02)AR.G	37.84	1259.56	11	2	7	Carbamidomethylation
21X_D0F_cDNA_Seq15368|Cnt=3|VDJ=IGHV04::IGHJ04-01*02|CDR3.Len=33	R.LSSVTAADTAVYYC(+57.02)AR.G	35.76	1746.82	16	2	7	Carbamidomethylation
21X_D0F_cDNA_Seq15368|Cnt=3|VDJ=IGHV04::IGHJ04-01*02|CDR3.Len=33	R.V(+14.02)TISVDTSKNQC(+57.02)SLR.L	35	1720.88	15	2	1	Methylation(Protein N-term); Carbamidomethylation
21X_D0F_cDNA_Seq15368|Cnt=3|VDJ=IGHV04::IGHJ04-01*02|CDR3.Len=33	S.SVTAADTAVY(+125.90)YC(+57.02)AR.G	29.73	1672.61	14	2	1	Iodination; Carbamidomethylation
28E_D0F_cDNA_Seq22863|Cnt=2|VDJ=IGHV03-33:IGHD04:IGHJ04-01*02|CDR3.Len=45	C.QAPGKGLEWVAFIR.L	32.21	1570.86	14	3	2
28E_D0F_cDNA_Seq22863|Cnt=2|VDJ=IGHV03-33:IGHD04:IGHJ04-01*02|CDR3.Len=45	K.GLEWVAFIR.L	29.31	1089.6	9	2	4
31H_D494F_cDNA_Seq3144|Cnt=5|VDJ=IGHV04-34:IGHD01-26*01:IGHJ04-01*02|CDR3.Len=42	T.SVTAADTAVYYC(+57.02)AR.V	42.66	1546.71	14	2	4	Carbamidomethylation
31H_D494F_cDNA_Seq3144|Cnt=5|VDJ=IGHV04-34:IGHD01-26*01:IGHJ04-01*02|CDR3.Len=42	T.AADTAVYYC(+57.02)AR.V	37.84	1259.56	11	2	7	Carbamidomethylation
31H_D494F_cDNA_Seq3144|Cnt=5|VDJ=IGHV04-34:IGHD01-26*01:IGHJ04-01*02|CDR3.Len=42	T.SVTAADTAVY(+125.90)YC(+57.02)AR.V	29.73	1672.61	14	2	1	Iodination; Carbamidomethylation
31H_D494F_cDNA_Seq3144|Cnt=5|VDJ=IGHV04-34:IGHD01-26*01:IGHJ04-01*02|CDR3.Len=42	ISVDTSKK(+188.03)QISLR.M	25.49	1661.88	13	2	1	Lipoyl
32J_D494F_cDNA_Seq9837|Cnt=5|VDJ=IGHV04:IGHD03-16:IGHJ04-01*02|CDR3.Len=33	R.VTISTDTSKNQLSLK.L	31.17	1633.89	15	2	2
33K_D494F_cDNA_Seq31649|Cnt=4|VDJ=IGHV04:IGHD04-23*01:IGHJ06-01*02|CDR3.Len=63	S.SVTAADTAVYYC(+57.02)AR.D	42.66	1546.71	14	2	4	Carbamidomethylation
33K_D494F_cDNA_Seq31649|Cnt=4|VDJ=IGHV04:IGHD04-23*01:IGHJ06-01*02|CDR3.Len=63	T.AADTAVYYC(+57.02)AR.D	37.84	1259.56	11	2	7	Carbamidomethylation
33K_D494F_cDNA_Seq31649|Cnt=4|VDJ=IGHV04:IGHD04-23*01:IGHJ06-01*02|CDR3.Len=63	K.LSSVTAADTAVYYC(+57.02)AR.D	35.76	1746.82	16	2	7	Carbamidomethylation
33K_D494F_cDNA_Seq31649|Cnt=4|VDJ=IGHV04:IGHD04-23*01:IGHJ06-01*02|CDR3.Len=63	S.SVTAADTAVY(+125.90)YC(+57.02)AR.D	29.73	1672.61	14	2	1	Iodination; Carbamidomethylation
33K_D494F_cDNA_Seq31649|Cnt=4|VDJ=IGHV04:IGHD04-23*01:IGHJ06-01*02|CDR3.Len=63	H.LATVVTPR.M	25.09	855.518	8	2	2
33K_D494F_cDNA_Seq7727|Cnt=6|VDJ=IGHV01-18*01:IGHD03-09*01:|CDR3.Len=42	R.SDDTAVYFC(+57.02)AK.K	32.27	1275.54	11	2	2	Carbamidomethylation
33K_D494F_cDNA_Seq7727|Cnt=6|VDJ=IGHV01-18*01:IGHD03-09*01:|CDR3.Len=42	R.NLRSDDTAVYFC(+57.02)AK.K	28.77	1658.77	14	2	3	Carbamidomethylation
37Q_D0F_cDNA_Seq1550|Cnt=6|VDJ=IGHV05-a:IGHD06-13*01:|CDR3.Len=48	R.ASDSGM(+15.99)FYC(+57.02)AR.L	33.26	1279.5	11	2	1	Oxidation (M); Carbamidomethylation
37Q_D0F_cDNA_Seq1557|Cnt=6|VDJ=IGHV05-a:IGHD06-13*01:|CDR3.Len=48	K.ASDSGM(+15.99)FYC(+57.02)AR.L	33.26	1279.5	11	2	1	Oxidation (M); Carbamidomethylation
37Q_D0F_cDNA_Seq1557|Cnt=6|VDJ=IGHV05-a:IGHD06-13*01:|CDR3.Len=48	K.SISTAYLQWSSLK.A	32.94	1482.77	13	2	2
37Q_D0F_cDNA_Seq2138|Cnt=6|VDJ=IGHV01-18*01:IGHD03-22*01:|CDR3.Len=48	V.TYDSSGYYYK.H	30.45	1245.52	10	2	2
37Q_D0F_cDNA_Seq2138|Cnt=6|VDJ=IGHV01-18*01:IGHD03-22*01:|CDR3.Len=48	R.SDDTAVYYC(+57.02)AR.V	28.87	1319.55	11	2	3	Carbamidomethylation
37Q_D0F_cDNA_Seq32238|Cnt=2|VDJ=IGHV05-a:IGHD01-26*01:IGHJ04-01*02|CDR3.Len=48	R.ASDSGM(+15.99)FYC(+57.02)AR.H	33.26	1279.5	11	2	1	Oxidation (M); Carbamidomethylation
37Q_D0F_cDNA_Seq9|Cnt=755|VDJ=IGHV05-a:IGHD06-13*01:|CDR3.Len=48	R.ASDSGM(+15.99)FYC(+57.02)AR.L	33.26	1279.5	11	2	1	Oxidation (M); Carbamidomethylation
40T_D494F_cDNA_Seq11482|Cnt=3|VDJ=IGHV03-23:IGHD06:IGHJ06-01*02|CDR3.Len=60	K.NTLYLQM(+15.99)NSLR.A	40.17	1367.69	11	2	2	Oxidation (M)
40T_D494F_cDNA_Seq11482|Cnt=3|VDJ=IGHV03-23:IGHD06:IGHJ06-01*02|CDR3.Len=60	K.NTLYLQMNSLR.A	34.55	1351.69	11	2	2
40T_D494F_cDNA_Seq11482|Cnt=3|VDJ=IGHV03-23:IGHD06:IGHJ06-01*02|CDR3.Len=60	N.ALHRVSR.I	25.92	837.493	7	2	8
50D_D494F_cDNA_Seq14545|Cnt=2|VDJ=IGHV01-69:IGHD05-12*01:|CDR3.Len=51	R.SDDTAVYFC(+57.02)AK.E	32.27	1275.54	11	2	2	Carbamidomethylation
50D_D494F_cDNA_Seq14545|Cnt=2|VDJ=IGHV01-69:IGHD05-12*01:|CDR3.Len=51	T.NLRSDDTAVYFC(+57.02)AK.E	28.77	1658.77	14	2	3	Carbamidomethylation
51E_D494F_cDNA_Seq3072|Cnt=3|VDJ=IGHV03:IGHD03-22*01:IGHJ05-01*02|CDR3.Len=48	QAPGKGLEWVAFIR.L	32.21	1570.86	14	3	2
51E_D494F_cDNA_Seq3072|Cnt=3|VDJ=IGHV03:IGHD03-22*01:IGHJ05-01*02|CDR3.Len=48	K.GLEWVAFIR.L	29.31	1089.6	9	2	4
52F_D0F_cDNA_Seq15410|Cnt=3|VDJ=IGHV01-69:IGHD03-16:IGHJ05-01*02|CDR3.Len=48	R.SEDTAVYYC(+57.02)AR.R	29.79	1333.56	11	2	7	Carbamidomethylation
52F_D0F_cDNA_Seq15410|Cnt=3|VDJ=IGHV01-69:IGHD03-16:IGHJ05-01*02|CDR3.Len=48	R.RGVWGSR.G	29.24	816.435	7	2	2
53G_D0F_cDNA_Seq10227|Cnt=2|VDJ=IGHV01-18*01::IGHJ04-01*02|CDR3.Len=33	R.LTLTTDTSTR.T	35.36	1107.58	10	2	2
53G_D0F_cDNA_Seq10227|Cnt=2|VDJ=IGHV01-18*01::IGHJ04-01*02|CDR3.Len=33	R.SDDTAVYYC(+57.02)AR.A	28.87	1319.55	11	2	3	Carbamidomethylation
53G_D494F_cDNA_Seq11850|Cnt=2|VDJ=IGHV01-18*01::IGHJ04-01*02|CDR3.Len=36	R.SDDTAVYFC(+57.02)AK.E	32.27	1275.54	11	2	2	Carbamidomethylation
53G_D494F_cDNA_Seq11850|Cnt=2|VDJ=IGHV01-18*01::IGHJ04-01*02|CDR3.Len=36	R.NLRSDDTAVYFC(+57.02)AK.E	28.77	1658.77	14	2	3	Carbamidomethylation
59P_D0F_cDNA_Seq13082|Cnt=2|VDJ=IGHV04::IGHJ04-01*02|CDR3.Len=36	VTISTDTSKNQLSLK.V	31.17	1633.89	15	2	2
59P_D0F_cDNA_Seq13083|Cnt=2|VDJ=IGHV04::IGHJ04-01*02|CDR3.Len=36	VTISTDTSKNQLSLK.L	31.17	1633.89	15	2	2
61R_D0F_cDNA_Seq13924|Cnt=4|VDJ=IGHV01-02:IGHD03-10*01:IGHJ04-01*02|CDR3.Len=48	G.DTSISTAFM(+15.99)ELSR.L	42.86	1472.68	13	2	2	Oxidation (M)
61R_D0F_cDNA_Seq13924|Cnt=4|VDJ=IGHV01-02:IGHD03-10*01:IGHJ04-01*02|CDR3.Len=48	T.SDDTAIYYC(+57.02)AR.R	29.21	1333.56	11	2	2	Carbamidomethylation
66W_D494F_cDNA_Seq144|Cnt=13|VDJ=IGHV01-18*01::IGHJ04-01*02|CDR3.Len=36	R.SDDTAVYFC(+57.02)AK.V	32.27	1275.54	11	2	2	Carbamidomethylation
66W_D494F_cDNA_Seq144|Cnt=13|VDJ=IGHV01-18*01::IGHJ04-01*02|CDR3.Len=36	Q.NLRSDDTAVYFC(+57.02)AK.V	28.77	1658.77	14	2	3	Carbamidomethylation
67X_D494F_cDNA_Seq3709|Cnt=6|VDJ=IGHV01-69::|CDR3.Len=42	R.SDDTAVYFC(+57.02)AK.D	32.27	1275.54	11	2	2	Carbamidomethylation
67X_D494F_cDNA_Seq3709|Cnt=6|VDJ=IGHV01-69::|CDR3.Len=42	T.NLRSDDTAVYFC(+57.02)AK.D	28.77	1658.77	14	2	3	Carbamidomethylation
71B_D0F_cDNA_Seq19962|Cnt=2|VDJ=IGHV04:IGHD03-10:|CDR3.Len=33	R.VTM(+15.99)AVDTSKNQFSLK.L	43.47	1683.85	15	2	1	Oxidation (M)
71B_D0F_cDNA_Seq19962|Cnt=2|VDJ=IGHV04:IGHD03-10:|CDR3.Len=33	K.L(+14.02)SSVTAADTALYYC(+57.02)AR.G	30.79	1774.86	16	2	1	Methylation(Protein N-term); Carbamidomethylation
73D_D494F_cDNA_Seq10268|Cnt=2|VDJ=IGHV03:IGHD03-09*01:IGHJ04-01*02|CDR3.Len=45	R.SDDTAVYFC(+57.02)AK.D	32.27	1275.54	11	2	2	Carbamidomethylation
73D_D494F_cDNA_Seq10268|Cnt=2|VDJ=IGHV03:IGHD03-09*01:IGHJ04-01*02|CDR3.Len=45	N.NLRSDDTAVYFC(+57.02)AK.D	28.77	1658.77	14	2	3	Carbamidomethylation
73D_D494F_cDNA_Seq11064|Cnt=2|VDJ=IGHV01-18*01:IGHD04:IGHJ03-01*02|CDR3.Len=48	R.SDDTAVYFC(+57.02)AK.D	32.27	1275.54	11	2	2	Carbamidomethylation
73D_D494F_cDNA_Seq11064|Cnt=2|VDJ=IGHV01-18*01:IGHD04:IGHJ03-01*02|CDR3.Len=48	R.NLRSDDTAVYFC(+57.02)AK.D	28.77	1658.77	14	2	3	Carbamidomethylation
73D_D494F_cDNA_Seq2833|Cnt=4|VDJ=IGHV01-18*01::IGHJ03-01*01|CDR3.Len=48	R.SDDTAVYFC(+57.02)AK.D	32.27	1275.54	11	2	2	Carbamidomethylation
73D_D494F_cDNA_Seq2833|Cnt=4|VDJ=IGHV01-18*01::IGHJ03-01*01|CDR3.Len=48	K.NLRSDDTAVYFC(+57.02)AK.D	28.77	1658.77	14	2	3	Carbamidomethylation
73D_D494F_cDNA_Seq607|Cnt=5|VDJ=IGHV01-18*01:IGHD04:IGHJ03-01*02|CDR3.Len=48	R.SDDTAVYFC(+57.02)AK.D	32.27	1275.54	11	2	2	Carbamidomethylation
73D_D494F_cDNA_Seq607|Cnt=5|VDJ=IGHV01-18*01:IGHD04:IGHJ03-01*02|CDR3.Len=48	R.NLRSDDTAVYFC(+57.02)AK.D	28.77	1658.77	14	2	3	Carbamidomethylation
73D_D494F_cDNA_Seq8899|Cnt=2|VDJ=IGHV01-18*01:IGHD04:IGHJ03-01*02|CDR3.Len=48	R.SDDTAVYFC(+57.02)AK.D	32.27	1275.54	11	2	2	Carbamidomethylation
73D_D494F_cDNA_Seq8899|Cnt=2|VDJ=IGHV01-18*01:IGHD04:IGHJ03-01*02|CDR3.Len=48	R.NLRSDDTAVYFC(+57.02)AK.D	28.77	1658.77	14	2	3	Carbamidomethylation
81N_D0F_cDNA_Seq620|Cnt=3|VDJ=IGHV03-23:IGHD01:IGHJ04-01*02|CDR3.Len=48	K.NTLYLQM(+15.99)NSLR.A	40.17	1367.69	11	2	2	Oxidation (M)
81N_D0F_cDNA_Seq620|Cnt=3|VDJ=IGHV03-23:IGHD01:IGHJ04-01*02|CDR3.Len=48	K.NTLYLQMNSLR.A	34.55	1351.69	11	2	2
81N_D0F_cDNA_Seq620|Cnt=3|VDJ=IGHV03-23:IGHD01:IGHJ04-01*02|CDR3.Len=48	R.DNSKNTLYLQMNSLR.A	32.61	1795.89	15	2	2
81N_D0F_cDNA_Seq620|Cnt=3|VDJ=IGHV03-23:IGHD01:IGHJ04-01*02|CDR3.Len=48	R.AD(+14.02)DTAVYM(+15.99)C(+57.02)VK.A	29.51	1301.56	11	2	1	Methylation(others); Oxidation (M); Carbamidomethylation
81N_D0F_cDNA_Seq620|Cnt=3|VDJ=IGHV03-23:IGHD01:IGHJ04-01*02|CDR3.Len=48	R.DNSKNTLYLQM(+15.99)NSLR.A	28.6	1811.88	15	2	1	Oxidation (M)
81N_D494F_cDNA_Seq23107|Cnt=2|VDJ=IGHV03-15*05:IGHD03-09*01:IGHJ03-01*02|CDR3.Len=42	R.NAGGAFDIWGR.G	35.97	1162.55	11	2	2
87U_D0F_cDNA_Seq14621|Cnt=3|VDJ=IGHV03:IGHD02-21*02:|CDR3.Len=48	K.TEDTAVYYC(+57.02)AK.D	38.74	1319.57	11	2	9	Carbamidomethylation
87U_D0F_cDNA_Seq14621|Cnt=3|VDJ=IGHV03:IGHD02-21*02:|CDR3.Len=48	K.NTLFLQM(+15.99)NSLK(+27.99).T	31.07	1351.68	11	2	1	Oxidation (M); Formylation
91Y_D494F_cDNA_Seq8289|Cnt=4|VDJ=IGHV01-18*01:IGHD06-13*01:IGHJ02-01*01|CDR3.Len=63	R.SDDTAVYFC(+57.02)AK.T	32.27	1275.54	11	2	2	Carbamidomethylation
91Y_D494F_cDNA_Seq8289|Cnt=4|VDJ=IGHV01-18*01:IGHD06-13*01:IGHJ02-01*01|CDR3.Len=63	R.NLRSDDTAVYFC(+57.02)AK.T	28.77	1658.77	14	2	3	Carbamidomethylation
93A_D494F_cDNA_Seq3559|Cnt=3|VDJ=IGHV01-18:IGHD01-26*01:IGHJ04-01*02|CDR3.Len=33	R.SDDTAVYFC(+57.02)AK.T	32.27	1275.54	11	2	2	Carbamidomethylation
93A_D494F_cDNA_Seq3559|Cnt=3|VDJ=IGHV01-18:IGHD01-26*01:IGHJ04-01*02|CDR3.Len=33	R.NLRSDDTAVYFC(+57.02)AK.T	28.77	1658.77	14	2	3	Carbamidomethylation
98F_D494F_cDNA_Seq1036|Cnt=4|VDJ=IGHV03::IGHJ03-01*01|CDR3.Len=27	K.NSLYLQM(+15.99)NALR.A	30.41	1337.68	11	2	1	Oxidation (M)
AB019437|IGHV3-66*03|F|V-REGION|158218..158510|293	EVQLVESGGGLIQPGGSLR.L	41.19	1895.01	19	3	4
AB019437|IGHV3-66*03|F|V-REGION|158218..158510|293	EVQLVESGGGLIQPGGSLR(+72.02).L	40.7	1967.03	19	3	4	Dihydroxy methylglyoxal adduct
AB019437|IGHV3-66*03|F|V-REGION|158218..158510|293	K.NTLYLQM(+15.99)NSLR.A	40.17	1367.69	11	2	2	Oxidation (M)
AB019437|IGHV3-66*03|F|V-REGION|158218..158510|293	E(+14.02)VQLVESGGGLIQPGGSLR.L	34.84	1909.03	19	3	1	Methylation(others)
AB019437|IGHV3-66*03|F|V-REGION|158218..158510|293	K.NTLYLQMNSLR.A	34.55	1351.69	11	2	2
AB019437|IGHV3-66*03|F|V-REGION|158218..158510|293	EVQLVE(+43.99)SGGGLIQPGGSLR.L	32.69	1939	19	3	1	Carboxylation (E)
AB019437|IGHV3-66*03|F|V-REGION|158218..158510|293	R.DNSKNTLYLQMNSLR.A	32.61	1795.89	15	2	2
AB019437|IGHV3-66*03|F|V-REGION|158218..158510|293	E(-18.01)VQLVESGGGLIQ(+.98)PGGSLR.L	32.19	1877.98	19	2	1	Pyro-glu from E; Deamidation (NQ)
AB019437|IGHV3-66*03|F|V-REGION|158218..158510|293	EVQLVESGGGLIQ(+.98)PGGSLR.L	31.39	1896	19	2	1	Deamidation (NQ)
AB019437|IGHV3-66*03|F|V-REGION|158218..158510|293	K.G(+27.99)RFTISR.D	30.07	863.461	7	2	4	Formylation
AB019437|IGHV3-66*03|F|V-REGION|158218..158510|293	R.A(+28.03)EDTAVYYC(+57.02)AR	29.95	1345.6	11	2	4	Ethylation; Carbamidomethylation
AB019437|IGHV3-66*03|F|V-REGION|158218..158510|293	R.DNSKNTLYLQM(+15.99)NSLR.A	28.6	1811.88	15	2	1	Oxidation (M)
AB019437|IGHV3-66*03|F|V-REGION|158218..158510|293	R.AEDTAVYYC(+57.02)AR	28.18	1317.57	11	2	17	Carbamidomethylation
AB019437|IGHV3-66*03|F|V-REGION|158218..158510|293	Q.LVESGGGLIQPGGSLR.L	26.74	1538.84	16	2	2
AB019437|IGHV3-66*03|F|V-REGION|158218..158510|293	R.LSC(+57.02)AASGFTVSSN(+15.99)YM(+15.99)SWVR.Q	25.8	2153.95	19	2	1	Carbamidomethylation; Oxidation or Hydroxylation; Oxidation (M)
AB019437|IGHV3-66*03|F|V-REGION|158218..158510|293	L.R(+14.02)AEDTAVYYC(+57.02)AR	25.15	1487.68	12	2	2	Methylation(KR); Carbamidomethylation
AB019438|IGHV3-49*03|F|V-REGION|76304..76605|302	I.RSKAYGGTTEYAASVK.G	36.86	1687.85	16	3	2
AB019438|IGHV3-49*03|F|V-REGION|76304..76605|302	K.G(+27.99)RFTISR.D	30.07	863.461	7	2	4	Formylation
AB019438|IGHV3-49*03|F|V-REGION|76304..76605|302	EVQLVESGGGLVQPGR.S	28.12	1623.86	16	2	5
AB019438|IGHV3-49*03|F|V-REGION|76304..76605|302	I.R(+14.02)SKAYGGTTEYAASVK.G	27.99	1701.87	16	3	1	Methylation(KR)
AF266511|IGLV8-61*03|F|V-REGION|1..247|247	R.FSGSILGN(+.98)K.A	31.98	922.476	9	2	2	Deamidation (NQ)
AJ879484|IGHV3-69-1*01|P|V-REGION|169..461|293	E(-18.01)VQLVESGGGLVKPGGSLR.L	46.15	1863.02	19	2	4	Pyro-glu from E
AJ879484|IGHV3-69-1*01|P|V-REGION|169..461|293	EVQLVESGGGLVKPGGSLR.L	43.98	1881.03	19	2	3
AJ879484|IGHV3-69-1*01|P|V-REGION|169..461|293	EVQLVESGGGLVKPGGSLR(+72.02).L	39.73	1953.05	19	2	2	Dihydroxy methylglyoxal adduct
AJ879484|IGHV3-69-1*01|P|V-REGION|169..461|293	K.NSLYLQM(+15.99)NSLR.A	37.89	1353.67	11	2	3	Oxidation (M)
AJ879484|IGHV3-69-1*01|P|V-REGION|169..461|293	K.NSLYLQMNSLR.A	34.08	1337.68	11	2	1
AJ879484|IGHV3-69-1*01|P|V-REGION|169..461|293	S.DYYMNWVR.Q	34.08	1145.5	8	2	2
AJ879484|IGHV3-69-1*01|P|V-REGION|169..461|293	R.DNAKNSLYLQMNSLR.A	32.85	1765.88	15	2	1
AJ879484|IGHV3-69-1*01|P|V-REGION|169..461|293	K.NSLY(+125.90)LQM(+15.99)NSLR.A	31.31	1479.57	11	2	2	Iodination; Oxidation (M)
AJ879484|IGHV3-69-1*01|P|V-REGION|169..461|293	N.SLYLQMNSLR.A	30.52	1223.63	10	2	2
AJ879484|IGHV3-69-1*01|P|V-REGION|169..461|293	K.G(+27.99)RFTISR.D	30.07	863.461	7	2	4	Formylation
AJ879484|IGHV3-69-1*01|P|V-REGION|169..461|293	R.A(+28.03)EDTAVYYC(+57.02)AR	29.95	1345.6	11	2	4	Ethylation; Carbamidomethylation
AJ879484|IGHV3-69-1*01|P|V-REGION|169..461|293	Y.YM(+15.99)N(+.98)WVR.Q	29.7	884.385	6	2	3	Oxidation (M); Deamidation (NQ)
AJ879484|IGHV3-69-1*01|P|V-REGION|169..461|293	Q.LVESGGGLVKPGGSLR.L	28.64	1524.86	16	3	3
AJ879484|IGHV3-69-1*01|P|V-REGION|169..461|293	R.AEDTAVYYC(+57.02)AR	28.18	1317.57	11	2	17	Carbamidomethylation
AJ879484|IGHV3-69-1*01|P|V-REGION|169..461|293	EVQLVESGGGLVK(+27.99)PGGSLR.L	26.64	1909.03	19	3	2	Formylation
AJ879484|IGHV3-69-1*01|P|V-REGION|169..461|293	R.DNAKNSLYLQM(+15.99)NSLR.A	26.17	1781.87	15	2	2	Oxidation (M)
AJ879484|IGHV3-69-1*01|P|V-REGION|169..461|293	S.TIYYADSVK.G	25.85	1058.53	9	2	1
AJ879484|IGHV3-69-1*01|P|V-REGION|169..461|293	L.R(+14.02)AEDTAVYYC(+57.02)AR	25.15	1487.68	12	2	2	Methylation(KR); Carbamidomethylation
AM940220|IGHV3-49*04|F|V-REGION|1..302|302	I.RSKAYGGTTEYAASVK.G	36.86	1687.85	16	3	2
AM940220|IGHV3-49*04|F|V-REGION|1..302|302	K.G(+27.99)RFTISR.D	30.07	863.461	7	2	4	Formylation
AM940220|IGHV3-49*04|F|V-REGION|1..302|302	EVQLVESGGGLVQPGR.S	28.12	1623.86	16	2	5
AM940220|IGHV3-49*04|F|V-REGION|1..302|302	I.R(+14.02)SKAYGGTTEYAASVK.G	27.99	1701.87	16	3	1	Methylation(KR)
AM940221|IGHV3-49*05|F|V-REGION|1..302|302	I.RSKAYGGTTEYAASVK.G	36.86	1687.85	16	3	2
D86994|IGLV3-25*02|F|V-REGION|24447..24736|290	R.ITC(+57.02)SGDALPK.Q	39.68	1060.52	10	2	2	Carbamidomethylation
D86994|IGLV3-25*02|F|V-REGION|24447..24736|290	SYELTQPPS(+14.02)VSVSPGQTAR.I	29.45	2017.01	19	2	2	Methylation(others)
D86994|IGLV3-25*02|F|V-REGION|24447..24736|290	SYELTQPPSVSVSPGQTAR.I	29.03	2003	19	2	5
D86994|IGLV3-25*02|F|V-REGION|24447..24736|290	Y.E(+163.05)LTQPPSVSVSPGQTAR.I	26.73	1915.95	17	2	2	Phenethyl isothiocyanate
D86994|IGLV3-27*01|F|V-REGION|5986..6269|284	SYELTQP(+31.99)SSVSVSPGQTAR.I	40.11	2024.97	19	3	1	Dihydroxy
D86994|IGLV3-27*01|F|V-REGION|5986..6269|284	R.ITC(+57.02)SGDVLAK.K	30.04	1062.54	10	2	1	Carbamidomethylation
D86994|IGLV3-27*01|F|V-REGION|5986..6269|284	S.YELTQPSSVSVSPGQTAR.I	28.67	1905.94	18	2	2
D87010|IGLV1-41*02|P|V-REGION|3160..3455|296	K.LLIYEN(+.98)NKRPSGIPDRFSGSK.S	35.82	2391.25	21	4	1	Deamidation (NQ)
D87010|IGLV1-41*02|P|V-REGION|3160..3455|296	K.LLIYENN(+.98)KRPSGIPDRFSGSK.S	31.87	2391.25	21	4	1	Deamidation (NQ)
D87010|IGLV1-41*02|P|V-REGION|3160..3455|296	K.LLIYENNKRPSGIPDR.F	25.62	1884.02	16	4	2
D87016|IGLV1-47*02|F|V-REGION|27990..28285|296	K.SGTSASLAISGLR.S	41.64	1218.66	13	2	2
D87016|IGLV1-47*02|F|V-REGION|27990..28285|296	S.NNQRPSGVPDRFSGSK.S	27.17	1744.86	16	4	1
FM164408|IGKV2-30*02|[F]|V-REGION|1..302|302	R.SSQSLVHSDGNTYLNWFQQRPGQSPR.R	53.63	2988.42	26	4	1
FM164408|IGKV2-30*02|[F]|V-REGION|1..302|302	R.FSGSGSGTDFTLK.I	45.83	1302.61	13	2	2
FM164408|IGKV2-30*02|[F]|V-REGION|1..302|302	R.FSGSGSGTDFTLK(+163.05)IS.R	32.59	1665.77	15	2	1	Phenethyl isothiocyanate
FM164408|IGKV2-30*02|[F]|V-REGION|1..302|302	DVVM(+15.99)TQSPLSLPVTLGQPASISC(+57.02)R.S	27.81	2571.3	24	3	2	Oxidation (M); Carbamidomethylation
FM164408|IGKV2-30*02|[F]|V-REGION|1..302|302	R.FSGSGSGTDFTLK(+42.01)IS.R	27.62	1544.74	15	2	1	Acetylation (K)
FM164408|IGKV2-30*02|[F]|V-REGION|1..302|302	R.LIYK(+27.99)VSNR.D	24.76	1019.58	8	2	1	Formylation
FM164409|IGKV3-7*04|[ORF]|V-REGION|1..290|290	R.ASQSVSSSYLTWYQQKPGQAPR.L	40.82	2468.21	22	3	1
FM164409|IGKV3-7*04|[ORF]|V-REGION|1..290|290	R.LLIYGASTR.A	38.29	992.565	9	2	5
FM164409|IGKV3-7*04|[ORF]|V-REGION|1..290|290	R.LLIYGAS(+14.02)TR.A	26.9	1006.58	9	2	1	Methylation(others)
HM855392|IGHV3-43*02|F|V-REGION|22..319|298	E(-18.01)VQLVESGGGVVQPGGSLR.L	43.22	1848.97	19	3	1	Pyro-glu from E
HM855392|IGHV3-43*02|F|V-REGION|22..319|298	R.LSC(+57.02)AASGFTFDDYAM(+15.99)HWVR.Q	41.22	2248.97	19	3	4	Carbamidomethylation; Oxidation (M)
HM855392|IGHV3-43*02|F|V-REGION|22..319|298	K.NSLYLQM(+15.99)NSLR.T	37.89	1353.67	11	2	3	Oxidation (M)
HM855392|IGHV3-43*02|F|V-REGION|22..319|298	R.TEDTALYYC(+57.02)AK.D	36.86	1333.59	11	2	1	Carbamidomethylation
HM855392|IGHV3-43*02|F|V-REGION|22..319|298	K.NSLYLQMNSLR.T	34.08	1337.68	11	2	1
HM855392|IGHV3-43*02|F|V-REGION|22..319|298	R.DNSK(+14.02)NSLYLQM(+15.99)NSLR.T	31.67	1811.88	15	3	2	Methylation(KR); Oxidation (M)
HM855392|IGHV3-43*02|F|V-REGION|22..319|298	K.NSLY(+125.90)LQM(+15.99)NSLR.T	31.31	1479.57	11	2	2	Iodination; Oxidation (M)
HM855392|IGHV3-43*02|F|V-REGION|22..319|298	EVQLVESGGGVVQPGGSLR.L	31.12	1866.98	19	3	1
HM855392|IGHV3-43*02|F|V-REGION|22..319|298	N.SLYLQMNSLR.T	30.52	1223.63	10	2	2
HM855392|IGHV3-43*02|F|V-REGION|22..319|298	EVQLVE(+43.99)SGGGVVQPGGSLR.L	30.32	1910.97	19	2	1	Carboxylation (E)
HM855392|IGHV3-43*02|F|V-REGION|22..319|298	K.G(+27.99)RFTISR.D	30.07	863.461	7	2	4	Formylation
HM855583|IGHV3-11*05|F|V-REGION|22..317|296	K.NSLYLQM(+15.99)NSLR.A	37.89	1353.67	11	2	3	Oxidation (M)
HM855583|IGHV3-11*05|F|V-REGION|22..317|296	R.LSC(+57.02)AASGFTFSDYYMSWIR.Q	35.7	2260.99	19	3	1	Carbamidomethylation
HM855583|IGHV3-11*05|F|V-REGION|22..317|296	K.NSLYLQMNSLR.A	34.08	1337.68	11	2	1
HM855583|IGHV3-11*05|F|V-REGION|22..317|296	R.DNAKNSLYLQMNSLR.A	32.85	1765.88	15	2	1
HM855583|IGHV3-11*05|F|V-REGION|22..317|296	K.NSLY(+125.90)LQM(+15.99)NSLR.A	31.31	1479.57	11	2	2	Iodination; Oxidation (M)
HM855583|IGHV3-11*05|F|V-REGION|22..317|296	N.SLYLQMNSLR.A	30.52	1223.63	10	2	2
HM855583|IGHV3-11*05|F|V-REGION|22..317|296	Q(+.98)VQLVESGGGLVKPGGSLR.L	30.48	1881.03	19	2	2	Deamidation (NQ)
HM855583|IGHV3-11*05|F|V-REGION|22..317|296	K.G(+27.99)RFTISR.D	30.07	863.461	7	2	4	Formylation
HM855583|IGHV3-11*05|F|V-REGION|22..317|296	R.A(+28.03)EDTAVYYC(+57.02)AR	29.95	1345.6	11	2	4	Ethylation; Carbamidomethylation
HM855583|IGHV3-11*05|F|V-REGION|22..317|296	Q.LVESGGGLVKPGGSLR.L	28.64	1524.86	16	3	3
HM855583|IGHV3-11*05|F|V-REGION|22..317|296	R.AEDTAVYYC(+57.02)AR	28.18	1317.57	11	2	17	Carbamidomethylation
HM855583|IGHV3-11*05|F|V-REGION|22..317|296	L.R(+14.02)AEDTAVYYC(+57.02)AR	25.15	1487.68	12	2	2	Methylation(KR); Carbamidomethylation
J03617|IGHV3-53*03|F|V-REGION|679..971|293	EVQLVESGGGLIQPGGSLR.L	41.19	1895.01	19	3	4
J03617|IGHV3-53*03|F|V-REGION|679..971|293	EVQLVESGGGLIQPGGSLR(+72.02).L	40.7	1967.03	19	3	4	Dihydroxy methylglyoxal adduct
J03617|IGHV3-53*03|F|V-REGION|679..971|293	K.NTLYLQM(+15.99)NSLR.A	40.17	1367.69	11	2	2	Oxidation (M)
J03617|IGHV3-53*03|F|V-REGION|679..971|293	E(+14.02)VQLVESGGGLIQPGGSLR.L	34.84	1909.03	19	3	1	Methylation(others)
J03617|IGHV3-53*03|F|V-REGION|679..971|293	K.NTLYLQMNSLR.A	34.55	1351.69	11	2	2
J03617|IGHV3-53*03|F|V-REGION|679..971|293	EVQLVE(+43.99)SGGGLIQPGGSLR.L	32.69	1939	19	3	1	Carboxylation (E)
J03617|IGHV3-53*03|F|V-REGION|679..971|293	R.DNSKNTLYLQMNSLR.A	32.61	1795.89	15	2	2
J03617|IGHV3-53*03|F|V-REGION|679..971|293	E(-18.01)VQLVESGGGLIQ(+.98)PGGSLR.L	32.19	1877.98	19	2	1	Pyro-glu from E; Deamidation (NQ)
J03617|IGHV3-53*03|F|V-REGION|679..971|293	EVQLVESGGGLIQ(+.98)PGGSLR.L	31.39	1896	19	2	1	Deamidation (NQ)
J03617|IGHV3-53*03|F|V-REGION|679..971|293	K.G(+27.99)RFTISR.D	30.07	863.461	7	2	4	Formylation
J03617|IGHV3-53*03|F|V-REGION|679..971|293	R.A(+28.03)EDTAVYYC(+57.02)AR	29.95	1345.6	11	2	4	Ethylation; Carbamidomethylation
J03617|IGHV3-53*03|F|V-REGION|679..971|293	R.DNSKNTLYLQM(+15.99)NSLR.A	28.6	1811.88	15	2	1	Oxidation (M)
J03617|IGHV3-53*03|F|V-REGION|679..971|293	R.AEDTAVYYC(+57.02)AR	28.18	1317.57	11	2	17	Carbamidomethylation
J03617|IGHV3-53*03|F|V-REGION|679..971|293	Q.LVESGGGLIQPGGSLR.L	26.74	1538.84	16	2	2
J03617|IGHV3-53*03|F|V-REGION|679..971|293	R.LSC(+57.02)AASGFTVSSN(+15.99)YM(+15.99)SWVR.Q	25.8	2153.95	19	2	1	Carbamidomethylation; Oxidation or Hydroxylation; Oxidation (M)
J03617|IGHV3-53*03|F|V-REGION|679..971|293	L.R(+14.02)AEDTAVYYC(+57.02)AR	25.15	1487.68	12	2	2	Methylation(KR); Carbamidomethylation
K02768|IGKV3-11*02|F|V-REGION|363..649|287	R.LLIYDASN(+.98)RATGIPAR.F	51.37	1730.93	16	3	2	Deamidation (NQ)
K02768|IGKV3-11*02|F|V-REGION|363..649|287	Q.S(+14.02)VSSYLAWYQQKPGQAPR.L	48.99	2079.05	18	3	3	Methylation(others)
K02768|IGKV3-11*02|F|V-REGION|363..649|287	R.LLIYDASNR.A	41.64	1063.57	9	2	9
K02768|IGKV3-11*02|F|V-REGION|363..649|287	EIVLTQSPATLSLSPGER.A	40.96	1897.02	18	2	2
K02768|IGKV3-11*02|F|V-REGION|363..649|287	EIVLTQS(+44.01)PATLSLSPGER.A	40.94	1941.02	18	2	1	S-Ethylcystine from Serine
K02768|IGKV3-11*02|F|V-REGION|363..649|287	E(+14.02)IVLTQSPATLSLSPGER.A	40.76	1911.03	18	2	1	Methylation(others)
K02768|IGKV3-11*02|F|V-REGION|363..649|287	Q.SVSSYLAWYQQKPGQAPR.L	39.97	2065.04	18	3	1
K02768|IGKV3-11*02|F|V-REGION|363..649|287	R.LLIYDASN(+.98)R.A	39.61	1064.55	9	2	2	Deamidation (NQ)
K02768|IGKV3-11*02|F|V-REGION|363..649|287	R.LLIY(+125.90)DASNR.A	33.87	1189.46	9	2	2	Iodination
K02768|IGKV3-11*02|F|V-REGION|363..649|287	E(+28.03)IVLTQSPATLSLSPGER.A	31.49	1925.05	18	2	1	Ethylation
K02768|IGKV3-11*02|F|V-REGION|363..649|287	R.LLIYD(-15.99)ASNR.A	31.06	1047.57	9	2	1	Deoxy
K02768|IGKV3-11*02|F|V-REGION|363..649|287	Y.LAWYQQKPGQAPR.L	30.27	1541.81	13	3	1
K02768|IGKV3-11*02|F|V-REGION|363..649|287	EIVLTQSPATLSLSPGE(+21.98)R.A	30.24	1919	18	3	2	Sodium adduct
K02768|IGKV3-11*02|F|V-REGION|363..649|287	EIVLT(+77.99)QSPATLSLSPGER.A	29.84	1975	18	2	1	Methylphosphonylation
K02768|IGKV3-11*02|F|V-REGION|363..649|287	S.VSS(+121.04)YLAWYQQKPGQAPR.L	29.58	2099.04	17	3	1	Phosphorylation to pyridyl thiol
K02768|IGKV3-11*02|F|V-REGION|363..649|287	R.LLIYDASN(+30.01)R.A	29.47	1093.58	9	2	2	Hydroxymethyl
K02768|IGKV3-11*02|F|V-REGION|363..649|287	R.LLIYDASNRAT(+13.03)G.I	29.32	1305.7	12	2	2	Michael addition with methylamine
K02768|IGKV3-11*02|F|V-REGION|363..649|287	R.ASQSVSSYLAWYQQK(+28.03)PGQAPR(+14.02).L	28.8	2393.21	21	3	1	Dimethylation(KR); Methylation(KR)
K02768|IGKV3-11*02|F|V-REGION|363..649|287	R.ASQSVSSYLAWYQQKPGQAPR.L	27.63	2351.17	21	3	2
K02768|IGKV3-11*02|F|V-REGION|363..649|287	EIVLTQSPATLSLSPGE(+37.95)R.A	27.22	1934.96	18	3	1	Replacement of 2 protons by calcium
K02769|IGKV3-7*03|ORF|V-REGION|363..652|290	R.ASQSVSSSYLTWYQQKPGQAPR.L	40.82	2468.21	22	3	1
K02769|IGKV3-7*03|ORF|V-REGION|363..652|290	R.LLIYGASTR.A	38.29	992.565	9	2	5
K02769|IGKV3-7*03|ORF|V-REGION|363..652|290	R.LLIYGAS(+14.02)TR.A	26.9	1006.58	9	2	1	Methylation(others)
KC713937|IGHV3-20*02|ORF|V-REGION|411..706|296	EVQLVESGGGVVRPGGSLR.L	42.12	1895.02	19	3	2
KC713937|IGHV3-20*02|ORF|V-REGION|411..706|296	K.NSLYLQM(+15.99)NSLR.A	37.89	1353.67	11	2	3	Oxidation (M)
KC713937|IGHV3-20*02|ORF|V-REGION|411..706|296	E(-18.01)VQLVESGGGVVR(+14.02)PGGSLR.L	34.12	1891.03	19	2	1	Pyro-glu from E; Methylation(KR)
KC713937|IGHV3-20*02|ORF|V-REGION|411..706|296	K.NSLYLQMNSLR.A	34.08	1337.68	11	2	1
KC713937|IGHV3-20*02|ORF|V-REGION|411..706|296	R.DNAKNSLYLQMNSLR.A	32.85	1765.88	15	2	1
KC713937|IGHV3-20*02|ORF|V-REGION|411..706|296	K.NSLY(+125.90)LQM(+15.99)NSLR.A	31.31	1479.57	11	2	2	Iodination; Oxidation (M)
KC713937|IGHV3-20*02|ORF|V-REGION|411..706|296	N.SLYLQMNSLR.A	30.52	1223.63	10	2	2
KC713937|IGHV3-20*02|ORF|V-REGION|411..706|296	K.G(+27.99)RFTISR.D	30.07	863.461	7	2	4	Formylation
KF698734|IGHV1-69-2*01|F|V-REGION|393..688|296	E(-18.01)VQLVQSGAEVKKPGATVK.I	49.26	1949.09	19	3	2	Pyro-glu from E
KF698734|IGHV1-69-2*01|F|V-REGION|393..688|296	E(-18.01)VQLVQSGAEVK(+42.01)KPGATVK.I	43.21	1991.11	19	3	2	Pyro-glu from E; Acetylation (K)
KF698734|IGHV1-69-2*01|F|V-REGION|393..688|296	E(-18.01)VQLVQSGAEVKKPGATVK(+42.01).I	37.89	1991.11	19	3	1	Pyro-glu from E; Acetylation (K)
KF698734|IGHV1-69-2*01|F|V-REGION|393..688|296	EVQLVQSGAEVK.K	37.4	1285.69	12	2	8
KF698734|IGHV1-69-2*01|F|V-REGION|393..688|296	EVQLVQSGAEVK(+27.99).K	36.13	1313.68	12	2	2	Formylation
KF698734|IGHV1-69-2*01|F|V-REGION|393..688|296	E(-18.01)VQLVQSGAEVK.K	35.43	1267.68	12	2	2	Pyro-glu from E
KF698734|IGHV1-69-2*01|F|V-REGION|393..688|296	E.VQLVQSGAEVK.K	30.01	1156.65	11	2	1
KF698734|IGHV1-69-2*01|F|V-REGION|393..688|296	EVQLVQSGAEVK(+26.02).K	26.62	1311.7	12	2	1	Acetaldehyde +26
KF698734|IGHV1-69-2*01|F|V-REGION|393..688|296	EVQLVQS(+27.05)GAEVK.K	24.67	1312.73	12	2	1	Ethyl amino
KF698735|IGHV3-53*02|F|V-REGION|409..701|293	K.NTLYLQM(+15.99)NSLR.A	40.17	1367.69	11	2	2	Oxidation (M)
KF698735|IGHV3-53*02|F|V-REGION|409..701|293	EVQLVETGGGLIQPGGSLR.L	34.9	1909.03	19	2	1
KF698735|IGHV3-53*02|F|V-REGION|409..701|293	K.NTLYLQMNSLR.A	34.55	1351.69	11	2	2
KF698735|IGHV3-53*02|F|V-REGION|409..701|293	R.DNSKNTLYLQMNSLR.A	32.61	1795.89	15	2	2
KF698735|IGHV3-53*02|F|V-REGION|409..701|293	K.G(+27.99)RFTISR.D	30.07	863.461	7	2	4	Formylation
KF698735|IGHV3-53*02|F|V-REGION|409..701|293	R.A(+28.03)EDTAVYYC(+57.02)AR	29.95	1345.6	11	2	4	Ethylation; Carbamidomethylation
KF698735|IGHV3-53*02|F|V-REGION|409..701|293	R.DNSKNTLYLQM(+15.99)NSLR.A	28.6	1811.88	15	2	1	Oxidation (M)
KF698735|IGHV3-53*02|F|V-REGION|409..701|293	R.AEDTAVYYC(+57.02)AR	28.18	1317.57	11	2	17	Carbamidomethylation
KF698735|IGHV3-53*02|F|V-REGION|409..701|293	R.LSC(+57.02)AASGFTVSSN(+15.99)YM(+15.99)SWVR.Q	25.8	2153.95	19	2	1	Carbamidomethylation; Oxidation or Hydroxylation; Oxidation (M)
KF698735|IGHV3-53*02|F|V-REGION|409..701|293	L.R(+14.02)AEDTAVYYC(+57.02)AR	25.15	1487.68	12	2	2	Methylation(KR); Carbamidomethylation
KM455560|IGKV1D-42*02|ORF|V-REGION|177..463|287	DIQM(+15.99)TQSPSFLSASVGDR.V	38.55	1953.91	18	2	1	Oxidation (M)
KM455561|IGKV3D-11*02|F|V-REGION|230..516|287	R.LLIYDASN(+.98)RATGIPAR.F	51.37	1730.93	16	3	2	Deamidation (NQ)
KM455561|IGKV3D-11*02|F|V-REGION|230..516|287	Q.S(+14.02)VSSYLAWYQQKPGQAPR.L	48.99	2079.05	18	3	3	Methylation(others)
KM455561|IGKV3D-11*02|F|V-REGION|230..516|287	R.LLIYDASNR.A	41.64	1063.57	9	2	9
KM455561|IGKV3D-11*02|F|V-REGION|230..516|287	EIVLTQSPATLSLSPGER.A	40.96	1897.02	18	2	2
KM455561|IGKV3D-11*02|F|V-REGION|230..516|287	EIVLTQS(+44.01)PATLSLSPGER.A	40.94	1941.02	18	2	1	S-Ethylcystine from Serine
KM455561|IGKV3D-11*02|F|V-REGION|230..516|287	E(+14.02)IVLTQSPATLSLSPGER.A	40.76	1911.03	18	2	1	Methylation(others)
KM455561|IGKV3D-11*02|F|V-REGION|230..516|287	Q.SVSSYLAWYQQKPGQAPR.L	39.97	2065.04	18	3	1
KM455561|IGKV3D-11*02|F|V-REGION|230..516|287	R.LLIYDASN(+.98)R.A	39.61	1064.55	9	2	2	Deamidation (NQ)
KM455561|IGKV3D-11*02|F|V-REGION|230..516|287	R.LLIY(+125.90)DASNR.A	33.87	1189.46	9	2	2	Iodination
KM455561|IGKV3D-11*02|F|V-REGION|230..516|287	E(+28.03)IVLTQSPATLSLSPGER.A	31.49	1925.05	18	2	1	Ethylation
KM455561|IGKV3D-11*02|F|V-REGION|230..516|287	R.LLIYD(-15.99)ASNR.A	31.06	1047.57	9	2	1	Deoxy
KM455561|IGKV3D-11*02|F|V-REGION|230..516|287	Y.LAWYQQKPGQAPR.L	30.27	1541.81	13	3	1
KM455561|IGKV3D-11*02|F|V-REGION|230..516|287	EIVLTQSPATLSLSPGE(+21.98)R.A	30.24	1919	18	3	2	Sodium adduct
KM455561|IGKV3D-11*02|F|V-REGION|230..516|287	EIVLT(+77.99)QSPATLSLSPGER.A	29.84	1975	18	2	1	Methylphosphonylation
KM455561|IGKV3D-11*02|F|V-REGION|230..516|287	S.VSS(+121.04)YLAWYQQKPGQAPR.L	29.58	2099.04	17	3	1	Phosphorylation to pyridyl thiol
KM455561|IGKV3D-11*02|F|V-REGION|230..516|287	R.LLIYDASN(+30.01)R.A	29.47	1093.58	9	2	2	Hydroxymethyl
KM455561|IGKV3D-11*02|F|V-REGION|230..516|287	R.LLIYDASNRAT(+13.03)G.I	29.32	1305.7	12	2	2	Michael addition with methylamine
KM455561|IGKV3D-11*02|F|V-REGION|230..516|287	R.ASQSVSSYLAWYQQK(+28.03)PGQAPR(+14.02).L	28.8	2393.21	21	3	1	Dimethylation(KR); Methylation(KR)
KM455561|IGKV3D-11*02|F|V-REGION|230..516|287	R.ASQSVSSYLAWYQQKPGQAPR.L	27.63	2351.17	21	3	2
KM455561|IGKV3D-11*02|F|V-REGION|230..516|287	EIVLTQSPATLSLSPGE(+37.95)R.A	27.22	1934.96	18	3	1	Replacement of 2 protons by calcium
KM455566|IGKV1-17*03|F|V-REGION|186..472|287	R.ASQGISNYLAWFQQKPGKVPK.R	43.78	2346.25	21	4	2
KM455566|IGKV1-17*03|F|V-REGION|186..472|287	R.ASQGISNYLAWFQQK.P	24.66	1739.86	15	2	1
KM455566|IGKV1-17*03|F|V-REGION|186..472|287	R.LIYAASSLQSGVPSR.F	24.66	1547.83	15	2	1
L19271|IGKV3D-11*03|F|V-REGION|205..491|287	R.LLIYDASN(+.98)RATGIPAR.F	51.37	1730.93	16	3	2	Deamidation (NQ)
L19271|IGKV3D-11*03|F|V-REGION|205..491|287	S.SNLAWYQQKPGQAPR.L	48.05	1742.89	15	2	4
L19271|IGKV3D-11*03|F|V-REGION|205..491|287	S.SNLAWYQQK(+27.99)PGQAPR.L	42.5	1770.88	15	3	4	Formylation
L19271|IGKV3D-11*03|F|V-REGION|205..491|287	R.LLIYDASNR.A	41.64	1063.57	9	2	9
L19271|IGKV3D-11*03|F|V-REGION|205..491|287	EIVLTQSPATLSLSPGER.A	40.96	1897.02	18	2	2
L19271|IGKV3D-11*03|F|V-REGION|205..491|287	EIVLTQS(+44.01)PATLSLSPGER.A	40.94	1941.02	18	2	1	S-Ethylcystine from Serine
L19271|IGKV3D-11*03|F|V-REGION|205..491|287	E(+14.02)IVLTQSPATLSLSPGER.A	40.76	1911.03	18	2	1	Methylation(others)
L19271|IGKV3D-11*03|F|V-REGION|205..491|287	R.LLIYDASN(+.98)R.A	39.61	1064.55	9	2	2	Deamidation (NQ)
L19271|IGKV3D-11*03|F|V-REGION|205..491|287	R.ASQGVSSNLAWYQQKPGQAPR.L	34.59	2272.13	21	3	2
L19271|IGKV3D-11*03|F|V-REGION|205..491|287	R.LLIY(+125.90)DASNR.A	33.87	1189.46	9	2	2	Iodination
L19271|IGKV3D-11*03|F|V-REGION|205..491|287	R.A(+56.06)SQGVSSNLAWYQQKPGQAPR.L	33.64	2328.2	21	3	1	Diethylation
L19271|IGKV3D-11*03|F|V-REGION|205..491|287	E(+28.03)IVLTQSPATLSLSPGER.A	31.49	1925.05	18	2	1	Ethylation
L19271|IGKV3D-11*03|F|V-REGION|205..491|287	S.SNLAWYQQK(+54.01)PGQAPR.L	31.43	1796.9	15	3	1	MDA adduct +54
L19271|IGKV3D-11*03|F|V-REGION|205..491|287	R.LLIYD(-15.99)ASNR.A	31.06	1047.57	9	2	1	Deoxy
L19271|IGKV3D-11*03|F|V-REGION|205..491|287	N.LAWYQQKPGQAPR.L	30.27	1541.81	13	3	1
L19271|IGKV3D-11*03|F|V-REGION|205..491|287	EIVLTQSPATLSLSPGE(+21.98)R.A	30.24	1919	18	3	2	Sodium adduct
L19271|IGKV3D-11*03|F|V-REGION|205..491|287	EIVLT(+77.99)QSPATLSLSPGER.A	29.84	1975	18	2	1	Methylphosphonylation
L19271|IGKV3D-11*03|F|V-REGION|205..491|287	R.LLIYDASN(+30.01)R.A	29.47	1093.58	9	2	2	Hydroxymethyl
L19271|IGKV3D-11*03|F|V-REGION|205..491|287	R.LLIYDASNRAT(+13.03)G.I	29.32	1305.7	12	2	2	Michael addition with methylamine
L19271|IGKV3D-11*03|F|V-REGION|205..491|287	R.ASQGVSSN(+15.99)LAWYQQKPGQAPR.L	29.26	2288.13	21	3	2	Oxidation or Hydroxylation
L19271|IGKV3D-11*03|F|V-REGION|205..491|287	EIVLTQSPATLSLSPGE(+37.95)R.A	27.22	1934.96	18	3	1	Replacement of 2 protons by calcium
L19271|IGKV3D-11*03|F|V-REGION|205..491|287	S.QGVS(+362.14)SNLAWYQQKPGQAPR.L	27.18	2476.2	19	3	1	Nucleophilic addtion to cytopiloyne
L26401|IGHV3-30*02|F|V-REGION|104..399|296	R.LSC(+57.02)AASGFTFSSYGMHWVR.Q	41.25	2162.97	19	3	1	Carbamidomethylation
L26401|IGHV3-30*02|F|V-REGION|104..399|296	K.NTLYLQM(+15.99)NSLR.A	40.17	1367.69	11	2	2	Oxidation (M)
L26401|IGHV3-30*02|F|V-REGION|104..399|296	Q(+42.01)VQLVES(-18.01)GGGVVQPGGSLR.L	36.4	1890	19	3	2	Acetylation (Protein N-term); Dehydration
L26401|IGHV3-30*02|F|V-REGION|104..399|296	R.LSC(+57.02)AASGFTFSSYGM(+15.99)HWVR.Q	36.36	2178.96	19	3	2	Carbamidomethylation; Oxidation (M)
L26401|IGHV3-30*02|F|V-REGION|104..399|296	K.NTLYLQMNSLR.A	34.55	1351.69	11	2	2
L26401|IGHV3-30*02|F|V-REGION|104..399|296	R.DNSKNTLYLQMNSLR.A	32.61	1795.89	15	2	2
L26401|IGHV3-30*02|F|V-REGION|104..399|296	R.QAPGKGLEWVAFIR.Y	32.21	1570.86	14	3	2
L26401|IGHV3-30*02|F|V-REGION|104..399|296	R.Q(-17.03)APGKGLEWVAFIR.Y	32	1553.84	14	2	2	Pyro-glu from Q
L26401|IGHV3-30*02|F|V-REGION|104..399|296	K.G(+27.99)RFTISR.D	30.07	863.461	7	2	4	Formylation
L26401|IGHV3-30*02|F|V-REGION|104..399|296	K.GLEWVAFIR.Y	29.31	1089.6	9	2	4
L26401|IGHV3-30*02|F|V-REGION|104..399|296	R.LSC(+57.02)AASGFTFSSY(+17.03).G	29.13	1413.62	13	2	1	Carbamidomethylation; Replacement of proton with ammonium ion
L26401|IGHV3-30*02|F|V-REGION|104..399|296	R.DNSKNTLYLQM(+15.99)NSLR.A	28.6	1811.88	15	2	1	Oxidation (M)
L29165|IGLV3-25*03|F|V-REGION|252..533|282	R.ITC(+57.02)SGDALPK.Q	39.68	1060.52	10	2	2	Carbamidomethylation
L29165|IGLV3-25*03|F|V-REGION|252..533|282	SYELTQPPS(+14.02)VSVSPGQTAR.I	29.45	2017.01	19	2	2	Methylation(others)
L29165|IGLV3-25*03|F|V-REGION|252..533|282	SYELTQPPSVSVSPGQTAR.I	29.03	2003	19	2	5
L29165|IGLV3-25*03|F|V-REGION|252..533|282	Y.E(+163.05)LTQPPSVSVSPGQTAR.I	26.73	1915.95	17	2	2	Phenethyl isothiocyanate
L29166|IGLV3-10*02|F|V-REGION|241..525|285	R.ITC(+57.02)SGDALPK.K	39.68	1060.52	10	2	2	Carbamidomethylation
L29166|IGLV3-10*02|F|V-REGION|241..525|285	SYELTQPPS(+14.02)VSVSPGQTAR.I	29.45	2017.01	19	2	2	Methylation(others)
L29166|IGLV3-10*02|F|V-REGION|241..525|285	SYELTQPPSVSVSPGQTAR.I	29.03	2003	19	2	5
L29166|IGLV3-10*02|F|V-REGION|241..525|285	Y.E(+163.05)LTQPPSVSVSPGQTAR.I	26.73	1915.95	17	2	2	Phenethyl isothiocyanate
L33851|IGHV3-74*01|F|V-REGION|183..478|296	K.NTLYLQM(+15.99)NSLR.A	40.17	1367.69	11	2	2	Oxidation (M)
L33851|IGHV3-74*01|F|V-REGION|183..478|296	EVQLVESGGGLVQPGGSLR.L	39.68	1881	19	2	2
L33851|IGHV3-74*01|F|V-REGION|183..478|296	E(+43.99)VQLVESGGGLVQPGGSLR.L	36.52	1924.99	19	2	2	Carboxylation (E)
L33851|IGHV3-74*01|F|V-REGION|183..478|296	K.NTLYLQMNSLR.A	34.55	1351.69	11	2	2
L33851|IGHV3-74*01|F|V-REGION|183..478|296	EVQLVE(+21.98)SGGGLVQPGGSLR.L	34.54	1902.98	19	3	2	Sodium adduct
L33851|IGHV3-74*01|F|V-REGION|183..478|296	Q.LVESGGGLVQPGGSLR.L	31.58	1524.83	16	2	2
L33851|IGHV3-74*01|F|V-REGION|183..478|296	E(-18.01)VQLVESGGGLVQPGGSLR.L	30.15	1862.98	19	2	4	Pyro-glu from E
L33851|IGHV3-74*01|F|V-REGION|183..478|296	K.G(+27.99)RFTISR.D	30.07	863.461	7	2	4	Formylation
L33851|IGHV3-74*01|F|V-REGION|183..478|296	R.A(+28.03)EDTAVYYC(+57.02)AR	29.95	1345.6	11	2	4	Ethylation; Carbamidomethylation
L33851|IGHV3-74*01|F|V-REGION|183..478|296	V.QLVE(+258.09)SGGGLVQPGGSLR.L	29.18	1910.97	17	3	1	Diglutamyl
L33851|IGHV3-74*01|F|V-REGION|183..478|296	R.LSC(+57.02)AASGFTFSSY(+17.03).W	29.13	1413.62	13	2	1	Carbamidomethylation; Replacement of proton with ammonium ion
L33851|IGHV3-74*01|F|V-REGION|183..478|296	R.AEDTAVYYC(+57.02)AR	28.18	1317.57	11	2	17	Carbamidomethylation
L33851|IGHV3-74*01|F|V-REGION|183..478|296	EVQLVESGGGLVQPGGSLR(+44.03).L	28.06	1925.02	19	2	2	Ethanolation (KR)
L33851|IGHV3-74*01|F|V-REGION|183..478|296	EVQLVESGGGLVQ(+.98)PGGSLR(+14.02).L	27.83	1896	19	3	2	Deamidation (NQ); Methylation(KR)
L33851|IGHV3-74*01|F|V-REGION|183..478|296	E(+37.95)VQLVESGGGLVQPGGSLR.L	27.62	1918.94	19	4	1	Replacement of 2 protons by calcium
L33851|IGHV3-74*01|F|V-REGION|183..478|296	K.GLVWVSR.I	26.29	815.465	7	2	1
L33851|IGHV3-74*01|F|V-REGION|183..478|296	EVQLVESGGGLVQPGGSLR(+72.02).L	26.15	1953.02	19	2	2	Dihydroxy methylglyoxal adduct
L33851|IGHV3-74*01|F|V-REGION|183..478|296	L.R(+14.02)AEDTAVYYC(+57.02)AR	25.15	1487.68	12	2	2	Methylation(KR); Carbamidomethylation
L33851|IGHV3-74*01|F|V-REGION|183..478|296	R.INSDGSS(-15.99)TSYADSVK.G	24.62	1513.69	15	2	1	Deoxy
M18806|IGHV5-51*02|F|V-REGION|251..546|296	EVQLVQSGAEVKKPGESLK.I	39.96	2025.11	19	3	4
M18806|IGHV5-51*02|F|V-REGION|251..546|296	EVQLVQSGAEVK.K	37.4	1285.69	12	2	8
M18806|IGHV5-51*02|F|V-REGION|251..546|296	EVQLVQSGAEVK(+27.99).K	36.13	1313.68	12	2	2	Formylation
M18806|IGHV5-51*02|F|V-REGION|251..546|296	E(-18.01)VQLVQSGAEVK.K	35.43	1267.68	12	2	2	Pyro-glu from E
M18806|IGHV5-51*02|F|V-REGION|251..546|296	K.SISTAYLQWSSLK.A	32.94	1482.77	13	2	2
M18806|IGHV5-51*02|F|V-REGION|251..546|296	K.GLEWM(+15.99)GIIYPGDSDTR.Y	31.83	1824.84	16	2	2	Oxidation (M)
M18806|IGHV5-51*02|F|V-REGION|251..546|296	E.VQLVQSGAEVK.K	30.01	1156.65	11	2	1
M18806|IGHV5-51*02|F|V-REGION|251..546|296	EVQLVQSGAEVK(+14.02)KPGESLK.I	27.73	2039.13	19	4	1	Methylation(KR)
M18806|IGHV5-51*02|F|V-REGION|251..546|296	EVQLVQSGAEVKKPGESLK(+14.02).I	27.5	2039.13	19	4	1	Methylation(KR)
M18806|IGHV5-51*02|F|V-REGION|251..546|296	EVQLVQSGAEVK(+26.02).K	26.62	1311.7	12	2	1	Acetaldehyde +26
M18806|IGHV5-51*02|F|V-REGION|251..546|296	EVQLVQS(+27.05)GAEVK.K	24.67	1312.73	12	2	1	Ethyl amino
M30446|IGLV1-51*02|F|V-REGION|55..350|296	K.LLIYEN(+.98)NKRPSGIPDRFSGSK.S	35.82	2391.25	21	4	1	Deamidation (NQ)
M30446|IGLV1-51*02|F|V-REGION|55..350|296	K.LLIYENN(+.98)KRPSGIPDRFSGSK.S	31.87	2391.25	21	4	1	Deamidation (NQ)
M30446|IGLV1-51*02|F|V-REGION|55..350|296	K.LLIYENNKRPSGIPDR.F	25.62	1884.02	16	4	2
M62737|IGHV3-30*08|F|V-REGION|58..351|294	K.NTLYLQM(+15.99)NSLR.A	40.17	1367.69	11	2	2	Oxidation (M)
M62737|IGHV3-30*08|F|V-REGION|58..351|294	K.NTLYLQMNSLR.A	34.55	1351.69	11	2	2
M62737|IGHV3-30*08|F|V-REGION|58..351|294	R.DNSKNTLYLQMNSLR.A	32.61	1795.89	15	2	2
M62737|IGHV3-30*08|F|V-REGION|58..351|294	K.G(+27.99)RFTISR.D	30.07	863.461	7	2	4	Formylation
M62737|IGHV3-30*08|F|V-REGION|58..351|294	R.A(+28.03)EDTAVYYC(+57.02)AR	29.95	1345.6	11	2	4	Ethylation; Carbamidomethylation
M62737|IGHV3-30*08|F|V-REGION|58..351|294	R.DNSKNTLYLQM(+15.99)NSLR.A	28.6	1811.88	15	2	1	Oxidation (M)
M62737|IGHV3-30*08|F|V-REGION|58..351|294	R.AEDTAVYYC(+57.02)AR	28.18	1317.57	11	2	17	Carbamidomethylation
M62737|IGHV3-30*08|F|V-REGION|58..351|294	R.LSC(+57.02)AASAFTFS(+27.05)S.Y	26.48	1274.6	12	2	1	Carbamidomethylation; Ethyl amino
M62737|IGHV3-30*08|F|V-REGION|58..351|294	L.R(+14.02)AEDTAVYYC(+57.02)AR	25.15	1487.68	12	2	2	Methylation(KR); Carbamidomethylation
M64856|IGKV1-33*01|F|V-REGION|321..607|287	R.VTITC(+57.02)QASQDISNYLNWYQQKPGKAP(-30.01)K.L	43.78	3107.55	27	4	1	Carbamidomethylation; Proline oxidation to pyrrolidinone
M64856|IGKV1-33*01|F|V-REGION|321..607|287	DIQMTQSPSSLSASVGDR.V	40.61	1877.88	18	2	3
M64856|IGKV1-33*01|F|V-REGION|321..607|287	DIQM(+15.99)TQSPSSLSASVGDR.V	38.28	1893.87	18	2	4	Oxidation (M)
M64856|IGKV1-33*01|F|V-REGION|321..607|287	K.APKLLIYDASNLETGVPSR.F	35.57	2043.1	19	3	1
M64856|IGKV1-33*01|F|V-REGION|321..607|287	N.YLNWYQQKPGK.A	32.65	1423.72	11	3	2
M64856|IGKV1-33*01|F|V-REGION|321..607|287	DIQM(+15.99)TQSPSSLSASVGDR(+14.02).V	32.6	1907.89	18	2	2	Oxidation (M); Methylation(KR)
M64856|IGKV1-33*01|F|V-REGION|321..607|287	S.NYLNWYQQKPGKAPK.L	32.01	1833.95	15	4	4
M64856|IGKV1-33*01|F|V-REGION|321..607|287	DIQM(+15.99)TQSPSSLSASVGDR(+28.03).V	30.2	1921.91	18	2	1	Oxidation (M); Dimethylation(KR)
M64856|IGKV1-33*01|F|V-REGION|321..607|287	DIQMTQSPSSLSASVGDR(+14.02).V	30.19	1891.89	18	2	3	Methylation(KR)
M64856|IGKV1-33*01|F|V-REGION|321..607|287	A.S(+27.05)QDISNYLNWYQQKPGKAPK.L	29.16	2391.23	20	4	1	Ethyl amino
M64856|IGKV1-33*01|F|V-REGION|321..607|287	DIQM(+15.99)TQSPSSLSAS(-15.99)VGDR.V	28.94	1877.88	18	2	2	Oxidation (M); Deoxy
M64856|IGKV1-33*01|F|V-REGION|321..607|287	K.LLIYD(+14.02)ASNLETGVPSR.F	27.18	1760.93	16	2	1	Methylation(others)
M64856|IGKV1-33*01|F|V-REGION|321..607|287	K.LLIYDASNLE(+53.92).T	25.04	1203.51	10	3	1	Replacement of 2 protons by iron
M64858|IGKV1-6*01|F|V-REGION|323..609|287	AIQM(+15.99)TQSPSSLSASVGDR.V	38.76	1849.88	18	2	3	Oxidation (M)
M64858|IGKV1-6*01|F|V-REGION|323..609|287	K.LLIYAASSLQS(+14.02)GVPSR.F	31.04	1674.93	16	2	2	Methylation(others)
M64858|IGKV1-6*01|F|V-REGION|323..609|287	K.LLIY(+125.90)AASSLQSGVPSR.F	30.19	1786.81	16	2	2	Iodination
M64858|IGKV1-6*01|F|V-REGION|323..609|287	K.LLIYAASSL.Q	26.3	949.548	9	2	1
M64858|IGKV1-6*01|F|V-REGION|323..609|287	R.ND(+43.04)LGWYQQK.P	25.65	1193.58	9	2	1	Carboxyl modification with ethanolamine
M64858|IGKV1-6*01|F|V-REGION|323..609|287	L.LIYAASSLQSGVPSR.F	24.66	1547.83	15	2	1
M77299|IGHV3-64*04|F|V-REGION|112..407|296	QVQ(+.98)LVESGGGLVQPGGSLR.L	40.41	1881	19	3	7	Deamidation (NQ)
M77299|IGHV3-64*04|F|V-REGION|112..407|296	K.NTLYLQM(+15.99)NSLR.A	40.17	1367.69	11	2	2	Oxidation (M)
M77299|IGHV3-64*04|F|V-REGION|112..407|296	Q(+42.01)VQLVES(-18.01)GGGLVQPGGSLR.L	35.4	1904.01	19	3	1	Acetylation (Protein N-term); Dehydration
M77299|IGHV3-64*04|F|V-REGION|112..407|296	K.NTLYLQMNSLR.A	34.55	1351.69	11	2	2
M77299|IGHV3-64*04|F|V-REGION|112..407|296	R.DNSKNTLYLQMNSLR.A	32.61	1795.89	15	2	2
M77299|IGHV3-64*04|F|V-REGION|112..407|296	Q.LVESGGGLVQPGGSLR.L	31.58	1524.83	16	2	2
M77299|IGHV3-64*04|F|V-REGION|112..407|296	K.G(+27.99)RFTISR.D	30.07	863.461	7	2	4	Formylation
M77299|IGHV3-64*04|F|V-REGION|112..407|296	R.A(+28.03)EDTAVYYC(+57.02)AR	29.95	1345.6	11	2	4	Ethylation; Carbamidomethylation
M77299|IGHV3-64*04|F|V-REGION|112..407|296	V.QLVE(+258.09)SGGGLVQPGGSLR.L	29.18	1910.97	17	3	1	Diglutamyl
M77299|IGHV3-64*04|F|V-REGION|112..407|296	R.DNSKNTLYLQM(+15.99)NSLR.A	28.6	1811.88	15	2	1	Oxidation (M)
M77299|IGHV3-64*04|F|V-REGION|112..407|296	R.AEDTAVYYC(+57.02)AR	28.18	1317.57	11	2	17	Carbamidomethylation
M77299|IGHV3-64*04|F|V-REGION|112..407|296	Q(+58.01)VQLVESGGGLVQPGGSLR.L	27.38	1938.02	19	2	1	Carboxymethyl (KW X@N-term)
M77299|IGHV3-64*04|F|V-REGION|112..407|296	QVQLVESGGGLVQPGGSLR.L	26.51	1880.01	19	2	1
M77299|IGHV3-64*04|F|V-REGION|112..407|296	QVQLVESGGGLVQ(+.98)PGGSLR.L	25.96	1881	19	2	1	Deamidation (NQ)
M77299|IGHV3-64*04|F|V-REGION|112..407|296	L.R(+14.02)AEDTAVYYC(+57.02)AR	25.15	1487.68	12	2	2	Methylation(KR); Carbamidomethylation
M94118|IGLV1-41*01|ORF|V-REGION|401..696|296	K.LLIYEN(+.98)NKRPSGIPDRFSGSK.S	35.82	2391.25	21	4	1	Deamidation (NQ)
M94118|IGLV1-41*01|ORF|V-REGION|401..696|296	K.LLIYENN(+.98)KRPSGIPDRFSGSK.S	31.87	2391.25	21	4	1	Deamidation (NQ)
M94118|IGLV1-41*01|ORF|V-REGION|401..696|296	K.LLIYENNKRPSGIPDR.F	25.62	1884.02	16	4	2
M99400|IGHV3-15*08|F|V-REGION|128..429|302	EVQLVESAGGLVQPGGSLR.L	31.92	1895.01	19	2	1
M99401|IGHV3-49*02|F|V-REGION|128..429|302	I.RSKAYGGTTEYAASVK.G	36.86	1687.85	16	3	2
M99402|IGHV3-15*04|F|V-REGION|128..429|302	E(-18.01)VQLVESGGGLVKPGGSLR.L	46.15	1863.02	19	2	4	Pyro-glu from E
M99402|IGHV3-15*04|F|V-REGION|128..429|302	EVQLVESGGGLVKPGGSLR.L	43.98	1881.03	19	2	3
M99402|IGHV3-15*04|F|V-REGION|128..429|302	R.QAPGKGLEWVGR.I	40.13	1296.69	12	3	9
M99402|IGHV3-15*04|F|V-REGION|128..429|302	EVQLVESGGGLVKPGGSLR(+72.02).L	39.73	1953.05	19	2	2	Dihydroxy methylglyoxal adduct
M99402|IGHV3-15*04|F|V-REGION|128..429|302	R.Q(-17.03)APGKGLEWVGR.I	37.17	1279.67	12	2	4	Pyro-glu from Q
M99402|IGHV3-15*04|F|V-REGION|128..429|302	R.LSC(+57.02)AASGFTFSNAW(+13.98)M(+15.99)SWVR.Q	33.72	2206.96	19	3	2	Carbamidomethylation; Tryptophan oxidation to oxolactone; Oxidation (M)
M99402|IGHV3-15*04|F|V-REGION|128..429|302	K.GLEW(+31.99)VGR.I	32.87	847.419	7	2	1	Dihydroxy
M99402|IGHV3-15*04|F|V-REGION|128..429|302	K.G(+27.99)RFTISR.D	30.07	863.461	7	2	4	Formylation
M99402|IGHV3-15*04|F|V-REGION|128..429|302	K.GLEW(+15.99)VGR.I	29.99	831.424	7	2	3	Oxidation (HW)
M99402|IGHV3-15*04|F|V-REGION|128..429|302	T.FSNAW(+13.98)M(+15.99)SWVR.Q	29.87	1312.57	10	3	2	Tryptophan oxidation to oxolactone; Oxidation (M)
M99402|IGHV3-15*04|F|V-REGION|128..429|302	Q.LVESGGGLVKPGGSLR.L	28.64	1524.86	16	3	3
M99402|IGHV3-15*04|F|V-REGION|128..429|302	EVQLVESGGGLVK(+27.99)PGGSLR.L	26.64	1909.03	19	3	2	Formylation
M99402|IGHV3-15*04|F|V-REGION|128..429|302	K.GLEWVGR.I	26.25	815.429	7	2	4
M99404|IGHV3-15*06|F|V-REGION|128..429|302	E(-18.01)VQLVESGGGLVKPGGSLR.L	46.15	1863.02	19	2	4	Pyro-glu from E
M99404|IGHV3-15*06|F|V-REGION|128..429|302	EVQLVESGGGLVKPGGSLR.L	43.98	1881.03	19	2	3
M99404|IGHV3-15*06|F|V-REGION|128..429|302	R.QAPGKGLEWVGR.I	40.13	1296.69	12	3	9
M99404|IGHV3-15*06|F|V-REGION|128..429|302	EVQLVESGGGLVKPGGSLR(+72.02).L	39.73	1953.05	19	2	2	Dihydroxy methylglyoxal adduct
M99404|IGHV3-15*06|F|V-REGION|128..429|302	R.Q(-17.03)APGKGLEWVGR.I	37.17	1279.67	12	2	4	Pyro-glu from Q
M99404|IGHV3-15*06|F|V-REGION|128..429|302	R.LSC(+57.02)AASGFTFSNAW(+13.98)M(+15.99)SWVR.Q	33.72	2206.96	19	3	2	Carbamidomethylation; Tryptophan oxidation to oxolactone; Oxidation (M)
M99404|IGHV3-15*06|F|V-REGION|128..429|302	K.GLEW(+31.99)VGR.I	32.87	847.419	7	2	1	Dihydroxy
M99404|IGHV3-15*06|F|V-REGION|128..429|302	K.G(+27.99)RFTISR.D	30.07	863.461	7	2	4	Formylation
M99404|IGHV3-15*06|F|V-REGION|128..429|302	K.GLEW(+15.99)VGR.I	29.99	831.424	7	2	3	Oxidation (HW)
M99404|IGHV3-15*06|F|V-REGION|128..429|302	T.FSNAW(+13.98)M(+15.99)SWVR.Q	29.87	1312.57	10	3	2	Tryptophan oxidation to oxolactone; Oxidation (M)
M99404|IGHV3-15*06|F|V-REGION|128..429|302	Q.LVESGGGLVKPGGSLR.L	28.64	1524.86	16	3	3
M99404|IGHV3-15*06|F|V-REGION|128..429|302	EVQLVESGGGLVK(+27.99)PGGSLR.L	26.64	1909.03	19	3	2	Formylation
M99404|IGHV3-15*06|F|V-REGION|128..429|302	K.GLEWVGR.I	26.25	815.429	7	2	4
M99637|IGHV1-8*01|F|V-REGION|201..496|296	Q(-17.03)VQLVQSGAEVKKPGASVK.V	68.36	1935.08	19	2	4	Pyro-glu from Q
M99637|IGHV1-8*01|F|V-REGION|201..496|296	Q(-17.03)VQLVQSGAEVKKPGASVKVSC(+57.02)K.A	41.65	2409.3	23	4	1	Pyro-glu from Q; Carbamidomethylation
M99637|IGHV1-8*01|F|V-REGION|201..496|296	K.ASGYTFTSYDINWVR.Q	39.61	1778.83	15	2	2
M99637|IGHV1-8*01|F|V-REGION|201..496|296	R.N(+.98)TSISTAYM(+15.99)ELSSLR.S	31.83	1688.79	15	2	1	Deamidation (NQ); Oxidation (M)
M99637|IGHV1-8*01|F|V-REGION|201..496|296	R.N(+.98)TSISTAYMELSSLR.S	31.08	1672.8	15	2	2	Deamidation (NQ)
M99637|IGHV1-8*01|F|V-REGION|201..496|296	Q.VQLVQSGAEVK.K	30.01	1156.65	11	2	1
M99637|IGHV1-8*01|F|V-REGION|201..496|296	R.SEDTAVYYC(+57.02)AR	29.79	1333.56	11	2	7	Carbamidomethylation
M99641|IGHV1-18*01|F|V-REGION|188..483|296	Q(-17.03)VQLVQSGAEVKKPGASVK.V	68.36	1935.08	19	2	4	Pyro-glu from Q
M99641|IGHV1-18*01|F|V-REGION|188..483|296	Q(-17.03)VQLVQSGAEVKKPGASVKVSC(+57.02)K.A	41.65	2409.3	23	4	1	Pyro-glu from Q; Carbamidomethylation
M99641|IGHV1-18*01|F|V-REGION|188..483|296	K.ASGYTFTSYGIS(+42.01)WVR.Q	30.43	1735.82	15	2	1	Acetylation (TSCYH)
M99641|IGHV1-18*01|F|V-REGION|188..483|296	Q.VQLVQSGAEVK.K	30.01	1156.65	11	2	1
M99641|IGHV1-18*01|F|V-REGION|188..483|296	R.SDDTAVYYC(+57.02)AR	28.87	1319.55	11	2	3	Carbamidomethylation
M99649|IGHV3-7*01|F|V-REGION|344..639|296	EVQLVESGGGLVQPGGSLR.L	39.68	1881	19	2	2
M99649|IGHV3-7*01|F|V-REGION|344..639|296	K.NSLYLQM(+15.99)NSLR.A	37.89	1353.67	11	2	3	Oxidation (M)
M99649|IGHV3-7*01|F|V-REGION|344..639|296	E(+43.99)VQLVESGGGLVQPGGSLR.L	36.52	1924.99	19	2	2	Carboxylation (E)
M99649|IGHV3-7*01|F|V-REGION|344..639|296	EVQLVE(+21.98)SGGGLVQPGGSLR.L	34.54	1902.98	19	3	2	Sodium adduct
M99649|IGHV3-7*01|F|V-REGION|344..639|296	K.NSLYLQMNSLR.A	34.08	1337.68	11	2	1
M99649|IGHV3-7*01|F|V-REGION|344..639|296	R.DNAKNSLYLQMNSLR.A	32.85	1765.88	15	2	1
M99649|IGHV3-7*01|F|V-REGION|344..639|296	S.S(+14.02)YWM(+15.99)SWVR.Q	32.28	1143.52	8	2	2	Methylation(others); Oxidation (M)
M99649|IGHV3-7*01|F|V-REGION|344..639|296	Q.LVESGGGLVQPGGSLR.L	31.58	1524.83	16	2	2
M99649|IGHV3-7*01|F|V-REGION|344..639|296	K.NSLY(+125.90)LQM(+15.99)NSLR.A	31.31	1479.57	11	2	2	Iodination; Oxidation (M)
M99649|IGHV3-7*01|F|V-REGION|344..639|296	K.GLEWVANIK.Q	31.24	1028.57	9	2	2
M99649|IGHV3-7*01|F|V-REGION|344..639|296	N.SLYLQMNSLR.A	30.52	1223.63	10	2	2
M99649|IGHV3-7*01|F|V-REGION|344..639|296	E(-18.01)VQLVESGGGLVQPGGSLR.L	30.15	1862.98	19	2	4	Pyro-glu from E
M99649|IGHV3-7*01|F|V-REGION|344..639|296	K.G(+27.99)RFTISR.D	30.07	863.461	7	2	4	Formylation
M99649|IGHV3-7*01|F|V-REGION|344..639|296	R.A(+28.03)EDTAVYYC(+57.02)AR	29.95	1345.6	11	2	4	Ethylation; Carbamidomethylation
M99649|IGHV3-7*01|F|V-REGION|344..639|296	V.QLVE(+258.09)SGGGLVQPGGSLR.L	29.18	1910.97	17	3	1	Diglutamyl
M99649|IGHV3-7*01|F|V-REGION|344..639|296	R.LSC(+57.02)AASGFTFSSY(+17.03).W	29.13	1413.62	13	2	1	Carbamidomethylation; Replacement of proton with ammonium ion
M99649|IGHV3-7*01|F|V-REGION|344..639|296	R.QAPGKGLEWVANIK(+27.99).Q	28.28	1537.83	14	3	1	Formylation
M99649|IGHV3-7*01|F|V-REGION|344..639|296	R.AEDTAVYYC(+57.02)AR	28.18	1317.57	11	2	17	Carbamidomethylation
M99649|IGHV3-7*01|F|V-REGION|344..639|296	EVQLVESGGGLVQPGGSLR(+44.03).L	28.06	1925.02	19	2	2	Ethanolation (KR)
M99649|IGHV3-7*01|F|V-REGION|344..639|296	EVQLVESGGGLVQ(+.98)PGGSLR(+14.02).L	27.83	1896	19	3	2	Deamidation (NQ); Methylation(KR)
M99649|IGHV3-7*01|F|V-REGION|344..639|296	E(+37.95)VQLVESGGGLVQPGGSLR.L	27.62	1918.94	19	4	1	Replacement of 2 protons by calcium
M99649|IGHV3-7*01|F|V-REGION|344..639|296	R.DNAKNSLYLQM(+15.99)NSLR.A	26.17	1781.87	15	2	2	Oxidation (M)
M99649|IGHV3-7*01|F|V-REGION|344..639|296	EVQLVESGGGLVQPGGSLR(+72.02).L	26.15	1953.02	19	2	2	Dihydroxy methylglyoxal adduct
M99649|IGHV3-7*01|F|V-REGION|344..639|296	L.R(+14.02)AEDTAVYYC(+57.02)AR	25.15	1487.68	12	2	2	Methylation(KR); Carbamidomethylation
M99652|IGHV3-11*01|F|V-REGION|202..497|296	K.NSLYLQM(+15.99)NSLR.A	37.89	1353.67	11	2	3	Oxidation (M)
M99652|IGHV3-11*01|F|V-REGION|202..497|296	R.LSC(+57.02)AASGFTFSDYYMSWIR.Q	35.7	2260.99	19	3	1	Carbamidomethylation
M99652|IGHV3-11*01|F|V-REGION|202..497|296	K.NSLYLQMNSLR.A	34.08	1337.68	11	2	1
M99652|IGHV3-11*01|F|V-REGION|202..497|296	R.DNAKNSLYLQMNSLR.A	32.85	1765.88	15	2	1
M99652|IGHV3-11*01|F|V-REGION|202..497|296	K.NSLY(+125.90)LQM(+15.99)NSLR.A	31.31	1479.57	11	2	2	Iodination; Oxidation (M)
M99652|IGHV3-11*01|F|V-REGION|202..497|296	N.SLYLQMNSLR.A	30.52	1223.63	10	2	2
M99652|IGHV3-11*01|F|V-REGION|202..497|296	Q(+.98)VQLVESGGGLVKPGGSLR.L	30.48	1881.03	19	2	2	Deamidation (NQ)
M99652|IGHV3-11*01|F|V-REGION|202..497|296	K.G(+27.99)RFTISR.D	30.07	863.461	7	2	4	Formylation
M99652|IGHV3-11*01|F|V-REGION|202..497|296	R.A(+28.03)EDTAVYYC(+57.02)AR	29.95	1345.6	11	2	4	Ethylation; Carbamidomethylation
M99652|IGHV3-11*01|F|V-REGION|202..497|296	Q.LVESGGGLVKPGGSLR.L	28.64	1524.86	16	3	3
M99652|IGHV3-11*01|F|V-REGION|202..497|296	R.AEDTAVYYC(+57.02)AR	28.18	1317.57	11	2	17	Carbamidomethylation
M99652|IGHV3-11*01|F|V-REGION|202..497|296	S.TIYYADSVK.G	25.85	1058.53	9	2	1
M99652|IGHV3-11*01|F|V-REGION|202..497|296	L.R(+14.02)AEDTAVYYC(+57.02)AR	25.15	1487.68	12	2	2	Methylation(KR); Carbamidomethylation
M99654|IGHV3-15*02|F|V-REGION|176..477|302	R.QAPGKGLEWVGR.I	40.13	1296.69	12	3	9
M99654|IGHV3-15*02|F|V-REGION|176..477|302	R.Q(-17.03)APGKGLEWVGR.I	37.17	1279.67	12	2	4	Pyro-glu from Q
M99654|IGHV3-15*02|F|V-REGION|176..477|302	R.LSC(+57.02)AASGFTFSNAW(+13.98)M(+15.99)SWVR.Q	33.72	2206.96	19	3	2	Carbamidomethylation; Tryptophan oxidation to oxolactone; Oxidation (M)
M99654|IGHV3-15*02|F|V-REGION|176..477|302	K.G(+27.99)RFTISR.D	30.07	863.461	7	2	4	Formylation
M99654|IGHV3-15*02|F|V-REGION|176..477|302	T.FSNAW(+13.98)M(+15.99)SWVR.Q	29.87	1312.57	10	3	2	Tryptophan oxidation to oxolactone; Oxidation (M)
M99654|IGHV3-15*02|F|V-REGION|176..477|302	K.GLEWVGR.I	26.25	815.429	7	2	4
M99655|IGHV3-16*01|ORF|V-REGION|188..483|296	EVQLVESGGGLVQPGGSLR.L	39.68	1881	19	2	2
M99655|IGHV3-16*01|ORF|V-REGION|188..483|296	E(+43.99)VQLVESGGGLVQPGGSLR.L	36.52	1924.99	19	2	2	Carboxylation (E)
M99655|IGHV3-16*01|ORF|V-REGION|188..483|296	R.LSC(+57.02)AASGFTFSNS(-18.01)DM(+15.99)NWAR(+14.02)K.A	35.41	2261	20	3	1	Carbamidomethylation; Dehydration; Oxidation (M); Methylation(KR)
M99655|IGHV3-16*01|ORF|V-REGION|188..483|296	EVQLVE(+21.98)SGGGLVQPGGSLR.L	34.54	1902.98	19	3	2	Sodium adduct
M99655|IGHV3-16*01|ORF|V-REGION|188..483|296	Q.LVESGGGLVQPGGSLR.L	31.58	1524.83	16	2	2
M99655|IGHV3-16*01|ORF|V-REGION|188..483|296	EVQLVESGGGLVQ(+.98)PGGSLR(+14.02).L	27.83	1896	19	3	2	Deamidation (NQ); Methylation(KR)
M99655|IGHV3-16*01|ORF|V-REGION|188..483|296	EVQLVESGGGLVQPGGSLR(+72.02).L	26.15	1953.02	19	2	2	Dihydroxy methylglyoxal adduct
M99657|IGHV3-20*01|F|V-REGION|170..465|296	EVQLVESGGGVVRPGGSLR.L	42.12	1895.02	19	3	2
M99657|IGHV3-20*01|F|V-REGION|170..465|296	K.NSLYLQM(+15.99)NSLR.A	37.89	1353.67	11	2	3	Oxidation (M)
M99657|IGHV3-20*01|F|V-REGION|170..465|296	E(-18.01)VQLVESGGGVVR(+14.02)PGGSLR.L	34.12	1891.03	19	2	1	Pyro-glu from E; Methylation(KR)
M99657|IGHV3-20*01|F|V-REGION|170..465|296	K.NSLYLQMNSLR.A	34.08	1337.68	11	2	1
M99657|IGHV3-20*01|F|V-REGION|170..465|296	R.DNAKNSLYLQMNSLR.A	32.85	1765.88	15	2	1
M99657|IGHV3-20*01|F|V-REGION|170..465|296	K.NSLY(+125.90)LQM(+15.99)NSLR.A	31.31	1479.57	11	2	2	Iodination; Oxidation (M)
M99657|IGHV3-20*01|F|V-REGION|170..465|296	N.SLYLQMNSLR.A	30.52	1223.63	10	2	2
M99657|IGHV3-20*01|F|V-REGION|170..465|296	K.G(+27.99)RFTISR.D	30.07	863.461	7	2	4	Formylation
M99679|IGHV3-53*01|F|V-REGION|196..488|293	EVQLVESGGGLIQPGGSLR.L	41.19	1895.01	19	3	4
M99679|IGHV3-53*01|F|V-REGION|196..488|293	EVQLVESGGGLIQPGGSLR(+72.02).L	40.7	1967.03	19	3	4	Dihydroxy methylglyoxal adduct
M99679|IGHV3-53*01|F|V-REGION|196..488|293	K.NTLYLQM(+15.99)NSLR.A	40.17	1367.69	11	2	2	Oxidation (M)
M99679|IGHV3-53*01|F|V-REGION|196..488|293	E(+14.02)VQLVESGGGLIQPGGSLR.L	34.84	1909.03	19	3	1	Methylation(others)
M99679|IGHV3-53*01|F|V-REGION|196..488|293	K.NTLYLQMNSLR.A	34.55	1351.69	11	2	2
M99679|IGHV3-53*01|F|V-REGION|196..488|293	EVQLVE(+43.99)SGGGLIQPGGSLR.L	32.69	1939	19	3	1	Carboxylation (E)
M99679|IGHV3-53*01|F|V-REGION|196..488|293	R.DNSKNTLYLQMNSLR.A	32.61	1795.89	15	2	2
M99679|IGHV3-53*01|F|V-REGION|196..488|293	E(-18.01)VQLVESGGGLIQ(+.98)PGGSLR.L	32.19	1877.98	19	2	1	Pyro-glu from E; Deamidation (NQ)
M99679|IGHV3-53*01|F|V-REGION|196..488|293	EVQLVESGGGLIQ(+.98)PGGSLR.L	31.39	1896	19	2	1	Deamidation (NQ)
M99679|IGHV3-53*01|F|V-REGION|196..488|293	K.G(+27.99)RFTISR.D	30.07	863.461	7	2	4	Formylation
M99679|IGHV3-53*01|F|V-REGION|196..488|293	R.A(+28.03)EDTAVYYC(+57.02)AR	29.95	1345.6	11	2	4	Ethylation; Carbamidomethylation
M99679|IGHV3-53*01|F|V-REGION|196..488|293	R.DNSKNTLYLQM(+15.99)NSLR.A	28.6	1811.88	15	2	1	Oxidation (M)
M99679|IGHV3-53*01|F|V-REGION|196..488|293	R.AEDTAVYYC(+57.02)AR	28.18	1317.57	11	2	17	Carbamidomethylation
M99679|IGHV3-53*01|F|V-REGION|196..488|293	Q.LVESGGGLIQPGGSLR.L	26.74	1538.84	16	2	2
M99679|IGHV3-53*01|F|V-REGION|196..488|293	R.LSC(+57.02)AASGFTVSSN(+15.99)YM(+15.99)SWVR.Q	25.8	2153.95	19	2	1	Carbamidomethylation; Oxidation or Hydroxylation; Oxidation (M)
M99679|IGHV3-53*01|F|V-REGION|196..488|293	L.R(+14.02)AEDTAVYYC(+57.02)AR	25.15	1487.68	12	2	2	Methylation(KR); Carbamidomethylation
M99686|IGHV5-51*01|F|V-REGION|308..603|296	EVQLVQSGAEVKKPGESLK.I	39.96	2025.11	19	3	4
M99686|IGHV5-51*01|F|V-REGION|308..603|296	EVQLVQSGAEVK.K	37.4	1285.69	12	2	8
M99686|IGHV5-51*01|F|V-REGION|308..603|296	EVQLVQSGAEVK(+27.99).K	36.13	1313.68	12	2	2	Formylation
M99686|IGHV5-51*01|F|V-REGION|308..603|296	E(-18.01)VQLVQSGAEVK.K	35.43	1267.68	12	2	2	Pyro-glu from E
M99686|IGHV5-51*01|F|V-REGION|308..603|296	K.SISTAYLQWSSLK.A	32.94	1482.77	13	2	2
M99686|IGHV5-51*01|F|V-REGION|308..603|296	K.GLEWM(+15.99)GIIYPGDSDTR.Y	31.83	1824.84	16	2	2	Oxidation (M)
M99686|IGHV5-51*01|F|V-REGION|308..603|296	E.VQLVQSGAEVK.K	30.01	1156.65	11	2	1
M99686|IGHV5-51*01|F|V-REGION|308..603|296	EVQLVQSGAEVK(+14.02)KPGESLK.I	27.73	2039.13	19	4	1	Methylation(KR)
M99686|IGHV5-51*01|F|V-REGION|308..603|296	EVQLVQSGAEVKKPGESLK(+14.02).I	27.5	2039.13	19	4	1	Methylation(KR)
M99686|IGHV5-51*01|F|V-REGION|308..603|296	EVQLVQSGAEVK(+26.02).K	26.62	1311.7	12	2	1	Acetaldehyde +26
M99686|IGHV5-51*01|F|V-REGION|308..603|296	EVQLVQS(+27.05)GAEVK.K	24.67	1312.73	12	2	1	Ethyl amino
MG719312|IGHV1-8*03|F|V-REGION|127..422|296	Q(-17.03)VQLVQSGAEVKKPGASVK.V	68.36	1935.08	19	2	4	Pyro-glu from Q
MG719312|IGHV1-8*03|F|V-REGION|127..422|296	Q(-17.03)VQLVQSGAEVKKPGASVKVSC(+57.02)K.A	41.65	2409.3	23	4	1	Pyro-glu from Q; Carbamidomethylation
MG719312|IGHV1-8*03|F|V-REGION|127..422|296	K.ASGYTFTSYDINWVR.Q	39.61	1778.83	15	2	2
MG719312|IGHV1-8*03|F|V-REGION|127..422|296	R.N(+.98)TSISTAYM(+15.99)ELSSLR.S	31.83	1688.79	15	2	1	Deamidation (NQ); Oxidation (M)
MG719312|IGHV1-8*03|F|V-REGION|127..422|296	R.N(+.98)TSISTAYMELSSLR.S	31.08	1672.8	15	2	2	Deamidation (NQ)
MG719312|IGHV1-8*03|F|V-REGION|127..422|296	Q.VQLVQSGAEVK.K	30.01	1156.65	11	2	1
MG719312|IGHV1-8*03|F|V-REGION|127..422|296	R.SEDTAVYYC(+57.02)AR	29.79	1333.56	11	2	7	Carbamidomethylation
MG719337|IGHV2-70*04|F|V-REGION|201..501|301	R.IDWDDDKFYSTSLK.T	36.75	1731.8	14	3	2
MG719337|IGHV2-70*04|F|V-REGION|201..501|301	K.ALEWLAR.I	29.07	857.476	7	2	2
MG719340|IGHV2-70*16|F|V-REGION|201..501|301	R.IDWDDDKFYSTSLK.T	36.75	1731.8	14	3	2
MG719340|IGHV2-70*16|F|V-REGION|201..501|301	K.ALEWLAR.I	29.07	857.476	7	2	2
MG719342|IGHV2-70*17|F|V-REGION|201..501|301	R.IDWDDDKFYSTSLK.T	36.75	1731.8	14	3	2
MG719342|IGHV2-70*17|F|V-REGION|201..501|301	K.ALEWLAR.I	29.07	857.476	7	2	2
MH332884|IGHV3-20*03|ORF|V-REGION|227..522|296	EVQLVESGGGVVRPGGSLR.L	42.12	1895.02	19	3	2
MH332884|IGHV3-20*03|ORF|V-REGION|227..522|296	K.NSLYLQM(+15.99)NSLR.A	37.89	1353.67	11	2	3	Oxidation (M)
MH332884|IGHV3-20*03|ORF|V-REGION|227..522|296	E(-18.01)VQLVESGGGVVR(+14.02)PGGSLR.L	34.12	1891.03	19	2	1	Pyro-glu from E; Methylation(KR)
MH332884|IGHV3-20*03|ORF|V-REGION|227..522|296	K.NSLYLQMNSLR.A	34.08	1337.68	11	2	1
MH332884|IGHV3-20*03|ORF|V-REGION|227..522|296	R.DNAKNSLYLQMNSLR.A	32.85	1765.88	15	2	1
MH332884|IGHV3-20*03|ORF|V-REGION|227..522|296	K.NSLY(+125.90)LQM(+15.99)NSLR.A	31.31	1479.57	11	2	2	Iodination; Oxidation (M)
MH332884|IGHV3-20*03|ORF|V-REGION|227..522|296	N.SLYLQMNSLR.A	30.52	1223.63	10	2	2
MH332884|IGHV3-20*03|ORF|V-REGION|227..522|296	K.G(+27.99)RFTISR.D	30.07	863.461	7	2	4	Formylation
MH332884|IGHV3-20*03|ORF|V-REGION|227..522|296	R.AEDTALYYC(+57.02)AR	27.67	1331.58	11	2	4	Carbamidomethylation
MK540646|IGHV3-20*04|F|V-REGION|37771..38066|296	EVQLVESGGGVVRPGGSLR.L	42.12	1895.02	19	3	2
MK540646|IGHV3-20*04|F|V-REGION|37771..38066|296	K.NSLYLQM(+15.99)NSLR.A	37.89	1353.67	11	2	3	Oxidation (M)
MK540646|IGHV3-20*04|F|V-REGION|37771..38066|296	E(-18.01)VQLVESGGGVVR(+14.02)PGGSLR.L	34.12	1891.03	19	2	1	Pyro-glu from E; Methylation(KR)
MK540646|IGHV3-20*04|F|V-REGION|37771..38066|296	K.NSLYLQMNSLR.A	34.08	1337.68	11	2	1
MK540646|IGHV3-20*04|F|V-REGION|37771..38066|296	R.DNAKNSLYLQMNSLR.A	32.85	1765.88	15	2	1
MK540646|IGHV3-20*04|F|V-REGION|37771..38066|296	K.NSLY(+125.90)LQM(+15.99)NSLR.A	31.31	1479.57	11	2	2	Iodination; Oxidation (M)
MK540646|IGHV3-20*04|F|V-REGION|37771..38066|296	N.SLYLQMNSLR.A	30.52	1223.63	10	2	2
MK540646|IGHV3-20*04|F|V-REGION|37771..38066|296	K.G(+27.99)RFTISR.D	30.07	863.461	7	2	4	Formylation
MK540646|IGHV3-20*04|F|V-REGION|37771..38066|296	R.AEDTALYYC(+57.02)AR	27.67	1331.58	11	2	4	Carbamidomethylation
MK540647|IGHV3-62*04|F|V-REGION|14810..15105|296	EVQLVKSGGGLVQPGGSLR.L	26.41	1880.05	19	3	1
U03636|IGLV8/OR8-1*02|ORF|V-REGION|251..544|294	R.FSGSILGN(+.98)K.A	31.98	922.476	9	2	2	Deamidation (NQ)
V00558|IGKV1D-16*02|F|V-REGION|322..608|287	DIQMTQSPSSLSASVGDR.V	40.61	1877.88	18	2	3
V00558|IGKV1D-16*02|F|V-REGION|322..608|287	DIQM(+15.99)TQSPSSLSASVGDR.V	38.28	1893.87	18	2	4	Oxidation (M)
V00558|IGKV1D-16*02|F|V-REGION|322..608|287	K.S(+42.01)LIYAASSLQ(+.98)SGVPSR.F	33.1	1677.86	16	2	1	Acetylation (N-term); Deamidation (NQ)
V00558|IGKV1D-16*02|F|V-REGION|322..608|287	R.QGISS(+13.03)WLAWYQQK.P	27.22	1606.83	13	2	2	Michael addition with methylamine
V00558|IGKV1D-16*02|F|V-REGION|322..608|287	S.LIYAASSLQSGVPSR.F	24.66	1547.83	15	2	1
V01577|IGKV1-12*01|F|V-REGION|1360..1646|287	DIQMTQSPSSVSASVGDR.V	34.81	1863.86	18	2	2
V01577|IGKV1-12*01|F|V-REGION|1360..1646|287	DIQM(+15.99)TQSPSSVSASVGDR.V	34.36	1879.86	18	2	4	Oxidation (M)
V01577|IGKV1-12*01|F|V-REGION|1360..1646|287	K.LLIYAASSLQS(+14.02)GVPSR.F	31.04	1674.93	16	2	2	Methylation(others)
V01577|IGKV1-12*01|F|V-REGION|1360..1646|287	K.LLIY(+125.90)AASSLQSGVPSR.F	30.19	1786.81	16	2	2	Iodination
V01577|IGKV1-12*01|F|V-REGION|1360..1646|287	R.ASQGISSWLAWY(+15.01)QQKPGKAPK.L	26.63	2345.23	21	4	2	Tyrosine oxidation to 2-aminotyrosine
V01577|IGKV1-12*01|F|V-REGION|1360..1646|287	K.LLIYAASSL.Q	26.3	949.548	9	2	1
V01577|IGKV1-12*01|F|V-REGION|1360..1646|287	D(+71.04)IQM(+15.99)TQSPSSVSASVGDR.V	24.68	1950.9	18	2	1	Propionamide (K X@N-term); Oxidation (M)
V01577|IGKV1-12*01|F|V-REGION|1360..1646|287	L.LIYAASSLQSGVPSR.F	24.66	1547.83	15	2	1
X01668|IGKV3-11*01|F|V-REGION|363..649|287	R.LLIYDASN(+.98)RATGIPAR.F	51.37	1730.93	16	3	2	Deamidation (NQ)
X01668|IGKV3-11*01|F|V-REGION|363..649|287	Q.S(+14.02)VSSYLAWYQQKPGQAPR.L	48.99	2079.05	18	3	3	Methylation(others)
X01668|IGKV3-11*01|F|V-REGION|363..649|287	R.LLIYDASNR.A	41.64	1063.57	9	2	9
X01668|IGKV3-11*01|F|V-REGION|363..649|287	EIVLTQSPATLSLSPGER.A	40.96	1897.02	18	2	2
X01668|IGKV3-11*01|F|V-REGION|363..649|287	EIVLTQS(+44.01)PATLSLSPGER.A	40.94	1941.02	18	2	1	S-Ethylcystine from Serine
X01668|IGKV3-11*01|F|V-REGION|363..649|287	E(+14.02)IVLTQSPATLSLSPGER.A	40.76	1911.03	18	2	1	Methylation(others)
X01668|IGKV3-11*01|F|V-REGION|363..649|287	Q.SVSSYLAWYQQKPGQAPR.L	39.97	2065.04	18	3	1
X01668|IGKV3-11*01|F|V-REGION|363..649|287	R.LLIYDASN(+.98)R.A	39.61	1064.55	9	2	2	Deamidation (NQ)
X01668|IGKV3-11*01|F|V-REGION|363..649|287	R.LLIY(+125.90)DASNR.A	33.87	1189.46	9	2	2	Iodination
X01668|IGKV3-11*01|F|V-REGION|363..649|287	E(+28.03)IVLTQSPATLSLSPGER.A	31.49	1925.05	18	2	1	Ethylation
X01668|IGKV3-11*01|F|V-REGION|363..649|287	R.LLIYD(-15.99)ASNR.A	31.06	1047.57	9	2	1	Deoxy
X01668|IGKV3-11*01|F|V-REGION|363..649|287	Y.LAWYQQKPGQAPR.L	30.27	1541.81	13	3	1
X01668|IGKV3-11*01|F|V-REGION|363..649|287	EIVLTQSPATLSLSPGE(+21.98)R.A	30.24	1919	18	3	2	Sodium adduct
X01668|IGKV3-11*01|F|V-REGION|363..649|287	EIVLT(+77.99)QSPATLSLSPGER.A	29.84	1975	18	2	1	Methylphosphonylation
X01668|IGKV3-11*01|F|V-REGION|363..649|287	S.VSS(+121.04)YLAWYQQKPGQAPR.L	29.58	2099.04	17	3	1	Phosphorylation to pyridyl thiol
X01668|IGKV3-11*01|F|V-REGION|363..649|287	R.LLIYDASN(+30.01)R.A	29.47	1093.58	9	2	2	Hydroxymethyl
X01668|IGKV3-11*01|F|V-REGION|363..649|287	R.LLIYDASNRAT(+13.03)G.I	29.32	1305.7	12	2	2	Michael addition with methylamine
X01668|IGKV3-11*01|F|V-REGION|363..649|287	R.ASQSVSSYLAWYQQK(+28.03)PGQAPR(+14.02).L	28.8	2393.21	21	3	1	Dimethylation(KR); Methylation(KR)
X01668|IGKV3-11*01|F|V-REGION|363..649|287	R.ASQSVSSYLAWYQQKPGQAPR.L	27.63	2351.17	21	3	2
X01668|IGKV3-11*01|F|V-REGION|363..649|287	EIVLTQSPATLSLSPGE(+37.95)R.A	27.22	1934.96	18	3	1	Replacement of 2 protons by calcium
X02725|IGKV3-7*01|ORF|V-REGION|363..652|290	R.ASQSVSSSYLTWYQQKPGQAPR.L	40.82	2468.21	22	3	1
X02725|IGKV3-7*01|ORF|V-REGION|363..652|290	R.LLIYGASTR.A	38.29	992.565	9	2	5
X02725|IGKV3-7*01|ORF|V-REGION|363..652|290	R.LLIYGAS(+14.02)TR.A	26.9	1006.58	9	2	1	Methylation(others)
X05102|IGKV1/OR2-3*01|P|V-REGION|790..1076|287	N.YLNWYQQKPGK.A	32.65	1423.72	11	3	2
X05102|IGKV1/OR2-3*01|P|V-REGION|790..1076|287	Y.NYLNWYQQKPGKAPK.F	32.01	1833.95	15	4	4
X05102|IGKV1/OR2-3*01|P|V-REGION|790..1076|287	Q.ASQSIYNYLNWYQQKPGKAPK.F	26.03	2483.26	21	4	1
X12682|IGKV7-3*01|P|V-REGION|985..1283|299	K.LLIYQASN(+.98)KDTGVPAR.F	29.18	1745.93	16	3	2	Deamidation (NQ)
X12682|IGKV7-3*01|P|V-REGION|985..1283|299	D.IVLTQSPASLAVSPGQ(+.98)R.A	27.09	1723.95	17	2	1	Deamidation (NQ)
X12686|IGKV3-20*01|F|V-REGION|355..644|290	R.FSGSGSGTDFTLTISR.L	54.06	1631.78	16	2	2
X12686|IGKV3-20*01|F|V-REGION|355..644|290	EIVLTQSPGTLSLSPGERATLSC(+57.02)R.A	50.14	2571.33	24	3	2	Carbamidomethylation
X12686|IGKV3-20*01|F|V-REGION|355..644|290	R.ATGIPDRFSGSGSGTDFTLTISR.L	46.61	2342.15	23	3	1
X12686|IGKV3-20*01|F|V-REGION|355..644|290	EIVLTQSPGTLSLSPGER.A	38.35	1883	18	2	14
X12686|IGKV3-20*01|F|V-REGION|355..644|290	EIVLT(-18.01)QSPGTLSLSPGER.A	36.43	1864.99	18	2	2	Dehydration
X12686|IGKV3-20*01|F|V-REGION|355..644|290	R.LLIYGASSR.A	35.67	978.55	9	2	4
X12686|IGKV3-20*01|F|V-REGION|355..644|290	R.LEPEDFAVYYC(+57.02)QQ(+28.03).Y	34.83	1688.74	13	2	2	Carbamidomethylation; Ethylation
X12686|IGKV3-20*01|F|V-REGION|355..644|290	R.A(+42.01)SQSVSSS(-18.01)YLAWYQQKPGQAPR.L	34.57	2462.2	22	4	1	Acetylation (N-term); Dehydration
X12686|IGKV3-20*01|F|V-REGION|355..644|290	E.IVLTQSPGTLSLSPGER.A	33.47	1753.96	17	2	2
X12686|IGKV3-20*01|F|V-REGION|355..644|290	R.LLIY(+42.01)GASSR.A	31.08	1020.56	9	2	2	Acetylation (TSCYH)
X12686|IGKV3-20*01|F|V-REGION|355..644|290	Y.LAWYQQKPGQAPR.L	30.27	1541.81	13	3	1
X12686|IGKV3-20*01|F|V-REGION|355..644|290	E.I(+163.05)VLTQSPGTLSLSPGER.A	29.95	1917	17	2	2	Phenethyl isothiocyanate
X12686|IGKV3-20*01|F|V-REGION|355..644|290	EIVLTQSPGTLSLSPGE(+21.98)R.A	29.51	1904.98	18	3	1	Sodium adduct
X12686|IGKV3-20*01|F|V-REGION|355..644|290	EIVLTQSPGTLSLSPGE(+37.95)R.A	29.02	1920.95	18	3	1	Replacement of 2 protons by calcium
X12686|IGKV3-20*01|F|V-REGION|355..644|290	R.LLIYGASSR(+.98).A	28.67	979.534	9	2	1	Deamidation (R)
X12686|IGKV3-20*01|F|V-REGION|355..644|290	R.LLIYGASSR(+44.03).A	27.46	1022.58	9	2	2	Ethanolation (KR)
X12686|IGKV3-20*01|F|V-REGION|355..644|290	R.LLIYGASSRATGIPDR.F	26.94	1688.92	16	3	2
X12686|IGKV3-20*01|F|V-REGION|355..644|290	EIVLTQSPGTLSLSPGE(+37.96)R.A	26.92	1920.96	18	3	1	Replacement of proton by potassium
X12686|IGKV3-20*01|F|V-REGION|355..644|290	R.ATGIPDR(+14.02)FSGSGSGTDFTLTISR.L	26.71	2356.17	23	3	1	Methylation(KR)
X12686|IGKV3-20*01|F|V-REGION|355..644|290	R.A(+42.01)SQS(-18.01)VSSSYLAWYQQKPGQAPR.L	26.62	2462.2	22	3	1	Acetylation (N-term); Dehydration
X12687|IGKV3D-20*01|F|V-REGION|355..644|290	G.ASQSVS(+14.02)SSYLAWYQQKPGLAPR.L	63.01	2437.24	22	3	2	Methylation(others)
X12687|IGKV3D-20*01|F|V-REGION|355..644|290	R.FSGSGSGTDFTLTISR.L	54.06	1631.78	16	2	2
X12687|IGKV3D-20*01|F|V-REGION|355..644|290	S.SSYLAWYQQKPGLAPR.L	50.8	1863.96	16	2	4
X12687|IGKV3D-20*01|F|V-REGION|355..644|290	G.ASQSVSSSYLAWYQQKPGLAPR.L	50.33	2423.22	22	3	2
X12687|IGKV3D-20*01|F|V-REGION|355..644|290	R.ATGIPDRFSGSGSGTDFTLTISR.L	46.61	2342.15	23	3	1
X12687|IGKV3D-20*01|F|V-REGION|355..644|290	S.S(+114.04)YLAWYQQKPGLAPR.L	45.24	1890.97	15	3	2	Ubiquitin
X12687|IGKV3D-20*01|F|V-REGION|355..644|290	C.GASQSVSSSYLAWYQQKPGLAPR.L	42.36	2480.24	23	3	1
X12687|IGKV3D-20*01|F|V-REGION|355..644|290	EIVLTQSPATLSLSPGER.A	40.96	1897.02	18	2	2
X12687|IGKV3D-20*01|F|V-REGION|355..644|290	EIVLTQS(+44.01)PATLSLSPGER.A	40.94	1941.02	18	2	1	S-Ethylcystine from Serine
X12687|IGKV3D-20*01|F|V-REGION|355..644|290	E(+14.02)IVLTQSPATLSLSPGER.A	40.76	1911.03	18	2	1	Methylation(others)
X12687|IGKV3D-20*01|F|V-REGION|355..644|290	G.ASQSVSSS(-15.99)YLAWYQQKPGLAPR.L	40.07	2407.23	22	3	2	Deoxy
X12687|IGKV3D-20*01|F|V-REGION|355..644|290	R.LLIYDASSR(+14.02).A	39.48	1050.57	9	2	2	Methylation(KR)
X12687|IGKV3D-20*01|F|V-REGION|355..644|290	R.LLIYDASSR.A	39.22	1036.56	9	2	5
X12687|IGKV3D-20*01|F|V-REGION|355..644|290	R.LLIY(+125.90)DASSR.A	37.26	1162.45	9	2	2	Iodination
X12687|IGKV3D-20*01|F|V-REGION|355..644|290	S.YLAWYQQKPGLAPR.L	35.73	1689.9	14	2	2
X12687|IGKV3D-20*01|F|V-REGION|355..644|290	Q.S(+100.02)VSSSYLAWYQQKPGLAPR.L	34.89	2237.11	19	3	2	Methylmalonylation on Serine
X12687|IGKV3D-20*01|F|V-REGION|355..644|290	R.LEPEDFAVYYC(+57.02)QQ(+28.03).Y	34.83	1688.74	13	2	2	Carbamidomethylation; Ethylation
X12687|IGKV3D-20*01|F|V-REGION|355..644|290	S.V(+41.03)SSSYLAWYQQKPGLAPR.L	34.59	2091.09	18	3	1	Amidination of lysines or N-terminal amines with methyl acetimidate
X12687|IGKV3D-20*01|F|V-REGION|355..644|290	Y.L(+87.03)AWYQQKPGLAPR.L	33.42	1613.87	13	2	2	Glycidamide adduct
X12687|IGKV3D-20*01|F|V-REGION|355..644|290	A.S(-15.01)QSVSSSYLAWYQQKPGLAPR.L	32.02	2337.18	21	3	1	ISD (z+2)-series
X12687|IGKV3D-20*01|F|V-REGION|355..644|290	E(+28.03)IVLTQSPATLSLSPGER.A	31.49	1925.05	18	2	1	Ethylation
X12687|IGKV3D-20*01|F|V-REGION|355..644|290	EIVLTQSPATLSLSPGE(+21.98)R.A	30.24	1919	18	3	2	Sodium adduct
X12687|IGKV3D-20*01|F|V-REGION|355..644|290	EIVLT(+77.99)QSPATLSLSPGER.A	29.84	1975	18	2	1	Methylphosphonylation
X12687|IGKV3D-20*01|F|V-REGION|355..644|290	G.ASQSVSSSYLAWYQQKPGLAPR(+37.03).L	29.13	2460.25	22	3	2	Propargylamine
X12687|IGKV3D-20*01|F|V-REGION|355..644|290	EIVLTQSPATLSLSPGE(+37.95)R.A	27.22	1934.96	18	3	1	Replacement of 2 protons by calcium
X12687|IGKV3D-20*01|F|V-REGION|355..644|290	R.ATGIPDR(+14.02)FSGSGSGTDFTLTISR.L	26.71	2356.17	23	3	1	Methylation(KR)
X12687|IGKV3D-20*01|F|V-REGION|355..644|290	R.LLIYDASSR(+44.03).A	25.77	1080.58	9	2	1	Ethanolation (KR)
X17262|IGKV1D-13*01|F|V-REGION|322..608|287	AIQLTQSPSSLSASVGDR.V	42.12	1815.93	18	2	2
X17262|IGKV1D-13*01|F|V-REGION|322..608|287	K.LLIYDAS(+42.01)SLESGVPSR.F	36.95	1747.9	16	2	2	Acetylation (TSCYH)
X17262|IGKV1D-13*01|F|V-REGION|322..608|287	A.IQLTQSPSSLSASVGDR.V	34.55	1744.9	17	2	2
X17262|IGKV1D-13*01|F|V-REGION|322..608|287	R.ASQGIS(+14.02)SALAWYQQKPGK.A	34.52	1933.01	18	3	1	Methylation(others)
X17262|IGKV1D-13*01|F|V-REGION|322..608|287	R.ASQGISSALAWYQQKPGK.A	34.21	1918.99	18	3	1
X17262|IGKV1D-13*01|F|V-REGION|322..608|287	K.LLIYDASS(+14.02)LESGVPSR.F	33.28	1719.9	16	2	2	Methylation(others)
X17262|IGKV1D-13*01|F|V-REGION|322..608|287	D.ASSLESGVPSR.F	30.89	1088.55	11	2	2
X17264|IGKV3D-11*01|F|V-REGION|312..598|287	R.LLIYDASN(+.98)RATGIPAR.F	51.37	1730.93	16	3	2	Deamidation (NQ)
X17264|IGKV3D-11*01|F|V-REGION|312..598|287	R.LLIYDASNR.A	41.64	1063.57	9	2	9
X17264|IGKV3D-11*01|F|V-REGION|312..598|287	EIVLTQSPATLSLSPGER.A	40.96	1897.02	18	2	2
X17264|IGKV3D-11*01|F|V-REGION|312..598|287	EIVLTQS(+44.01)PATLSLSPGER.A	40.94	1941.02	18	2	1	S-Ethylcystine from Serine
X17264|IGKV3D-11*01|F|V-REGION|312..598|287	E(+14.02)IVLTQSPATLSLSPGER.A	40.76	1911.03	18	2	1	Methylation(others)
X17264|IGKV3D-11*01|F|V-REGION|312..598|287	R.LLIYDASN(+.98)R.A	39.61	1064.55	9	2	2	Deamidation (NQ)
X17264|IGKV3D-11*01|F|V-REGION|312..598|287	R.LLIY(+125.90)DASNR.A	33.87	1189.46	9	2	2	Iodination
X17264|IGKV3D-11*01|F|V-REGION|312..598|287	E(+28.03)IVLTQSPATLSLSPGER.A	31.49	1925.05	18	2	1	Ethylation
X17264|IGKV3D-11*01|F|V-REGION|312..598|287	R.LLIYD(-15.99)ASNR.A	31.06	1047.57	9	2	1	Deoxy
X17264|IGKV3D-11*01|F|V-REGION|312..598|287	Y.LAWYQQKPGQAPR.L	30.27	1541.81	13	3	1
X17264|IGKV3D-11*01|F|V-REGION|312..598|287	EIVLTQSPATLSLSPGE(+21.98)R.A	30.24	1919	18	3	2	Sodium adduct
X17264|IGKV3D-11*01|F|V-REGION|312..598|287	EIVLT(+77.99)QSPATLSLSPGER.A	29.84	1975	18	2	1	Methylphosphonylation
X17264|IGKV3D-11*01|F|V-REGION|312..598|287	G.VSS(+121.04)YLAWYQQKPGQAPR.L	29.58	2099.04	17	3	1	Phosphorylation to pyridyl thiol
X17264|IGKV3D-11*01|F|V-REGION|312..598|287	R.LLIYDASN(+30.01)R.A	29.47	1093.58	9	2	2	Hydroxymethyl
X17264|IGKV3D-11*01|F|V-REGION|312..598|287	R.LLIYDASNRAT(+13.03)G.I	29.32	1305.7	12	2	2	Michael addition with methylamine
X17264|IGKV3D-11*01|F|V-REGION|312..598|287	R.ASQGVSSYLAWYQQK(+28.03)PGQAPR(+14.02).L	29.22	2363.2	21	3	1	Dimethylation(KR); Methylation(KR)
X17264|IGKV3D-11*01|F|V-REGION|312..598|287	R.ASQGVSS(-15.99)YLAWYQQKPGQAPR.L	27.94	2305.16	21	3	1	Deoxy
X17264|IGKV3D-11*01|F|V-REGION|312..598|287	Q.G(+28.03)VSSYLAWYQQKPGQAPR.L	27.25	2063.06	18	3	1	Ethylation
X17264|IGKV3D-11*01|F|V-REGION|312..598|287	EIVLTQSPATLSLSPGE(+37.95)R.A	27.22	1934.96	18	3	1	Replacement of 2 protons by calcium
X17264|IGKV3D-11*01|F|V-REGION|312..598|287	R.ASQGVSS(+114.04)YLAWYQQK.P	25.98	1828.87	15	2	1	Ubiquitin
X51885|IGKV1/OR2-11*01|P|V-REGION|359..645|287	N.YLNWYQQKPGK.A	32.65	1423.72	11	3	2
X51885|IGKV1/OR2-11*01|P|V-REGION|359..645|287	Y.NYLNWYQQKPGKAPK.F	32.01	1833.95	15	4	4
X51885|IGKV1/OR2-11*01|P|V-REGION|359..645|287	Q.ASQSIYNYLNWYQQKPGKAPK.F	26.03	2483.26	21	4	1
X51887|IGKV1/OR2-108*01|ORF|V-REGION|322..608|287	DIQVTQSPSSLSASVGDR.V	40.28	1845.91	18	2	2
X51887|IGKV1/OR2-108*01|ORF|V-REGION|322..608|287	D.I(+71.04)QVTQSPSSLSASVGDR.V	38.89	1801.92	17	2	1	Propionamide (K X@N-term)
X51887|IGKV1/OR2-108*01|ORF|V-REGION|322..608|287	T.LLIYAASSLQS(+14.02)GVPSR.F	31.04	1674.93	16	2	2	Methylation(others)
X51887|IGKV1/OR2-108*01|ORF|V-REGION|322..608|287	T.LLIY(+125.90)AASSLQSGVPSR.F	30.19	1786.81	16	2	2	Iodination
X51887|IGKV1/OR2-108*01|ORF|V-REGION|322..608|287	L.LIYAASSLQSGVPSR.F	24.66	1547.83	15	2	1
X56367|IGHV5-51*04|F|V-REGION|12..305|294	EVQLVQSGAEVKKPGESLK.I	39.96	2025.11	19	3	4
X56367|IGHV5-51*04|F|V-REGION|12..305|294	EVQLVQSGAEVK.K	37.4	1285.69	12	2	8
X56367|IGHV5-51*04|F|V-REGION|12..305|294	EVQLVQSGAEVK(+27.99).K	36.13	1313.68	12	2	2	Formylation
X56367|IGHV5-51*04|F|V-REGION|12..305|294	E(-18.01)VQLVQSGAEVK.K	35.43	1267.68	12	2	2	Pyro-glu from E
X56367|IGHV5-51*04|F|V-REGION|12..305|294	K.GLEWM(+15.99)GIIYPGDSDTR.Y	31.83	1824.84	16	2	2	Oxidation (M)
X56367|IGHV5-51*04|F|V-REGION|12..305|294	E.VQLVQSGAEVK.K	30.01	1156.65	11	2	1
X56367|IGHV5-51*04|F|V-REGION|12..305|294	EVQLVQSGAEVK(+14.02)KPGESLK.I	27.73	2039.13	19	4	1	Methylation(KR)
X56367|IGHV5-51*04|F|V-REGION|12..305|294	EVQLVQSGAEVKKPGESLK(+14.02).I	27.5	2039.13	19	4	1	Methylation(KR)
X56367|IGHV5-51*04|F|V-REGION|12..305|294	EVQLVQSGAEVK(+26.02).K	26.62	1311.7	12	2	1	Acetaldehyde +26
X56367|IGHV5-51*04|F|V-REGION|12..305|294	EVQLVQS(+27.05)GAEVK.K	24.67	1312.73	12	2	1	Ethyl amino
X56376|IGHV5-10-1*04|F|V-REGION|12..305|294	EVQLVQSGAEVK.K	37.4	1285.69	12	2	8
X56376|IGHV5-10-1*04|F|V-REGION|12..305|294	EVQLVQSGAEVK(+27.99).K	36.13	1313.68	12	2	2	Formylation
X56376|IGHV5-10-1*04|F|V-REGION|12..305|294	E(-18.01)VQLVQSGAEVK.K	35.43	1267.68	12	2	2	Pyro-glu from E
X56376|IGHV5-10-1*04|F|V-REGION|12..305|294	K.SISTAYLQWSSLK.A	32.94	1482.77	13	2	2
X56376|IGHV5-10-1*04|F|V-REGION|12..305|294	E.VQLVQSGAEVK.K	30.01	1156.65	11	2	1
X56376|IGHV5-10-1*04|F|V-REGION|12..305|294	EVQLVQSGAEVKKPGESLR.I	27.54	2053.12	19	4	1
X56376|IGHV5-10-1*04|F|V-REGION|12..305|294	EVQLVQSGAEVK(+26.02).K	26.62	1311.7	12	2	1	Acetaldehyde +26
X56376|IGHV5-10-1*04|F|V-REGION|12..305|294	EVQLVQS(+27.05)GAEVK.K	24.67	1312.73	12	2	1	Ethyl amino
X59316|IGKV1-37*01|ORF|V-REGION|546..832|287	DIQLTQSPSSLSASVGDR.V	44.77	1859.92	18	2	1
X59316|IGKV1-37*01|ORF|V-REGION|546..832|287	D.IQLTQSPSSLSASVGDR.V	34.55	1744.9	17	2	2
X59316|IGKV1-37*01|ORF|V-REGION|546..832|287	K.LLIYSASNLQS(+87.05)GVPSR.F	26.65	1790.97	16	3	1	Phosphorylation to amine thiol
X59318|IGKV1-39*02|P|V-REGION|841..1127|287	R.ASQSISSYLNWYQQKPGK(+28.03)APK.L	38.62	2408.25	21	3	1	Dimethylation(KR)
X59318|IGKV1-39*02|P|V-REGION|841..1127|287	DIQM(+15.99)TQSPSFLSASVGDR.V	38.55	1953.91	18	2	1	Oxidation (M)
X59318|IGKV1-39*02|P|V-REGION|841..1127|287	R.ASQSISSYLNWYQQKPGK.A	36.81	2084.03	18	3	1
X59318|IGKV1-39*02|P|V-REGION|841..1127|287	S.YLNWYQQKPGK.A	32.65	1423.72	11	3	2
X59318|IGKV1-39*02|P|V-REGION|841..1127|287	K.LLIYAASSLQS(+14.02)GVPSR.F	31.04	1674.93	16	2	2	Methylation(others)
X59318|IGKV1-39*02|P|V-REGION|841..1127|287	K.L(+43.01)LIYAASSLQSGVPSR.F	30.41	1703.92	16	2	1	Carbamylation
X59318|IGKV1-39*02|P|V-REGION|841..1127|287	K.LLIY(+125.90)AASSLQSGVPSR.F	30.19	1786.81	16	2	2	Iodination
X59318|IGKV1-39*02|P|V-REGION|841..1127|287	K.LLIYAAS(+14.02)SLQSGVPSR.F	28.36	1674.93	16	3	1	Methylation(others)
X59318|IGKV1-39*02|P|V-REGION|841..1127|287	A.ASSLQ(+.98)SGVPSR.F	28.14	1088.55	11	2	5	Deamidation (NQ)
X59318|IGKV1-39*02|P|V-REGION|841..1127|287	K.LLIYAASSL.Q	26.3	949.548	9	2	1
X59318|IGKV1-39*02|P|V-REGION|841..1127|287	L.LIYAASSLQSGVPSR.F	24.66	1547.83	15	2	1
X63398|IGKV1-27*01|F|V-REGION|513..799|287	R.ASQGISNYLAWYQQKPGKVPK.L	45.85	2362.24	21	3	1
X63398|IGKV1-27*01|F|V-REGION|513..799|287	DIQMTQSPSSLSASVGDR.V	40.61	1877.88	18	2	3
X63398|IGKV1-27*01|F|V-REGION|513..799|287	DIQM(+15.99)TQSPSSLSASVGDR.V	38.28	1893.87	18	2	4	Oxidation (M)
X63398|IGKV1-27*01|F|V-REGION|513..799|287	K.LLIYAASTLQSGVPSR.F	35.33	1674.93	16	3	1
X70197|IGHV3-73*01|F|V-REGION|684..985|302	EVQLVESGGGLVQPGGSLK.L	27.03	1852.99	19	2	2
X70197|IGHV3-73*01|F|V-REGION|684..985|302	K.GLEWVGR.I	26.25	815.429	7	2	4
X72813|IGKV1-5*03|F|V-REGION|45..331|287	DIQM(+15.99)TQSPSTLSASVGDR.V	36.88	1907.89	18	2	3	Oxidation (M)
X72813|IGKV1-5*03|F|V-REGION|45..331|287	R.ASQSISSWLAWYQQKPGKAPK.L	35.39	2360.23	21	4	2
X72813|IGKV1-5*03|F|V-REGION|45..331|287	DIQMTQSPSTLSASVGDR.V	33.4	1891.89	18	2	2
X72813|IGKV1-5*03|F|V-REGION|45..331|287	K.LLIYK(+42.01)ASSLESGVPSR.F	30.9	1760.97	16	3	2	Acetylation (K)
X72813|IGKV1-5*03|F|V-REGION|45..331|287	K.ASSLESGVPSR.F	30.89	1088.55	11	2	2
X72813|IGKV1-5*03|F|V-REGION|45..331|287	K.LLIYK(+70.04)ASSLESGVPSR.F	29.68	1789	16	3	1	Crotonaldehyde
X72813|IGKV1-5*03|F|V-REGION|45..331|287	R.ASQSISSWLAWYQ(+.98)Q(+.98)K(+14.02)PGKAPK.L	28.53	2376.21	21	3	2	Deamidation (NQ); Methylation(KR)
X72813|IGKV1-5*03|F|V-REGION|45..331|287	K.LLIYK(+27.99)ASS.L	24.82	921.517	8	2	1	Formylation
X72813|IGKV1-5*03|F|V-REGION|45..331|287	K.L(+27.99)LIYK(+42.01)ASSLESGVPSR.F	24.67	1788.96	16	2	1	Formylation; Acetylation (K)
X92206|IGHV3-72*01|F|V-REGION|247..548|302	K.ANS(+14.02)YTTEYAASVK.G	53.07	1417.67	13	2	6	Methylation(others)
X92206|IGHV3-72*01|F|V-REGION|247..548|302	R.LSC(+57.02)AASGFTFSDHYM(+15.99)DWVR.Q	40.33	2264.96	19	3	3	Carbamidomethylation; Oxidation (M)
X92206|IGHV3-72*01|F|V-REGION|247..548|302	R.QAPGKGLEWVGR.T	40.13	1296.69	12	3	9
X92206|IGHV3-72*01|F|V-REGION|247..548|302	EVQLVESGGGLVQPGGSLR.L	39.68	1881	19	2	2
X92206|IGHV3-72*01|F|V-REGION|247..548|302	T.FSDHYMDWVR.Q	39.61	1354.58	10	3	4
X92206|IGHV3-72*01|F|V-REGION|247..548|302	R.LSC(+57.02)AASGFTFSDHYM(+15.99)DW(+15.99)VR.Q	38.1	2280.96	19	3	2	Carbamidomethylation; Oxidation (M); Oxidation (HW)
X92206|IGHV3-72*01|F|V-REGION|247..548|302	R.LSC(+57.02)AASGFTFSDHYMDWVR.Q	37.26	2248.97	19	2	2	Carbamidomethylation
X92206|IGHV3-72*01|F|V-REGION|247..548|302	R.Q(-17.03)APGKGLEWVGR.T	37.17	1279.67	12	2	4	Pyro-glu from Q
X92206|IGHV3-72*01|F|V-REGION|247..548|302	T.FSDHYM(+15.99)DWVR.Q	37.1	1370.57	10	3	2	Oxidation (M)
X92206|IGHV3-72*01|F|V-REGION|247..548|302	E(+43.99)VQLVESGGGLVQPGGSLR.L	36.52	1924.99	19	2	2	Carboxylation (E)
X92206|IGHV3-72*01|F|V-REGION|247..548|302	EVQLVE(+21.98)SGGGLVQPGGSLR.L	34.54	1902.98	19	3	2	Sodium adduct
X92206|IGHV3-72*01|F|V-REGION|247..548|302	K.A(+56.06)NSYTTEYAASVK.G	34.51	1459.72	13	2	2	Diethylation
X92206|IGHV3-72*01|F|V-REGION|247..548|302	R.N(+56.06)KANSYTTEYAASVK.G	33.01	1701.86	15	3	1	Diethylation
X92206|IGHV3-72*01|F|V-REGION|247..548|302	K.GLEW(+31.99)VGR.T	32.87	847.419	7	2	1	Dihydroxy
X92206|IGHV3-72*01|F|V-REGION|247..548|302	K.NSLYLQM(+15.99)NSLK.T	32.45	1325.66	11	2	2	Oxidation (M)
X92206|IGHV3-72*01|F|V-REGION|247..548|302	H.YMDWVR.Q	31.59	868.39	6	2	1
X92206|IGHV3-72*01|F|V-REGION|247..548|302	Q.LVESGGGLVQPGGSLR.L	31.58	1524.83	16	2	2
X92206|IGHV3-72*01|F|V-REGION|247..548|302	E(-18.01)VQLVESGGGLVQPGGSLR.L	30.15	1862.98	19	2	4	Pyro-glu from E
X92206|IGHV3-72*01|F|V-REGION|247..548|302	K.G(+27.99)RFTISR.D	30.07	863.461	7	2	4	Formylation
X92206|IGHV3-72*01|F|V-REGION|247..548|302	K.GLEW(+15.99)VGR.T	29.99	831.424	7	2	3	Oxidation (HW)
X92206|IGHV3-72*01|F|V-REGION|247..548|302	V.QLVE(+258.09)SGGGLVQPGGSLR.L	29.18	1910.97	17	3	1	Diglutamyl
X92206|IGHV3-72*01|F|V-REGION|247..548|302	K.A(+298.19)NSYTTEYAASVK.G	28.51	1701.85	13	3	3	Levuglandinyl-lysine anhyropyrrole adduct
X92206|IGHV3-72*01|F|V-REGION|247..548|302	K.TEDTAVYYC(+57.02)AR(+28.03)	28.16	1375.61	11	2	1	Carbamidomethylation; Dimethylation(KR)
X92206|IGHV3-72*01|F|V-REGION|247..548|302	EVQLVESGGGLVQPGGSLR(+44.03).L	28.06	1925.02	19	2	2	Ethanolation (KR)
X92206|IGHV3-72*01|F|V-REGION|247..548|302	EVQLVESGGGLVQ(+.98)PGGSLR(+14.02).L	27.83	1896	19	3	2	Deamidation (NQ); Methylation(KR)
X92206|IGHV3-72*01|F|V-REGION|247..548|302	E(+37.95)VQLVESGGGLVQPGGSLR.L	27.62	1918.94	19	4	1	Replacement of 2 protons by calcium
X92206|IGHV3-72*01|F|V-REGION|247..548|302	K.TEDTAVYYC(+57.02)AR	26.59	1347.58	11	2	7	Carbamidomethylation
X92206|IGHV3-72*01|F|V-REGION|247..548|302	K.GLEWVGR.T	26.25	815.429	7	2	4
X92206|IGHV3-72*01|F|V-REGION|247..548|302	D.DSK(+108.02)NSLYLQM(+15.99)NSLK.T	26.17	1763.84	14	3	1	HydroxymethylOP; Oxidation (M)
X92206|IGHV3-72*01|F|V-REGION|247..548|302	EVQLVESGGGLVQPGGSLR(+72.02).L	26.15	1953.02	19	2	2	Dihydroxy methylglyoxal adduct
X92216|IGHV3-15*01|F|V-REGION|162..463|302	E(-18.01)VQLVESGGGLVKPGGSLR.L	46.15	1863.02	19	2	4	Pyro-glu from E
X92216|IGHV3-15*01|F|V-REGION|162..463|302	EVQLVESGGGLVKPGGSLR.L	43.98	1881.03	19	2	3
X92216|IGHV3-15*01|F|V-REGION|162..463|302	R.QAPGKGLEWVGR.I	40.13	1296.69	12	3	9
X92216|IGHV3-15*01|F|V-REGION|162..463|302	EVQLVESGGGLVKPGGSLR(+72.02).L	39.73	1953.05	19	2	2	Dihydroxy methylglyoxal adduct
X92216|IGHV3-15*01|F|V-REGION|162..463|302	R.Q(-17.03)APGKGLEWVGR.I	37.17	1279.67	12	2	4	Pyro-glu from Q
X92216|IGHV3-15*01|F|V-REGION|162..463|302	R.LSC(+57.02)AASGFTFSNAW(+13.98)M(+15.99)SWVR.Q	33.72	2206.96	19	3	2	Carbamidomethylation; Tryptophan oxidation to oxolactone; Oxidation (M)
X92216|IGHV3-15*01|F|V-REGION|162..463|302	K.GLEW(+31.99)VGR.I	32.87	847.419	7	2	1	Dihydroxy
X92216|IGHV3-15*01|F|V-REGION|162..463|302	K.G(+27.99)RFTISR.D	30.07	863.461	7	2	4	Formylation
X92216|IGHV3-15*01|F|V-REGION|162..463|302	K.GLEW(+15.99)VGR.I	29.99	831.424	7	2	3	Oxidation (HW)
X92216|IGHV3-15*01|F|V-REGION|162..463|302	T.FSNAW(+13.98)M(+15.99)SWVR.Q	29.87	1312.57	10	3	2	Tryptophan oxidation to oxolactone; Oxidation (M)
X92216|IGHV3-15*01|F|V-REGION|162..463|302	Q.LVESGGGLVKPGGSLR.L	28.64	1524.86	16	3	3
X92216|IGHV3-15*01|F|V-REGION|162..463|302	EVQLVESGGGLVK(+27.99)PGGSLR.L	26.64	1909.03	19	3	2	Formylation
X92216|IGHV3-15*01|F|V-REGION|162..463|302	K.GLEWVGR.I	26.25	815.429	7	2	4
X92227|IGHV5-10-1*01|F|V-REGION|13..306|294	EVQLVQSGAEVK.K	37.4	1285.69	12	2	8
X92227|IGHV5-10-1*01|F|V-REGION|13..306|294	EVQLVQSGAEVK(+27.99).K	36.13	1313.68	12	2	2	Formylation
X92227|IGHV5-10-1*01|F|V-REGION|13..306|294	E(-18.01)VQLVQSGAEVK.K	35.43	1267.68	12	2	2	Pyro-glu from E
X92227|IGHV5-10-1*01|F|V-REGION|13..306|294	K.SISTAYLQWSSLK.A	32.94	1482.77	13	2	2
X92227|IGHV5-10-1*01|F|V-REGION|13..306|294	E.VQLVQSGAEVK.K	30.01	1156.65	11	2	1
X92227|IGHV5-10-1*01|F|V-REGION|13..306|294	EVQLVQSGAEVKKPGESLR.I	27.54	2053.12	19	4	1
X92227|IGHV5-10-1*01|F|V-REGION|13..306|294	EVQLVQSGAEVK(+26.02).K	26.62	1311.7	12	2	1	Acetaldehyde +26
X92227|IGHV5-10-1*01|F|V-REGION|13..306|294	EVQLVQS(+27.05)GAEVK.K	24.67	1312.73	12	2	1	Ethyl amino
X92238|IGHV2-70*03|F|V-REGION|144..433|290	R.IDWDDDKFYSTSLK.T	36.75	1731.8	14	3	2
X92238|IGHV2-70*03|F|V-REGION|144..433|290	K.ALEWLAR.I	29.07	857.476	7	2	2
X92279|IGHV5-10-1*02|F|V-REGION|252..546|295	EVQLVQSGAEVK.K	37.4	1285.69	12	2	8
X92279|IGHV5-10-1*02|F|V-REGION|252..546|295	EVQLVQSGAEVK(+27.99).K	36.13	1313.68	12	2	2	Formylation
X92279|IGHV5-10-1*02|F|V-REGION|252..546|295	E(-18.01)VQLVQSGAEVK.K	35.43	1267.68	12	2	2	Pyro-glu from E
X92279|IGHV5-10-1*02|F|V-REGION|252..546|295	K.SISTAYLQWSSLK.A	32.94	1482.77	13	2	2
X92279|IGHV5-10-1*02|F|V-REGION|252..546|295	E.VQLVQSGAEVK.K	30.01	1156.65	11	2	1
X92279|IGHV5-10-1*02|F|V-REGION|252..546|295	EVQLVQSGAEVKKPGESLR.I	27.54	2053.12	19	4	1
X92279|IGHV5-10-1*02|F|V-REGION|252..546|295	EVQLVQSGAEVK(+26.02).K	26.62	1311.7	12	2	1	Acetaldehyde +26
X92279|IGHV5-10-1*02|F|V-REGION|252..546|295	EVQLVQS(+27.05)GAEVK.K	24.67	1312.73	12	2	1	Ethyl amino
X92287|IGHV3-11*03|F|V-REGION|1..294|294	K.NSLYLQM(+15.99)NSLR.A	37.89	1353.67	11	2	3	Oxidation (M)
X92287|IGHV3-11*03|F|V-REGION|1..294|294	R.LSC(+57.02)AASGFTFSDYYMSWIR.Q	35.7	2260.99	19	3	1	Carbamidomethylation
X92287|IGHV3-11*03|F|V-REGION|1..294|294	K.NSLYLQMNSLR.A	34.08	1337.68	11	2	1
X92287|IGHV3-11*03|F|V-REGION|1..294|294	R.DNAKNSLYLQMNSLR.A	32.85	1765.88	15	2	1
X92287|IGHV3-11*03|F|V-REGION|1..294|294	K.NSLY(+125.90)LQM(+15.99)NSLR.A	31.31	1479.57	11	2	2	Iodination; Oxidation (M)
X92287|IGHV3-11*03|F|V-REGION|1..294|294	N.SLYLQMNSLR.A	30.52	1223.63	10	2	2
X92287|IGHV3-11*03|F|V-REGION|1..294|294	K.G(+27.99)RFTISR.D	30.07	863.461	7	2	4	Formylation
X92287|IGHV3-11*03|F|V-REGION|1..294|294	R.A(+28.03)EDTAVYYC(+57.02)AR	29.95	1345.6	11	2	4	Ethylation; Carbamidomethylation
X92287|IGHV3-11*03|F|V-REGION|1..294|294	R.AEDTAVYYC(+57.02)AR	28.18	1317.57	11	2	17	Carbamidomethylation
X92287|IGHV3-11*03|F|V-REGION|1..294|294	L.R(+14.02)AEDTAVYYC(+57.02)AR	25.15	1487.68	12	2	2	Methylation(KR); Carbamidomethylation
X97464|IGLV3-10*01|F|V-REGION|1..290|290	R.ITC(+57.02)SGDALPK.K	39.68	1060.52	10	2	2	Carbamidomethylation
X97464|IGLV3-10*01|F|V-REGION|1..290|290	SYELTQPPS(+14.02)VSVSPGQTAR.I	29.45	2017.01	19	2	2	Methylation(others)
X97464|IGLV3-10*01|F|V-REGION|1..290|290	SYELTQPPSVSVSPGQTAR.I	29.03	2003	19	2	5
X97464|IGLV3-10*01|F|V-REGION|1..290|290	Y.E(+163.05)LTQPPSVSVSPGQTAR.I	26.73	1915.95	17	2	2	Phenethyl isothiocyanate
X97474|IGLV3-25*01|F|V-REGION|1..290|290	R.ITC(+57.02)SGDALPK.Q	39.68	1060.52	10	2	2	Carbamidomethylation
Z00006|IGKV1-13*02|F|V-REGION|939..1225|287	AIQLTQSPSSLSASVGDR.V	42.12	1815.93	18	2	2
Z00006|IGKV1-13*02|F|V-REGION|939..1225|287	K.LLIYDAS(+42.01)SLESGVPSR.F	36.95	1747.9	16	2	2	Acetylation (TSCYH)
Z00006|IGKV1-13*02|F|V-REGION|939..1225|287	A.IQLTQSPSSLSASVGDR.V	34.55	1744.9	17	2	2
Z00006|IGKV1-13*02|F|V-REGION|939..1225|287	R.ASQGIS(+14.02)SALAWYQQKPGK.A	34.52	1933.01	18	3	1	Methylation(others)
Z00006|IGKV1-13*02|F|V-REGION|939..1225|287	R.ASQGISSALAWYQQKPGK.A	34.21	1918.99	18	3	1
Z00006|IGKV1-13*02|F|V-REGION|939..1225|287	K.LLIYDASS(+14.02)LESGVPSR.F	33.28	1719.9	16	2	2	Methylation(others)
Z00006|IGKV1-13*02|F|V-REGION|939..1225|287	D.ASSLESGVPSR.F	30.89	1088.55	11	2	2
Z00013|IGKV1-9*01|F|V-REGION|881..1167|287	D.I(+71.04)QLTQSPSFLSASVGDR.V	40.42	1875.97	17	2	3	Propionamide (K X@N-term)
Z00013|IGKV1-9*01|F|V-REGION|881..1167|287	D.I(+71.04)QLTQSPSFLSASVGDRVTITC(+57.02)R.A	36.48	2606.35	23	3	1	Propionamide (K X@N-term); Carbamidomethylation
Z00013|IGKV1-9*01|F|V-REGION|881..1167|287	K.LLIYAASTLQSGVPSR.F	35.33	1674.93	16	3	1
Z00013|IGKV1-9*01|F|V-REGION|881..1167|287	DIQLTQSPSFLS(-15.99)ASVGDR.V	31.84	1903.96	18	2	2	Deoxy
Z00013|IGKV1-9*01|F|V-REGION|881..1167|287	DIQLTQSPSFLSASVGDR.V	24.72	1919.96	18	2	1
Z00023|IGKV4-1*01|F|V-REGION|377..681|305	DIVM(+15.99)TQSPDSLAVSLGER.A	50.8	1932.95	18	2	5	Oxidation (M)
Z00023|IGKV4-1*01|F|V-REGION|377..681|305	K.NYLAWYQQKPGQPPK.L	45.76	1816.93	15	3	3
Z00023|IGKV4-1*01|F|V-REGION|377..681|305	DIVMTQSPDSLAVSLGER.A	45.68	1916.95	18	2	5
Z00023|IGKV4-1*01|F|V-REGION|377..681|305	DIVM(+15.99)TQSPD(+14.02)SLAVSLGER.A	42.1	1946.96	18	2	2	Oxidation (M); Methylation(others)
Z00023|IGKV4-1*01|F|V-REGION|377..681|305	K.LLIYWASTR.E	40.99	1121.62	9	2	2
Z00023|IGKV4-1*01|F|V-REGION|377..681|305	DIVM(+15.99)TQSPDS(+14.02)LAVSLGER.A	38.53	1946.96	18	2	2	Oxidation (M); Methylation(others)
Z00023|IGKV4-1*01|F|V-REGION|377..681|305	DIVM(+15.99)TQSPD(+21.97)SLAVSLGER.A	37.04	1954.92	18	3	1	Oxidation (M); Replacement of 2 protons by magnesium
Z00023|IGKV4-1*01|F|V-REGION|377..681|305	D(+15.99)IVM(+15.99)TQSPDSLAVSLGER.A	30.96	1948.94	18	2	2	Oxidation or Hydroxylation; Oxidation (M)
Z00023|IGKV4-1*01|F|V-REGION|377..681|305	D(+41.03)IVM(+15.99)TQSPDSLAVSLGER.A	30.94	1973.97	18	2	1	Amidination of lysines or N-terminal amines with methyl acetimidate; Oxidation (M)
Z00023|IGKV4-1*01|F|V-REGION|377..681|305	N.YLAWYQQK(+14.02)PGQPPK.L	29.48	1716.9	14	3	2	Methylation(KR)
Z00023|IGKV4-1*01|F|V-REGION|377..681|305	K.LLIYWAS(-15.99)TR.E	28.7	1105.63	9	2	4	Deoxy
Z00023|IGKV4-1*01|F|V-REGION|377..681|305	DIVM(+15.99)TQSPDSLAVS(+114.04)LGE.R	26.37	1890.89	17	2	1	Oxidation (M); Ubiquitin
Z00023|IGKV4-1*01|F|V-REGION|377..681|305	K.LLIYWAS(-15.99)T.R	25.32	949.527	8	2	1	Deoxy
Z00023|IGKV4-1*01|F|V-REGION|377..681|305	K.SSQSVLY(+125.90)SSNNK.N	24.82	1438.52	12	2	1	Iodination
Z12345|IGHV3/OR16-10*02|ORF|V-REGION|1..291|291	K.NSLYLQM(+15.99)NSLR.A	37.89	1353.67	11	2	3	Oxidation (M)
Z12345|IGHV3/OR16-10*02|ORF|V-REGION|1..291|291	K.NSLYLQMNSLR.A	34.08	1337.68	11	2	1
Z12345|IGHV3/OR16-10*02|ORF|V-REGION|1..291|291	R.DNAKNSLYLQMNSLR.A	32.85	1765.88	15	2	1
Z12345|IGHV3/OR16-10*02|ORF|V-REGION|1..291|291	K.NSLY(+125.90)LQM(+15.99)NSLR.A	31.31	1479.57	11	2	2	Iodination; Oxidation (M)
Z12345|IGHV3/OR16-10*02|ORF|V-REGION|1..291|291	N.SLYLQMNSLR.A	30.52	1223.63	10	2	2
Z12345|IGHV3/OR16-10*02|ORF|V-REGION|1..291|291	K.G(+27.99)RFTISR.D	30.07	863.461	7	2	4	Formylation
Z12345|IGHV3/OR16-10*02|ORF|V-REGION|1..291|291	EVQLVQSGGGLVQ(-.98).P	27.04	1311.71	13	2	1	Amidation
Z27502|IGHV2-70*05|F|V-REGION|1..237|237	R.IDWDDDKFYSTSLK.T	36.75	1731.8	14	3	2
Z27502|IGHV2-70*05|F|V-REGION|1..237|237	K.ALEWLAR.I	29.07	857.476	7	2	2
Z29606|IGHV3/OR16-9*01|ORF|V-REGION|1..294|294	EVQLVESGGGLVQPGGSLR.L	39.68	1881	19	2	2
Z29606|IGHV3/OR16-9*01|ORF|V-REGION|1..294|294	K.NSLYLQM(+15.99)NSLR.A	37.89	1353.67	11	2	3	Oxidation (M)
Z29606|IGHV3/OR16-9*01|ORF|V-REGION|1..294|294	E(+43.99)VQLVESGGGLVQPGGSLR.L	36.52	1924.99	19	2	2	Carboxylation (E)
Z29606|IGHV3/OR16-9*01|ORF|V-REGION|1..294|294	EVQLVE(+21.98)SGGGLVQPGGSLR.L	34.54	1902.98	19	3	2	Sodium adduct
Z29606|IGHV3/OR16-9*01|ORF|V-REGION|1..294|294	R.LSC(+57.02)AASGFTFSN(+.98)HYTSWVR.Q	34.33	2190.98	19	3	2	Carbamidomethylation; Deamidation (NQ)
Z29606|IGHV3/OR16-9*01|ORF|V-REGION|1..294|294	K.NSLYLQMNSLR.A	34.08	1337.68	11	2	1
Z29606|IGHV3/OR16-9*01|ORF|V-REGION|1..294|294	R.DNAKNSLYLQMNSLR.A	32.85	1765.88	15	2	1
Z29606|IGHV3/OR16-9*01|ORF|V-REGION|1..294|294	Q.LVESGGGLVQPGGSLR.L	31.58	1524.83	16	2	2
Z29606|IGHV3/OR16-9*01|ORF|V-REGION|1..294|294	K.NSLY(+125.90)LQM(+15.99)NSLR.A	31.31	1479.57	11	2	2	Iodination; Oxidation (M)
Z29606|IGHV3/OR16-9*01|ORF|V-REGION|1..294|294	N.SLYLQMNSLR.A	30.52	1223.63	10	2	2
Z29606|IGHV3/OR16-9*01|ORF|V-REGION|1..294|294	K.G(+27.99)RFTISR.D	30.07	863.461	7	2	4	Formylation
Z29606|IGHV3/OR16-9*01|ORF|V-REGION|1..294|294	EVQLVESGGGLVQ(+.98)PGGSLR(+14.02).L	27.83	1896	19	3	2	Deamidation (NQ); Methylation(KR)
Z29606|IGHV3/OR16-9*01|ORF|V-REGION|1..294|294	EVQLVESGGGLVQPGGSLR(+72.02).L	26.15	1953.02	19	2	2	Dihydroxy methylglyoxal adduct
Z29607|IGHV3/OR16-10*01|ORF|V-REGION|1..291|291	K.NSLYLQM(+15.99)NSLR.A	37.89	1353.67	11	2	3	Oxidation (M)
Z29607|IGHV3/OR16-10*01|ORF|V-REGION|1..291|291	EVQLVQ(+.98)SGGGLVHPGGSLR.L	36.45	1890	19	2	2	Deamidation (NQ)
Z29607|IGHV3/OR16-10*01|ORF|V-REGION|1..291|291	E(+42.01)VQLVQS(-18.01)GGGLVHPGGSLR.L	36.44	1913.01	19	4	1	Acetylation (Protein N-term); Dehydration
Z29607|IGHV3/OR16-10*01|ORF|V-REGION|1..291|291	K.NSLYLQMNSLR.A	34.08	1337.68	11	2	1
Z29607|IGHV3/OR16-10*01|ORF|V-REGION|1..291|291	R.DNAKNSLYLQMNSLR.A	32.85	1765.88	15	2	1
Z29607|IGHV3/OR16-10*01|ORF|V-REGION|1..291|291	K.NSLY(+125.90)LQM(+15.99)NSLR.A	31.31	1479.57	11	2	2	Iodination; Oxidation (M)
Z29607|IGHV3/OR16-10*01|ORF|V-REGION|1..291|291	N.SLYLQMNSLR.A	30.52	1223.63	10	2	2
Z29607|IGHV3/OR16-10*01|ORF|V-REGION|1..291|291	K.G(+27.99)RFTISR.D	30.07	863.461	7	2	4	Formylation
Z29979|IGHV3-72*02|F|V-REGION|1..165|165	K.ANS(+14.02)YTTEYAASVK.G	53.07	1417.67	13	2	6	Methylation(others)
Z29979|IGHV3-72*02|F|V-REGION|1..165|165	R.QAPGKGLEWVGR.T	40.13	1296.69	12	3	9
Z29979|IGHV3-72*02|F|V-REGION|1..165|165	T.FSDHYMDWVR.Q	39.61	1354.58	10	3	4
Z29979|IGHV3-72*02|F|V-REGION|1..165|165	R.Q(-17.03)APGKGLEWVGR.T	37.17	1279.67	12	2	4	Pyro-glu from Q
Z29979|IGHV3-72*02|F|V-REGION|1..165|165	T.FSDHYM(+15.99)DWVR.Q	37.1	1370.57	10	3	2	Oxidation (M)
Z29979|IGHV3-72*02|F|V-REGION|1..165|165	K.A(+56.06)NSYTTEYAASVK.G	34.51	1459.72	13	2	2	Diethylation
Z29979|IGHV3-72*02|F|V-REGION|1..165|165	R.N(+56.06)KANSYTTEYAASVK.G	33.01	1701.86	15	3	1	Diethylation
Z29979|IGHV3-72*02|F|V-REGION|1..165|165	H.YMDWVR.Q	31.59	868.39	6	2	1
Z29979|IGHV3-72*02|F|V-REGION|1..165|165	K.G(+27.99)RFTISR.D	30.07	863.461	7	2	4	Formylation
Z29979|IGHV3-72*02|F|V-REGION|1..165|165	K.GLEWVGR.T	26.25	815.429	7	2	4
Z73650|IGLV8-61*01|F|V-REGION|1..296|296	R.FSGSILGN(+.98)K.A	31.98	922.476	9	2	2	Deamidation (NQ)
Z73654|IGLV1-44*01|F|V-REGION|1..296|296	S.NNQRPSGVPDRFSGSK.S	27.17	1744.86	16	4	1
Z73663|IGLV1-47*01|F|V-REGION|1..296|296	K.SGTSASLAISGLR.S	41.64	1218.66	13	2	2
Z73663|IGLV1-47*01|F|V-REGION|1..296|296	R.NNQRPSGVPDRFSGSK.S	27.17	1744.86	16	4	1
Z73675|IGLV9-49*01|F|V-REGION|1..317|317	R.VGTGGIVGSKGDGIPDRFSVLGSGLNR.Y	53.46	2614.38	27	4	1
Z73675|IGLV9-49*01|F|V-REGION|1..317|317	R.FSVLGSGLNR.Y	45.03	1048.57	10	2	2
Z73675|IGLV9-49*01|F|V-REGION|1..317|317	K.GDGIPDRFSVLGSGLNR.Y	42.38	1758.9	17	3	2
Z73675|IGLV9-49*01|F|V-REGION|1..317|317	R.VGTGGIVGSKGDGIPDRFS(+114.04)VLGSGLN.R	32.82	2572.32	26	3	1	Ubiquitin

## Sheet: Subject 3, Sample 81N
Protein Accession	Peptide	-10lgP	Mass	Length	z	#Spec Sample 1	PTM
100H_D0F_cDNA_Seq50325|Cnt=2|VDJ=IGHV03-72:IGHD01-26*01:IGHJ04-01*02|CDR3.Len=39	K.TEDTAVYYC(+57.02)AR.S	36.44	1347.58	11	2	4	Carbamidomethylation
100H_D0F_cDNA_Seq50325|Cnt=2|VDJ=IGHV03-72:IGHD01-26*01:IGHJ04-01*02|CDR3.Len=39	TISRDDSK.N	34.67	920.456	8	2	4
100H_D0F_cDNA_Seq50325|Cnt=2|VDJ=IGHV03-72:IGHD01-26*01:IGHJ04-01*02|CDR3.Len=39	D.DSK(+43.99)NSLYLQM(+15.99)NSLK.T	30.91	1699.81	14	2	1	Carboxylation (DKW); Oxidation (M)
111V_D0F_cDNA_Seq9898|Cnt=2|VDJ=IGHV01-18*01:IGHD03-03*02:IGHJ04-01*02|CDR3.Len=33	R.VTM(+15.99)TTDTSTSTAYM(+15.99)DLK(+42.01).S	39.2	1938.84	17	2	1	Oxidation (M); Acetylation (K)
111V_D0F_cDNA_Seq9898|Cnt=2|VDJ=IGHV01-18*01:IGHD03-03*02:IGHJ04-01*02|CDR3.Len=33	K.SLRSDDTAVYYC(+57.02)AR.V	30.4	1675.76	14	2	2	Carbamidomethylation
116A_D0F_cDNA_Seq4177|Cnt=4|VDJ=IGHV01-18*01::IGHJ04-01*02|CDR3.Len=27	R.ATM(+15.99)TTDTSTTTAYM(+15.99)ELR.N	45.59	1924.84	17	2	4	Oxidation (M)
117B_D0F_cDNA_Seq3225|Cnt=5|VDJ=IGHV04:IGHD03-16:IGHJ05-01*02|CDR3.Len=45	K.LSSLTAADTAVYYC(+57.02)AR.E	29.67	1760.84	16	2	4	Carbamidomethylation
117B_D0F_cDNA_Seq8945|Cnt=3|VDJ=IGHV07-04_1*01:IGHD03-22*01:IGHJ04-01*02|CDR3.Len=51	DSSVNTAYLQISSLK.T	32.03	1624.83	15	2	4
118C_D494F_cDNA_Seq2521|Cnt=2|VDJ=IGHV04:IGHD02-15*01:IGHJ05-01*02|CDR3.Len=66	T.SVTAADTAVYYC(+57.02)AR.E	57.68	1546.71	14	2	4	Carbamidomethylation
118C_D494F_cDNA_Seq2521|Cnt=2|VDJ=IGHV04:IGHD02-15*01:IGHJ05-01*02|CDR3.Len=66	T.SVTAAD(-18.01)TAVYYC(+57.02)AR.E	43.52	1528.7	14	2	2	Dehydration; Carbamidomethylation
118C_D494F_cDNA_Seq2521|Cnt=2|VDJ=IGHV04:IGHD02-15*01:IGHJ05-01*02|CDR3.Len=66	V.VVVTSIPR.T	38.57	869.533	8	2	2
119D_D0F_cDNA_Seq11199|Cnt=2|VDJ=IGHV03-09::IGHJ06-01*03|CDR3.Len=63	NSLYLQM(+15.99)NSLR.E	47.78	1353.67	11	2	4	Oxidation (M)
119D_D0F_cDNA_Seq11199|Cnt=2|VDJ=IGHV03-09::IGHJ06-01*03|CDR3.Len=63	R.EADTALYYC(+57.02)AK.D	42.55	1303.58	11	2	2	Carbamidomethylation
120E_D0F_cDNA_Seq16085|Cnt=3|VDJ=IGHV01-18*01:IGHD05:IGHJ05-01*02|CDR3.Len=33	R.SLRSDDTAVYFC(+57.02)AR.A	30.51	1659.77	14	2	1	Carbamidomethylation
120E_D0F_cDNA_Seq30186|Cnt=2|VDJ=IGHV01-18*01:IGHD05:IGHJ05-01*02|CDR3.Len=33	R.SLRSDDTAVYFC(+57.02)AR.A	30.51	1659.77	14	2	1	Carbamidomethylation
25B_D0F_cDNA_Seq43719|Cnt=3|VDJ=IGHV01-03*01:IGHD05:IGHJ05-01*02|CDR3.Len=48	R.SEDTAVYYC(+57.02)AR.G	32.16	1333.56	11	2	2	Carbamidomethylation
25B_D0F_cDNA_Seq43719|Cnt=3|VDJ=IGHV01-03*01:IGHD05:IGHJ05-01*02|CDR3.Len=48	R.GPIQ(+.98)LWFSWFDPWGQG	27.06	1920.88	16	3	1	Deamidation (NQ)
29F_D494F_cDNA_Seq15265|Cnt=2|VDJ=IGHV03-48*01:IGHD03-03*02:IGHJ04-01*02|CDR3.Len=42	D.DSGPYYC(+57.02)AR.A	29.3	1087.44	9	2	2	Carbamidomethylation
30G_D0F_cDNA_Seq17565|Cnt=3|VDJ=IGHV03:IGHD02-21*02:IGHJ04-01*02|CDR3.Len=48	N.NTLYLQM(+15.99)NSLR.A	49.9	1367.69	11	2	4	Oxidation (M)
30G_D0F_cDNA_Seq17565|Cnt=3|VDJ=IGHV03:IGHD02-21*02:IGHJ04-01*02|CDR3.Len=48	R.AEDTAVYYC(+57.02)AK.A	42.66	1289.56	11	2	4	Carbamidomethylation
30G_D0F_cDNA_Seq17565|Cnt=3|VDJ=IGHV03:IGHD02-21*02:IGHJ04-01*02|CDR3.Len=48	R.AEDTAVYYC(+57.02)AKARVVTPR.D	33.04	2069.04	18	4	1	Carbamidomethylation
32J_D494F_cDNA_Seq13780|Cnt=4|VDJ=IGHV01-18*01::IGHJ04-01*02|CDR3.Len=33	R.ITM(+15.99)TTDASTSTAYM(+15.99)ELR.S	34.42	1922.86	17	2	1	Oxidation (M)
32J_D494F_cDNA_Seq24124|Cnt=3|VDJ=IGHV01::IGHJ04-01*02|CDR3.Len=66	S.LNSDDSAVYYC(+57.02)AR.G	31.95	1532.66	13	2	1	Carbamidomethylation
33K_D494F_cDNA_Seq31649|Cnt=4|VDJ=IGHV04:IGHD04-23*01:IGHJ06-01*02|CDR3.Len=63	S.SVTAADTAVYYC(+57.02)AR.D	57.68	1546.71	14	2	4	Carbamidomethylation
33K_D494F_cDNA_Seq31649|Cnt=4|VDJ=IGHV04:IGHD04-23*01:IGHJ06-01*02|CDR3.Len=63	S.SVTAAD(-18.01)TAVYYC(+57.02)AR.D	43.52	1528.7	14	2	2	Dehydration; Carbamidomethylation
33K_D494F_cDNA_Seq31649|Cnt=4|VDJ=IGHV04:IGHD04-23*01:IGHJ06-01*02|CDR3.Len=63	K.LSSVTAADTAVYYC(+57.02)AR.D	40.85	1746.82	16	2	5	Carbamidomethylation
33K_D494F_cDNA_Seq31649|Cnt=4|VDJ=IGHV04:IGHD04-23*01:IGHJ06-01*02|CDR3.Len=63	S.SVTAAD(+37.95)TAVYYC(+57.02)AR.D	36.43	1584.66	14	3	2	Replacement of 2 protons by calcium; Carbamidomethylation
33K_D494F_cDNA_Seq31649|Cnt=4|VDJ=IGHV04:IGHD04-23*01:IGHJ06-01*02|CDR3.Len=63	H.LATVVTPR.M	29.92	855.518	8	2	3
33K_D494F_cDNA_Seq68064|Cnt=2|VDJ=IGHV03-33*03:IGHD03-16:IGHJ04-01*02|CDR3.Len=3	K.DYADSVKGR.F	38.8	1009.48	9	2	3
33K_D494F_cDNA_Seq68064|Cnt=2|VDJ=IGHV03-33*03:IGHD03-16:IGHJ04-01*02|CDR3.Len=3	D.YADSVKGR.F	37.61	894.456	8	2	2
33K_D494F_cDNA_Seq68064|Cnt=2|VDJ=IGHV03-33*03:IGHD03-16:IGHJ04-01*02|CDR3.Len=3	K.GRFTISR.D	31.02	835.466	7	2	2
33K_D494F_cDNA_Seq68064|Cnt=2|VDJ=IGHV03-33*03:IGHD03-16:IGHJ04-01*02|CDR3.Len=3	K.K(+42.01)(+31.99)DYADSVKGR.F	27.55	1211.58	10	3	1	Acetylation (Protein N-term); Dihydroxy
36P_D0F_cDNA_Seq518|Cnt=6|VDJ=IGHV03-15:IGHD03-09*01:IGHJ04-01*02|CDR3.Len=39	K.IEDTAVYYC(+57.02)STLR.G	33.98	1589.74	13	2	4	Carbamidomethylation
36P_D0F_cDNA_Seq518|Cnt=6|VDJ=IGHV03-15:IGHD03-09*01:IGHJ04-01*02|CDR3.Len=39	SISRDDSK.N	28.23	906.441	8	2	1
36P_D494F_cDNA_Seq6037|Cnt=4|VDJ=IGHV03:IGHD03-09*01:|CDR3.Len=27	G.TTN(+.98)YADSVR.G	36.58	1026.46	9	2	2	Deamidation (NQ)
37Q_D0F_cDNA_Seq1932|Cnt=6|VDJ=IGHV03-53:IGHD05:IGHJ04-01*02|CDR3.Len=60	K.NTLYLQM(+15.99)NSLR.A	49.9	1367.69	11	2	4	Oxidation (M)
37Q_D0F_cDNA_Seq1932|Cnt=6|VDJ=IGHV03-53:IGHD05:IGHJ04-01*02|CDR3.Len=60	R.AEDTAVYYC(+57.02)AR.V	37	1317.57	11	2	4	Carbamidomethylation
37Q_D0F_cDNA_Seq1932|Cnt=6|VDJ=IGHV03-53:IGHD05:IGHJ04-01*02|CDR3.Len=60	R.AEDTAVYYC(+57.02)ARVLVK(+42.01)NR.D	34.66	2069.04	17	3	1	Carbamidomethylation; Acetylation (K)
37Q_D0F_cDNA_Seq1932|Cnt=6|VDJ=IGHV03-53:IGHD05:IGHJ04-01*02|CDR3.Len=60	A.EDTAVYYC(+57.02)ARVLVK(+42.01)NR.D	32.57	1998	16	3	1	Carbamidomethylation; Acetylation (K)
37Q_D0F_cDNA_Seq6510|Cnt=5|VDJ=IGHV03:IGHD05-12*01:IGHJ04-01*02|CDR3.Len=39	N.AQYLQM(+15.99)NSLR.V	30.73	1238.61	10	2	2	Oxidation (M)
40T_D494F_cDNA_Seq11040|Cnt=3|VDJ=IGHV04-59*03:IGHD01-26*01:IGHJ04-01*02|CDR3.Len=36	VTM(+15.99)AVDTSKNQISLK.L	50.58	1649.87	15	2	2	Oxidation (M)
40T_D494F_cDNA_Seq11040|Cnt=3|VDJ=IGHV04-59*03:IGHD01-26*01:IGHJ04-01*02|CDR3.Len=36	V.TM(+15.99)AVDTSKNQISLK.L	34.73	1550.8	14	2	2	Oxidation (M)
40T_D494F_cDNA_Seq11040|Cnt=3|VDJ=IGHV04-59*03:IGHD01-26*01:IGHJ04-01*02|CDR3.Len=36	T.M(+15.99)AVDTSKNQISLK.L	30.83	1449.75	13	2	3	Oxidation (M)
40T_D494F_cDNA_Seq11040|Cnt=3|VDJ=IGHV04-59*03:IGHD01-26*01:IGHJ04-01*02|CDR3.Len=36	V.DTSKNQISLK.L	29.85	1132.61	10	2	1
44X_D0F_cDNA_Seq18187|Cnt=3|VDJ=IGHV01-18::IGHJ03-01|CDR3.Len=42	R.SLRSDDTAVYFC(+57.02)AR.W	30.51	1659.77	14	2	1	Carbamidomethylation
44X_D494F_cDNA_Seq19247|Cnt=2|VDJ=IGHV03-23:IGHD06-19*01:IGHJ01-01*01|CDR3.Len=51	DDSQSTLYLQM(+15.99)NSLR.A	32.12	1785.82	15	2	1	Oxidation (M)
45Y_D494F_cDNA_Seq117|Cnt=113|VDJ=IGHV04:IGHD07-27*01:|CDR3.Len=24	LKTRVTM(+15.99)SVDTSKN(+.98).Q	26.3	1595.82	14	3	1	Oxidation (M); Deamidation (NQ)
47A_D494F_cDNA_Seq9231|Cnt=5|VDJ=IGHV04-b::IGHJ04-01*02|CDR3.Len=42	K.LSSLTAADTAVYYC(+57.02)AR.H	29.67	1760.84	16	2	4	Carbamidomethylation
57M_D0F_cDNA_Seq7832|Cnt=2|VDJ=IGHV03::IGHJ03-01*02|CDR3.Len=48	K.NTLYLQM(+15.99)NSLR.I	49.9	1367.69	11	2	4	Oxidation (M)
57M_D0F_cDNA_Seq7832|Cnt=2|VDJ=IGHV03::IGHJ03-01*02|CDR3.Len=48	R.I(+43.01)EDTAVYYC(+57.02)AR.P	28.7	1402.62	11	2	1	Carbamylation; Carbamidomethylation
57M_D0F_cDNA_Seq7832|Cnt=2|VDJ=IGHV03::IGHJ03-01*02|CDR3.Len=48	E.DTAVYYC(+57.02)ARPLK.E	25.9	1455.72	12	2	1	Carbamidomethylation
58N_D494F_cDNA_Seq40895|Cnt=2|VDJ=IGHV01-02:IGHD03-03:IGHJ04-01*02|CDR3.Len=48	R.LNSDDSAVYYC(+57.02)AR.L	31.95	1532.66	13	2	1	Carbamidomethylation
59P_D494F_cDNA_Seq11262|Cnt=2|VDJ=IGHV03:IGHD01-26*01:IGHJ03-01*02|CDR3.Len=51	DDSQSTLYLQM(+15.99)NSLR.P	32.12	1785.82	15	2	1	Oxidation (M)
62S_D0F_cDNA_Seq16436|Cnt=2|VDJ=IGHV03-15::IGHJ05-01*02|CDR3.Len=21	I.FSISRDPSK.N	31.94	1035.53	9	2	2
62S_D0F_cDNA_Seq185|Cnt=6|VDJ=IGHV03-15::IGHJ05-01*02|CDR3.Len=21	R.FSISRDPSK.N	31.94	1035.53	9	2	2
71B_D0F_cDNA_Seq143|Cnt=38|VDJ=IGHV03-15:IGHD02:IGHJ04-01*02|CDR3.Len=42	R.DDSQSTLYLQM(+15.99)NSLR.I	32.12	1785.82	15	2	1	Oxidation (M)
72C_D494F_cDNA_Seq46|Cnt=339|VDJ=IGHV04-34:IGHD01-01*01:IGHJ06-01*03|CDR3.Len=48	N.NYYDYYM(+15.99)DVWGK.G	32.96	1631.66	12	2	2	Oxidation (M)
86T_D0F_cDNA_Seq7000|Cnt=2|VDJ=IGHV01-18*01:IGHD01-26*01:IGHJ04-01*02|CDR3.Len=36	LTM(+15.99)TTDASTSTAYM(+15.99)ELR.S	34.42	1922.86	17	2	1	Oxidation (M)
90X_D0F_cDNA_Seq21033|Cnt=3|VDJ=IGHV07-04_1*02:IGHD06-19*01:IGHJ05-01*02|CDR3.Len=51	DSSVNTAYLQISSLK.A	32.03	1624.83	15	2	4
91Y_D0F_cDNA_Seq19453|Cnt=2|VDJ=IGHV03-23::|CDR3.Len=6	R.NTLYLQM(+15.99)NSLR.A	49.9	1367.69	11	2	4	Oxidation (M)
91Y_D0F_cDNA_Seq19453|Cnt=2|VDJ=IGHV03-23::|CDR3.Len=6	TN(+.98)YAN(+.98)SVK.G	27.57	897.408	8	2	1	Deamidation (NQ)
91Y_D0F_cDNA_Seq4901|Cnt=5|VDJ=IGHV03-23:IGHD06-19*01:IGHJ06-01*02|CDR3.Len=57	K.NTLYLQM(+15.99)NSLR.A	49.9	1367.69	11	2	4	Oxidation (M)
91Y_D0F_cDNA_Seq4901|Cnt=5|VDJ=IGHV03-23:IGHD06-19*01:IGHJ06-01*02|CDR3.Len=57	C.K(+42.01)SVAVAGPK.D	26.71	897.528	9	2	2	Acetylation (N-term)
92Z_D0F_cDNA_Seq609|Cnt=3|VDJ=IGHV03:IGHD06-19*01:IGHJ06-01*03|CDR3.Len=48	R.VEDSAVYYC(+57.02)AR.W	35.71	1331.58	11	2	2	Carbamidomethylation
92Z_D0F_cDNA_Seq609|Cnt=3|VDJ=IGHV03:IGHD06-19*01:IGHJ06-01*03|CDR3.Len=48	S.GVM(+15.99)DVWGK.G	29.57	906.427	8	2	2	Oxidation (M)
92Z_D494F_cDNA_Seq4379|Cnt=4|VDJ=IGHV01-18*01:IGHD01-26*01:IGHJ04-01*02|CDR3.Len=39	R.SLRSDDTAVYFC(+57.02)AR.Q	30.51	1659.77	14	2	1	Carbamidomethylation
97E_D0F_cDNA_Seq12537|Cnt=2|VDJ=IGHV04-b:IGHD06-13*01:IGHJ04-01*02|CDR3.Len=39	TISVDKSTK.Q	32.84	977.539	9	2	4
97E_D0F_cDNA_Seq12538|Cnt=2|VDJ=IGHV04::IGHJ03-01*02|CDR3.Len=39	TISVDKSTK.Q	32.84	977.539	9	2	4
97E_D0F_cDNA_Seq1407|Cnt=6|VDJ=IGHV04:IGHD06:IGHJ04-01*02|CDR3.Len=33	R.VTISVDKSTK.Q	34.1	1076.61	10	2	1
97E_D0F_cDNA_Seq1407|Cnt=6|VDJ=IGHV04:IGHD06:IGHJ04-01*02|CDR3.Len=33	V.TISVDKSTK.Q	32.84	977.539	9	2	4
97E_D0F_cDNA_Seq3077|Cnt=5|VDJ=IGHV04:IGHD06:IGHJ04-01*02|CDR3.Len=33	R.VTISVDKSTK.Q	34.1	1076.61	10	2	1
97E_D0F_cDNA_Seq3077|Cnt=5|VDJ=IGHV04:IGHD06:IGHJ04-01*02|CDR3.Len=33	V.TISVDKSTK.Q	32.84	977.539	9	2	4
97E_D0F_cDNA_Seq7598|Cnt=3|VDJ=IGHV04:IGHD01-07*01:IGHJ04-01*02|CDR3.Len=39	TISVDKSTK.Q	32.84	977.539	9	2	4
97E_D494F_cDNA_Seq7318|Cnt=2|VDJ=IGHV01-18*01:IGHD03-22*01:IGHJ04-01*02|CDR3.Len=45	R.SLRSDDTAVYFC(+57.02)AR.R	30.51	1659.77	14	2	1	Carbamidomethylation
98F_D494F_cDNA_Seq1036|Cnt=4|VDJ=IGHV03::IGHJ03-01*01|CDR3.Len=27	K.NSLYLQM(+15.99)NALR.A	33.76	1337.68	11	2	4	Oxidation (M)
98F_D494F_cDNA_Seq1791|Cnt=3|VDJ=IGHV03-72:IGHD03-16*01:|CDR3.Len=39	K.TEDTAVYYC(+57.02)AR.T	36.44	1347.58	11	2	4	Carbamidomethylation
98F_D494F_cDNA_Seq1791|Cnt=3|VDJ=IGHV03-72:IGHD03-16*01:|CDR3.Len=39	TISRDDSK.N	34.67	920.456	8	2	4
98F_D494F_cDNA_Seq1791|Cnt=3|VDJ=IGHV03-72:IGHD03-16*01:|CDR3.Len=39	D.DSK(+43.99)NSLYLQM(+15.99)NSLK.T	30.91	1699.81	14	2	1	Carboxylation (DKW); Oxidation (M)
98F_D494F_cDNA_Seq3825|Cnt=2|VDJ=IGHV01-18:IGHD01-26*01:IGHJ06-01*02|CDR3.Len=48	R.SLRSDDTAVYFC(+57.02)AR.R	30.51	1659.77	14	2	1	Carbamidomethylation
AB019437|IGHV3-64*02|F|V-REGION|175507..175802|296	Y.YADSVKGR.F	37.61	894.456	8	2	2
AB019437|IGHV3-64*02|F|V-REGION|175507..175802|296	EVQLVESGEGLVQPGGSLR.L	32.74	1953.02	19	3	2
AB019437|IGHV3-64*02|F|V-REGION|175507..175802|296	K.GRFTISR.D	31.02	835.466	7	2	2
AB019437|IGHV3-64*02|F|V-REGION|175507..175802|296	T.YYADSVK.G	30.12	844.397	7	2	2
AB019437|IGHV3-64*02|F|V-REGION|175507..175802|296	R.LSC(+57.02)AASGFT(+27.05).F	27.9	939.448	9	2	1	Carbamidomethylation; Ethyl amino
AB019437|IGHV3-64*02|F|V-REGION|175507..175802|296	E.V(+43.01)QLVESGEGLVQPGGSLR.L	26.58	1866.98	18	2	1	Carbamylation
AB019437|IGHV3-66*03|F|V-REGION|158218..158510|293	R.LSC(+57.02)AASGFTVSSNYMSWVR.Q	50.6	2121.96	19	3	1	Carbamidomethylation
AB019437|IGHV3-66*03|F|V-REGION|158218..158510|293	K.NTLYLQM(+15.99)NSLR.A	49.9	1367.69	11	2	4	Oxidation (M)
AB019437|IGHV3-66*03|F|V-REGION|158218..158510|293	Y.YADSVKGR.F	37.61	894.456	8	2	2
AB019437|IGHV3-66*03|F|V-REGION|158218..158510|293	R.AEDTAVYYC(+57.02)AR	37	1317.57	11	2	4	Carbamidomethylation
AB019437|IGHV3-66*03|F|V-REGION|158218..158510|293	R.LSC(+57.02)AASGFTVSSNYMSWVR(+14.02).Q	34.95	2135.98	19	3	3	Carbamidomethylation; Methylation(KR)
AB019437|IGHV3-66*03|F|V-REGION|158218..158510|293	K.GRFTISR.D	31.02	835.466	7	2	2
AB019437|IGHV3-66*03|F|V-REGION|158218..158510|293	T.YYADSVK.G	30.12	844.397	7	2	2
AB019437|IGHV3-66*03|F|V-REGION|158218..158510|293	EVQLVESGGGLIQPGGSLR.L	29.62	1895.01	19	2	2
AB019437|IGHV3-66*03|F|V-REGION|158218..158510|293	R.LSC(+57.02)AASGFT(+27.05).V	27.9	939.448	9	2	1	Carbamidomethylation; Ethyl amino
AF266511|IGLV8-61*03|F|V-REGION|1..247|247	R.SSGVPDRFSGSILGNK.A	25.9	1619.83	16	2	1
AJ879484|IGHV3-69-1*01|P|V-REGION|169..461|293	EVQLVESGGGLVKPGGSLR.L	54.23	1881.03	19	2	11
AJ879484|IGHV3-69-1*01|P|V-REGION|169..461|293	V.QLVESGGGLVKPGGSLR.L	52.78	1652.92	17	2	4
AJ879484|IGHV3-69-1*01|P|V-REGION|169..461|293	E.SGGGLVKPGGSLR.L	50.81	1183.67	13	2	8
AJ879484|IGHV3-69-1*01|P|V-REGION|169..461|293	E(-18.01)VQLVESGGGLVKPGGSLR.L	50.32	1863.02	19	2	11	Pyro-glu from E
AJ879484|IGHV3-69-1*01|P|V-REGION|169..461|293	R.AEDTAVY(+125.90)YC(+57.02)AR	50.3	1443.46	11	2	1	Iodination; Carbamidomethylation
AJ879484|IGHV3-69-1*01|P|V-REGION|169..461|293	K.NSLYLQM(+15.99)NSLR.A	47.78	1353.67	11	2	4	Oxidation (M)
AJ879484|IGHV3-69-1*01|P|V-REGION|169..461|293	V.ESGGGLVKPGGSLR.L	46.25	1312.71	14	2	9
AJ879484|IGHV3-69-1*01|P|V-REGION|169..461|293	EVQLVESGGGLVK.P	43.49	1313.72	13	2	2
AJ879484|IGHV3-69-1*01|P|V-REGION|169..461|293	R.FTISRDNAK.N	39.91	1050.55	9	2	4
AJ879484|IGHV3-69-1*01|P|V-REGION|169..461|293	V.QLVES(-18.01)GGGLVKPGGSLR.L	38.34	1634.91	17	3	4	Dehydration
AJ879484|IGHV3-69-1*01|P|V-REGION|169..461|293	EVQLVE(+37.95)SGGGLVKPGGSLR.L	37.81	1918.98	19	4	3	Replacement of 2 protons by calcium
AJ879484|IGHV3-69-1*01|P|V-REGION|169..461|293	Y.YADSVKGR.F	37.61	894.456	8	2	2
AJ879484|IGHV3-69-1*01|P|V-REGION|169..461|293	R.AEDTAVYYC(+57.02)AR	37	1317.57	11	2	4	Carbamidomethylation
AJ879484|IGHV3-69-1*01|P|V-REGION|169..461|293	Q.LVESGGGLVKPGGSLR.L	33.97	1524.86	16	2	12
AJ879484|IGHV3-69-1*01|P|V-REGION|169..461|293	L.VESGGGLVKPGGSLR.L	33.64	1411.78	15	2	11
AJ879484|IGHV3-69-1*01|P|V-REGION|169..461|293	T.ISRDNAK.N	31.99	802.43	7	2	5
AJ879484|IGHV3-69-1*01|P|V-REGION|169..461|293	K.GRFTISR.D	31.02	835.466	7	2	2
AJ879484|IGHV3-69-1*01|P|V-REGION|169..461|293	I.YYADSVK.G	30.12	844.397	7	2	2
AJ879484|IGHV3-69-1*01|P|V-REGION|169..461|293	S.GGGLVKPGGSLR.L	29.96	1096.64	12	2	1
AJ879484|IGHV3-69-1*01|P|V-REGION|169..461|293	V.QLVE(+258.09)SGGGLVKPGGSLR.L	29.68	1911.01	17	2	1	Diglutamyl
AJ879484|IGHV3-69-1*01|P|V-REGION|169..461|293	V.ES(-18.01)GGGLVKPGGSLR.L	29.31	1294.7	14	2	3	Dehydration
AJ879484|IGHV3-69-1*01|P|V-REGION|169..461|293	F.T(-18.01)ISRDNAK.N	28.13	885.467	8	2	2	Dehydration
AJ879484|IGHV3-69-1*01|P|V-REGION|169..461|293	R.LSC(+57.02)AASGFT(+27.05).F	27.9	939.448	9	2	1	Carbamidomethylation; Ethyl amino
AJ879484|IGHV3-69-1*01|P|V-REGION|169..461|293	R.LSC(+57.02)AASGFTFSDYYM(+15.99)NWVR(+14.02).Q	27.72	2304	19	2	1	Carbamidomethylation; Oxidation (M); Methylation(KR)
AJ879484|IGHV3-69-1*01|P|V-REGION|169..461|293	V.ESGGGLVKPGGSLR(+14.02).L	26.77	1326.73	14	2	1	Methylation(KR)
AM940221|IGHV3-49*05|F|V-REGION|1..302|302	E(-18.01)VQLVESGGGLVKPGR.S	77.02	1605.88	16	2	4	Pyro-glu from E
AM940221|IGHV3-49*05|F|V-REGION|1..302|302	EVQLVESGGGLVK.P	43.49	1313.72	13	2	2
AM940221|IGHV3-49*05|F|V-REGION|1..302|302	R.FTISRDDSK.S	40.72	1067.52	9	2	3
AM940221|IGHV3-49*05|F|V-REGION|1..302|302	EVQLVESGGGLVKPGR(+160.04)S.L	39.77	1870.96	17	2	1	Condensation product of glucosone
AM940221|IGHV3-49*05|F|V-REGION|1..302|302	F.TISRDDSK.S	34.67	920.456	8	2	4
AM940221|IGHV3-49*05|F|V-REGION|1..302|302	K.GRFTISR.D	31.02	835.466	7	2	2
AM940221|IGHV3-49*05|F|V-REGION|1..302|302	I.RSK(+14.02)AYGGTTEYAASVK.G	30.41	1701.87	16	3	1	Methylation(KR)
D86994|IGLV3-27*01|F|V-REGION|5986..6269|284	R.ITC(+57.02)SGDVLAKK.Y	51.19	1190.63	11	2	2	Carbamidomethylation
D86994|IGLV3-27*01|F|V-REGION|5986..6269|284	K.DSERPSGIPER.F	48.54	1241.6	11	3	4
D86994|IGLV3-27*01|F|V-REGION|5986..6269|284	I.TC(+57.02)SGDVLAKK.Y	48.31	1077.55	10	2	3	Carbamidomethylation
D86994|IGLV3-27*01|F|V-REGION|5986..6269|284	R.ITC(+57.02)SGDVLAK.K	45.53	1062.54	10	2	4	Carbamidomethylation
D86994|IGLV3-27*01|F|V-REGION|5986..6269|284	T.C(+57.02)SGDVLAKK.Y	45.35	976.501	9	2	2	Carbamidomethylation
D86994|IGLV3-27*01|F|V-REGION|5986..6269|284	S.YELTQPSSVSVSPGQTAR.I	45.33	1905.94	18	3	8
D86994|IGLV3-27*01|F|V-REGION|5986..6269|284	SYELTQP(+31.99)SSVSVSPGQTAR.I	40.58	2024.97	19	3	1	Dihydroxy
D86994|IGLV3-27*01|F|V-REGION|5986..6269|284	R.ITC(+57.02)SGD(+14.02)VLAK.K	35.23	1076.55	10	2	2	Carbamidomethylation; Methylation(others)
D86994|IGLV3-27*01|F|V-REGION|5986..6269|284	S.ERPSGIPER.F	34	1039.54	9	2	13
D86994|IGLV3-27*01|F|V-REGION|5986..6269|284	D.SERPSGIPER.F	32.72	1126.57	10	2	3
D86994|IGLV3-27*01|F|V-REGION|5986..6269|284	R.ITC(+57.02)SGDVLAK(+14.02)K.Y	29.57	1204.65	11	3	2	Carbamidomethylation; Methylation(KR)
D86994|IGLV3-27*01|F|V-REGION|5986..6269|284	I.TC(+57.02)SGDVLAK(+14.02)K.Y	29.31	1091.56	10	2	1	Carbamidomethylation; Methylation(KR)
D86994|IGLV3-27*01|F|V-REGION|5986..6269|284	S.YE(+37.95)LTQPSSVSVSPGQTAR.I	28.81	1943.89	18	4	1	Replacement of 2 protons by calcium
D86994|IGLV3-27*01|F|V-REGION|5986..6269|284	E.RPSGIPER.F	27.72	910.498	8	2	2
D86994|IGLV3-27*01|F|V-REGION|5986..6269|284	T.C(+57.02)SGD(+14.02)VLAKK.Y	27.65	990.517	9	2	1	Carbamidomethylation; Methylation(others)
D86994|IGLV3-27*01|F|V-REGION|5986..6269|284	T.C(+57.02)SGDVLAK(+14.02)K.Y	27.45	990.517	9	2	1	Carbamidomethylation; Methylation(KR)
D86999|IGLV7-46*02|F|V-REGION|9299..9592|294	R.FSGSLLGGK.A	32.98	864.471	9	2	2
D86999|IGLV7-46*02|F|V-REGION|9299..9592|294	K.HSWTPAR.F	29.33	853.419	7	2	3
D87007|IGLV3-21*02|F|V-REGION|13325..13614|290	R.ITC(+57.02)GGNNIGSK.S	45.75	1119.53	11	2	2	Carbamidomethylation
D87007|IGLV3-21*02|F|V-REGION|13325..13614|290	R.FSGSNSGNTATLTISR.V	44.35	1611.79	16	2	5
D87007|IGLV3-21*02|F|V-REGION|13325..13614|290	S.YVLTQPPSVSVAPGQTAR.I	34.35	1869.99	18	2	2
D87007|IGLV3-21*02|F|V-REGION|13325..13614|290	SYVLTQPPSVSVAPGQTAR.I	29.82	1957.03	19	2	2
D87007|IGLV3-21*02|F|V-REGION|13325..13614|290	R.ITC(+57.02)GGNNIGSK(+27.99).S	28.8	1147.53	11	2	1	Carbamidomethylation; Formylation
D87007|IGLV3-21*02|F|V-REGION|13325..13614|290	D.RPSGIPER.F	27.72	910.498	8	2	2
FM164408|IGKV2-30*02|[F]|V-REGION|1..302|302	R.FSGSGSGTDFTLK.I	61.61	1302.61	13	2	4
FM164408|IGKV2-30*02|[F]|V-REGION|1..302|302	S.GVPDRFSGSGSGTDFTLK.I	51.27	1826.88	18	2	3
FM164408|IGKV2-30*02|[F]|V-REGION|1..302|302	R.FSGS(+14.02)GSGTDFTLK.I	42.83	1316.62	13	2	4	Methylation(others)
FM164408|IGKV2-30*02|[F]|V-REGION|1..302|302	R.FSGSGSGTDFTLK(+27.99).I	35.97	1330.6	13	2	2	Formylation
FM164408|IGKV2-30*02|[F]|V-REGION|1..302|302	R.DSGVPDRFSGSGSGTDFTLK.I	33.11	2028.94	20	3	1
FM164408|IGKV2-30*02|[F]|V-REGION|1..302|302	V.PDRFSGSGSGTDFTLK.I	29.31	1670.79	16	2	5
FM164408|IGKV2-30*02|[F]|V-REGION|1..302|302	D.SGVPDRFSGSGSGTDFTLK.I	26.66	1913.91	19	2	1
HM855361|IGHV7-4-1*05|F|V-REGION|24..319|296	Q.SGSELKKPGASVK.V	34.29	1286.72	13	2	1
HM855392|IGHV3-43*02|F|V-REGION|22..319|298	K.NSLYLQM(+15.99)NSLR.T	47.78	1353.67	11	2	4	Oxidation (M)
HM855392|IGHV3-43*02|F|V-REGION|22..319|298	Y.YADSVKGR.F	37.61	894.456	8	2	2
HM855392|IGHV3-43*02|F|V-REGION|22..319|298	EVQLVESGGGVVQPGGSLR.L	33.76	1866.98	19	2	2
HM855392|IGHV3-43*02|F|V-REGION|22..319|298	K.GRFTISR.D	31.02	835.466	7	2	2
HM855392|IGHV3-43*02|F|V-REGION|22..319|298	T.YYADSVK.G	30.12	844.397	7	2	2
HM855392|IGHV3-43*02|F|V-REGION|22..319|298	R.LSC(+57.02)AASGFT(+27.05).F	27.9	939.448	9	2	1	Carbamidomethylation; Ethyl amino
HM855392|IGHV3-43*02|F|V-REGION|22..319|298	Q.LVESGGGVVQPGGSLR.L	26.01	1510.81	16	2	1
HM855463|IGHV1-18*03|F|V-REGION|21..316|296	Q(-17.03)VQLVQSGAEVKKPGASVK.V	67.29	1935.08	19	3	6	Pyro-glu from Q
HM855463|IGHV1-18*03|F|V-REGION|21..316|296	R.VTM(+15.99)TTDTSTSTAYMELR.S	33.82	1922.86	17	2	2	Oxidation (M)
HM855463|IGHV1-18*03|F|V-REGION|21..316|296	Q.LVQSGAEVK.K	28.53	929.518	9	2	1
HM855485|IGHV7-4-1*04|F|V-REGION|24..319|296	Q(-17.03)VQLVQSGSELKKPGASVK.V	55.6	1965.09	19	3	9	Pyro-glu from Q
HM855485|IGHV7-4-1*04|F|V-REGION|24..319|296	Q(-17.03)VQLVQSGSELK.K	41.29	1297.69	12	2	1	Pyro-glu from Q
HM855485|IGHV7-4-1*04|F|V-REGION|24..319|296	K.AEDTAVYYC(+57.02)AR	37	1317.57	11	2	4	Carbamidomethylation
HM855485|IGHV7-4-1*04|F|V-REGION|24..319|296	Q.SGSELKKPGASVK.V	34.29	1286.72	13	2	1
HM855485|IGHV7-4-1*04|F|V-REGION|24..319|296	Q(+.98)VQLVQ(+.98)SGSELK(+14.02)KPGASVK.V	28.97	1998.1	19	3	1	Deamidation (NQ); Methylation(KR)
IMGT000035|IGHV7-4-1*01|F|V-REGION|854405..854700|296	Q(-17.03)VQLVQSGSELKKPGASVK.V	55.6	1965.09	19	3	9	Pyro-glu from Q
IMGT000035|IGHV7-4-1*01|F|V-REGION|854405..854700|296	Q(-17.03)VQLVQSGSELK.K	41.29	1297.69	12	2	1	Pyro-glu from Q
IMGT000035|IGHV7-4-1*01|F|V-REGION|854405..854700|296	K.AEDTAVYYC(+57.02)AR	37	1317.57	11	2	4	Carbamidomethylation
IMGT000035|IGHV7-4-1*01|F|V-REGION|854405..854700|296	Q.SGSELKKPGASVK.V	34.29	1286.72	13	2	1
IMGT000035|IGHV7-4-1*01|F|V-REGION|854405..854700|296	Q(+.98)VQLVQ(+.98)SGSELK(+14.02)KPGASVK.V	28.97	1998.1	19	3	1	Deamidation (NQ); Methylation(KR)
J03617|IGHV3-53*03|F|V-REGION|679..971|293	R.LSC(+57.02)AASGFTVSSNYMSWVR.Q	50.6	2121.96	19	3	1	Carbamidomethylation
J03617|IGHV3-53*03|F|V-REGION|679..971|293	K.NTLYLQM(+15.99)NSLR.A	49.9	1367.69	11	2	4	Oxidation (M)
J03617|IGHV3-53*03|F|V-REGION|679..971|293	Y.YADSVKGR.F	37.61	894.456	8	2	2
J03617|IGHV3-53*03|F|V-REGION|679..971|293	R.AEDTAVYYC(+57.02)AR	37	1317.57	11	2	4	Carbamidomethylation
J03617|IGHV3-53*03|F|V-REGION|679..971|293	R.LSC(+57.02)AASGFTVSSNYMSWVR(+14.02).Q	34.95	2135.98	19	3	3	Carbamidomethylation; Methylation(KR)
J03617|IGHV3-53*03|F|V-REGION|679..971|293	K.GRFTISR.D	31.02	835.466	7	2	2
J03617|IGHV3-53*03|F|V-REGION|679..971|293	T.YYADSVK.G	30.12	844.397	7	2	2
J03617|IGHV3-53*03|F|V-REGION|679..971|293	EVQLVESGGGLIQPGGSLR.L	29.62	1895.01	19	2	2
J03617|IGHV3-53*03|F|V-REGION|679..971|293	R.LSC(+57.02)AASGFT(+27.05).V	27.9	939.448	9	2	1	Carbamidomethylation; Ethyl amino
KM455556|IGLV6-57*02|F|V-REGION|183..478|296	NFM(+15.99)LTQPHSVSESPGK.T	47.75	1773.84	16	3	2	Oxidation (M)
KM455564|IGKV3D-15*03|F|V-REGION|230..516|287	EIVM(+15.99)TQSPATLSVSPGER.A	55.42	1916.95	18	2	4	Oxidation (M)
KM455564|IGKV3D-15*03|F|V-REGION|230..516|287	EIVMTQSPATLSVSPGER.A	55.38	1900.96	18	2	2
KM455564|IGKV3D-15*03|F|V-REGION|230..516|287	R.ASQSVSSNLAWYQQKPGQAPR.L	52.96	2302.15	21	3	3
KM455564|IGKV3D-15*03|F|V-REGION|230..516|287	L.AWYQQKPGQAPR.L	37.83	1428.73	12	2	5
KM455564|IGKV3D-15*03|F|V-REGION|230..516|287	R.ASQSVSS(+164.06)NLAWYQQKPGQAPR.L	34.28	2466.21	21	3	1	O-Diisopropylphosphorylation
KM455564|IGKV3D-15*03|F|V-REGION|230..516|287	A.WYQQKPGQAPR.L	31.88	1357.69	11	2	1
KM455568|IGKV6-21*02|F|V-REGION|268..554|287	EIVLTQSPDFQSVTPK.E	59.73	1787.93	16	2	4
KM455569|IGKV6D-21*02|F|V-REGION|299..585|287	EIVLTQSPDFQSVTPK.E	59.73	1787.93	16	2	4
M18806|IGHV5-51*02|F|V-REGION|251..546|296	EVQLVQSGAEVK.K	42.94	1285.69	12	2	3
M18806|IGHV5-51*02|F|V-REGION|251..546|296	EVQLVQSGAEVKKPGESLK.I	32.22	2025.11	19	3	1
M18806|IGHV5-51*02|F|V-REGION|251..546|296	Q.LVQSGAEVK.K	28.53	929.518	9	2	1
M23090|IGKV3-15*01|F|V-REGION|905..1191|287	EIVM(+15.99)TQSPATLSVSPGER.A	55.42	1916.95	18	2	4	Oxidation (M)
M23090|IGKV3-15*01|F|V-REGION|905..1191|287	EIVMTQSPATLSVSPGER.A	55.38	1900.96	18	2	2
M23090|IGKV3-15*01|F|V-REGION|905..1191|287	R.ASQSVSSNLAWYQQKPGQAPR.L	52.96	2302.15	21	3	3
M23090|IGKV3-15*01|F|V-REGION|905..1191|287	R.LLIYGASTR.A	39.31	992.565	9	2	2
M23090|IGKV3-15*01|F|V-REGION|905..1191|287	L.AWYQQKPGQAPR.L	37.83	1428.73	12	2	5
M23090|IGKV3-15*01|F|V-REGION|905..1191|287	R.ASQSVSS(+164.06)NLAWYQQKPGQAPR.L	34.28	2466.21	21	3	1	O-Diisopropylphosphorylation
M23090|IGKV3-15*01|F|V-REGION|905..1191|287	A.WYQQKPGQAPR.L	31.88	1357.69	11	2	1
M23091|IGKV3D-15*02|P|V-REGION|905..1191|287	R.ASQSVSSNLAWYQQKPGQAPR.L	52.96	2302.15	21	3	3
M23091|IGKV3D-15*02|P|V-REGION|905..1191|287	R.LLIYGASTR.A	39.31	992.565	9	2	2
M23091|IGKV3D-15*02|P|V-REGION|905..1191|287	L.AWYQQKPGQAPR.L	37.83	1428.73	12	2	5
M23091|IGKV3D-15*02|P|V-REGION|905..1191|287	R.ASQSVSS(+164.06)NLAWYQQKPGQAPR.L	34.28	2466.21	21	3	1	O-Diisopropylphosphorylation
M23091|IGKV3D-15*02|P|V-REGION|905..1191|287	A.WYQQKPGQAPR.L	31.88	1357.69	11	2	1
M23851|IGKV1-5*02|F|V-REGION|483..769|287	DIQM(+15.99)TQSPSTLSASVGDR.V	62.12	1907.89	18	2	3	Oxidation (M)
M23851|IGKV1-5*02|F|V-REGION|483..769|287	D.ASSLESGVPSR.F	40.56	1088.55	11	2	4
M23851|IGKV1-5*02|F|V-REGION|483..769|287	L.AWYQQKPGKAPK.L	38.45	1400.76	12	2	2
M23851|IGKV1-5*02|F|V-REGION|483..769|287	S.W(+43.01)LAWYQQKPGK.A	37.01	1446.74	11	2	2	Carbamylation
M23851|IGKV1-5*02|F|V-REGION|483..769|287	DIQMTQSPSTLSASVGDR.V	34.53	1891.89	18	2	2
M23851|IGKV1-5*02|F|V-REGION|483..769|287	A.WYQQKPGKAPK.L	33.53	1329.72	11	2	2
M23851|IGKV1-5*02|F|V-REGION|483..769|287	W.LAWYQQKPGKAPK.L	28.24	1513.84	13	2	1
M35415|IGHV3-23*02|F|V-REGION|190..485|296	EVQLLESGGGLVQPGGSLR.L	56.43	1895.01	19	3	7
M35415|IGHV3-23*02|F|V-REGION|190..485|296	K.NTLYLQM(+15.99)NSLR.A	49.9	1367.69	11	2	4	Oxidation (M)
M35415|IGHV3-23*02|F|V-REGION|190..485|296	R.AEDTAVYYC(+57.02)AK	42.66	1289.56	11	2	4	Carbamidomethylation
M35415|IGHV3-23*02|F|V-REGION|190..485|296	E(+42.01)VQ(+.98)LLESGGGLVQPGGSLR.L	37.63	1938.01	19	2	1	Acetylation (N-term); Deamidation (NQ)
M35415|IGHV3-23*02|F|V-REGION|190..485|296	L.ESGGGLVQPGGSLR.L	32.34	1312.67	14	2	4
M35415|IGHV3-23*02|F|V-REGION|190..485|296	K.GRFTISR.D	31.02	835.466	7	2	2
M35415|IGHV3-23*02|F|V-REGION|190..485|296	Y.YGDSVKGR.F	30.54	880.44	8	2	1
M35415|IGHV3-23*02|F|V-REGION|190..485|296	E(-18.01)VQLLESGGGLVQPGGSLR.L	30	1877	19	2	3	Pyro-glu from E
M35415|IGHV3-23*02|F|V-REGION|190..485|296	R.LSC(+57.02)AASGFT(+27.05).F	27.9	939.448	9	2	1	Carbamidomethylation; Ethyl amino
M35415|IGHV3-23*02|F|V-REGION|190..485|296	EVQLLESGGGLVQ(+.98)PGGSLR.L	26.66	1896	19	2	1	Deamidation (NQ)
M62737|IGHV3-30*08|F|V-REGION|58..351|294	K.NTLYLQM(+15.99)NSLR.A	49.9	1367.69	11	2	4	Oxidation (M)
M62737|IGHV3-30*08|F|V-REGION|58..351|294	Y.YADSVKGR.F	37.61	894.456	8	2	2
M62737|IGHV3-30*08|F|V-REGION|58..351|294	R.AEDTAVYYC(+57.02)AR	37	1317.57	11	2	4	Carbamidomethylation
M62737|IGHV3-30*08|F|V-REGION|58..351|294	K.GRFTISR.D	31.02	835.466	7	2	2
M62737|IGHV3-30*08|F|V-REGION|58..351|294	K.YYADSVK.G	30.12	844.397	7	2	2
M62737|IGHV3-30*08|F|V-REGION|58..351|294	R.LSC(+57.02)AASAFTFS(+27.05)S.Y	28.28	1274.6	12	2	2	Carbamidomethylation; Ethyl amino
M64856|IGKV1-33*01|F|V-REGION|321..607|287	DIQM(+15.99)TQSPSSLSASVGDR.V	53.88	1893.87	18	2	6	Oxidation (M)
M64856|IGKV1-33*01|F|V-REGION|321..607|287	DIQMTQSPSSLSASVGDR.V	50.39	1877.88	18	2	4
M64856|IGKV1-33*01|F|V-REGION|321..607|287	N.WYQQKPGKAPK.L	33.53	1329.72	11	2	2
M64856|IGKV1-33*01|F|V-REGION|321..607|287	K.LLIYDASNLETGVPSR.F	27.47	1746.92	16	2	1
M64858|IGKV1-6*01|F|V-REGION|323..609|287	AIQM(+15.99)TQSPSSLSASVGDR.V	61.62	1849.88	18	2	10	Oxidation (M)
M64858|IGKV1-6*01|F|V-REGION|323..609|287	AIQMTQSPSSLSASVGDR.V	53.13	1833.89	18	2	4
M64858|IGKV1-6*01|F|V-REGION|323..609|287	AIQM(+15.99)TQSPSSLSASVGDRVTITC(+57.02)R.A	40.81	2580.26	24	3	1	Oxidation (M); Carbamidomethylation
M64858|IGKV1-6*01|F|V-REGION|323..609|287	L.GWYQQKPGKAPK.L	35.89	1386.74	12	2	1
M64858|IGKV1-6*01|F|V-REGION|323..609|287	G.WYQQKPGKAPK.L	33.53	1329.72	11	2	2
M64858|IGKV1-6*01|F|V-REGION|323..609|287	S.LQSGVPSR.F	32.84	842.461	8	2	2
M64858|IGKV1-6*01|F|V-REGION|323..609|287	R.ND(+14.02)LGWYQQK.P	32.63	1164.56	9	2	2	Methylation(others)
M64858|IGKV1-6*01|F|V-REGION|323..609|287	S.ASVGDRVTITC(+57.02)R.A	32.19	1333.68	12	2	2	Carbamidomethylation
M64858|IGKV1-6*01|F|V-REGION|323..609|287	K.LLIYAASSLQSGVPSR.F	31.77	1660.91	16	2	3
M64858|IGKV1-6*01|F|V-REGION|323..609|287	R.ASQGIR(+14.02)NDLGWYQQK.P	31.42	1776.89	15	3	2	Methylation(KR)
M64858|IGKV1-6*01|F|V-REGION|323..609|287	R.N(+71.04)DLGWYQQK.P	26.21	1221.58	9	2	1	Propionamide (K X@N-term)
M64858|IGKV1-6*01|F|V-REGION|323..609|287	A.AS(+183.04)SLQSGVPSR.F	26.07	1270.6	11	2	1	Aminoethylbenzenesulfonylation
M77299|IGHV3-64*04|F|V-REGION|112..407|296	R.AEDTAVY(+125.90)YC(+57.02)AR	50.3	1443.46	11	2	1	Iodination; Carbamidomethylation
M77299|IGHV3-64*04|F|V-REGION|112..407|296	K.NTLYLQM(+15.99)NSLR.A	49.9	1367.69	11	2	4	Oxidation (M)
M77299|IGHV3-64*04|F|V-REGION|112..407|296	QVQ(+.98)LVESGGGLVQPGGSLR.L	40.6	1881	19	3	3	Deamidation (NQ)
M77299|IGHV3-64*04|F|V-REGION|112..407|296	Q(-17.03)VQLVESGGGLVQPGGSLR.L	38.06	1862.98	19	3	2	Pyro-glu from Q
M77299|IGHV3-64*04|F|V-REGION|112..407|296	Y.YADSVKGR.F	37.61	894.456	8	2	2
M77299|IGHV3-64*04|F|V-REGION|112..407|296	R.AEDTAVYYC(+57.02)AR	37	1317.57	11	2	4	Carbamidomethylation
M77299|IGHV3-64*04|F|V-REGION|112..407|296	Q.LVESGGGLVQPGGSLR.L	36.44	1524.83	16	2	5
M77299|IGHV3-64*04|F|V-REGION|112..407|296	V.ESGGGLVQPGGSLR.L	32.34	1312.67	14	2	4
M77299|IGHV3-64*04|F|V-REGION|112..407|296	K.GRFTISR.D	31.02	835.466	7	2	2
M77299|IGHV3-64*04|F|V-REGION|112..407|296	V.QLVESGGGLVQPGGSLR.L	30.82	1652.88	17	2	2
M77299|IGHV3-64*04|F|V-REGION|112..407|296	T.YYADSVK.G	30.12	844.397	7	2	2
M77299|IGHV3-64*04|F|V-REGION|112..407|296	QVQLVESGGGLVQPGGSLR.L	29.96	1880.01	19	2	1
M77299|IGHV3-64*04|F|V-REGION|112..407|296	L.VESGGGLVQPGGSLR.L	27.16	1411.74	15	2	2
M99400|IGHV3-15*08|F|V-REGION|128..429|302	EVQLVESAGGLVQPGGSLR.L	44.34	1895.01	19	2	9
M99400|IGHV3-15*08|F|V-REGION|128..429|302	R.FTISRDDSK.N	40.72	1067.52	9	2	3
M99400|IGHV3-15*08|F|V-REGION|128..429|302	T.DYAAPVKGR.F	40.57	975.514	9	2	2
M99400|IGHV3-15*08|F|V-REGION|128..429|302	F.TISRDDSK.N	34.67	920.456	8	2	4
M99400|IGHV3-15*08|F|V-REGION|128..429|302	N.GGTTDYAAPVKGR.F	34.35	1291.65	13	2	4
M99400|IGHV3-15*08|F|V-REGION|128..429|302	T.TDYAAPVKGR.F	32.9	1076.56	10	2	1
M99400|IGHV3-15*08|F|V-REGION|128..429|302	K.GRFTISR.D	31.02	835.466	7	2	2
M99400|IGHV3-15*08|F|V-REGION|128..429|302	R.LSC(+57.02)AASGFT(+27.05).C	27.9	939.448	9	2	1	Carbamidomethylation; Ethyl amino
M99401|IGHV3-49*02|F|V-REGION|128..429|302	R.FTISRDDSK.S	40.72	1067.52	9	2	3
M99401|IGHV3-49*02|F|V-REGION|128..429|302	EVQLVESGGGLVQPGP(+31.99)SLR.L	34.9	1953.02	19	2	1	Dihydroxy
M99401|IGHV3-49*02|F|V-REGION|128..429|302	F.TISRDDSK.S	34.67	920.456	8	2	4
M99401|IGHV3-49*02|F|V-REGION|128..429|302	EVQLVESGGGLVQP(+31.99)GPSLR.L	33.69	1953.02	19	2	1	Dihydroxy
M99401|IGHV3-49*02|F|V-REGION|128..429|302	K.GRFTISR.D	31.02	835.466	7	2	2
M99401|IGHV3-49*02|F|V-REGION|128..429|302	I.RSK(+14.02)AYGGTTEYAASVK.G	30.41	1701.87	16	3	1	Methylation(KR)
M99404|IGHV3-15*06|F|V-REGION|128..429|302	A.PGKGLEWVGR.I	57.16	1097.6	10	2	7
M99404|IGHV3-15*06|F|V-REGION|128..429|302	EVQLVESGGGLVKPGGSLR.L	54.23	1881.03	19	2	11
M99404|IGHV3-15*06|F|V-REGION|128..429|302	R.QAPGKGLEWVGR.I	53.56	1296.69	12	3	5
M99404|IGHV3-15*06|F|V-REGION|128..429|302	V.QLVESGGGLVKPGGSLR.L	52.78	1652.92	17	2	4
M99404|IGHV3-15*06|F|V-REGION|128..429|302	E.SGGGLVKPGGSLR.L	50.81	1183.67	13	2	8
M99404|IGHV3-15*06|F|V-REGION|128..429|302	E(-18.01)VQLVESGGGLVKPGGSLR.L	50.32	1863.02	19	2	11	Pyro-glu from E
M99404|IGHV3-15*06|F|V-REGION|128..429|302	V.ESGGGLVKPGGSLR.L	46.25	1312.71	14	2	9
M99404|IGHV3-15*06|F|V-REGION|128..429|302	EVQLVESGGGLVK.P	43.49	1313.72	13	2	2
M99404|IGHV3-15*06|F|V-REGION|128..429|302	Q.APGKGLEWVGR.I	42.2	1168.64	11	2	2
M99404|IGHV3-15*06|F|V-REGION|128..429|302	R.FTISRDDSK.N	40.72	1067.52	9	2	3
M99404|IGHV3-15*06|F|V-REGION|128..429|302	V.QLVES(-18.01)GGGLVKPGGSLR.L	38.34	1634.91	17	3	4	Dehydration
M99404|IGHV3-15*06|F|V-REGION|128..429|302	EVQLVE(+37.95)SGGGLVKPGGSLR.L	37.81	1918.98	19	4	3	Replacement of 2 protons by calcium
M99404|IGHV3-15*06|F|V-REGION|128..429|302	R.Q(-17.03)APGKGLEWVGR.I	37.53	1279.67	12	2	5	Pyro-glu from Q
M99404|IGHV3-15*06|F|V-REGION|128..429|302	F.TISRDDSK.N	34.67	920.456	8	2	4
M99404|IGHV3-15*06|F|V-REGION|128..429|302	Q.LVESGGGLVKPGGSLR.L	33.97	1524.86	16	2	12
M99404|IGHV3-15*06|F|V-REGION|128..429|302	L.VESGGGLVKPGGSLR.L	33.64	1411.78	15	2	11
M99404|IGHV3-15*06|F|V-REGION|128..429|302	K.GRFTISR.D	31.02	835.466	7	2	2
M99404|IGHV3-15*06|F|V-REGION|128..429|302	P.GKGLEWVGR.I	30.33	1000.55	9	2	2
M99404|IGHV3-15*06|F|V-REGION|128..429|302	S.GGGLVKPGGSLR.L	29.96	1096.64	12	2	1
M99404|IGHV3-15*06|F|V-REGION|128..429|302	V.QLVE(+258.09)SGGGLVKPGGSLR.L	29.68	1911.01	17	2	1	Diglutamyl
M99404|IGHV3-15*06|F|V-REGION|128..429|302	T.DGGTTN(+.98)YAAPVKGR.F	29.62	1406.68	14	2	1	Deamidation (NQ)
M99404|IGHV3-15*06|F|V-REGION|128..429|302	V.ES(-18.01)GGGLVKPGGSLR.L	29.31	1294.7	14	2	3	Dehydration
M99404|IGHV3-15*06|F|V-REGION|128..429|302	R.QAPGK(-1.03)GLEWVGR.I	29.23	1295.66	12	2	1	Lysine oxidation to aminoadipic semialdehyde
M99404|IGHV3-15*06|F|V-REGION|128..429|302	T.FS(-15.99)NAWM(+15.99)SWVR.Q	28.49	1282.59	10	2	2	Deoxy; Oxidation (M)
M99404|IGHV3-15*06|F|V-REGION|128..429|302	R.LSC(+57.02)AASGFT(+27.05).F	27.9	939.448	9	2	1	Carbamidomethylation; Ethyl amino
M99404|IGHV3-15*06|F|V-REGION|128..429|302	V.ESGGGLVKPGGSLR(+14.02).L	26.77	1326.73	14	2	1	Methylation(KR)
M99408|IGHV3-15*03|F|V-REGION|128..429|302	A.PGKGLEWVGR.I	57.16	1097.6	10	2	7
M99408|IGHV3-15*03|F|V-REGION|128..429|302	R.QAPGKGLEWVGR.I	53.56	1296.69	12	3	5
M99408|IGHV3-15*03|F|V-REGION|128..429|302	Q.APGKGLEWVGR.I	42.2	1168.64	11	2	2
M99408|IGHV3-15*03|F|V-REGION|128..429|302	T.DYAAPVKGR.F	40.57	975.514	9	2	2
M99408|IGHV3-15*03|F|V-REGION|128..429|302	R.Q(-17.03)APGKGLEWVGR.I	37.53	1279.67	12	2	5	Pyro-glu from Q
M99408|IGHV3-15*03|F|V-REGION|128..429|302	N.GGTTDYAAPVKGR.F	34.35	1291.65	13	2	4
M99408|IGHV3-15*03|F|V-REGION|128..429|302	T.TDYAAPVKGR.F	32.9	1076.56	10	2	1
M99408|IGHV3-15*03|F|V-REGION|128..429|302	K.GRFTISR.V	31.02	835.466	7	2	2
M99408|IGHV3-15*03|F|V-REGION|128..429|302	P.GKGLEWVGR.I	30.33	1000.55	9	2	2
M99408|IGHV3-15*03|F|V-REGION|128..429|302	R.QAPGK(-1.03)GLEWVGR.I	29.23	1295.66	12	2	1	Lysine oxidation to aminoadipic semialdehyde
M99408|IGHV3-15*03|F|V-REGION|128..429|302	R.LSC(+57.02)AASGFT(+27.05).C	27.9	939.448	9	2	1	Carbamidomethylation; Ethyl amino
M99408|IGHV3-15*03|F|V-REGION|128..429|302	E(-18.01)VQLVESAGALVQPGGSLR.L	27.61	1891.02	19	2	1	Pyro-glu from E
M99408|IGHV3-15*03|F|V-REGION|128..429|302	L.V(+71.04)ESAGALVQPGGSLR.L	25.94	1510.81	15	2	1	Propionamide (K X@N-term)
M99637|IGHV1-8*01|F|V-REGION|201..496|296	Q(-17.03)VQLVQSGAEVKKPGASVK.V	67.29	1935.08	19	3	6	Pyro-glu from Q
M99637|IGHV1-8*01|F|V-REGION|201..496|296	K.ASGYTFTSYDINWVR.Q	39.99	1778.83	15	2	2
M99637|IGHV1-8*01|F|V-REGION|201..496|296	R.SEDTAVYYC(+57.02)AR	32.16	1333.56	11	2	2	Carbamidomethylation
M99637|IGHV1-8*01|F|V-REGION|201..496|296	Q.LVQSGAEVK.K	28.53	929.518	9	2	1
M99641|IGHV1-18*01|F|V-REGION|188..483|296	Q(-17.03)VQLVQSGAEVKKPGASVK.V	67.29	1935.08	19	3	6	Pyro-glu from Q
M99641|IGHV1-18*01|F|V-REGION|188..483|296	R.VTM(+15.99)TTDTSTSTAYMELR.S	33.82	1922.86	17	2	2	Oxidation (M)
M99641|IGHV1-18*01|F|V-REGION|188..483|296	R.SLRSDDTAVYYC(+57.02)AR	30.4	1675.76	14	2	2	Carbamidomethylation
M99641|IGHV1-18*01|F|V-REGION|188..483|296	Q.LVQSGAEVK.K	28.53	929.518	9	2	1
M99653|IGHV3-13*02|F|V-REGION|467..759|293	EVHLVESGGGLVQP(+15.99)GGALR.L	54.6	1890	19	2	3	Oxidation or Hydroxylation
M99653|IGHV3-13*02|F|V-REGION|467..759|293	K.NSLYLQM(+15.99)NSLR.A	47.78	1353.67	11	2	4	Oxidation (M)
M99653|IGHV3-13*02|F|V-REGION|467..759|293	EVHLVESGGGLVQPGGALR(+15.99).L	31.68	1890	19	3	2	Oxidation or Hydroxylation
M99653|IGHV3-13*02|F|V-REGION|467..759|293	K.GRFTISR.E	31.02	835.466	7	2	2
M99653|IGHV3-13*02|F|V-REGION|467..759|293	R.LSC(+57.02)AASGFT(+27.05).F	27.9	939.448	9	2	1	Carbamidomethylation; Ethyl amino
M99654|IGHV3-15*02|F|V-REGION|176..477|302	A.PGKGLEWVGR.I	57.16	1097.6	10	2	7
M99654|IGHV3-15*02|F|V-REGION|176..477|302	R.QAPGKGLEWVGR.I	53.56	1296.69	12	3	5
M99654|IGHV3-15*02|F|V-REGION|176..477|302	EVQLVESGGALVKPGGSLR.L	44.81	1895.05	19	2	1
M99654|IGHV3-15*02|F|V-REGION|176..477|302	Q.APGKGLEWVGR.I	42.2	1168.64	11	2	2
M99654|IGHV3-15*02|F|V-REGION|176..477|302	K.SKTDGGTTDYAAPVKGR.F	40.75	1722.85	17	3	2
M99654|IGHV3-15*02|F|V-REGION|176..477|302	R.FTISRDDSK.N	40.72	1067.52	9	2	3
M99654|IGHV3-15*02|F|V-REGION|176..477|302	T.DYAAPVKGR.F	40.57	975.514	9	2	2
M99654|IGHV3-15*02|F|V-REGION|176..477|302	E(-18.01)VQLVESGGALVKPGGSLR.L	38.16	1877.04	19	2	2	Pyro-glu from E
M99654|IGHV3-15*02|F|V-REGION|176..477|302	R.Q(-17.03)APGKGLEWVGR.I	37.53	1279.67	12	2	5	Pyro-glu from Q
M99654|IGHV3-15*02|F|V-REGION|176..477|302	K.TDGGTTDYAAPVKGR.F	35.47	1507.73	15	3	3
M99654|IGHV3-15*02|F|V-REGION|176..477|302	K.SKTD(+14.02)GGTTDYAAPVKGR.F	34.97	1736.87	17	3	2	Methylation(others)
M99654|IGHV3-15*02|F|V-REGION|176..477|302	F.TISRDDSK.N	34.67	920.456	8	2	4
M99654|IGHV3-15*02|F|V-REGION|176..477|302	K.TDGGTTDYAAPVK.G	34.51	1294.6	13	2	1
M99654|IGHV3-15*02|F|V-REGION|176..477|302	D.GGTTDYAAPVKGR.F	34.35	1291.65	13	2	4
M99654|IGHV3-15*02|F|V-REGION|176..477|302	T.TDYAAPVKGR.F	32.9	1076.56	10	2	1
M99654|IGHV3-15*02|F|V-REGION|176..477|302	K.T(+14.02)DGGTTDYAAPVK.G	32.77	1308.62	13	2	3	Methylation(others)
M99654|IGHV3-15*02|F|V-REGION|176..477|302	K.GRFTISR.D	31.02	835.466	7	2	2
M99654|IGHV3-15*02|F|V-REGION|176..477|302	P.GKGLEWVGR.I	30.33	1000.55	9	2	2
M99654|IGHV3-15*02|F|V-REGION|176..477|302	R.QAPGK(-1.03)GLEWVGR.I	29.23	1295.66	12	2	1	Lysine oxidation to aminoadipic semialdehyde
M99654|IGHV3-15*02|F|V-REGION|176..477|302	T.DGGTTDYAAPVKGR.F	29.06	1406.68	14	2	1
M99654|IGHV3-15*02|F|V-REGION|176..477|302	T.FS(-15.99)NAWM(+15.99)SWVR.Q	28.49	1282.59	10	2	2	Deoxy; Oxidation (M)
M99654|IGHV3-15*02|F|V-REGION|176..477|302	R.LSC(+57.02)AASGFT(+27.05).F	27.9	939.448	9	2	1	Carbamidomethylation; Ethyl amino
M99679|IGHV3-53*01|F|V-REGION|196..488|293	R.LSC(+57.02)AASGFTVSSNYMSWVR.Q	50.6	2121.96	19	3	1	Carbamidomethylation
M99679|IGHV3-53*01|F|V-REGION|196..488|293	K.NTLYLQM(+15.99)NSLR.A	49.9	1367.69	11	2	4	Oxidation (M)
M99679|IGHV3-53*01|F|V-REGION|196..488|293	Y.YADSVKGR.F	37.61	894.456	8	2	2
M99679|IGHV3-53*01|F|V-REGION|196..488|293	R.AEDTAVYYC(+57.02)AR	37	1317.57	11	2	4	Carbamidomethylation
M99679|IGHV3-53*01|F|V-REGION|196..488|293	R.LSC(+57.02)AASGFTVSSNYMSWVR(+14.02).Q	34.95	2135.98	19	3	3	Carbamidomethylation; Methylation(KR)
M99679|IGHV3-53*01|F|V-REGION|196..488|293	K.GRFTISR.D	31.02	835.466	7	2	2
M99679|IGHV3-53*01|F|V-REGION|196..488|293	T.YYADSVK.G	30.12	844.397	7	2	2
M99679|IGHV3-53*01|F|V-REGION|196..488|293	EVQLVESGGGLIQPGGSLR.L	29.62	1895.01	19	2	2
M99679|IGHV3-53*01|F|V-REGION|196..488|293	R.LSC(+57.02)AASGFT(+27.05).V	27.9	939.448	9	2	1	Carbamidomethylation; Ethyl amino
M99686|IGHV5-51*01|F|V-REGION|308..603|296	EVQLVQSGAEVK.K	42.94	1285.69	12	2	3
M99686|IGHV5-51*01|F|V-REGION|308..603|296	EVQLVQSGAEVKKPGESLK.I	32.22	2025.11	19	3	1
M99686|IGHV5-51*01|F|V-REGION|308..603|296	Q.LVQSGAEVK.K	28.53	929.518	9	2	1
MG719312|IGHV1-8*03|F|V-REGION|127..422|296	Q(-17.03)VQLVQSGAEVKKPGASVK.V	67.29	1935.08	19	3	6	Pyro-glu from Q
MG719312|IGHV1-8*03|F|V-REGION|127..422|296	K.ASGYTFTSYDINWVR.Q	39.99	1778.83	15	2	2
MG719312|IGHV1-8*03|F|V-REGION|127..422|296	R.SEDTAVYYC(+57.02)AR	32.16	1333.56	11	2	2	Carbamidomethylation
MG719312|IGHV1-8*03|F|V-REGION|127..422|296	Q.LVQSGAEVK.K	28.53	929.518	9	2	1
V01577|IGKV1-12*01|F|V-REGION|1360..1646|287	DIQM(+15.99)TQSPSSVSASVGDR.V	43.34	1879.86	18	2	1	Oxidation (M)
V01577|IGKV1-12*01|F|V-REGION|1360..1646|287	L.AWYQQKPGKAPK.L	38.45	1400.76	12	2	2
V01577|IGKV1-12*01|F|V-REGION|1360..1646|287	S.W(+43.01)LAWYQQKPGK.A	37.01	1446.74	11	2	2	Carbamylation
V01577|IGKV1-12*01|F|V-REGION|1360..1646|287	A.WYQQKPGKAPK.L	33.53	1329.72	11	2	2
V01577|IGKV1-12*01|F|V-REGION|1360..1646|287	S.LQSGVPSR.F	32.84	842.461	8	2	2
V01577|IGKV1-12*01|F|V-REGION|1360..1646|287	S.ASVGDRVTITC(+57.02)R.A	32.19	1333.68	12	2	2	Carbamidomethylation
V01577|IGKV1-12*01|F|V-REGION|1360..1646|287	K.LLIYAASSLQSGVPSR.F	31.77	1660.91	16	2	3
V01577|IGKV1-12*01|F|V-REGION|1360..1646|287	W.LAWYQQKPGKAPK.L	28.24	1513.84	13	2	1
X12684|IGKV2-24*01|F|V-REGION|657..958|302	R.FSGSGAGTDFTLK.I	54.22	1286.61	13	2	1
X12684|IGKV2-24*01|F|V-REGION|657..958|302	R.FSGVPDRFSGSGAGTDFTLK.I	53.67	2044.99	20	3	9
X12684|IGKV2-24*01|F|V-REGION|657..958|302	V.PDRFSGSGAGTDFTLK.I	28.19	1654.8	16	2	1
X12684|IGKV2-24*01|F|V-REGION|657..958|302	DIVM(+15.99)TQTPLSSPVTLGQPASISC(+57.02)R.S	27.38	2573.28	24	3	3	Oxidation (M); Carbamidomethylation
X12684|IGKV2-24*01|F|V-REGION|657..958|302	K.ISNRFSGVPDR.F	26.94	1246.64	11	2	1
X12686|IGKV3-20*01|F|V-REGION|355..644|290	EIVLTQSPGTLSLSPGER.A	74.31	1883	18	2	17
X12686|IGKV3-20*01|F|V-REGION|355..644|290	R.FSGSGSGTDFTLTISR.L	50.41	1631.78	16	2	5
X12686|IGKV3-20*01|F|V-REGION|355..644|290	EIVLTQSPGTLSLSPGERATLSC(+57.02)R.A	49.25	2571.33	24	3	1	Carbamidomethylation
X12686|IGKV3-20*01|F|V-REGION|355..644|290	R.ATGIPDRFSGSGSGTDFTLTISR.L	46.39	2342.15	23	3	4
X12686|IGKV3-20*01|F|V-REGION|355..644|290	L.AWYQQKPGQAPR.L	37.83	1428.73	12	2	5
X12686|IGKV3-20*01|F|V-REGION|355..644|290	EIVLTQSPGTLS(-18.01)LSPGER.A	32.09	1864.99	18	3	1	Dehydration
X12686|IGKV3-20*01|F|V-REGION|355..644|290	A.WYQQKPGQAPR.L	31.88	1357.69	11	2	1
X12686|IGKV3-20*01|F|V-REGION|355..644|290	EIVLTQSPGTLSLSPGE(+21.98)R.A	27.23	1904.98	18	3	2	Sodium adduct
X12686|IGKV3-20*01|F|V-REGION|355..644|290	EIVLTQSPGTLSLSPGE(+43.99)R.A	26.59	1926.99	18	2	1	Carboxylation (E)
X14614|IGLV7-43*01|F|V-REGION|414..707|294	R.FSGSLLGGK.A	32.98	864.471	9	2	2
X14614|IGLV7-43*01|F|V-REGION|414..707|294	K.HSWTPAR.F	29.33	853.419	7	2	3
X17262|IGKV1D-13*01|F|V-REGION|322..608|287	Q.LTQSPSSLSASVGDR.V	51.78	1503.75	15	2	4
X17262|IGKV1D-13*01|F|V-REGION|322..608|287	D.ASSLESGVPSR.F	40.56	1088.55	11	2	4
X17262|IGKV1D-13*01|F|V-REGION|322..608|287	AIQLTQSPSSLSASVGDR.V	38.95	1815.93	18	2	3
X17262|IGKV1D-13*01|F|V-REGION|322..608|287	L.AWYQQKPGKAPK.L	38.45	1400.76	12	2	2
X17262|IGKV1D-13*01|F|V-REGION|322..608|287	A.WYQQKPGKAPK.L	33.53	1329.72	11	2	2
X17262|IGKV1D-13*01|F|V-REGION|322..608|287	S.ASVGDRVTITC(+57.02)R.A	32.19	1333.68	12	2	2	Carbamidomethylation
X17262|IGKV1D-13*01|F|V-REGION|322..608|287	Q.LTQSPSSLSASVGDRVTITC(+57.02)R.A	31.16	2234.13	21	3	1	Carbamidomethylation
X17262|IGKV1D-13*01|F|V-REGION|322..608|287	A.LAWYQQKPGKAPK.L	28.24	1513.84	13	2	1
X51887|IGKV1/OR2-108*01|ORF|V-REGION|322..608|287	DIQVTQSPSSLSASVGDR.V	36.3	1845.91	18	2	2
X51887|IGKV1/OR2-108*01|ORF|V-REGION|322..608|287	S.LQSGVPSR.F	32.84	842.461	8	2	2
X51887|IGKV1/OR2-108*01|ORF|V-REGION|322..608|287	S.ASVGDRVTITC(+57.02)R.A	32.19	1333.68	12	2	2	Carbamidomethylation
X51887|IGKV1/OR2-108*01|ORF|V-REGION|322..608|287	T.LLIYAASSLQSGVPSR.F	31.77	1660.91	16	2	3
X51887|IGKV1/OR2-108*01|ORF|V-REGION|322..608|287	DIQVT(-2.02)QSPSSLSASVGDR.V	30.11	1843.89	18	3	1	2-amino-3-oxo-butanoic_acid
X56178|IGLV3-19*01|F|V-REGION|201..490|290	S.SELTQDPAVSVALGQTVR.I	54.89	1869.98	18	2	6
X56178|IGLV3-19*01|F|V-REGION|201..490|290	R.ITC(+57.02)QGDSLR.S	44.21	1048.5	9	2	2	Carbamidomethylation
X56356|IGHV4-61*05|F|V-REGION|1..297|297	S.SVTAADTAVYYC(+57.02)AR	57.68	1546.71	14	2	4	Carbamidomethylation
X56356|IGHV4-61*05|F|V-REGION|1..297|297	Q(-17.03)LQLQESGPGLVK.P	47.59	1378.75	13	2	2	Pyro-glu from Q
X56356|IGHV4-61*05|F|V-REGION|1..297|297	S.SVTAAD(-18.01)TAVYYC(+57.02)AR	43.52	1528.7	14	2	2	Dehydration; Carbamidomethylation
X56356|IGHV4-61*05|F|V-REGION|1..297|297	K.LSSVTAADTAVYYC(+57.02)AR	40.85	1746.82	16	2	5	Carbamidomethylation
X56356|IGHV4-61*05|F|V-REGION|1..297|297	S.SVTAAD(+37.95)TAVYYC(+57.02)AR	36.43	1584.66	14	3	2	Replacement of 2 protons by calcium; Carbamidomethylation
X56367|IGHV5-51*04|F|V-REGION|12..305|294	EVQLVQSGAEVK.K	42.94	1285.69	12	2	3
X56367|IGHV5-51*04|F|V-REGION|12..305|294	EVQLVQSGAEVKKPGESLK.I	32.22	2025.11	19	3	1
X56367|IGHV5-51*04|F|V-REGION|12..305|294	Q.LVQSGAEVK.K	28.53	929.518	9	2	1
X57826|IGLV3-1*01|F|V-REGION|2256..2540|285	S.PVLVIYQ(+.98)DSKRPSGIPER.F	35.95	2054.12	18	3	1	Deamidation (NQ)
X57826|IGLV3-1*01|F|V-REGION|2256..2540|285	Q.D(+42.01)SK(+42.01)RPSGIPER.F	34.92	1324.67	11	2	2	Acetylation (N-term); Acetylation (K)
X57826|IGLV3-1*01|F|V-REGION|2256..2540|285	S.PVLVIYQDSK(+27.99)RPSGIPER.F	32.89	2081.13	18	3	1	Formylation
X57826|IGLV3-1*01|F|V-REGION|2256..2540|285	K.RPSGIPER.F	27.72	910.498	8	2	2
X59316|IGKV1-37*01|ORF|V-REGION|546..832|287	Q.LTQSPSSLSASVGDR.V	51.78	1503.75	15	2	4
X59316|IGKV1-37*01|ORF|V-REGION|546..832|287	K.LLIYS(+14.02)ASNLQSGVPSR.F	45.8	1717.94	16	3	3	Methylation(others)
X59316|IGKV1-37*01|ORF|V-REGION|546..832|287	DIQLTQSPSSLSASVGDR.V	42.24	1859.92	18	2	4
X59316|IGKV1-37*01|ORF|V-REGION|546..832|287	S.ASNLQ(+.98)SGVPSR.F	41.98	1115.56	11	2	2	Deamidation (NQ)
X59316|IGKV1-37*01|ORF|V-REGION|546..832|287	N.LQSGVPSR.F	32.84	842.461	8	2	2
X59316|IGKV1-37*01|ORF|V-REGION|546..832|287	S.ASVGDRVTITC(+57.02)R.V	32.19	1333.68	12	2	2	Carbamidomethylation
X59316|IGKV1-37*01|ORF|V-REGION|546..832|287	Q.LTQSPSSLSASVGDRVTITC(+57.02)R.V	31.16	2234.13	21	3	1	Carbamidomethylation
X59317|IGKV2-40*02|F|V-REGION|1..251|251	R.FSDSGSGTDFTLK.I	50.37	1360.61	13	2	2
X59317|IGKV2-40*02|F|V-REGION|1..251|251	R.ASGVPDRFSDS(+14.02)GSGTDFTLK.I	44.25	2056.97	20	3	3	Methylation(others)
X59317|IGKV2-40*02|F|V-REGION|1..251|251	R.FSDS(+14.02)GSGTDFTLK.I	42.72	1374.63	13	2	2	Methylation(others)
X59317|IGKV2-40*02|F|V-REGION|1..251|251	R.ASGVPDR(+14.02)FSDSGSGTDFTLK.I	34.98	2056.97	20	3	2	Methylation(KR)
X59317|IGKV2-40*02|F|V-REGION|1..251|251	R.ASGVPDRFSD(+14.02)SGSGTDFTLK.I	29.35	2056.97	20	2	1	Methylation(others)
X59317|IGKV2-40*02|F|V-REGION|1..251|251	V.PDRFSDSGSGTDFTLK.I	28.76	1728.8	16	2	1
X60503|IGHV1-18*02|F|V-REGION|142..417|276	Q(-17.03)VQLVQSGAEVKKPGASVK.V	67.29	1935.08	19	3	6	Pyro-glu from Q
X60503|IGHV1-18*02|F|V-REGION|142..417|276	R.VTM(+15.99)TTDTSTSTAYMELR.S	33.82	1922.86	17	2	2	Oxidation (M)
X60503|IGHV1-18*02|F|V-REGION|142..417|276	Q.LVQSGAEVK.K	28.53	929.518	9	2	1
X62110|IGHV7-4-1*02|F|V-REGION|158..453|296	Q(-17.03)VQLVQSGSELKKPGASVK.V	55.6	1965.09	19	3	9	Pyro-glu from Q
X62110|IGHV7-4-1*02|F|V-REGION|158..453|296	Q(-17.03)VQLVQSGSELK.K	41.29	1297.69	12	2	1	Pyro-glu from Q
X62110|IGHV7-4-1*02|F|V-REGION|158..453|296	K.AEDTAVYYC(+57.02)AR	37	1317.57	11	2	4	Carbamidomethylation
X62110|IGHV7-4-1*02|F|V-REGION|158..453|296	Q.SGSELKKPGASVK.V	34.29	1286.72	13	2	1
X62110|IGHV7-4-1*02|F|V-REGION|158..453|296	Q(+.98)VQLVQ(+.98)SGSELK(+14.02)KPGASVK.V	28.97	1998.1	19	3	1	Deamidation (NQ); Methylation(KR)
X63397|IGKV2-28*01|F|V-REGION|739..1040|302	R.FSGSGSGTDFTLK.I	61.61	1302.61	13	2	4
X63397|IGKV2-28*01|F|V-REGION|739..1040|302	R.ASGVPDRFSGSGSGTDFTLK.I	55.42	1984.95	20	3	10
X63397|IGKV2-28*01|F|V-REGION|739..1040|302	S.GVPDRFSGSGSGTDFTLK.I	51.27	1826.88	18	2	3
X63397|IGKV2-28*01|F|V-REGION|739..1040|302	R.FSGS(+14.02)GSGTDFTLK.I	42.83	1316.62	13	2	4	Methylation(others)
X63397|IGKV2-28*01|F|V-REGION|739..1040|302	R.ASGVPDR(+14.02)FSGSGSGTDFTLK.I	41.86	1998.96	20	3	4	Methylation(KR)
X63397|IGKV2-28*01|F|V-REGION|739..1040|302	DIVM(+15.99)TQSPLSLPVTPGE(+37.95)PASISC(+57.02)R.S	39.87	2608.22	24	4	2	Oxidation (M); Replacement of 2 protons by calcium; Carbamidomethylation
X63397|IGKV2-28*01|F|V-REGION|739..1040|302	R.FSGSGSGTDFTLK(+27.99).I	35.97	1330.6	13	2	2	Formylation
X63397|IGKV2-28*01|F|V-REGION|739..1040|302	L.PVTPGEPASISC(+57.02)R.S	34.3	1369.67	13	2	5	Carbamidomethylation
X63397|IGKV2-28*01|F|V-REGION|739..1040|302	DIVM(+15.99)TQSPLSLPVTPGEPASISC(+57.02)R.S	32.33	2570.27	24	2	4	Oxidation (M); Carbamidomethylation
X63397|IGKV2-28*01|F|V-REGION|739..1040|302	T.PGEPASISC(+57.02)R.S	31.73	1072.5	10	2	4	Carbamidomethylation
X63397|IGKV2-28*01|F|V-REGION|739..1040|302	R.ASGVPDR(+72.02)FSGSGSGTDFTLK.I	31.16	2056.97	20	3	1	Dihydroxy methylglyoxal adduct
X63397|IGKV2-28*01|F|V-REGION|739..1040|302	V.PDRFSGSGSGTDFTLK.I	29.31	1670.79	16	2	5
X63397|IGKV2-28*01|F|V-REGION|739..1040|302	S.PLSLPVTPGEPASISC(+57.02)R.S	26.97	1779.92	17	2	1	Carbamidomethylation
X63397|IGKV2-28*01|F|V-REGION|739..1040|302	A.SGVPDRFSGSGSGTDFTLK.I	26.66	1913.91	19	2	1
X63399|IGKV6-21*01|F|V-REGION|774..1060|287	EIVLTQSPDFQSVTPK.E	59.73	1787.93	16	2	4
X63401|IGKV2D-24*01|ORF|V-REGION|688..989|302	R.FSGSGAGTDFTLK.I	54.22	1286.61	13	2	1
X63401|IGKV2D-24*01|ORF|V-REGION|688..989|302	R.FSGVPDRFSGSGAGTDFTLK.I	53.67	2044.99	20	3	9
X63401|IGKV2D-24*01|ORF|V-REGION|688..989|302	V.PDRFSGSGAGTDFTLK.I	28.19	1654.8	16	2	1
X63402|IGKV2D-30*01|F|V-REGION|993..1294|302	R.FSGSGSGTDFTLK.I	61.61	1302.61	13	2	4
X63402|IGKV2D-30*01|F|V-REGION|993..1294|302	S.GVPDRFSGSGSGTDFTLK.I	51.27	1826.88	18	2	3
X63402|IGKV2D-30*01|F|V-REGION|993..1294|302	R.FSGS(+14.02)GSGTDFTLK.I	42.83	1316.62	13	2	4	Methylation(others)
X63402|IGKV2D-30*01|F|V-REGION|993..1294|302	R.FSGSGSGTDFTLK(+27.99).I	35.97	1330.6	13	2	2	Formylation
X63402|IGKV2D-30*01|F|V-REGION|993..1294|302	W.DSGVPDRFSGSGSGTDFTLK.I	33.11	2028.94	20	3	1
X63402|IGKV2D-30*01|F|V-REGION|993..1294|302	V.PDRFSGSGSGTDFTLK.I	29.31	1670.79	16	2	5
X63402|IGKV2D-30*01|F|V-REGION|993..1294|302	D.SGVPDRFSGSGSGTDFTLK.I	26.66	1913.91	19	2	1
X63403|IGKV2-30*01|F|V-REGION|1384..1685|302	R.FSGSGSGTDFTLK.I	61.61	1302.61	13	2	4
X63403|IGKV2-30*01|F|V-REGION|1384..1685|302	S.GVPDRFSGSGSGTDFTLK.I	51.27	1826.88	18	2	3
X63403|IGKV2-30*01|F|V-REGION|1384..1685|302	R.FSGS(+14.02)GSGTDFTLK.I	42.83	1316.62	13	2	4	Methylation(others)
X63403|IGKV2-30*01|F|V-REGION|1384..1685|302	R.FSGSGSGTDFTLK(+27.99).I	35.97	1330.6	13	2	2	Formylation
X63403|IGKV2-30*01|F|V-REGION|1384..1685|302	R.DSGVPDRFSGSGSGTDFTLK.I	33.11	2028.94	20	3	1
X63403|IGKV2-30*01|F|V-REGION|1384..1685|302	V.PDRFSGSGSGTDFTLK.I	29.31	1670.79	16	2	5
X63403|IGKV2-30*01|F|V-REGION|1384..1685|302	D.SGVPDRFSGSGSGTDFTLK.I	26.66	1913.91	19	2	1
X70197|IGHV3-73*01|F|V-REGION|684..985|302	R.FTISRDDSK.N	40.72	1067.52	9	2	3
X70197|IGHV3-73*01|F|V-REGION|684..985|302	EVQLVESGGGLVQPGGSLK.L	35.32	1852.99	19	2	4
X70197|IGHV3-73*01|F|V-REGION|684..985|302	F.TISRDDSK.N	34.67	920.456	8	2	4
X70197|IGHV3-73*01|F|V-REGION|684..985|302	Q.LVESGGGLVQPGGSLK.L	33.46	1496.82	16	2	1
X70197|IGHV3-73*01|F|V-REGION|684..985|302	K.GRFTISR.D	31.02	835.466	7	2	2
X70197|IGHV3-73*01|F|V-REGION|684..985|302	S.GKGLEWVGR.I	30.33	1000.55	9	2	2
X70197|IGHV3-73*01|F|V-REGION|684..985|302	K.LSC(+57.02)AASGFT(+27.05).F	27.9	939.448	9	2	1	Carbamidomethylation; Ethyl amino
X70197|IGHV3-73*01|F|V-REGION|684..985|302	EVQLVESGGGLVQPGGS(+114.04)L.K	26.6	1838.94	18	2	1	Ubiquitin
X72813|IGKV1-5*03|F|V-REGION|45..331|287	DIQM(+15.99)TQSPSTLSASVGDR.V	62.12	1907.89	18	2	3	Oxidation (M)
X72813|IGKV1-5*03|F|V-REGION|45..331|287	K.ASSLESGVPSR.F	40.56	1088.55	11	2	4
X72813|IGKV1-5*03|F|V-REGION|45..331|287	DIQM(+15.99)TQSPSTLSASVGDRVTITC(+57.02)R.A	38.72	2638.27	24	3	1	Oxidation (M); Carbamidomethylation
X72813|IGKV1-5*03|F|V-REGION|45..331|287	L.AWYQQKPGKAPK.L	38.45	1400.76	12	2	2
X72813|IGKV1-5*03|F|V-REGION|45..331|287	S.W(+43.01)LAWYQQKPGK.A	37.01	1446.74	11	2	2	Carbamylation
X72813|IGKV1-5*03|F|V-REGION|45..331|287	DIQMTQSPSTLSASVGDR.V	34.53	1891.89	18	2	2
X72813|IGKV1-5*03|F|V-REGION|45..331|287	A.WYQQKPGKAPK.L	33.53	1329.72	11	2	2
X72813|IGKV1-5*03|F|V-REGION|45..331|287	S.ASVGDRVTITC(+57.02)R.A	32.19	1333.68	12	2	2	Carbamidomethylation
X72813|IGKV1-5*03|F|V-REGION|45..331|287	W.LAWYQQKPGKAPK.L	28.24	1513.84	13	2	1
X92206|IGHV3-72*01|F|V-REGION|247..548|302	A.PGKGLEWVGR.T	57.16	1097.6	10	2	7
X92206|IGHV3-72*01|F|V-REGION|247..548|302	EVQLVE(+53.92)SGGGLVQPGGSLR.L	54.84	1934.91	19	3	2	Replacement of 2 protons by iron
X92206|IGHV3-72*01|F|V-REGION|247..548|302	R.QAPGKGLEWVGR.T	53.56	1296.69	12	3	5
X92206|IGHV3-72*01|F|V-REGION|247..548|302	Q.APGKGLEWVGR.T	42.2	1168.64	11	2	2
X92206|IGHV3-72*01|F|V-REGION|247..548|302	EVQLVESGGGLVQPGGSLR.L	41.18	1881	19	2	12
X92206|IGHV3-72*01|F|V-REGION|247..548|302	R.FTISRDDSK.N	40.72	1067.52	9	2	3
X92206|IGHV3-72*01|F|V-REGION|247..548|302	EVQLVE(+21.98)SGGGLVQPGGSLR.L	37.92	1902.98	19	2	3	Sodium adduct
X92206|IGHV3-72*01|F|V-REGION|247..548|302	R.Q(-17.03)APGKGLEWVGR.T	37.53	1279.67	12	2	5	Pyro-glu from Q
X92206|IGHV3-72*01|F|V-REGION|247..548|302	K.A(+56.06)NSYTTEYAASVK.G	37.17	1459.72	13	2	4	Diethylation
X92206|IGHV3-72*01|F|V-REGION|247..548|302	F.SDHYM(+15.99)DWVR.Q	36.58	1223.5	9	2	5	Oxidation (M)
X92206|IGHV3-72*01|F|V-REGION|247..548|302	K.TEDTAVYYC(+57.02)AR	36.44	1347.58	11	2	4	Carbamidomethylation
X92206|IGHV3-72*01|F|V-REGION|247..548|302	Q.LVESGGGLVQPGGSLR.L	36.44	1524.83	16	2	5
X92206|IGHV3-72*01|F|V-REGION|247..548|302	EVQLVES(-18.01)GGGLVQPGGSLR.L	36.01	1862.98	19	2	2	Dehydration
X92206|IGHV3-72*01|F|V-REGION|247..548|302	EVQLVE(+37.95)SGGGLVQPGGSLR.L	35.55	1918.94	19	4	2	Replacement of 2 protons by calcium
X92206|IGHV3-72*01|F|V-REGION|247..548|302	F.TISRDDSK.N	34.67	920.456	8	2	4
X92206|IGHV3-72*01|F|V-REGION|247..548|302	T.FSDHYM(+15.99)DWVR.Q	34.62	1370.57	10	2	2	Oxidation (M)
X92206|IGHV3-72*01|F|V-REGION|247..548|302	V.ESGGGLVQPGGSLR.L	32.34	1312.67	14	2	4
X92206|IGHV3-72*01|F|V-REGION|247..548|302	K.GRFTISR.D	31.02	835.466	7	2	2
X92206|IGHV3-72*01|F|V-REGION|247..548|302	D.DSK(+43.99)NSLYLQM(+15.99)NSLK.T	30.91	1699.81	14	2	1	Carboxylation (DKW); Oxidation (M)
X92206|IGHV3-72*01|F|V-REGION|247..548|302	V.QLVESGGGLVQPGGSLR.L	30.82	1652.88	17	2	2
X92206|IGHV3-72*01|F|V-REGION|247..548|302	P.GKGLEWVGR.T	30.33	1000.55	9	2	2
X92206|IGHV3-72*01|F|V-REGION|247..548|302	K.A(+298.19)NSYTTEYAASVK.G	29.45	1701.85	13	3	2	Levuglandinyl-lysine anhyropyrrole adduct
X92206|IGHV3-72*01|F|V-REGION|247..548|302	EVQLVESGGGLVQ(+.98)PGGSLR.L	29.37	1881.98	19	2	2	Deamidation (NQ)
X92206|IGHV3-72*01|F|V-REGION|247..548|302	R.QAPGK(-1.03)GLEWVGR.T	29.23	1295.66	12	2	1	Lysine oxidation to aminoadipic semialdehyde
X92206|IGHV3-72*01|F|V-REGION|247..548|302	EVQLVESGGGLVQPGGS(-18.01)LR.L	29.14	1862.98	19	2	1	Dehydration
X92206|IGHV3-72*01|F|V-REGION|247..548|302	R.LSC(+57.02)AASGFT(+27.05).F	27.9	939.448	9	2	1	Carbamidomethylation; Ethyl amino
X92206|IGHV3-72*01|F|V-REGION|247..548|302	EVQLVESGGGLVQPGGSLR(+72.02).L	27.87	1953.02	19	2	2	Dihydroxy methylglyoxal adduct
X92206|IGHV3-72*01|F|V-REGION|247..548|302	L.VESGGGLVQPGGSLR.L	27.16	1411.74	15	2	2
X92206|IGHV3-72*01|F|V-REGION|247..548|302	EVQLVESGGGLVQPGGS(+114.04)L.R	26.6	1838.94	18	2	1	Ubiquitin
X92206|IGHV3-72*01|F|V-REGION|247..548|302	K.TEDTAVYY(+125.90)C(+57.02)AR	26.26	1473.47	11	2	1	Iodination; Carbamidomethylation
X92287|IGHV3-11*03|F|V-REGION|1..294|294	E.SGGGLVKPGGSLR.L	50.81	1183.67	13	2	8
X92287|IGHV3-11*03|F|V-REGION|1..294|294	R.AEDTAVY(+125.90)YC(+57.02)AR	50.3	1443.46	11	2	1	Iodination; Carbamidomethylation
X92287|IGHV3-11*03|F|V-REGION|1..294|294	K.NSLYLQM(+15.99)NSLR.A	47.78	1353.67	11	2	4	Oxidation (M)
X92287|IGHV3-11*03|F|V-REGION|1..294|294	L.ESGGGLVKPGGSLR.L	46.25	1312.71	14	2	9
X92287|IGHV3-11*03|F|V-REGION|1..294|294	Q(+.98)VQLLESGGGLVKPGGSLR.L	45.24	1895.05	19	3	2	Deamidation (NQ)
X92287|IGHV3-11*03|F|V-REGION|1..294|294	R.FTISRDNAK.N	39.91	1050.55	9	2	4
X92287|IGHV3-11*03|F|V-REGION|1..294|294	N.YADSVKGR.F	37.61	894.456	8	2	2
X92287|IGHV3-11*03|F|V-REGION|1..294|294	R.AEDTAVYYC(+57.02)AR	37	1317.57	11	2	4	Carbamidomethylation
X92287|IGHV3-11*03|F|V-REGION|1..294|294	T.ISRDNAK.N	31.99	802.43	7	2	5
X92287|IGHV3-11*03|F|V-REGION|1..294|294	K.GRFTISR.D	31.02	835.466	7	2	2
X92287|IGHV3-11*03|F|V-REGION|1..294|294	S.GGGLVKPGGSLR.L	29.96	1096.64	12	2	1
X92287|IGHV3-11*03|F|V-REGION|1..294|294	L.ES(-18.01)GGGLVKPGGSLR.L	29.31	1294.7	14	2	3	Dehydration
X92287|IGHV3-11*03|F|V-REGION|1..294|294	F.T(-18.01)ISRDNAK.N	28.13	885.467	8	2	2	Dehydration
X92287|IGHV3-11*03|F|V-REGION|1..294|294	R.LSC(+57.02)AASGFT(+27.05).F	27.9	939.448	9	2	1	Carbamidomethylation; Ethyl amino
X92287|IGHV3-11*03|F|V-REGION|1..294|294	L.ESGGGLVKPGGSLR(+14.02).L	26.77	1326.73	14	2	1	Methylation(KR)
X92290|IGHV7-4-1*03|F|V-REGION|1..274|274	Q.SGSELKKPGASVK.V	34.29	1286.72	13	2	1
X97464|IGLV3-10*01|F|V-REGION|1..290|290	Q.PPSVSVSPGQTAR.I	49.21	1281.67	13	2	7
X97464|IGLV3-10*01|F|V-REGION|1..290|290	R.ITC(+57.02)SGDALPK.K	44.77	1060.52	10	2	3	Carbamidomethylation
X97464|IGLV3-10*01|F|V-REGION|1..290|290	R.ITC(+57.02)SGDALP(+31.99)K.K	37.06	1092.51	10	2	3	Carbamidomethylation; Dihydroxy
X97464|IGLV3-10*01|F|V-REGION|1..290|290	SYELTQPPSVSVSPGQTAR.I	34.94	2003	19	3	12
X97464|IGLV3-10*01|F|V-REGION|1..290|290	E.D(+42.01)SK(+42.01)RPSGIPER.F	34.92	1324.67	11	2	2	Acetylation (N-term); Acetylation (K)
X97464|IGLV3-10*01|F|V-REGION|1..290|290	K.SGQAPVLVIYEDSKRPSGIPER.F	34.26	2397.27	22	4	2
X97464|IGLV3-10*01|F|V-REGION|1..290|290	K.K(+27.99)YAYWYQQK.S	30.96	1304.62	9	2	1	Formylation
X97464|IGLV3-10*01|F|V-REGION|1..290|290	SY(+125.90)ELTQPPSVSVSPGQTAR.I	30.6	2128.89	19	2	2	Iodination
X97464|IGLV3-10*01|F|V-REGION|1..290|290	S.YELTQPPSVSVSPGQTAR.I	30.01	1915.96	18	2	3
X97464|IGLV3-10*01|F|V-REGION|1..290|290	S.YELTQPPS(+14.02)VSVSPGQTAR.I	28.56	1929.98	18	2	1	Methylation(others)
X97464|IGLV3-10*01|F|V-REGION|1..290|290	R.ITC(+57.02)SGDALPK(+156.12).K	28.09	1216.64	10	2	2	Carbamidomethylation; 4-hydroxynonenal (HNE)
X97464|IGLV3-10*01|F|V-REGION|1..290|290	K.RPSGIPER.F	27.72	910.498	8	2	2
X97473|IGLV3-9*01|F|V-REGION|1..285|285	S.YELTQPLSVSVALGQTAR.I	52.86	1932.03	18	2	4
X97473|IGLV3-9*01|F|V-REGION|1..285|285	R.ITC(+57.02)GGNNIGSK.N	45.75	1119.53	11	2	2	Carbamidomethylation
X97473|IGLV3-9*01|F|V-REGION|1..285|285	R.FSGSNSGNTATLTISR.A	44.35	1611.79	16	2	5
X97473|IGLV3-9*01|F|V-REGION|1..285|285	Q.APVLVIYR(+14.02)DSNRPSGIPER.F	31.57	2152.18	19	3	6	Methylation(KR)
X97473|IGLV3-9*01|F|V-REGION|1..285|285	R.DSNRPSGIPER.F	30.1	1226.6	11	2	2
X97473|IGLV3-9*01|F|V-REGION|1..285|285	G.QAPVLVIYR(+14.02)DSNRPSGIPER.F	29.13	2280.23	20	3	1	Methylation(KR)
X97473|IGLV3-9*01|F|V-REGION|1..285|285	R.ITC(+57.02)GGNNIGSK(+27.99).N	28.8	1147.53	11	2	1	Carbamidomethylation; Formylation
X97473|IGLV3-9*01|F|V-REGION|1..285|285	N.RPSGIPER.F	27.72	910.498	8	2	2
Y12412|IGLV2-14*03|F|V-REGION|1..274|274	K.LM(+15.99)IYDVSNRPSGVSNR.F	47.26	1822.9	16	3	5	Oxidation (M)
Y12412|IGLV2-14*03|F|V-REGION|1..274|274	M.IYDVSN(+.98)RPSGVSNR.F	41.55	1563.76	14	2	2	Deamidation (NQ)
Y12412|IGLV2-14*03|F|V-REGION|1..274|274	K.LM(+15.99)IYDVS(-15.99)NRPSGVSNR.F	40.95	1806.9	16	3	2	Oxidation (M); Deoxy
Y12412|IGLV2-14*03|F|V-REGION|1..274|274	K.LM(+15.99)IYDVSN(+.98)RPSGVSNR.F	40.71	1823.88	16	3	3	Oxidation (M); Deamidation (NQ)
Y12412|IGLV2-14*03|F|V-REGION|1..274|274	K.LM(+15.99)IYDVSNRPSGVSN(+.98)R.F	37.41	1823.88	16	3	1	Oxidation (M); Deamidation (NQ)
Y12412|IGLV2-14*03|F|V-REGION|1..274|274	I.YDVSNRPSGVSNR.F	35.21	1449.7	13	2	4
Y12412|IGLV2-14*03|F|V-REGION|1..274|274	M.IYDVSNRPSGVSNR.F	29.62	1562.78	14	2	2
Y12412|IGLV2-14*03|F|V-REGION|1..274|274	K.LM(+15.99)IYD(+43.04)VSNRPSGVSNR.F	27.18	1865.94	16	3	1	Oxidation (M); Carboxyl modification with ethanolamine
Z00001|IGKV1-5*01|F|V-REGION|488..774|287	DIQM(+15.99)TQSPSTLSASVGDR.V	62.12	1907.89	18	2	3	Oxidation (M)
Z00001|IGKV1-5*01|F|V-REGION|488..774|287	D.ASSLESGVPSR.F	40.56	1088.55	11	2	4
Z00001|IGKV1-5*01|F|V-REGION|488..774|287	DIQM(+15.99)TQSPSTLSASVGDRVTITC(+57.02)R.A	38.72	2638.27	24	3	1	Oxidation (M); Carbamidomethylation
Z00001|IGKV1-5*01|F|V-REGION|488..774|287	L.AWYQQKPGKAPK.L	38.45	1400.76	12	2	2
Z00001|IGKV1-5*01|F|V-REGION|488..774|287	S.W(+43.01)LAWYQQKPGK.A	37.01	1446.74	11	2	2	Carbamylation
Z00001|IGKV1-5*01|F|V-REGION|488..774|287	DIQMTQSPSTLSASVGDR.V	34.53	1891.89	18	2	2
Z00001|IGKV1-5*01|F|V-REGION|488..774|287	A.WYQQKPGKAPK.L	33.53	1329.72	11	2	2
Z00001|IGKV1-5*01|F|V-REGION|488..774|287	S.ASVGDRVTITC(+57.02)R.A	32.19	1333.68	12	2	2	Carbamidomethylation
Z00001|IGKV1-5*01|F|V-REGION|488..774|287	W.LAWYQQKPGKAPK.L	28.24	1513.84	13	2	1
Z00006|IGKV1-13*02|F|V-REGION|939..1225|287	Q.LTQSPSSLSASVGDR.V	51.78	1503.75	15	2	4
Z00006|IGKV1-13*02|F|V-REGION|939..1225|287	D.ASSLESGVPSR.F	40.56	1088.55	11	2	4
Z00006|IGKV1-13*02|F|V-REGION|939..1225|287	AIQLTQSPSSLSASVGDR.V	38.95	1815.93	18	2	3
Z00006|IGKV1-13*02|F|V-REGION|939..1225|287	L.AWYQQKPGKAPK.L	38.45	1400.76	12	2	2
Z00006|IGKV1-13*02|F|V-REGION|939..1225|287	A.WYQQKPGKAPK.L	33.53	1329.72	11	2	2
Z00006|IGKV1-13*02|F|V-REGION|939..1225|287	S.ASVGDRVTITC(+57.02)R.A	32.19	1333.68	12	2	2	Carbamidomethylation
Z00006|IGKV1-13*02|F|V-REGION|939..1225|287	Q.LTQSPSSLSASVGDRVTITC(+57.02)R.A	31.16	2234.13	21	3	1	Carbamidomethylation
Z00006|IGKV1-13*02|F|V-REGION|939..1225|287	A.LAWYQQKPGKAPK.L	28.24	1513.84	13	2	1
Z00023|IGKV4-1*01|F|V-REGION|377..681|305	DIVM(+15.99)TQSPDSLAVSLGER.A	63.31	1932.95	18	2	10	Oxidation (M)
Z00023|IGKV4-1*01|F|V-REGION|377..681|305	DIVMTQSPDSLAVSLGER.A	48.2	1916.95	18	3	2
Z00023|IGKV4-1*01|F|V-REGION|377..681|305	K.NYLAWYQQKPGQPPK.L	39.98	1816.93	15	2	2
Z00023|IGKV4-1*01|F|V-REGION|377..681|305	K.SSQS(+14.02)VLYSSNNK.N	33.14	1326.64	12	2	1	Methylation(others)
Z00023|IGKV4-1*01|F|V-REGION|377..681|305	D(+15.99)IVM(+15.99)TQSPDSLAVSLGER.A	31.73	1948.94	18	2	2	Oxidation or Hydroxylation; Oxidation (M)
Z00023|IGKV4-1*01|F|V-REGION|377..681|305	K.S(+14.02)SQSVLYSSNNK.N	31.46	1326.64	12	2	1	Methylation(others)
Z12345|IGHV3/OR16-10*02|ORF|V-REGION|1..291|291	K.NSLYLQM(+15.99)NSLR.A	47.78	1353.67	11	2	4	Oxidation (M)
Z12345|IGHV3/OR16-10*02|ORF|V-REGION|1..291|291	EVQLVQSGGGLVQPGGSLR.L	45.1	1880.01	19	2	4
Z12345|IGHV3/OR16-10*02|ORF|V-REGION|1..291|291	R.FTISRDNAK.N	39.91	1050.55	9	2	4
Z12345|IGHV3/OR16-10*02|ORF|V-REGION|1..291|291	Y.YADSVKGR.F	37.61	894.456	8	2	2
Z12345|IGHV3/OR16-10*02|ORF|V-REGION|1..291|291	E.V(+71.04)QLVQSGGGLVQPGGSLR.L	33.06	1822.01	18	2	2	Propionamide (K X@N-term)
Z12345|IGHV3/OR16-10*02|ORF|V-REGION|1..291|291	T.ISRDNAK.N	31.99	802.43	7	2	5
Z12345|IGHV3/OR16-10*02|ORF|V-REGION|1..291|291	K.GRFTISR.D	31.02	835.466	7	2	2
Z12345|IGHV3/OR16-10*02|ORF|V-REGION|1..291|291	T.YYADSVK.G	30.12	844.397	7	2	2
Z12345|IGHV3/OR16-10*02|ORF|V-REGION|1..291|291	F.T(-18.01)ISRDNAK.N	28.13	885.467	8	2	2	Dehydration
Z18900|IGHV3-47*01|P|V-REGION|1..291|291	R.FTISRDNAK.K	39.91	1050.55	9	2	4
Z18900|IGHV3-47*01|P|V-REGION|1..291|291	ED(+14.02)QLVESGGGLVQPGGSLR.P	33.56	1910.97	19	2	1	Methylation(others)
Z18900|IGHV3-47*01|P|V-REGION|1..291|291	T.ISRDNAK.K	31.99	802.43	7	2	5
Z18900|IGHV3-47*01|P|V-REGION|1..291|291	M.GRFTISR.D	31.02	835.466	7	2	2
Z29979|IGHV3-72*02|F|V-REGION|1..165|165	A.PGKGLEWVGR.T	57.16	1097.6	10	2	7
Z29979|IGHV3-72*02|F|V-REGION|1..165|165	R.QAPGKGLEWVGR.T	53.56	1296.69	12	3	5
Z29979|IGHV3-72*02|F|V-REGION|1..165|165	Q.APGKGLEWVGR.T	42.2	1168.64	11	2	2
Z29979|IGHV3-72*02|F|V-REGION|1..165|165	R.FTISRDDSK.N	40.72	1067.52	9	2	3
Z29979|IGHV3-72*02|F|V-REGION|1..165|165	R.Q(-17.03)APGKGLEWVGR.T	37.53	1279.67	12	2	5	Pyro-glu from Q
Z29979|IGHV3-72*02|F|V-REGION|1..165|165	K.A(+56.06)NSYTTEYAASVK.G	37.17	1459.72	13	2	4	Diethylation
Z29979|IGHV3-72*02|F|V-REGION|1..165|165	F.SDHYM(+15.99)DWVR.Q	36.58	1223.5	9	2	5	Oxidation (M)
Z29979|IGHV3-72*02|F|V-REGION|1..165|165	F.TISRDDSK.N	34.67	920.456	8	2	4
Z29979|IGHV3-72*02|F|V-REGION|1..165|165	T.FSDHYM(+15.99)DWVR.Q	34.62	1370.57	10	2	2	Oxidation (M)
Z29979|IGHV3-72*02|F|V-REGION|1..165|165	K.GRFTISR.D	31.02	835.466	7	2	2
Z29979|IGHV3-72*02|F|V-REGION|1..165|165	P.GKGLEWVGR.T	30.33	1000.55	9	2	2
Z29979|IGHV3-72*02|F|V-REGION|1..165|165	K.A(+298.19)NSYTTEYAASVK.G	29.45	1701.85	13	3	2	Levuglandinyl-lysine anhyropyrrole adduct
Z29979|IGHV3-72*02|F|V-REGION|1..165|165	R.QAPGK(-1.03)GLEWVGR.T	29.23	1295.66	12	2	1	Lysine oxidation to aminoadipic semialdehyde
Z73645|IGLV3-32*01|ORF|V-REGION|1..284|284	R.IPERFSGSK.S	27.88	1019.54	9	2	2
Z73650|IGLV8-61*01|F|V-REGION|1..296|296	R.SSGVPDRFSGSILGNK.A	25.9	1619.83	16	2	1
Z73664|IGLV2-14*01|F|V-REGION|1..297|297	K.LM(+15.99)IYEVSNRPSGVSNR.F	30.48	1836.92	16	3	1	Oxidation (M)
Z73673|IGLV6-57*01|F|V-REGION|1..296|296	NFM(+15.99)LTQPHSVSESPGK.T	47.75	1773.84	16	3	2	Oxidation (M)
Z73673|IGLV6-57*01|F|V-REGION|1..296|296	K.TVTISC(+57.02)TR.S	41.09	936.47	8	2	2	Carbamidomethylation
Z73674|IGLV7-46*01|F|V-REGION|1..294|294	R.FSGSLLGGK.A	32.98	864.471	9	2	2
[truncated: 3 more rows]

## Sheet: Subject 4, Sample 42V
Protein Accession	Peptide	-10lgP	Mass	Length	z	#Spec Sample 1	PTM
[truncated: 500 more rows]

[truncated: 2 more sheets: Subject 6, Sample 37Q, Subject 9, Sample 68Y]
