# Supplementary material for: Antimalarial antibody repertoire defined by plasma IG proteomics and single B cell IG sequencing
Source: JCI Insight. 2020 Nov 19;5(22):e143471. doi: 10.1172/jci.insight.143471 (PMC7710313; doi:10.1172/jci.insight.143471)
Supplement: supplemental Table 3 [file jciinsight-5-143471-s176.xlsx]

## Sheet: Day 0 (Baseline)
Peptide	Subject 1	Subject 2	Subject 5	Subject 7	Subject 8	Subject 3	Subject 4	Subject 6	Subject 9
FTISRDNART	0	0.0416667	0	0	0	0	0	0	0
HPLATVTTKS	0	0.0416667	0	0	0	0	0	0	0
IAMTTDTSTSTAYMELRS	0	0.0416667	0	0	0	0	0	0	0
KNSLYLQMNALRA	0	0.0416667	0	0	0	0	0	0	0
KNTLYLQMNSLRA	0	0.125	0	0.0833333	0	0.0333333	0.0416667	0.0869565	0
PGQGLEWIGRI	0	0.0416667	0	0	0	0	0	0	0
QGLEWIGRI	0	0.0416667	0	0	0	0	0	0	0
RAEDTAVYYCAKD	0	0.0416667	0	0	0	0	0	0	0
RFTISRDNART	0	0.0416667	0	0	0	0	0	0	0
RLDDTAVYYCVKA	0	0.0416667	0	0	0	0	0	0	0
RSLRSDDTGVYYCARD	0	0.0833333	0	0	0	0	0	0	0
RTGTAADSAVYYCARG	0	0.0416667	0	0	0	0	0	0	0
RTLRSDDSAVYYCARG	0	0.0416667	0	0	0	0	0	0	0
RTSLYLQLSSL	0	0.0416667	0	0	0	0	0	0	0
RTSLYLQLSSLR	0	0.0416667	0	0	0	0	0	0	0
RVTTSLDTSKNQFSLRL	0	0.0833333	0	0	0	0	0	0	0
TISRDNART	0	0.0416667	0	0	0	0	0	0	0
TTDDTAVYYCARD	0	0.0416667	0	0	0	0	0	0	0
TVTTPGQGWGQG	0	0.0416667	0	0	0	0	0	0	0
YSGYDFTRF	0	0.0416667	0	0	0	0	0	0	0
FTISRDNAKN	0.0666667	0	0	0	0	0	0	0	0
ISATVADTAVYYCARE	0.0666667	0	0	0	0	0	0	0	0
KNSLHLQMNSLRAEDTALYYCVRG	0.0666667	0	0	0	0	0	0	0	0
NTAYMELSRL	0.0666667	0	0	0	0	0	0	0	0
RADDTAMYYCARD	0.133333	0	0	0	0	0	0	0	0
RFTISRDNAKN	0.0666667	0	0	0	0	0	0	0	0
RSLRSDDTAVYYCARE	0.0666667	0	0	0.0208333	0	0	0	0	0
RVTLTTDTSTSTTYMELRS	0.0666667	0	0	0	0	0	0	0	0
STAYMELSRL	0.0666667	0	0	0	0	0	0	0	0
TDTSINTAYMELSRL	0.0666667	0	0	0	0	0	0	0	0
TISRDNAKN	0.0666667	0	0	0	0	0	0	0	0
TSATVADTAVYYCARQ	0.0666667	0	0	0	0	0	0	0	0
VTMTTDTSTNTAYMELRS	0.0666667	0	0	0	0	0	0	0	0
YCARGGTTWMKS	0.0666667	0	0	0	0	0	0	0	0
AEDTAVYYCARVLVKNRD	0	0	0	0	0	0.0333333	0	0	0
DDSKNSLYLQMNSLKT	0	0	0	0	0	0.0333333	0	0	0
DSSVNTAYLQISSLKT	0	0	0	0	0	0.0333333	0	0	0
EDTAVYYCARPLKE	0	0	0	0	0	0.0333333	0	0	0
IFSISRDPSKN	0	0	0	0	0	0.0333333	0	0	0
KLSSLTAADTAVYYCARE	0	0	0	0	0	0.0333333	0	0	0
KNTLYLQMNSLRI	0	0	0	0	0	0.0333333	0	0	0
KSLRSDDTAVYYCARV	0	0	0	0	0	0.0333333	0	0	0
KTEDTAVYYCARS	0	0	0	0	0	0.0333333	0	0	0
NAQYLQMNSLRV	0	0	0	0	0	0.0333333	0	0	0
RAEDTAVYYCARV	0	0	0	0	0	0.0333333	0	0	0
RAEDTAVYYCARVLVKNRD	0	0	0	0	0	0.0333333	0	0	0
RFSISRDPSKN	0	0	0	0	0	0.0333333	0	0	0
RGPIQLWFSWFDPWGQG	0	0	0	0	0	0.0333333	0	0	0
RIEDTAVYYCARP	0	0	0	0	0	0.0333333	0	0	0
RSEDTAVYYCARG	0	0	0	0	0	0.0333333	0	0	0
RSLRSDDTAVYFCARA	0	0	0	0	0	0.0666667	0	0	0
RVEDSAVYYCARW	0	0	0	0	0	0.0333333	0	0	0
RVTISVDKSTKQ	0	0	0	0	0	0.0666667	0	0	0
RVTMTTDTSTSTAYMDLKS	0	0	0	0	0	0.0333333	0	0	0
SGVMDVWGKG	0	0	0	0	0	0.0333333	0	0	0
TISRDDSKN	0	0	0	0	0	0.0333333	0	0	0
TISVDKSTKQ	0	0	0	0	0	0.1	0	0	0
VTISVDKSTKQ	0	0	0	0	0	0.0666667	0	0	0
AREDSTRRV	0	0	0	0	0	0	0.0416667	0	0
EDTAVYYCAKGLSGWLRF	0	0	0	0	0	0	0.0416667	0	0
GSDDTAVYYCARE	0	0	0	0	0	0	0.0416667	0	0
KLSSVTAADTAVYYCARE	0	0	0.111111	0	0	0	0.0416667	0	0
KLSSVTAADTAVYYCARG	0	0	0	0	0	0	0.0416667	0	0
KLSSVTAADTAVYYCARGGI	0	0	0	0	0	0	0.0416667	0	0
KNQVSLSLSSVTAA	0	0	0	0	0	0	0.0416667	0	0
KNQVSLTMSSVT	0	0	0	0	0	0	0.0416667	0	0
RDTSINTAYMELGRL	0	0	0	0	0	0	0.0833333	0	0
RNQVSLSLSSVTAA	0	0	0	0	0	0	0.0416667	0	0
RSVTAADTAVYYCARG	0	0	0	0	0	0	0.0416667	0	0
RVSISVDTSQNQFSLKL	0	0	0	0	0	0	0.0833333	0	0
SDTPITTVYMELTRL	0	0	0	0	0	0	0.0416667	0	0
SLSSVTAADTAVYYCARE	0	0	0	0	0	0	0.0416667	0	0
SLSSVTAADTAVYYCARR	0	0	0	0	0	0	0.0416667	0	0
SSVTAADTAVYYCARE	0	0	0.111111	0	0	0	0.0833333	0	0
SSVTAADTAVYYCARG	0	0	0	0	0	0	0.0416667	0	0
SSVTAADTAVYYCARQ	0	0	0	0	0	0	0.0416667	0	0
SSVTAADTAVYYCARR	0	0	0	0	0	0	0.0416667	0	0
TSISTAFMELSRL	0	0	0	0	0	0	0.0416667	0	0
KASDSGMFYCARL	0	0	0	0	0	0	0	0	0
KNTLFLQMNSLKT	0	0	0	0	0	0	0	0	0
KSISTAYLQWSSLKA	0	0	0	0	0	0	0	0.0217391	0
KTEDTAVYYCAKD	0	0	0	0	0	0	0	0	0
RADDTAVYMCVKA	0	0	0	0	0	0	0	0	0
RASDSGMFYCARH	0	0	0	0	0	0	0	0	0
RASDSGMFYCARL	0	0	0	0	0	0	0	0	0
RDNSKNTLYLQMNSLRA	0	0	0	0.0833333	0	0	0	0	0
RLSSVTAADTAVYYCARG	0	0	0	0	0	0	0	0	0
RLTLTTDTSTRT	0	0	0	0	0	0	0	0	0
RNLRSDDTAVYFCAKD	0	0	0	0	0	0	0	0	0
RSDDTAVYFCAKD	0	0	0	0	0	0	0	0	0
RSDDTAVYYCARA	0	0	0	0	0	0	0	0	0
RSDDTAVYYCARV	0	0	0	0	0	0	0	0	0
RSVAADTAVYYCARV	0	0	0	0	0	0	0	0	0
RVTISVDTSKNQCSLRL	0	0	0	0	0	0	0	0	0
TAADTAVYYCARG	0	0	0	0	0	0	0	0	0
VAADTAVYYCARV	0	0	0	0	0	0	0	0	0
VTYDSSGYYYKH	0	0	0	0	0	0	0	0	0
FTISRDNAKK	0	0	0	0	0	0	0	0.0217391	0
KASDTAMFYCARQ	0	0	0	0	0	0	0	0.0434783	0
KASDTAMFYCARQ.D	0	0	0	0	0	0	0	0.0217391	0
KASDTAMYYCARH	0	0	0	0	0	0	0	0.0217391	0
KASDTAMYYCARR	0	0	0	0	0	0	0	0.0217391	0
KASDTAMYYCARRIYSTGHFDLWGRG	0	0	0	0	0	0	0	0.0217391	0
KNSLYLQMNRL	0	0	0	0	0	0	0	0.0217391	0
KNSLYLQMNSLRA	0	0	0.111111	0	0	0	0	0.130435	0
KNTLYLQMNSLRV	0	0	0	0	0	0	0	0.0434783	0
KNTVYLHMNDVRAEDTAVYYCARE	0	0	0	0	0	0	0	0.0217391	0
KSIGTAYLQWRS	0	0	0	0	0	0	0	0.0217391	0
KTGDTAMYYCARD	0	0	0	0	0	0	0	0.0217391	0
NSKNTLYLQMNSLRA	0	0	0	0	0	0	0	0.0434783	0
NSKNTLYLQMNSLRV	0	0	0	0	0	0	0	0.0217391	0
NSLRAEDTAIYYCTRS	0	0	0	0	0	0	0	0.0217391	0
NSLYLQMNSLRA	0	0	0	0.0208333	0	0	0	0.0217391	0
RADDTAVYYCARN	0	0	0	0	0	0	0	0.0217391	0
RADDTAVYYCARNP	0	0	0	0	0	0	0	0.0217391	0
RAEDTAIYYCTRS	0	0	0	0	0	0	0	0.0217391	0
RAEDTAVYYCARD	0	0	0	0.0208333	0	0	0	0.0217391	0
RAEDTAVYYCARE	0	0	0	0	0	0	0	0.0217391	0
RAEDTAVYYCGKA	0	0	0	0	0	0	0	0.0217391	0
RAEDTAVYYCGKY	0	0	0	0	0	0	0	0.0217391	0
RDNAEKTVYLQMNSLRA	0	0	0	0	0	0	0	0.0217391	0
RDNAEKTVYLQMNSLRAEDTAIYYCTRS	0	0	0	0	0	0	0	0.0217391	0
RHSIGSGWYGG	0	0	0	0	0	0	0	0.0217391	0
RNNSKNTLYLQMNSLRV	0	0	0	0	0	0	0	0.0869565	0
SIDTAYLQWRS	0	0	0	0	0	0	0	0.0217391	0
VEPNYYYYMDVWGKG	0	0	0	0	0	0	0	0.0434783	0
GTMTTDTSTSTAFMELRN	0	0	0	0.0208333	0	0	0	0	0
KNSVYLQMNSLRA	0	0	0	0.0416667	0	0	0	0	0
KVSSVSVADTAVYYCARD	0	0	0	0.0208333	0	0	0	0	0
NLRSDDTAVYYCARD	0	0	0	0.0208333	0	0	0	0	0
NTLYLQMNSLRA	0	0	0	0.0416667	0	0	0	0	0
RAEDTAIYYCGKV	0	0	0	0.0208333	0	0	0	0	0
RAEDTALYYCGKY	0	0	0	0.0208333	0	0	0	0	0
RAEDTAVYYCARR	0	0	0	0.0208333	0	0	0	0	0
RDNAKNSVYLQMNSLRA	0	0	0	0.0208333	0	0	0	0	0
RDTSITTAFMELSRL	0	0	0	0.0208333	0	0	0	0	0
RLSNVTAADTAVYYCARG	0	0	0	0.0208333	0	0	0	0	0
RLSSVTAADTAMFYCARG	0	0	0	0.0208333	0	0	0	0	0
RLTSDDTAVYFCLCA	0	0	0	0.0208333	0	0	0	0	0
RSDDTAVYYCARD	0	0	0	0.0416667	0	0	0	0	0
RSDDTAVYYCARE	0	0	0	0.0208333	0	0	0	0	0
RSDDTAVYYCARG	0	0	0	0.0208333	0	0	0	0	0
RSLRSDDTAVYYCARD	0	0	0	0.0208333	0.0769231	0	0	0	0.08
RSLRSDDTAVYYCARG	0	0	0	0.0208333	0	0	0	0	0
RTDDTAVYYCARA	0	0	0	0.0208333	0	0	0	0	0
RTDDTAVYYCARD	0	0	0	0.0208333	0	0	0	0	0
RVRTDDTAVYYCARD	0	0	0	0.0208333	0	0	0	0	0
RVTMTTDTSTNTAYMDLRS	0	0	0	0.0625	0	0	0	0	0
SLRSDDTAVYYCARD	0	0	0	0.0208333	0	0	0	0	0
SLRSDDTAVYYCARE	0	0	0	0.0208333	0	0	0	0	0
SLRSDDTAVYYCARG	0	0	0	0.0208333	0	0	0	0	0
SLSSDDTAVYYCARD	0	0	0	0.0208333	0	0	0	0	0
SSDDTAVYYCARD	0	0	0	0.0208333	0	0	0	0	0
SSDDTAVYYCARV	0	0	0	0.0208333	0	0	0	0	0
SVRTDDTAVYYCARA	0	0	0	0.0208333	0	0	0	0	0
SVSSDDTAVYYCARV	0	0	0	0.0208333	0	0	0	0	0
TTAFMELSRL	0	0	0	0.0208333	0	0	0	0	0
YLHPFMDVWGKG	0	0	0	0.0208333	0	0	0	0	0
EGLEWIGRI	0	0	0	0	0.0769231	0	0	0	0.08
GADDTAVYYCAKD	0	0	0	0	0.0384615	0	0	0	0.04
GEGLEWIGRI	0	0	0	0	0.0384615	0	0	0	0.04
KASDTATYYCATTRF	0	0	0	0	0.0384615	0	0	0	0.04
KRSAVTAADTAVYYCARG	0	0	0	0	0.0384615	0	0	0	0.04
KRSAVTAADTAVYYCARL	0	0	0	0	0.0384615	0	0	0	0.04
KRSAVTAADTAVYYCARR	0	0	0	0	0.0384615	0	0	0	0.04
KTEDTAVYYCARD	0	0	0	0	0.153846	0	0	0	0.16
KTEDTAVYYCVRV	0	0	0	0	0.0384615	0	0	0	0.04
LSGDDTALYYCARG	0	0	0	0	0.0384615	0	0	0	0.04
RAEDTAVYYCAKG	0	0	0	0	0.0384615	0	0	0	0.04
RAEDTAVYYCAKGGGFSGYA	0	0	0	0	0.0384615	0	0	0	0.04
RDASKNSLYLQMNSLKTEDTAVYYCVRV	0	0	0	0	0.0769231	0	0	0	0.08
RRTMTTDTSTSTAYMELRS	0	0	0	0	0.0384615	0	0	0	0.04
RSAVTAADTAVYYCARA	0	0	0	0	0.0384615	0	0	0	0.04
RSEDTAVYYCATFEPSSGRG	0	0	0	0	0.0384615	0	0	0	0.04
TSQDTAVYYCARN	0	0	0	0	0.0384615	0	0	0	0.04
WEGLEWIGRI	0	0	0	0	0.0384615	0	0	0	0.04
ATDLSSLDKR	0	0	0.111111	0	0	0	0	0	0
CAREDSTRRV	0	0	0.111111	0	0	0	0	0	0
KGLEWIGRI	0	0	0.111111	0	0	0	0	0	0
RAEDTAVYYCARY	0	0	0.111111	0	0	0	0	0	0
RSDIVVVPAAIPSVW	0	0	0.111111	0	0	0	0	0	0
RYSSGYEDYWGQG	0	0	0.111111	0	0	0	0	0	0

## Sheet: Day 494 (Dose 4)
Peptide	Subject 1	Subject 2	Subject 5	Subject 7	Subject 8	Subject 3	Subject 4	Subject 6	Subject 9
HLATVVTPRM	0.0666667	0.111111	0	0.0588235	0.0277778	0.0666667	0	0	0
KLSSVTAADTAVYYCARD	0.0666667	0.111111	0	0.0588235	0.0277778	0.0666667	0	0	0
KNQVSLQLNFVT	0	0.111111	0	0.0588235	0.0555556	0.2	0	0	0
KNSLYLQMNSLRA	0	0	0	0	0.0555556	0.133333	0.0833333	0	0
RAEDTAVYYCARA	0	0	0	0	0.0277778	0.0666667	0.0833333	0	0
RATTVTSSPYYYYGMDVWGQG	0	0	0	0	0	0	0	0.03125	0.153846
READTAVYYCAKE	0.0666667	0.111111	0	0	0	0	0	0	0
REAFDVWGRG	0.0666667	0.111111	0	0	0	0	0	0	0
SSVTAADTAVYYCARD	0.0666667	0.111111	0	0	0	0	0	0	0
KNHFSLRL	0	0.111111	0	0	0	0	0	0.03125	0
RADDTAMYYCARI	0	0	0.111111	0	0	0	0.0833333	0	0
RVTLTTDTSTSTTYMELRS	0	0	0	0.0588235	0	0	0	0.03125	0
RVTMTTDTSIRT	0	0	0.111111	0.0588235	0	0	0	0	0
TSATVADTAVYYCARR	0	0	0.111111	0.0588235	0	0	0	0	0
TVDSVTAADTAFYYCARD	0	0	0	0	0	0	0	0.125	0
VTMTTDTSIRA	0	0	0	0	0	0	0	0.125	0
YYAESVKGRF	0	0	0.333333	0	0	0	0	0	0
DYADSVKGRF	0.133333	0	0	0	0	0	0	0	0
KDYADSVKGRF	0.133333	0	0	0	0	0	0	0	0
KGRFTISRD	0	0	0	0	0	0	0.166667	0	0
KKDYADSVKGRF	0	0	0	0	0.0555556	0	0	0	0
RLNSDDSAVYYCARL	0	0	0	0	0.0555556	0	0	0	0
RSLRSDDTAVYFCARQ	0	0	0	0	0.0555556	0	0	0	0
RSLRSDDTAVYFCARR	0	0	0	0	0.0555556	0	0	0	0
TSVTAADTAVYYCARE	0	0	0	0	0.0555556	0	0	0	0
VVVVTSIPRT	0	0	0	0	0.0555556	0	0	0	0
KNQVSLSLSSVTAA	0	0	0	0	0	0	0	0.0625	0
RDTPITTAYMELTRL	0	0	0	0	0	0	0	0.0625	0
RDTSINTAYMELGRL	0	0	0	0	0	0	0	0.0625	0
RSDDTAVYYCARA	0	0	0	0	0	0	0	0.0625	0
SLSSVTAADTAVYYCARG	0	0	0	0.117647	0	0	0	0	0
SLSSVTAADTAVYYCARR	0	0	0	0.117647	0	0	0	0	0
SSVTAADTAVYYCARG	0	0	0	0	0	0	0	0	0.153846
SSVTAADTAVYYCARR	0	0.111111	0	0	0	0	0	0	0
TDTSINTAYMELGRL	0	0.111111	0	0	0	0	0	0	0
AVVVTSIPRT	0.0666667	0	0	0	0	0	0	0	0
ISVDTSKKQISLRM	0.0666667	0	0	0	0	0	0	0	0
KDSSKNQFSLRLHS	0.0666667	0	0	0	0	0	0	0	0
KLSSVTAADTAVYYCARE	0.0666667	0	0	0	0	0	0	0	0
QNLRSDDTAVYFCAKV	0.0666667	0	0	0	0	0	0	0	0
RNAGGAFDIWGRG	0.0666667	0	0	0	0	0	0	0	0
RNLRSDDTAVYFCAKE	0	0	0	0	0	0.0666667	0	0	0
RNLRSDDTAVYFCAKG	0	0	0	0	0	0.0666667	0	0	0
RNLRSDDTAVYFCAKK	0	0	0	0	0	0.0666667	0	0	0
RNLRSDDTAVYFCAKT	0	0	0	0	0	0.0666667	0	0	0
RSDDTAVYFCAKD	0	0	0	0	0	0.0666667	0	0	0
RSDDTAVYFCAKE	0	0	0	0	0	0.0666667	0	0	0
RSDDTAVYFCAKG	0	0	0	0	0	0.0666667	0	0	0
RSDDTAVYFCAKK	0	0	0	0	0	0	0.0833333	0	0
RSDDTAVYFCAKT	0	0	0	0	0	0	0.0833333	0	0
RSDDTAVYFCAKV	0	0	0	0	0	0	0.0833333	0	0
SSVTAADTAVYYCARE	0	0	0	0	0	0	0.0833333	0	0
TAADTAVYYCARD	0	0	0	0	0	0	0.0833333	0	0
TAADTAVYYCARE	0	0	0	0	0	0	0.0833333	0	0
TAADTAVYYCARV	0	0	0	0	0	0	0.0833333	0	0
TNLRSDDTAVYFCAKD	0	0	0	0	0.0277778	0	0	0	0
TNLRSDDTAVYFCAKE	0	0	0	0	0.0277778	0	0	0	0
TSVTAADTAVYYCARV	0	0	0	0	0.0277778	0	0	0	0
GSLYLQMNSLRA	0	0	0	0	0.0277778	0	0	0	0
KGLEWVSSINSLRAEDTAVYYCARE	0	0	0	0	0.0277778	0	0	0	0
KNTLYLQMNSLRA	0	0	0	0	0.0277778	0	0	0	0
KNTLYLQMNSLRV	0	0	0	0	0.0277778	0	0	0	0
LAGPDFYFYMDVWGKG	0	0	0	0	0.0277778	0	0	0	0
NSKNTLYLQMNSLRA	0	0	0	0	0.0277778	0	0	0	0
NSKNTLYLQMNSLRV	0	0	0	0	0.0277778	0	0	0	0
RADDMAVYYCARG	0	0	0	0	0.0277778	0	0	0	0
RAEDTAIYYCGKA	0	0	0	0	0.0277778	0	0	0	0
RAEDTAVYYCAKG	0	0	0	0	0.0277778	0	0	0	0
RAEDTAVYYCARE	0	0	0	0	0.0277778	0	0	0	0
RAEDTAVYYCGKL	0	0	0	0	0.0277778	0	0	0	0
RDTSIGTAFMELSGLRF	0	0	0	0	0.0277778	0	0	0	0
RDTSINTAYMELSSLRS	0	0	0	0	0.0277778	0	0	0	0
RESSISTAYMELSRL	0	0	0	0	0	0	0	0.03125	0
RNNSKNTLYLQMNSLRA	0	0	0	0	0	0	0	0.03125	0
RSDDTAVYYCARD	0	0	0	0	0	0	0	0.03125	0
RVEDTAVYYCAKD	0	0	0	0	0	0	0	0.03125	0
SLRSDDTAVYYCARD	0	0	0	0	0	0	0	0.03125	0
SSLRSDDTAVYYCARD	0	0	0	0	0	0	0	0.03125	0
TISRDSSKNTLYLQMNTLRA	0	0	0	0	0	0	0	0.03125	0
ASVTAADTAVYYCARG	0	0	0	0	0	0	0	0.03125	0
DTSITTAFMELNRL	0	0	0	0	0	0	0	0.03125	0
KLASVTAADTAVYYCARG	0	0	0	0	0	0	0	0.03125	0
KLSNVTAADTAVYYCARQ	0	0	0	0	0	0	0	0.03125	0
KLSSVTAADTAVYYCARV	0	0	0	0	0	0	0	0.03125	0
RLSSVTAADTAVYYCARV	0	0	0	0	0	0	0	0.03125	0
RTVYLQMNNLEY	0	0	0	0.0588235	0	0	0	0	0
RVTMTTDTSTNTAFMELRS	0	0	0	0.0588235	0	0	0	0	0
RVVGSVLIAAAGTHQSYYID	0	0	0	0.0588235	0	0	0	0	0
SSVTAADTAVYYCARV	0	0	0	0.0588235	0	0	0	0	0
TSVTAADTADYFCARL	0	0	0	0.0588235	0	0	0	0	0
GRFTISRDDSKYTLYLQMNSLKT	0	0	0	0.0588235	0	0	0	0	0
KRSAVTAADTAVYYCARG	0	0	0	0.0588235	0	0	0	0	0
KRSAVTAADTAVYYCARR	0	0	0	0	0	0	0	0	0.0769231
LGSLRSDDTAVYYCAKE	0	0	0	0	0	0	0	0	0.0769231
RLRSDDTAVYYCARE	0	0	0	0	0	0	0	0	0.0769231
RSDDTAVYYCAKE	0	0	0	0	0	0	0	0	0.0769231
RSDDTAVYYCARDGGEWRQ	0	0	0	0	0	0	0	0	0.0769231
RSDDTAVYYCAREGGDYWG	0	0	0	0	0	0	0	0	0.0769231
RVTLTTDTSTNTGYMELRS	0	0	0	0	0	0	0	0	0.0769231
SSLRSDDTAVYYCARDGGEWRQ	0	0	0	0	0	0	0	0	0.0769231
GLEWLGRT	0	0	0	0	0	0	0	0	0.0769231
KGLEWVAFIRL	0	0	0.111111	0	0	0	0	0	0
KLSSVTAADTAVYYCARG	0	0	0.111111	0	0	0	0	0	0
SLKLSSVTAADTAVYYCARGGFKL	0	0	0.111111	0	0	0	0	0	0
