# Supplementary material for: Antimalarial antibody repertoire defined by plasma IG proteomics and single B cell IG sequencing
Source: JCI Insight. 2020 Nov 19;5(22):e143471. doi: 10.1172/jci.insight.143471 (PMC7710313; doi:10.1172/jci.insight.143471)
Supplement: supplemental Table 4 [file jciinsight-5-143471-s177.xlsx]

## Sheet: D0 (Baseline)
	Subject.1	Subject.2	Subject.3	Subject.4	Subject.5	Subject.6	Subject.7	Subject.8	Subject.9
IGHV1	0.6	0.25	0.222222	0.458333	0.230769	0.2	0.208333	0	0.2
IGHV3	0.266667	0.583333	0.444444	0.479167	0.269231	0.5	0.0833333	0.782609	0.6
IGHV4	0.133333	0.166667	0.333333	0.0625	0.307692	0.266667	0.708333	0	0.16
IGHV5	0	0	0	0	0.192308	0	0	0.217391	0.04
IGHV6	0	0	0	0	0	0	0	0	0
IGHV7	0	0	0	0	0	0.0333333	0	0	0

## Sheet: Dose 4 
	Subject.1	Subject.2	Subject.3	Subject.4	Subject.5	Subject.6	Subject.7	Subject.8	Subject.9
IGHV1	0.266667	0	0	0.176471	0.444444	0.2	0.333333	0.21875	0.769231
IGHV3	0.333333	0.444444	0.333333	0.0588235	0.0277778	0.266667	0	0.78125	0.0769231
IGHV4	0.4	0.333333	0.555556	0.764706	0.527778	0.533333	0.666667	0	0.153846
IGHV5	0	0	0	0	0	0	0	0	0
IGHV6	0	0.222222	0.111111	0	0	0	0	0	0
IGHV7	0	0	0	0	0	0	0	0	0
