# Supplementary material for: Antimalarial antibody repertoire defined by plasma IG proteomics and single B cell IG sequencing
Source: JCI Insight. 2020 Nov 19;5(22):e143471. doi: 10.1172/jci.insight.143471 (PMC7710313; doi:10.1172/jci.insight.143471)
Supplement: supplemental Table 5 [file jciinsight-5-143471-s178.xlsx]

## Sheet: Dose 4 - Dose 0
	Subject.1	Subject.2	Subject.3	Subject.4	Subject.5	Subject.6	Subject.7	Subject.8	Subject.9
IGHV1	-0.333333	-0.25	-0.222222	-0.281863	0.213675	0	0.125	0.21875	0.569231
IGHV3	0.0666667	-0.138889	-0.111111	-0.420343	-0.241453	-0.233333	-0.0833333	-0.0013587	-0.523077
IGHV4	0.266667	0.166667	0.222222	0.702206	0.220085	0.266667	-0.0416667	0	-0.00615385
IGHV5	0	0	0	0	-0.192308	0	0	-0.217391	-0.04
IGHV6	0	0.222222	0.111111	0	0	0	0	0	0
IGHV7	0	0	0	0	0	-0.0333333	0	0	0
