# Supplementary material for: Antimalarial antibody repertoire defined by plasma IG proteomics and single B cell IG sequencing
Source: JCI Insight. 2020 Nov 19;5(22):e143471. doi: 10.1172/jci.insight.143471 (PMC7710313; doi:10.1172/jci.insight.143471)
Supplement: supplemental Table 6 [file jciinsight-5-143471-s179.xlsx]

## Sheet: Pfs25 single B cells, Subject 7
PeptideID	Peptide	ProtName	Product	Score	ScorePerAA	Weight	PepFrag	ProtFrag	ProtStart	ProtStop	ProtSeq	EditDistance	ScanID	Accession	MZ	RT	PepSpecCnt	PctMatch
Database96	RATGIPDRFSGSGSGTDFTLTISRL	62S_IGKL_D494_iRep_Seq1| Cnt=1 IGKV3-11:*:IGKJ2 CDR3.Len=27	62S_IGKL_D494_iRep_Seq1| Cnt=1 IGKV3-11:*:IGKJ2 CDR3.Len=27	142	5.68	1	RATGIPDRFSGSGSGTDFTLTISRL	RATGIPARFSGSGSGTDFTLTISSL	36	60	RATGIPARFSGSGSGTDFTLTISSL	2	F1:6601	97E_IGKL_D494_iRep_Seq19|	781.727	46.16	3	0.92
Database120	RAHQFADDDGDLLIEPWGRG	62S_IGH_D494_iRep_Seq1| Cnt=1 IGHV4-59:IGHD2-21:IGHJ5 CDR3.Len=57	62S_IGH_D494_iRep_Seq1| Cnt=1 IGHV4-59:IGHD2-21:IGHJ5 CDR3.Len=57	137	6.85	1	RAHQFADDDGDLLIEPWGRG	RAHQFADDDGDLLIEPWGRG	82	101	RAHQFADDDGDLLIEPWGRG	0	F1:7507	62S_IGH_D494_iRep_Seq1|	685.654	51.38	2	1
Database50	RASGVPDRFSGSGSGTDFTLKI	62S_IGKL_D494_iRep_Seq2| Cnt=1 IGKV4-1:*:IGKJ4 CDR3.Len=27	62S_IGKL_D494_iRep_Seq2| Cnt=1 IGKV4-1:*:IGKJ4 CDR3.Len=27	124	5.6364	0.3333	RASGVPDRFSGSGSGTDFTLKI	RESGVPDRFSGSGSGTDFTLTI	43	64	RESGVPDRFSGSGSGTDFTLTI	2	F1:4653	21X_IGKL_D494_iRep_Seq18|;21X_IGKL_D494_iRep_Seq2|	993.486	34.69	11	0.91
Database50	RASGVPDRFSGSGSGTDFTLKI	62S_IGKL_D494_iRep_Seq4| Cnt=1 IGKV4-1:*:IGKJ2 CDR3.Len=27	62S_IGKL_D494_iRep_Seq4| Cnt=1 IGKV4-1:*:IGKJ2 CDR3.Len=27	124	5.6364	0.3333	RASGVPDRFSGSGSGTDFTLKI	RESGVPDRFSGSGSGTDFTLTI	43	64	RESGVPDRFSGSGSGTDFTLTI	2	F1:4653	21X_IGKL_D494_iRep_Seq18|;21X_IGKL_D494_iRep_Seq2|	993.486	34.69	11	0.91
Database50	RASGVPDRFSGSGSGTDFTLKI	62S_IGKL_D494_iRep_Seq14| Cnt=1 IGKV4-1:*:IGKJ3 CDR3.Len=24	62S_IGKL_D494_iRep_Seq14| Cnt=1 IGKV4-1:*:IGKJ3 CDR3.Len=24	124	5.6364	0.3333	RASGVPDRFSGSGSGTDFTLKI	RESGVPDRFSGSGSGTDFTLTI	43	64	RESGVPDRFSGSGSGTDFTLTI	2	F1:4653	21X_IGKL_D494_iRep_Seq18|;21X_IGKL_D494_iRep_Seq2|	993.486	34.69	11	0.91
Database57	GVAILGHFDYWGQGTLVTVSSASTKG	62S_IGH_D494_iRep_Seq2| Cnt=1 IGHV1-46:IGHD6-19:IGHJ4 CDR3.Len=63	62S_IGH_D494_iRep_Seq2| Cnt=1 IGHV1-46:IGHD6-19:IGHJ4 CDR3.Len=63	122	4.6923	1	LGHFDYWGQGTLVTVSSASTKG	LGALDYWGQGTLVTVSSASTKG	91	116	KRQWLGALDYWGQGTLVTVSSASTKG	6	F2:7087	21X_IGH_D494_iRep_Seq20|	857.425	49.06	1	0.77
Database55	KVFGVAILGHFDYWGQGTLVTVSSASTKG	62S_IGH_D494_iRep_Seq2| Cnt=1 IGHV1-46:IGHD6-19:IGHJ4 CDR3.Len=63	62S_IGH_D494_iRep_Seq2| Cnt=1 IGHV1-46:IGHD6-19:IGHJ4 CDR3.Len=63	122	4.2069	1	LGHFDYWGQGTLVTVSSASTKG	LGALDYWGQGTLVTVSSASTKG	88	116	DDKKRQWLGALDYWGQGTLVTVSSASTKG	9	F3:5283	21X_IGH_D494_iRep_Seq20|	717.875	38.35	1	0.69
Database58	KASGYTFTSDYIHWVRQ	62S_IGH_D494_iRep_Seq2| Cnt=1 IGHV1-46:IGHD6-19:IGHJ4 CDR3.Len=63	62S_IGH_D494_iRep_Seq2| Cnt=1 IGHV1-46:IGHD6-19:IGHJ4 CDR3.Len=63	120	7.0588	1	KASGYTFTSDYIHWVRQ	KASGYTFTSDYIHWVRQ	6	22	KASGYTFTSDYIHWVRQ	0	F3:7097	62S_IGH_D494_iRep_Seq2|	601.619	49.11	10	1
Database59	KASGYTFTSDYIHWVRQ	62S_IGH_D494_iRep_Seq2| Cnt=1 IGHV1-46:IGHD6-19:IGHJ4 CDR3.Len=63	62S_IGH_D494_iRep_Seq2| Cnt=1 IGHV1-46:IGHD6-19:IGHJ4 CDR3.Len=63	120	7.0588	1	KASGYTFTSDYIHWVRQ	KASGYTFTSDYIHWVRQ	6	22	KASGYTFTSDYIHWVRQ	0	F1:7822	62S_IGH_D494_iRep_Seq2|	628.277	53.29	1	1
Database60	KASGYTFTSDYIHWVRQ	62S_IGH_D494_iRep_Seq2| Cnt=1 IGHV1-46:IGHD6-19:IGHJ4 CDR3.Len=63	62S_IGH_D494_iRep_Seq2| Cnt=1 IGHV1-46:IGHD6-19:IGHJ4 CDR3.Len=63	120	7.0588	1	KASGYTFTSDYIHWVRQ	KASGYTFTSDYIHWVRQ	6	22	KASGYTFTSDYIHWVRQ	0	F1:7802	62S_IGH_D494_iRep_Seq2|	628.275	53.15	1	1
Database61	KASGYTFTSDYIHWVRQ	62S_IGH_D494_iRep_Seq2| Cnt=1 IGHV1-46:IGHD6-19:IGHJ4 CDR3.Len=63	62S_IGH_D494_iRep_Seq2| Cnt=1 IGHV1-46:IGHD6-19:IGHJ4 CDR3.Len=63	120	7.0588	1	KASGYTFTSDYIHWVRQ	KASGYTFTSDYIHWVRQ	6	22	KASGYTFTSDYIHWVRQ	0	F1:7975	62S_IGH_D494_iRep_Seq2|	632.948	54.22	1	1
Database62	KASGYTFTSDYIHWVRQ	62S_IGH_D494_iRep_Seq2| Cnt=1 IGHV1-46:IGHD6-19:IGHJ4 CDR3.Len=63	62S_IGH_D494_iRep_Seq2| Cnt=1 IGHV1-46:IGHD6-19:IGHJ4 CDR3.Len=63	120	7.0588	1	KASGYTFTSDYIHWVRQ	KASGYTFTSDYIHWVRQ	6	22	KASGYTFTSDYIHWVRQ	0	F2:7738	62S_IGH_D494_iRep_Seq2|	628.278	52.87	1	1
Database63	KASGYTFTSDYIHWVRQ	62S_IGH_D494_iRep_Seq2| Cnt=1 IGHV1-46:IGHD6-19:IGHJ4 CDR3.Len=63	62S_IGH_D494_iRep_Seq2| Cnt=1 IGHV1-46:IGHD6-19:IGHJ4 CDR3.Len=63	120	7.0588	1	KASGYTFTSDYIHWVRQ	KASGYTFTSDYIHWVRQ	6	22	KASGYTFTSDYIHWVRQ	0	F3:7322	62S_IGH_D494_iRep_Seq2|	633.607	50.43	1	1
Database64	KASGYTFTSDYIHWVRQ	62S_IGH_D494_iRep_Seq2| Cnt=1 IGHV1-46:IGHD6-19:IGHJ4 CDR3.Len=63	62S_IGH_D494_iRep_Seq2| Cnt=1 IGHV1-46:IGHD6-19:IGHJ4 CDR3.Len=63	120	7.0588	1	KASGYTFTSDYIHWVRQ	KASGYTFTSDYIHWVRQ	6	22	KASGYTFTSDYIHWVRQ	0	F2:7940	62S_IGH_D494_iRep_Seq2|	948.917	54.15	1	1
Database65	KASGYTFTSDYIHWVRQ	62S_IGH_D494_iRep_Seq2| Cnt=1 IGHV1-46:IGHD6-19:IGHJ4 CDR3.Len=63	62S_IGH_D494_iRep_Seq2| Cnt=1 IGHV1-46:IGHD6-19:IGHJ4 CDR3.Len=63	120	7.0588	1	KASGYTFTSDYIHWVRQ	KASGYTFTSDYIHWVRQ	6	22	KASGYTFTSDYIHWVRQ	0	F3:7875	62S_IGH_D494_iRep_Seq2|	915.922	53.68	1	1
Database32	RFLGAYDHWGQGTLVTVSSASTKG	62S_IGH_D494_iRep_Seq2| Cnt=1 IGHV1-46:IGHD6-19:IGHJ4 CDR3.Len=63	62S_IGH_D494_iRep_Seq2| Cnt=1 IGHV1-46:IGHD6-19:IGHJ4 CDR3.Len=63	118	4.9167	1	LGAYDHWGQGTLVTVSSASTKG	LGALDYWGQGTLVTVSSASTKG	93	116	QWLGALDYWGQGTLVTVSSASTKG	4	F2:7480	21X_IGH_D494_iRep_Seq8|	776.044	51.36	1	0.83
Database33	RFLGAYDHWGQGTLVTVSSASTKG	62S_IGH_D494_iRep_Seq2| Cnt=1 IGHV1-46:IGHD6-19:IGHJ4 CDR3.Len=63	62S_IGH_D494_iRep_Seq2| Cnt=1 IGHV1-46:IGHD6-19:IGHJ4 CDR3.Len=63	118	4.9167	1	LGAYDHWGQGTLVTVSSASTKG	LGALDYWGQGTLVTVSSASTKG	93	116	QWLGALDYWGQGTLVTVSSASTKG	4	F3:9744	21X_IGH_D494_iRep_Seq8|	1184.08	65.11	2	0.83
Database35	RFLGAYDHWGQGTLVTVSSASTKG	62S_IGH_D494_iRep_Seq2| Cnt=1 IGHV1-46:IGHD6-19:IGHJ4 CDR3.Len=63	62S_IGH_D494_iRep_Seq2| Cnt=1 IGHV1-46:IGHD6-19:IGHJ4 CDR3.Len=63	118	4.9167	1	LGAYDHWGQGTLVTVSSASTKG	LGALDYWGQGTLVTVSSASTKG	93	116	QWLGALDYWGQGTLVTVSSASTKG	4	F3:6787	21X_IGH_D494_iRep_Seq8|	781.375	47.31	2	0.83
Database31	LRFLGAYDHWGQGTLVTVSSASTKG	62S_IGH_D494_iRep_Seq2| Cnt=1 IGHV1-46:IGHD6-19:IGHJ4 CDR3.Len=63	62S_IGH_D494_iRep_Seq2| Cnt=1 IGHV1-46:IGHD6-19:IGHJ4 CDR3.Len=63	118	4.72	1	LGAYDHWGQGTLVTVSSASTKG	LGALDYWGQGTLVTVSSASTKG	92	116	RQWLGALDYWGQGTLVTVSSASTKG	5	F1:6559	21X_IGH_D494_iRep_Seq8|	661.828	45.92	2	0.8
Database34	FLLRFLGAYDHWGQGTLVTVSSASTKG	62S_IGH_D494_iRep_Seq2| Cnt=1 IGHV1-46:IGHD6-19:IGHJ4 CDR3.Len=63	62S_IGH_D494_iRep_Seq2| Cnt=1 IGHV1-46:IGHD6-19:IGHJ4 CDR3.Len=63	118	4.3704	1	LGAYDHWGQGTLVTVSSASTKG	LGALDYWGQGTLVTVSSASTKG	90	116	KKRQWLGALDYWGQGTLVTVSSASTKG	7	F1:8708	21X_IGH_D494_iRep_Seq8|	913.459	58.62	2	0.74
Database54	DYWGQGTLVTVSSASTKG	62S_IGH_D494_iRep_Seq2| Cnt=1 IGHV1-46:IGHD6-19:IGHJ4 CDR3.Len=63	62S_IGH_D494_iRep_Seq2| Cnt=1 IGHV1-46:IGHD6-19:IGHJ4 CDR3.Len=63	115	6.3889	1	DYWGQGTLVTVSSASTKG	DYWGQGTLVTVSSASTKG	99	116	DYWGQGTLVTVSSASTKG	0	F3:5934	21X_IGH_D494_iRep_Seq20|;62S_IGH_D494_iRep_Seq2|	842.927	42.37	2	1
Database85	KLLIYWASTRGSGVPDRF	62S_IGKL_D494_iRep_Seq2| Cnt=1 IGKV4-1:*:IGKJ4 CDR3.Len=27	62S_IGKL_D494_iRep_Seq2| Cnt=1 IGKV4-1:*:IGKJ4 CDR3.Len=27	115	6.3889	0.3333	KLLIYWASTRGSGVPDRF	KLLIYWASTRESGVPDRF	34	51	KLLIYWASTRESGVPDRF	1	F3:4569	21X_IGKL_D494_iRep_Seq20|	597.658	34.01	1	0.94
Database85	KLLIYWASTRGSGVPDRF	62S_IGKL_D494_iRep_Seq14| Cnt=1 IGKV4-1:*:IGKJ3 CDR3.Len=24	62S_IGKL_D494_iRep_Seq14| Cnt=1 IGKV4-1:*:IGKJ3 CDR3.Len=24	115	6.3889	0.3333	KLLIYWASTRGSGVPDRF	KLLIYWASTRESGVPDRF	34	51	KLLIYWASTRESGVPDRF	1	F3:4569	21X_IGKL_D494_iRep_Seq20|	597.658	34.01	1	0.94
Database85	KLLIYWASTRGSGVPDRF	62S_IGKL_D494_iRep_Seq15| Cnt=1 IGKV4-1:*:IGKJ4 CDR3.Len=27	62S_IGKL_D494_iRep_Seq15| Cnt=1 IGKV4-1:*:IGKJ4 CDR3.Len=27	115	6.3889	0.3333	KLLIYWASTRGSGVPDRF	KLLIYWASTRESGVPDRF	34	51	KLLIYWASTRESGVPDRF	1	F3:4569	21X_IGKL_D494_iRep_Seq20|	597.658	34.01	1	0.94
Database86	NYLAWYQQKPGQPPKL	62S_IGKL_D494_iRep_Seq2| Cnt=1 IGKV4-1:*:IGKJ4 CDR3.Len=27	62S_IGKL_D494_iRep_Seq2| Cnt=1 IGKV4-1:*:IGKJ4 CDR3.Len=27	114	7.125	0.5	NYLAWYQQKPGQPPKL	NYLAWYQQKPGQPPKL	20	35	NYLAWYQQKPGQPPKL	0	F3:3667	21X_IGKL_D494_iRep_Seq20|;21X_IGKL_D494_iRep_Seq5|	569.295	28.52	2	1
Database86	NYLAWYQQKPGQPPKL	62S_IGKL_D494_iRep_Seq15| Cnt=1 IGKV4-1:*:IGKJ4 CDR3.Len=27	62S_IGKL_D494_iRep_Seq15| Cnt=1 IGKV4-1:*:IGKJ4 CDR3.Len=27	114	7.125	0.5	NYLAWYQQKPGQPPKL	NYLAWYQQKPGQPPKL	20	35	NYLAWYQQKPGQPPKL	0	F3:3667	21X_IGKL_D494_iRep_Seq20|;21X_IGKL_D494_iRep_Seq5|	569.295	28.52	2	1
Database105	KLLIYAASNLQSGVPSRF	62S_IGKL_D494_iRep_Seq18| Cnt=1 IGKV1D-39:*:IGKJ4 CDR3.Len=27	62S_IGKL_D494_iRep_Seq18| Cnt=1 IGKV1D-39:*:IGKJ4 CDR3.Len=27	113	6.2778	1	KLLIYAASNLQSGVPSRF	KLLIYAASNLQSGVPSRF	29	46	KLLIYAASNLQSGVPSRF	0	F1:7156	62S_IGKL_D494_iRep_Seq18|	569.633	49.35	4	1
Database107	KLLIYAASNLQSGVPSRF	62S_IGKL_D494_iRep_Seq18| Cnt=1 IGKV1D-39:*:IGKJ4 CDR3.Len=27	62S_IGKL_D494_iRep_Seq18| Cnt=1 IGKV1D-39:*:IGKJ4 CDR3.Len=27	113	6.2778	1	KLLIYAASNLQSGVPSRF	KLLIYAASNLQSGVPSRF	29	46	KLLIYAASNLQSGVPSRF	0	F1:8546	62S_IGKL_D494_iRep_Seq18|	852.959	57.64	4	1
Database106	RTPLTFGGGTKVEIKRT	62S_IGKL_D494_iRep_Seq18| Cnt=1 IGKV1D-39:*:IGKJ4 CDR3.Len=27	62S_IGKL_D494_iRep_Seq18| Cnt=1 IGKV1D-39:*:IGKJ4 CDR3.Len=27	111	6.5294	1	RTPLTFGGGTKVEIKRT	RTPLTFGGGTKVEIKRT	77	93	RTPLTFGGGTKVEIKRT	0	F1:2894	62S_IGKL_D494_iRep_Seq18|	535.312	23.71	2	1
Database70	YHWLDAWGQGTLVTVSSASTKG	62S_IGH_D494_iRep_Seq2| Cnt=1 IGHV1-46:IGHD6-19:IGHJ4 CDR3.Len=63	62S_IGH_D494_iRep_Seq2| Cnt=1 IGHV1-46:IGHD6-19:IGHJ4 CDR3.Len=63	111	5.0455	1	HWLDA---WGQGTLVTVSSASTKG	QWLGALDYWGQGTLVTVSSASTKG	92	113	RQWLGALDYWGQGTLVTVSSAS	9	F3:8247	97E_IGH_D494_iRep_Seq3|;97E_IGH_D494_iRep_Seq4|;97E_IGH_D494_iRep_Seq5|	1072.53	55.89	2	0.59
Database136	KVLIYAASSLQSGVPSRF	62S_IGKL_D494_iRep_Seq19| Cnt=1 IGKV1D-39:*:IGKJ2 CDR3.Len=30	62S_IGKL_D494_iRep_Seq19| Cnt=1 IGKV1D-39:*:IGKJ2 CDR3.Len=30	109	6.0556	1	KVLIYAASSLQSGVPSRF	KVLIYAATSLQSGVPSRF	28	45	KVLIYAATSLQSGVPSRF	1	F3:6667	64U_IGKL_D494_iRep_Seq18|	838.469	46.62	1	0.94
Database137	KVLIYAASSLQSGVPSRF	62S_IGKL_D494_iRep_Seq19| Cnt=1 IGKV1D-39:*:IGKJ2 CDR3.Len=30	62S_IGKL_D494_iRep_Seq19| Cnt=1 IGKV1D-39:*:IGKJ2 CDR3.Len=30	109	6.0556	1	KVLIYAASSLQSGVPSRF	KVLIYAATSLQSGVPSRF	28	45	KVLIYAATSLQSGVPSRF	1	F1:7307	64U_IGKL_D494_iRep_Seq18|	824.944	50.2	2	0.94
Database138	KVLIYAASSLQSGVPSRF	62S_IGKL_D494_iRep_Seq19| Cnt=1 IGKV1D-39:*:IGKJ2 CDR3.Len=30	62S_IGKL_D494_iRep_Seq19| Cnt=1 IGKV1D-39:*:IGKJ2 CDR3.Len=30	109	6.0556	1	KVLIYAASSLQSGVPSRF	KVLIYAATSLQSGVPSRF	28	45	KVLIYAATSLQSGVPSRF	1	F2:6327	64U_IGKL_D494_iRep_Seq18|	860.464	44.64	1	0.94
Database99	KTGQPPKLLIYWASTRE	62S_IGKL_D494_iRep_Seq2| Cnt=1 IGKV4-1:*:IGKJ4 CDR3.Len=27	62S_IGKL_D494_iRep_Seq2| Cnt=1 IGKV4-1:*:IGKJ4 CDR3.Len=27	109	6.4118	0.3333	KTGQPPKLLIYWASTRE	KPGQPPKLLIYWASTRE	28	44	KPGQPPKLLIYWASTRE	1	F3:7123	97E_IGKL_D494_iRep_Seq38|	572.983	49.26	4	0.94
Database99	KTGQPPKLLIYWASTRE	62S_IGKL_D494_iRep_Seq14| Cnt=1 IGKV4-1:*:IGKJ3 CDR3.Len=24	62S_IGKL_D494_iRep_Seq14| Cnt=1 IGKV4-1:*:IGKJ3 CDR3.Len=24	109	6.4118	0.3333	KTGQPPKLLIYWASTRE	KPGQPPKLLIYWASTRE	28	44	KPGQPPKLLIYWASTRE	1	F3:7123	97E_IGKL_D494_iRep_Seq38|	572.983	49.26	4	0.94
Database99	KTGQPPKLLIYWASTRE	62S_IGKL_D494_iRep_Seq15| Cnt=1 IGKV4-1:*:IGKJ4 CDR3.Len=27	62S_IGKL_D494_iRep_Seq15| Cnt=1 IGKV4-1:*:IGKJ4 CDR3.Len=27	109	6.4118	0.3333	KTGQPPKLLIYWASTRE	KPGQPPKLLIYWASTRE	28	44	KPGQPPKLLIYWASTRE	1	F3:7123	97E_IGKL_D494_iRep_Seq38|	572.983	49.26	4	0.94
Database56	KLTSVTAADTAVYYCARG	62S_IGH_D494_iRep_Seq3| Cnt=1 IGHV4-59:IGHD2-15:IGHJ5 CDR3.Len=57	62S_IGH_D494_iRep_Seq3| Cnt=1 IGHV4-59:IGHD2-15:IGHJ5 CDR3.Len=57	108	6	1	KLTSVTAADTAVYYCAR	KLTSVTAADTAVYYCAR	64	81	KLTSVTAADTAVYYCARV	1	F2:4957	21X_IGH_D494_iRep_Seq20|	881.421	36.65	9	0.94
Database129	KLLIYTASSLQSGVPSRF	62S_IGKL_D494_iRep_Seq5| Cnt=1 IGKV1D-39:*:IGKJ2 CDR3.Len=30	62S_IGKL_D494_iRep_Seq5| Cnt=1 IGKV1D-39:*:IGKJ2 CDR3.Len=30	108	6	1	KLLIYTASSLQSGVPSRF	KLLIYAASSLQSGVPSRF	29	46	KLLIYAASSLQSGVPSRF	1	F3:7290	64U_IGKL_D494_iRep_Seq13|	574.306	50.24	13	0.94
Database130	KLLIYTASSLQSGVPSRF	62S_IGKL_D494_iRep_Seq5| Cnt=1 IGKV1D-39:*:IGKJ2 CDR3.Len=30	62S_IGKL_D494_iRep_Seq5| Cnt=1 IGKV1D-39:*:IGKJ2 CDR3.Len=30	108	6	1	KLLIYTASSLQSGVPSRF	KLLIYAASSLQSGVPSRF	29	46	KLLIYAASSLQSGVPSRF	1	F3:5223	64U_IGKL_D494_iRep_Seq13|	572.306	37.98	2	0.94
Database103	RVFGGGTKLTVLGQPKAA	62S_IGKL_D494_iRep_Seq16| Cnt=1 IGLV2-11:*:IGLJ3 CDR3.Len=33	62S_IGKL_D494_iRep_Seq16| Cnt=1 IGLV2-11:*:IGLJ3 CDR3.Len=33	108	6	0.5	RVFGGGTKLTVLGQPKAA	RVFGGGTRLTVLGQPKAA	80	97	RVFGGGTRLTVLGQPKAA	1	F2:4294	21X_IGKL_D494_iRep_Seq30|;21X_IGKL_D494_iRep_Seq31|	525.305	32.66	2	0.94
Database103	RVFGGGTKLTVLGQPKAA	62S_IGKL_D494_iRep_Seq17| Cnt=1 IGLV2-11:*:IGLJ3 CDR3.Len=33	62S_IGKL_D494_iRep_Seq17| Cnt=1 IGLV2-11:*:IGLJ3 CDR3.Len=33	108	6	0.5	RVFGGGTKLTVLGQPKAA	RVFGGGTRLTVLGQPKAA	81	98	RVFGGGTRLTVLGQPKAA	1	F2:4294	21X_IGKL_D494_iRep_Seq30|;21X_IGKL_D494_iRep_Seq31|	525.305	32.66	2	0.94
Database53	VPDRFSGSGSGTDFTLKI	62S_IGKL_D494_iRep_Seq2| Cnt=1 IGKV4-1:*:IGKJ4 CDR3.Len=27	62S_IGKL_D494_iRep_Seq2| Cnt=1 IGKV4-1:*:IGKJ4 CDR3.Len=27	106	5.8889	0.3333	VPDRFSGSGSGTDFTLKI	VPDRFSGSGSGTDFTLTI	47	64	VPDRFSGSGSGTDFTLTI	1	F2:5252	21X_IGKL_D494_iRep_Seq18|;21X_IGKL_D494_iRep_Seq2|	684.657	38.4	1	0.94
Database53	VPDRFSGSGSGTDFTLKI	62S_IGKL_D494_iRep_Seq4| Cnt=1 IGKV4-1:*:IGKJ2 CDR3.Len=27	62S_IGKL_D494_iRep_Seq4| Cnt=1 IGKV4-1:*:IGKJ2 CDR3.Len=27	106	5.8889	0.3333	VPDRFSGSGSGTDFTLKI	VPDRFSGSGSGTDFTLTI	47	64	VPDRFSGSGSGTDFTLTI	1	F2:5252	21X_IGKL_D494_iRep_Seq18|;21X_IGKL_D494_iRep_Seq2|	684.657	38.4	1	0.94
Database53	VPDRFSGSGSGTDFTLKI	62S_IGKL_D494_iRep_Seq14| Cnt=1 IGKV4-1:*:IGKJ3 CDR3.Len=24	62S_IGKL_D494_iRep_Seq14| Cnt=1 IGKV4-1:*:IGKJ3 CDR3.Len=24	106	5.8889	0.3333	VPDRFSGSGSGTDFTLKI	VPDRFSGSGSGTDFTLTI	47	64	VPDRFSGSGSGTDFTLTI	1	F2:5252	21X_IGKL_D494_iRep_Seq18|;21X_IGKL_D494_iRep_Seq2|	684.657	38.4	1	0.94
Database95	RFSGSGSGTDFTLTISRL	62S_IGKL_D494_iRep_Seq1| Cnt=1 IGKV3-11:*:IGKJ2 CDR3.Len=27	62S_IGKL_D494_iRep_Seq1| Cnt=1 IGKV3-11:*:IGKJ2 CDR3.Len=27	104	5.7778	0.1667	RFSGSGSGTDFTLTISRL	RFSGSGSGTDFTLTISSL	43	60	RFSGSGSGTDFTLTISSL	1	F3:6138	97E_IGKL_D494_iRep_Seq19|	816.892	43.56	1	0.94
Database95	RFSGSGSGTDFTLTISRL	62S_IGKL_D494_iRep_Seq2| Cnt=1 IGKV4-1:*:IGKJ4 CDR3.Len=27	62S_IGKL_D494_iRep_Seq2| Cnt=1 IGKV4-1:*:IGKJ4 CDR3.Len=27	104	5.7778	0.1667	RFSGSGSGTDFTLTISRL	RFSGSGSGTDFTLTISSL	50	67	RFSGSGSGTDFTLTISSL	1	F3:6138	97E_IGKL_D494_iRep_Seq19|	816.892	43.56	1	0.94
Database95	RFSGSGSGTDFTLTISRL	62S_IGKL_D494_iRep_Seq3| Cnt=1 IGKV3-11:*:IGKJ2 CDR3.Len=27	62S_IGKL_D494_iRep_Seq3| Cnt=1 IGKV3-11:*:IGKJ2 CDR3.Len=27	104	5.7778	0.1667	RFSGSGSGTDFTLTISRL	RFSGSGSGTDFTLTISSL	44	61	RFSGSGSGTDFTLTISSL	1	F3:6138	97E_IGKL_D494_iRep_Seq19|	816.892	43.56	1	0.94
Database95	RFSGSGSGTDFTLTISRL	62S_IGKL_D494_iRep_Seq4| Cnt=1 IGKV4-1:*:IGKJ2 CDR3.Len=27	62S_IGKL_D494_iRep_Seq4| Cnt=1 IGKV4-1:*:IGKJ2 CDR3.Len=27	104	5.7778	0.1667	RFSGSGSGTDFTLTISRL	RFSGSGSGTDFTLTISSL	50	67	RFSGSGSGTDFTLTISSL	1	F3:6138	97E_IGKL_D494_iRep_Seq19|	816.892	43.56	1	0.94
Database95	RFSGSGSGTDFTLTISRL	62S_IGKL_D494_iRep_Seq5| Cnt=1 IGKV1D-39:*:IGKJ2 CDR3.Len=30	62S_IGKL_D494_iRep_Seq5| Cnt=1 IGKV1D-39:*:IGKJ2 CDR3.Len=30	104	5.7778	0.1667	RFSGSGSGTDFTLTISRL	RFSGSGSGTDFTLTISSL	45	62	RFSGSGSGTDFTLTISSL	1	F3:6138	97E_IGKL_D494_iRep_Seq19|	816.892	43.56	1	0.94
Database95	RFSGSGSGTDFTLTISRL	62S_IGKL_D494_iRep_Seq19| Cnt=1 IGKV1D-39:*:IGKJ2 CDR3.Len=30	62S_IGKL_D494_iRep_Seq19| Cnt=1 IGKV1D-39:*:IGKJ2 CDR3.Len=30	104	5.7778	0.1667	RFSGSGSGTDFTLTISRL	RFSGSGSGTDFTLTISSL	44	61	RFSGSGSGTDFTLTISSL	1	F3:6138	97E_IGKL_D494_iRep_Seq19|	816.892	43.56	1	0.94
Denovo809	FSGVSDRFSGSGSGTDFTLK	62S_IGKL_D494_iRep_Seq2| Cnt=1 IGKV4-1:*:IGKJ4 CDR3.Len=27	62S_IGKL_D494_iRep_Seq2| Cnt=1 IGKV4-1:*:IGKJ4 CDR3.Len=27	104	5.2	0.3333	SGVSDRFSGSGSGTDFTL	SGVPDRFSGSGSGTDFTL	44	63	ESGVPDRFSGSGSGTDFTLT	3	F1:5363	21X_IGKL_D494_iRep_Seq2|:21X_IGKL_D494_iRep_Seq20|:21X_IGKL_D494_iRep_Seq18|:97E_IGKL_D494_iRep_Seq19|:97E_IGKL_D494_iRep_Seq38|:62S_IGKL_D494_iRep_Seq18|:21X_IGKL_D494_iRep_Seq3|:21X_IGKL_D494_iRep_Seq22|:21X_IGKL_D494_iRep_Seq5|:64U_IGKL_D494_iRep_Seq13|:62S_IGKL_D494_iRep_Seq4|:21X_IGKL_D494_iRep_Seq36|:21X_IGKL_D494_iRep_Seq44|:21X_IGKL_D494_iRep_Seq56|:64U_IGKL_D494_iRep_Seq18|:21X_IGKL_D494…	684.663	39	1	0.85
Denovo809	FSGVSDRFSGSGSGTDFTLK	62S_IGKL_D494_iRep_Seq4| Cnt=1 IGKV4-1:*:IGKJ2 CDR3.Len=27	62S_IGKL_D494_iRep_Seq4| Cnt=1 IGKV4-1:*:IGKJ2 CDR3.Len=27	104	5.2	0.3333	SGVSDRFSGSGSGTDFTL	SGVPDRFSGSGSGTDFTL	44	63	ESGVPDRFSGSGSGTDFTLT	3	F1:5363	21X_IGKL_D494_iRep_Seq2|:21X_IGKL_D494_iRep_Seq20|:21X_IGKL_D494_iRep_Seq18|:97E_IGKL_D494_iRep_Seq19|:97E_IGKL_D494_iRep_Seq38|:62S_IGKL_D494_iRep_Seq18|:21X_IGKL_D494_iRep_Seq3|:21X_IGKL_D494_iRep_Seq22|:21X_IGKL_D494_iRep_Seq5|:64U_IGKL_D494_iRep_Seq13|:62S_IGKL_D494_iRep_Seq4|:21X_IGKL_D494_iRep_Seq36|:21X_IGKL_D494_iRep_Seq44|:21X_IGKL_D494_iRep_Seq56|:64U_IGKL_D494_iRep_Seq18|:21X_IGKL_D494…	684.663	39	1	0.85
Denovo809	FSGVSDRFSGSGSGTDFTLK	62S_IGKL_D494_iRep_Seq14| Cnt=1 IGKV4-1:*:IGKJ3 CDR3.Len=24	62S_IGKL_D494_iRep_Seq14| Cnt=1 IGKV4-1:*:IGKJ3 CDR3.Len=24	104	5.2	0.3333	SGVSDRFSGSGSGTDFTL	SGVPDRFSGSGSGTDFTL	44	63	ESGVPDRFSGSGSGTDFTLT	3	F1:5363	21X_IGKL_D494_iRep_Seq2|:21X_IGKL_D494_iRep_Seq20|:21X_IGKL_D494_iRep_Seq18|:97E_IGKL_D494_iRep_Seq19|:97E_IGKL_D494_iRep_Seq38|:62S_IGKL_D494_iRep_Seq18|:21X_IGKL_D494_iRep_Seq3|:21X_IGKL_D494_iRep_Seq22|:21X_IGKL_D494_iRep_Seq5|:64U_IGKL_D494_iRep_Seq13|:62S_IGKL_D494_iRep_Seq4|:21X_IGKL_D494_iRep_Seq36|:21X_IGKL_D494_iRep_Seq44|:21X_IGKL_D494_iRep_Seq56|:64U_IGKL_D494_iRep_Seq18|:21X_IGKL_D494…	684.663	39	1	0.85
Database101	RVFGGGTKLTVLGQPKA	62S_IGKL_D494_iRep_Seq16| Cnt=1 IGLV2-11:*:IGLJ3 CDR3.Len=33	62S_IGKL_D494_iRep_Seq16| Cnt=1 IGLV2-11:*:IGLJ3 CDR3.Len=33	103	6.0588	0.5	RVFGGGTKLTVLGQPKA	RVFGGGTRLTVLGQPKA	80	96	RVFGGGTRLTVLGQPKA	1	F2:4092	21X_IGKL_D494_iRep_Seq30|;21X_IGKL_D494_iRep_Seq31|	501.294	31.39	16	0.94
Database101	RVFGGGTKLTVLGQPKA	62S_IGKL_D494_iRep_Seq17| Cnt=1 IGLV2-11:*:IGLJ3 CDR3.Len=33	62S_IGKL_D494_iRep_Seq17| Cnt=1 IGLV2-11:*:IGLJ3 CDR3.Len=33	103	6.0588	0.5	RVFGGGTKLTVLGQPKA	RVFGGGTRLTVLGQPKA	81	97	RVFGGGTRLTVLGQPKA	1	F2:4092	21X_IGKL_D494_iRep_Seq30|;21X_IGKL_D494_iRep_Seq31|	501.294	31.39	16	0.94
Database23	WFDPWGQGTLVTVSSASTKG	62S_IGH_D494_iRep_Seq1| Cnt=1 IGHV4-59:IGHD2-21:IGHJ5 CDR3.Len=57	62S_IGH_D494_iRep_Seq1| Cnt=1 IGHV4-59:IGHD2-21:IGHJ5 CDR3.Len=57	103	5.15	1	FDPWGQGTLVTVSSASTKG	IEPWGRGTLVTVSSASTKG	94	113	LIEPWGRGTLVTVSSASTKG	4	F3:7390	97E_IGH_D494_iRep_Seq16|;97E_IGH_D494_iRep_Seq17|	940.967	50.85	7	0.8
Database28	NWFDPWGQGTLVTVSSASTKG	62S_IGH_D494_iRep_Seq1| Cnt=1 IGHV4-59:IGHD2-21:IGHJ5 CDR3.Len=57	62S_IGH_D494_iRep_Seq1| Cnt=1 IGHV4-59:IGHD2-21:IGHJ5 CDR3.Len=57	103	4.9048	1	FDPWGQGTLVTVSSASTKG	IEPWGRGTLVTVSSASTKG	93	113	LLIEPWGRGTLVTVSSASTKG	5	F3:9179	97E_IGH_D494_iRep_Seq16|;97E_IGH_D494_iRep_Seq17|	1034.01	61.52	4	0.76
Database29	NWFDPWGQGTLVTVSSASTKG	62S_IGH_D494_iRep_Seq1| Cnt=1 IGHV4-59:IGHD2-21:IGHJ5 CDR3.Len=57	62S_IGH_D494_iRep_Seq1| Cnt=1 IGHV4-59:IGHD2-21:IGHJ5 CDR3.Len=57	103	4.9048	1	FDPWGQGTLVTVSSASTKG	IEPWGRGTLVTVSSASTKG	93	113	LLIEPWGRGTLVTVSSASTKG	5	F3:9634	97E_IGH_D494_iRep_Seq16|;97E_IGH_D494_iRep_Seq17|	705.342	64.39	1	0.76
Database41	WGQSVDHWGQGTLVTVSSASTKS	62S_IGH_D494_iRep_Seq2| Cnt=1 IGHV1-46:IGHD6-19:IGHJ4 CDR3.Len=63	62S_IGH_D494_iRep_Seq2| Cnt=1 IGHV1-46:IGHD6-19:IGHJ4 CDR3.Len=63	103	4.4783	1	W-GQSVDHWGQGTLVTVSSASTK	WLG-ALDYWGQGTLVTVSSASTK	94	116	WLGALDYWGQGTLVTVSSASTKG	6	F1:9252	21X_IGH_D494_iRep_Seq32|	619.772	61.99	1	0.74
Database44	LNWGQSVDHWGQGTLVTVSSASTKS	62S_IGH_D494_iRep_Seq2| Cnt=1 IGHV1-46:IGHD6-19:IGHJ4 CDR3.Len=63	62S_IGH_D494_iRep_Seq2| Cnt=1 IGHV1-46:IGHD6-19:IGHJ4 CDR3.Len=63	103	4.12	1	W-GQSVDHWGQGTLVTVSSASTK	WLG-ALDYWGQGTLVTVSSASTK	92	116	RQWLGALDYWGQGTLVTVSSASTKG	8	F1:7484	21X_IGH_D494_iRep_Seq32|	830.061	51.23	1	0.68
Database74	YYFDSWGQGTLVTVSSASTKG	62S_IGH_D494_iRep_Seq2| Cnt=1 IGHV1-46:IGHD6-19:IGHJ4 CDR3.Len=63	62S_IGH_D494_iRep_Seq2| Cnt=1 IGHV1-46:IGHD6-19:IGHJ4 CDR3.Len=63	101	4.8095	1	DSWGQGTLVTVSSASTKG	DYWGQGTLVTVSSASTKG	96	116	GALDYWGQGTLVTVSSASTKG	4	F1:9358	21X_IGH_D494_iRep_Seq21|	754.355	62.66	1	0.81
Database98	SFFDSWGQGTLVTVSSASTKG	62S_IGH_D494_iRep_Seq2| Cnt=1 IGHV1-46:IGHD6-19:IGHJ4 CDR3.Len=63	62S_IGH_D494_iRep_Seq2| Cnt=1 IGHV1-46:IGHD6-19:IGHJ4 CDR3.Len=63	101	4.8095	1	DSWGQGTLVTVSSASTKG	DYWGQGTLVTVSSASTKG	96	116	GALDYWGQGTLVTVSSASTKG	4	F1:9902	97E_IGH_D494_iRep_Seq11|	749.019	66.13	1	0.81
Database71	TYYYFDSWGQGTLVTVSSASTKG	62S_IGH_D494_iRep_Seq2| Cnt=1 IGHV1-46:IGHD6-19:IGHJ4 CDR3.Len=63	62S_IGH_D494_iRep_Seq2| Cnt=1 IGHV1-46:IGHD6-19:IGHJ4 CDR3.Len=63	101	4.3913	1	DSWGQGTLVTVSSASTKG	DYWGQGTLVTVSSASTKG	94	116	WLGALDYWGQGTLVTVSSASTKG	6	F3:5580	21X_IGH_D494_iRep_Seq21|	800.044	40.18	2	0.74
Database73	NTYYYFDSWGQGTLVTVSSASTKG	62S_IGH_D494_iRep_Seq2| Cnt=1 IGHV1-46:IGHD6-19:IGHJ4 CDR3.Len=63	62S_IGH_D494_iRep_Seq2| Cnt=1 IGHV1-46:IGHD6-19:IGHJ4 CDR3.Len=63	101	4.2083	1	DSWGQGTLVTVSSASTKG	DYWGQGTLVTVSSASTKG	93	116	QWLGALDYWGQGTLVTVSSASTKG	7	F1:9221	21X_IGH_D494_iRep_Seq21|	815.384	61.8	1	0.71
Database24	PWGQGTLVTVSSASTKG	62S_IGH_D494_iRep_Seq1| Cnt=1 IGHV4-59:IGHD2-21:IGHJ5 CDR3.Len=57	62S_IGH_D494_iRep_Seq1| Cnt=1 IGHV4-59:IGHD2-21:IGHJ5 CDR3.Len=57	100	5.8824	0.5	PWGQGTLVTVSSASTKG	PWGRGTLVTVSSASTKG	97	113	PWGRGTLVTVSSASTKG	1	F2:4315	21X_IGH_D494_iRep_Seq1|;21X_IGH_D494_iRep_Seq20|;21X_IGH_D494_iRep_Seq21|;21X_IGH_D494_iRep_Seq32|;21X_IGH_D494_iRep_Seq8|;62S_IGH_D494_iRep_Seq2|;97E_IGH_D494_iRep_Seq11|;97E_IGH_D494_iRep_Seq16|;97E_IGH_D494_iRep_Seq17|;97E_IGH_D494_iRep_Seq3|;97E_IGH_D494_iRep_Seq4|;97E_IGH_D494_iRep_Seq5|;97E_IGH_D494_iRep_Seq6|	761.396	32.78	1	0.94
Database24	PWGQGTLVTVSSASTKG	62S_IGH_D494_iRep_Seq2| Cnt=1 IGHV1-46:IGHD6-19:IGHJ4 CDR3.Len=63	62S_IGH_D494_iRep_Seq2| Cnt=1 IGHV1-46:IGHD6-19:IGHJ4 CDR3.Len=63	100	5.8824	0.5	WGQGTLVTVSSASTKG	WGQGTLVTVSSASTKG	100	116	YWGQGTLVTVSSASTKG	1	F2:4315	21X_IGH_D494_iRep_Seq1|;21X_IGH_D494_iRep_Seq20|;21X_IGH_D494_iRep_Seq21|;21X_IGH_D494_iRep_Seq32|;21X_IGH_D494_iRep_Seq8|;62S_IGH_D494_iRep_Seq2|;97E_IGH_D494_iRep_Seq11|;97E_IGH_D494_iRep_Seq16|;97E_IGH_D494_iRep_Seq17|;97E_IGH_D494_iRep_Seq3|;97E_IGH_D494_iRep_Seq4|;97E_IGH_D494_iRep_Seq5|;97E_IGH_D494_iRep_Seq6|	761.396	32.78	1	0.94
Database119	KLLIYKASNLENGVPSRF	62S_IGKL_D494_iRep_Seq6| Cnt=1 IGKV1-5:*:IGKJ1 CDR3.Len=24	62S_IGKL_D494_iRep_Seq6| Cnt=1 IGKV1-5:*:IGKJ1 CDR3.Len=24	100	5.5556	1	KLLIYKASNLENGVPSRF	KLLIYKASTLEPGVPSRF	28	45	KLLIYKASTLEPGVPSRF	2	F3:5692	21X_IGKL_D494_iRep_Seq22|	606.992	40.9	4	0.89
Database134	NYLAWYQKKPGQPPKV	62S_IGKL_D494_iRep_Seq2| Cnt=1 IGKV4-1:*:IGKJ4 CDR3.Len=27	62S_IGKL_D494_iRep_Seq2| Cnt=1 IGKV4-1:*:IGKJ4 CDR3.Len=27	100	6.25	0.5	NYLAWYQKKPGQPPK	NYLAWYQQKPGQPPK	20	35	NYLAWYQQKPGQPPKL	2	F1:3920	21X_IGKL_D494_iRep_Seq44|	569.301	30.16	4	0.88
Database134	NYLAWYQKKPGQPPKV	62S_IGKL_D494_iRep_Seq15| Cnt=1 IGKV4-1:*:IGKJ4 CDR3.Len=27	62S_IGKL_D494_iRep_Seq15| Cnt=1 IGKV4-1:*:IGKJ4 CDR3.Len=27	100	6.25	0.5	NYLAWYQKKPGQPPK	NYLAWYQQKPGQPPK	20	35	NYLAWYQQKPGQPPKL	2	F1:3920	21X_IGKL_D494_iRep_Seq44|	569.301	30.16	4	0.88
Database30	RLSSVTAADTAVYYCARR	62S_IGH_D494_iRep_Seq3| Cnt=1 IGHV4-59:IGHD2-15:IGHJ5 CDR3.Len=57	62S_IGH_D494_iRep_Seq3| Cnt=1 IGHV4-59:IGHD2-15:IGHJ5 CDR3.Len=57	100	5.5556	1	RLSSVTAADTAVYYCAR	KLTSVTAADTAVYYCAR	64	81	KLTSVTAADTAVYYCARV	3	F2:4811	21X_IGH_D494_iRep_Seq8|	874.415	35.77	12	0.83
Denovo695	SVSSYLAWYQQKPNAAPR	62S_IGKL_D494_iRep_Seq3| Cnt=1 IGKV3-11:*:IGKJ2 CDR3.Len=27	62S_IGKL_D494_iRep_Seq3| Cnt=1 IGKV3-11:*:IGKJ2 CDR3.Len=27	99	5.5	1	SVSSYLAWYQQKPNAAPR	TVGSYLAWYQQKPGQAPR	11	28	TVGSYLAWYQQKPGQAPR	4	F1:6123	21X_IGKL_D494_iRep_Seq20|:97E_IGKL_D494_iRep_Seq19|:62S_IGKL_D494_iRep_Seq18|:21X_IGKL_D494_iRep_Seq3|:21X_IGKL_D494_iRep_Seq22|:21X_IGKL_D494_iRep_Seq5|:64U_IGKL_D494_iRep_Seq13|:21X_IGKL_D494_iRep_Seq36|:21X_IGKL_D494_iRep_Seq44|:21X_IGKL_D494_iRep_Seq56|:64U_IGKL_D494_iRep_Seq18|:21X_IGKL_D494_iRep_Seq55|:21X_IGKL_D494_iRep_Seq57|:64U_IGKL_D494_iRep_Seq1|	784.733	43.43	1	0.78
Database122	RFSGSGSGTDFTLTIRS	62S_IGKL_D494_iRep_Seq1| Cnt=1 IGKV3-11:*:IGKJ2 CDR3.Len=27	62S_IGKL_D494_iRep_Seq1| Cnt=1 IGKV3-11:*:IGKJ2 CDR3.Len=27	98	5.7647	0.1667	RFSGSGSGTDFTLTIRS	RFSGSGSGTDFTLTISS	43	59	RFSGSGSGTDFTLTISS	1	F1:6085	21X_IGKL_D494_iRep_Seq5|	773.385	43.2	1	0.94
Database122	RFSGSGSGTDFTLTIRS	62S_IGKL_D494_iRep_Seq2| Cnt=1 IGKV4-1:*:IGKJ4 CDR3.Len=27	62S_IGKL_D494_iRep_Seq2| Cnt=1 IGKV4-1:*:IGKJ4 CDR3.Len=27	98	5.7647	0.1667	RFSGSGSGTDFTLTIRS	RFSGSGSGTDFTLTISS	50	66	RFSGSGSGTDFTLTISS	1	F1:6085	21X_IGKL_D494_iRep_Seq5|	773.385	43.2	1	0.94
Database122	RFSGSGSGTDFTLTIRS	62S_IGKL_D494_iRep_Seq3| Cnt=1 IGKV3-11:*:IGKJ2 CDR3.Len=27	62S_IGKL_D494_iRep_Seq3| Cnt=1 IGKV3-11:*:IGKJ2 CDR3.Len=27	98	5.7647	0.1667	RFSGSGSGTDFTLTIRS	RFSGSGSGTDFTLTISS	44	60	RFSGSGSGTDFTLTISS	1	F1:6085	21X_IGKL_D494_iRep_Seq5|	773.385	43.2	1	0.94
Database122	RFSGSGSGTDFTLTIRS	62S_IGKL_D494_iRep_Seq4| Cnt=1 IGKV4-1:*:IGKJ2 CDR3.Len=27	62S_IGKL_D494_iRep_Seq4| Cnt=1 IGKV4-1:*:IGKJ2 CDR3.Len=27	98	5.7647	0.1667	RFSGSGSGTDFTLTIRS	RFSGSGSGTDFTLTISS	50	66	RFSGSGSGTDFTLTISS	1	F1:6085	21X_IGKL_D494_iRep_Seq5|	773.385	43.2	1	0.94
Database122	RFSGSGSGTDFTLTIRS	62S_IGKL_D494_iRep_Seq5| Cnt=1 IGKV1D-39:*:IGKJ2 CDR3.Len=30	62S_IGKL_D494_iRep_Seq5| Cnt=1 IGKV1D-39:*:IGKJ2 CDR3.Len=30	98	5.7647	0.1667	RFSGSGSGTDFTLTIRS	RFSGSGSGTDFTLTISS	45	61	RFSGSGSGTDFTLTISS	1	F1:6085	21X_IGKL_D494_iRep_Seq5|	773.385	43.2	1	0.94
Database122	RFSGSGSGTDFTLTIRS	62S_IGKL_D494_iRep_Seq19| Cnt=1 IGKV1D-39:*:IGKJ2 CDR3.Len=30	62S_IGKL_D494_iRep_Seq19| Cnt=1 IGKV1D-39:*:IGKJ2 CDR3.Len=30	98	5.7647	0.1667	RFSGSGSGTDFTLTIRS	RFSGSGSGTDFTLTISS	44	60	RFSGSGSGTDFTLTISS	1	F1:6085	21X_IGKL_D494_iRep_Seq5|	773.385	43.2	1	0.94
Denovo577	ASQSVGSYLAWYQQKKEHK	62S_IGKL_D494_iRep_Seq3| Cnt=1 IGKV3-11:*:IGKJ2 CDR3.Len=27	62S_IGKL_D494_iRep_Seq3| Cnt=1 IGKV3-11:*:IGKJ2 CDR3.Len=27	98	5.1579	1	ASQSVGSYLAWYQQK	ASQTVGSYLAWYQQK	8	26	ASQTVGSYLAWYQQKPGQA	5	F3:5946	21X_IGKL_D494_iRep_Seq20|:97E_IGKL_D494_iRep_Seq19|:21X_IGKL_D494_iRep_Seq3|:21X_IGKL_D494_iRep_Seq22|:21X_IGKL_D494_iRep_Seq5|:64U_IGKL_D494_iRep_Seq13|:21X_IGKL_D494_iRep_Seq36|:21X_IGKL_D494_iRep_Seq44|:64U_IGKL_D494_iRep_Seq1|	774.722	42.44	1	0.74
Denovo725	ASQSVGSYLAWYQQKKHEK	62S_IGKL_D494_iRep_Seq3| Cnt=1 IGKV3-11:*:IGKJ2 CDR3.Len=27	62S_IGKL_D494_iRep_Seq3| Cnt=1 IGKV3-11:*:IGKJ2 CDR3.Len=27	98	5.1579	1	ASQSVGSYLAWYQQK	ASQTVGSYLAWYQQK	8	26	ASQTVGSYLAWYQQKPGQA	5	F2:5661	21X_IGKL_D494_iRep_Seq20|:97E_IGKL_D494_iRep_Seq19|:21X_IGKL_D494_iRep_Seq3|:21X_IGKL_D494_iRep_Seq22|:21X_IGKL_D494_iRep_Seq5|:64U_IGKL_D494_iRep_Seq13|:21X_IGKL_D494_iRep_Seq36|:21X_IGKL_D494_iRep_Seq44|:64U_IGKL_D494_iRep_Seq1|	774.722	40.83	1	0.74
Denovo387	ASQSLGSYLAWYQQKRQGHK	62S_IGKL_D494_iRep_Seq1| Cnt=1 IGKV3-11:*:IGKJ2 CDR3.Len=27	62S_IGKL_D494_iRep_Seq1| Cnt=1 IGKV3-11:*:IGKJ2 CDR3.Len=27	97	4.85	1	ASQSLGSYLAWYQQK	ASQSLGNYLAWYQQK	7	26	ASQSLGNYLAWYQQKPGQAP	6	F1:6509	21X_IGKL_D494_iRep_Seq20|:97E_IGKL_D494_iRep_Seq19|:21X_IGKL_D494_iRep_Seq3|:21X_IGKL_D494_iRep_Seq22|:21X_IGKL_D494_iRep_Seq5|:64U_IGKL_D494_iRep_Seq13|:21X_IGKL_D494_iRep_Seq36|:21X_IGKL_D494_iRep_Seq44|:64U_IGKL_D494_iRep_Seq1|	779.401	45.64	1	0.7
Denovo493	ASQSLGSYLAWYQQKRQHGK	62S_IGKL_D494_iRep_Seq1| Cnt=1 IGKV3-11:*:IGKJ2 CDR3.Len=27	62S_IGKL_D494_iRep_Seq1| Cnt=1 IGKV3-11:*:IGKJ2 CDR3.Len=27	97	4.85	1	ASQSLGSYLAWYQQK	ASQSLGNYLAWYQQK	7	26	ASQSLGNYLAWYQQKPGQAP	6	F1:6520	21X_IGKL_D494_iRep_Seq20|:97E_IGKL_D494_iRep_Seq19|:21X_IGKL_D494_iRep_Seq3|:21X_IGKL_D494_iRep_Seq22|:21X_IGKL_D494_iRep_Seq5|:64U_IGKL_D494_iRep_Seq13|:21X_IGKL_D494_iRep_Seq36|:21X_IGKL_D494_iRep_Seq44|:64U_IGKL_D494_iRep_Seq1|	779.401	45.71	1	0.7
Denovo128	LLLYAASSLQSGVPSR	62S_IGKL_D494_iRep_Seq5| Cnt=1 IGKV1D-39:*:IGKJ2 CDR3.Len=30	62S_IGKL_D494_iRep_Seq5| Cnt=1 IGKV1D-39:*:IGKJ2 CDR3.Len=30	96	6	1	LLLYAASSLQSGVPSR	LLIYAASSLQSGVPSR	30	45	LLIYAASSLQSGVPSR	1	F1:6384	62S_IGKL_D494_iRep_Seq18|:64U_IGKL_D494_iRep_Seq13|:21X_IGKL_D494_iRep_Seq56|:64U_IGKL_D494_iRep_Seq18|:21X_IGKL_D494_iRep_Seq55|:21X_IGKL_D494_iRep_Seq57|	554.648	44.93	1	0.94
Denovo473	LLLYAASSLQSGVPSR	62S_IGKL_D494_iRep_Seq5| Cnt=1 IGKV1D-39:*:IGKJ2 CDR3.Len=30	62S_IGKL_D494_iRep_Seq5| Cnt=1 IGKV1D-39:*:IGKJ2 CDR3.Len=30	96	6	1	LLLYAASSLQSGVPSR	LLIYAASSLQSGVPSR	30	45	LLIYAASSLQSGVPSR	1	F3:6489	62S_IGKL_D494_iRep_Seq18|:64U_IGKL_D494_iRep_Seq13|:21X_IGKL_D494_iRep_Seq56|:64U_IGKL_D494_iRep_Seq18|:21X_IGKL_D494_iRep_Seq55|:21X_IGKL_D494_iRep_Seq57|	554.643	45.59	1	0.94
Denovo210	YLDWYQQKPGQAPR	62S_IGKL_D494_iRep_Seq1| Cnt=1 IGKV3-11:*:IGKJ2 CDR3.Len=27	62S_IGKL_D494_iRep_Seq1| Cnt=1 IGKV3-11:*:IGKJ2 CDR3.Len=27	96	6.8571	0.5	YLDWYQQKPGQAPR	YLAWYQQKPGQAPR	14	27	YLAWYQQKPGQAPR	1	F1:4137	21X_IGKL_D494_iRep_Seq20|:97E_IGKL_D494_iRep_Seq19|:21X_IGKL_D494_iRep_Seq30|:21X_IGKL_D494_iRep_Seq31|:62S_IGKL_D494_iRep_Seq18|:21X_IGKL_D494_iRep_Seq3|:21X_IGKL_D494_iRep_Seq22|:21X_IGKL_D494_iRep_Seq5|:64U_IGKL_D494_iRep_Seq13|:21X_IGKL_D494_iRep_Seq36|:21X_IGKL_D494_iRep_Seq44|:21X_IGKL_D494_iRep_Seq56|:64U_IGKL_D494_iRep_Seq18|:21X_IGKL_D494_iRep_Seq55|:21X_IGKL_D494_iRep_Seq57|:64U_IGKL_D4…	875.443	31.47	1	0.93
Denovo210	YLDWYQQKPGQAPR	62S_IGKL_D494_iRep_Seq3| Cnt=1 IGKV3-11:*:IGKJ2 CDR3.Len=27	62S_IGKL_D494_iRep_Seq3| Cnt=1 IGKV3-11:*:IGKJ2 CDR3.Len=27	96	6.8571	0.5	YLDWYQQKPGQAPR	YLAWYQQKPGQAPR	15	28	YLAWYQQKPGQAPR	1	F1:4137	21X_IGKL_D494_iRep_Seq20|:97E_IGKL_D494_iRep_Seq19|:21X_IGKL_D494_iRep_Seq30|:21X_IGKL_D494_iRep_Seq31|:62S_IGKL_D494_iRep_Seq18|:21X_IGKL_D494_iRep_Seq3|:21X_IGKL_D494_iRep_Seq22|:21X_IGKL_D494_iRep_Seq5|:64U_IGKL_D494_iRep_Seq13|:21X_IGKL_D494_iRep_Seq36|:21X_IGKL_D494_iRep_Seq44|:21X_IGKL_D494_iRep_Seq56|:64U_IGKL_D494_iRep_Seq18|:21X_IGKL_D494_iRep_Seq55|:21X_IGKL_D494_iRep_Seq57|:64U_IGKL_D4…	875.443	31.47	1	0.93
Denovo710	QTVGSYLAWYQQKVGFFR	62S_IGKL_D494_iRep_Seq3| Cnt=1 IGKV3-11:*:IGKJ2 CDR3.Len=27	62S_IGKL_D494_iRep_Seq3| Cnt=1 IGKV3-11:*:IGKJ2 CDR3.Len=27	95	5.2778	1	QTVGSYLAWYQQKVG	QTVGSYLAWYQQKPG	10	27	QTVGSYLAWYQQKPGQAP	4	F1:5825	21X_IGKL_D494_iRep_Seq20|:97E_IGKL_D494_iRep_Seq19|:21X_IGKL_D494_iRep_Seq3|:21X_IGKL_D494_iRep_Seq22|:21X_IGKL_D494_iRep_Seq5|:64U_IGKL_D494_iRep_Seq13|:21X_IGKL_D494_iRep_Seq36|:21X_IGKL_D494_iRep_Seq44|:64U_IGKL_D494_iRep_Seq1|	779.401	41.71	1	0.78
Denovo1659	TVSSASTKGPSVFPLAQTK	62S_IGH_D494_iRep_Seq1| Cnt=1 IGHV4-59:IGHD2-21:IGHJ5 CDR3.Len=57	62S_IGH_D494_iRep_Seq1| Cnt=1 IGHV4-59:IGHD2-21:IGHJ5 CDR3.Len=57	94	4.9474	0.3333	TVSSASTKGPSVFPLA	TVSSASTKGPSVFPLA	105	123	TVSSASTKGPSVFPLA	3	F1:5887	97E_IGH_D494_iRep_Seq17|:21X_IGH_D494_iRep_Seq8|:97E_IGH_D494_iRep_Seq16|:21X_IGH_D494_iRep_Seq32|:21X_IGKL_D494_iRep_Seq2|:21X_IGH_D494_iRep_Seq20|:62S_IGH_D494_iRep_Seq2|:97E_IGH_D494_iRep_Seq4|:97E_IGH_D494_iRep_Seq5|:97E_IGH_D494_iRep_Seq3|:21X_IGH_D494_iRep_Seq21|:21X_IGH_D494_iRep_Seq1|:97E_IGH_D494_iRep_Seq11|:21X_IGKL_D494_iRep_Seq3|:97E_IGH_D494_iRep_Seq6|:97E_IGH_D494_iRep_Seq15|:62S_IG…	773.429	42.06	1	0.84
Denovo1659	TVSSASTKGPSVFPLAQTK	62S_IGH_D494_iRep_Seq2| Cnt=1 IGHV1-46:IGHD6-19:IGHJ4 CDR3.Len=63	62S_IGH_D494_iRep_Seq2| Cnt=1 IGHV1-46:IGHD6-19:IGHJ4 CDR3.Len=63	94	4.9474	0.3333	TVSSASTKGPSVFPLA	TVSSASTKGPSVFPLA	108	126	TVSSASTKGPSVFPLA	3	F1:5887	97E_IGH_D494_iRep_Seq17|:21X_IGH_D494_iRep_Seq8|:97E_IGH_D494_iRep_Seq16|:21X_IGH_D494_iRep_Seq32|:21X_IGKL_D494_iRep_Seq2|:21X_IGH_D494_iRep_Seq20|:62S_IGH_D494_iRep_Seq2|:97E_IGH_D494_iRep_Seq4|:97E_IGH_D494_iRep_Seq5|:97E_IGH_D494_iRep_Seq3|:21X_IGH_D494_iRep_Seq21|:21X_IGH_D494_iRep_Seq1|:97E_IGH_D494_iRep_Seq11|:21X_IGKL_D494_iRep_Seq3|:97E_IGH_D494_iRep_Seq6|:97E_IGH_D494_iRep_Seq15|:62S_IG…	773.429	42.06	1	0.84
Denovo1659	TVSSASTKGPSVFPLAQTK	62S_IGH_D494_iRep_Seq3| Cnt=1 IGHV4-59:IGHD2-15:IGHJ5 CDR3.Len=57	62S_IGH_D494_iRep_Seq3| Cnt=1 IGHV4-59:IGHD2-15:IGHJ5 CDR3.Len=57	94	4.9474	0.3333	TVSSASTKGPSVFPLA	TVSSASTKGPSVFPLA	105	123	TVSSASTKGPSVFPLA	3	F1:5887	97E_IGH_D494_iRep_Seq17|:21X_IGH_D494_iRep_Seq8|:97E_IGH_D494_iRep_Seq16|:21X_IGH_D494_iRep_Seq32|:21X_IGKL_D494_iRep_Seq2|:21X_IGH_D494_iRep_Seq20|:62S_IGH_D494_iRep_Seq2|:97E_IGH_D494_iRep_Seq4|:97E_IGH_D494_iRep_Seq5|:97E_IGH_D494_iRep_Seq3|:21X_IGH_D494_iRep_Seq21|:21X_IGH_D494_iRep_Seq1|:97E_IGH_D494_iRep_Seq11|:21X_IGKL_D494_iRep_Seq3|:97E_IGH_D494_iRep_Seq6|:97E_IGH_D494_iRep_Seq15|:62S_IG…	773.429	42.06	1	0.84
Denovo1336	LAWYQQKPGQAPR	62S_IGKL_D494_iRep_Seq1| Cnt=1 IGKV3-11:*:IGKJ2 CDR3.Len=27	62S_IGKL_D494_iRep_Seq1| Cnt=1 IGKV3-11:*:IGKJ2 CDR3.Len=27	93	7.1538	0.5	LAWYQQKPGQAPR	LAWYQQKPGQAPR	15	27	LAWYQQKPGQAPR	0	F1:4619	21X_IGKL_D494_iRep_Seq20|:97E_IGKL_D494_iRep_Seq19|:21X_IGKL_D494_iRep_Seq30|:21X_IGKL_D494_iRep_Seq31|:62S_IGKL_D494_iRep_Seq18|:21X_IGKL_D494_iRep_Seq3|:21X_IGKL_D494_iRep_Seq22|:21X_IGKL_D494_iRep_Seq5|:64U_IGKL_D494_iRep_Seq13|:21X_IGKL_D494_iRep_Seq36|:21X_IGKL_D494_iRep_Seq44|:21X_IGKL_D494_iRep_Seq56|:64U_IGKL_D494_iRep_Seq18|:21X_IGKL_D494_iRep_Seq55|:21X_IGKL_D494_iRep_Seq57|:64U_IGKL_D4…	953.985	34.48	1	1
Denovo1336	LAWYQQKPGQAPR	62S_IGKL_D494_iRep_Seq3| Cnt=1 IGKV3-11:*:IGKJ2 CDR3.Len=27	62S_IGKL_D494_iRep_Seq3| Cnt=1 IGKV3-11:*:IGKJ2 CDR3.Len=27	93	7.1538	0.5	LAWYQQKPGQAPR	LAWYQQKPGQAPR	16	28	LAWYQQKPGQAPR	0	F1:4619	21X_IGKL_D494_iRep_Seq20|:97E_IGKL_D494_iRep_Seq19|:21X_IGKL_D494_iRep_Seq30|:21X_IGKL_D494_iRep_Seq31|:62S_IGKL_D494_iRep_Seq18|:21X_IGKL_D494_iRep_Seq3|:21X_IGKL_D494_iRep_Seq22|:21X_IGKL_D494_iRep_Seq5|:64U_IGKL_D494_iRep_Seq13|:21X_IGKL_D494_iRep_Seq36|:21X_IGKL_D494_iRep_Seq44|:21X_IGKL_D494_iRep_Seq56|:64U_IGKL_D494_iRep_Seq18|:21X_IGKL_D494_iRep_Seq55|:21X_IGKL_D494_iRep_Seq57|:64U_IGKL_D4…	953.985	34.48	1	1
Denovo650	SLAWYQQKPGQAPR	62S_IGKL_D494_iRep_Seq1| Cnt=1 IGKV3-11:*:IGKJ2 CDR3.Len=27	62S_IGKL_D494_iRep_Seq1| Cnt=1 IGKV3-11:*:IGKJ2 CDR3.Len=27	93	6.6429	0.5	LAWYQQKPGQAPR	LAWYQQKPGQAPR	14	27	YLAWYQQKPGQAPR	1	F1:4486	21X_IGKL_D494_iRep_Seq20|:97E_IGKL_D494_iRep_Seq19|:21X_IGKL_D494_iRep_Seq30|:21X_IGKL_D494_iRep_Seq31|:62S_IGKL_D494_iRep_Seq18|:21X_IGKL_D494_iRep_Seq3|:21X_IGKL_D494_iRep_Seq22|:21X_IGKL_D494_iRep_Seq5|:64U_IGKL_D494_iRep_Seq13|:21X_IGKL_D494_iRep_Seq36|:21X_IGKL_D494_iRep_Seq44|:21X_IGKL_D494_iRep_Seq56|:64U_IGKL_D494_iRep_Seq18|:21X_IGKL_D494_iRep_Seq55|:21X_IGKL_D494_iRep_Seq57|:64U_IGKL_D4…	940.481	33.64	1	0.93
Denovo650	SLAWYQQKPGQAPR	62S_IGKL_D494_iRep_Seq3| Cnt=1 IGKV3-11:*:IGKJ2 CDR3.Len=27	62S_IGKL_D494_iRep_Seq3| Cnt=1 IGKV3-11:*:IGKJ2 CDR3.Len=27	93	6.6429	0.5	LAWYQQKPGQAPR	LAWYQQKPGQAPR	15	28	YLAWYQQKPGQAPR	1	F1:4486	21X_IGKL_D494_iRep_Seq20|:97E_IGKL_D494_iRep_Seq19|:21X_IGKL_D494_iRep_Seq30|:21X_IGKL_D494_iRep_Seq31|:62S_IGKL_D494_iRep_Seq18|:21X_IGKL_D494_iRep_Seq3|:21X_IGKL_D494_iRep_Seq22|:21X_IGKL_D494_iRep_Seq5|:64U_IGKL_D494_iRep_Seq13|:21X_IGKL_D494_iRep_Seq36|:21X_IGKL_D494_iRep_Seq44|:21X_IGKL_D494_iRep_Seq56|:64U_IGKL_D494_iRep_Seq18|:21X_IGKL_D494_iRep_Seq55|:21X_IGKL_D494_iRep_Seq57|:64U_IGKL_D4…	940.481	33.64	1	0.93
Database93	LNTVTAADTAVYYCARR	62S_IGH_D494_iRep_Seq3| Cnt=1 IGHV4-59:IGHD2-15:IGHJ5 CDR3.Len=57	62S_IGH_D494_iRep_Seq3| Cnt=1 IGHV4-59:IGHD2-15:IGHJ5 CDR3.Len=57	93	5.4706	1	LNTVTAADTAVYYCAR	LTSVTAADTAVYYCAR	65	81	LTSVTAADTAVYYCARV	3	F3:578	21X_IGH_D494_iRep_Seq1|	559.592	7.33	4	0.82
Denovo562	LSNVTAANTAVYYCAR	62S_IGH_D494_iRep_Seq3| Cnt=1 IGHV4-59:IGHD2-15:IGHJ5 CDR3.Len=57	62S_IGH_D494_iRep_Seq3| Cnt=1 IGHV4-59:IGHD2-15:IGHJ5 CDR3.Len=57	92	5.75	1	LSNVTAANTAVYYCAR	LTSVTAADTAVYYCAR	65	80	LTSVTAADTAVYYCAR	3	F2:4816	97E_IGH_D494_iRep_Seq17|:21X_IGH_D494_iRep_Seq8|:97E_IGH_D494_iRep_Seq16|:21X_IGH_D494_iRep_Seq32|:21X_IGH_D494_iRep_Seq20|:62S_IGH_D494_iRep_Seq2|:97E_IGH_D494_iRep_Seq4|:97E_IGH_D494_iRep_Seq5|:97E_IGH_D494_iRep_Seq3|:21X_IGH_D494_iRep_Seq21|:21X_IGH_D494_iRep_Seq1|:97E_IGH_D494_iRep_Seq6|:97E_IGH_D494_iRep_Seq15|:62S_IGH_D494_iRep_Seq1|:64U_IGH_D494_iRep_Seq2|:21X_IGH_D494_iRep_Seq17|:21X_IGH_…	887.92	35.8	1	0.81
Denovo467	ASQSLSNYLNWYQQKVGFFR	62S_IGKL_D494_iRep_Seq1| Cnt=1 IGKV3-11:*:IGKJ2 CDR3.Len=27	62S_IGKL_D494_iRep_Seq1| Cnt=1 IGKV3-11:*:IGKJ2 CDR3.Len=27	92	4.6	1	ASQSLSNYLNWYQQKVG	ASQSLGNYLAWYQQKPG	7	26	ASQSLGNYLAWYQQKPGQAP	6	F1:6731	62S_IGKL_D494_iRep_Seq18|:64U_IGKL_D494_iRep_Seq18|	813.071	46.91	1	0.7
Database100	VTFGGGTKVEIKRT	62S_IGKL_D494_iRep_Seq2| Cnt=1 IGKV4-1:*:IGKJ4 CDR3.Len=27	62S_IGKL_D494_iRep_Seq2| Cnt=1 IGKV4-1:*:IGKJ4 CDR3.Len=27	90	6.4286	1	VTFGGGTKVEIKRT	VTFGGGTKVEIKRT	85	98	VTFGGGTKVEIKRT	0	F3:503	21X_IGKL_D494_iRep_Seq3|;62S_IGKL_D494_iRep_Seq18|;64U_IGKL_D494_iRep_Seq13|;97E_IGKL_D494_iRep_Seq38|	455.259	6.9	1	1
Database25	NSVTAADTAVYYCARG	62S_IGH_D494_iRep_Seq3| Cnt=1 IGHV4-59:IGHD2-15:IGHJ5 CDR3.Len=57	62S_IGH_D494_iRep_Seq3| Cnt=1 IGHV4-59:IGHD2-15:IGHJ5 CDR3.Len=57	90	5.625	1	NSVTAADTAVYYCAR	TSVTAADTAVYYCAR	66	81	TSVTAADTAVYYCARV	2	F2:3443	21X_IGH_D494_iRep_Seq20|;21X_IGH_D494_iRep_Seq8|;97E_IGH_D494_iRep_Seq15|;97E_IGH_D494_iRep_Seq17|	774.358	27.35	3	0.88
Denovo542	LLSVTAANTAVYYCAR	62S_IGH_D494_iRep_Seq3| Cnt=1 IGHV4-59:IGHD2-15:IGHJ5 CDR3.Len=57	62S_IGH_D494_iRep_Seq3| Cnt=1 IGHV4-59:IGHD2-15:IGHJ5 CDR3.Len=57	90	5.625	1	LLSVTAANTAVYYCAR	LTSVTAADTAVYYCAR	65	80	LTSVTAADTAVYYCAR	2	F3:6471	97E_IGH_D494_iRep_Seq17|:21X_IGH_D494_iRep_Seq8|:97E_IGH_D494_iRep_Seq16|:21X_IGH_D494_iRep_Seq32|:21X_IGH_D494_iRep_Seq20|:62S_IGH_D494_iRep_Seq2|:97E_IGH_D494_iRep_Seq4|:97E_IGH_D494_iRep_Seq5|:97E_IGH_D494_iRep_Seq3|:21X_IGH_D494_iRep_Seq21|:21X_IGH_D494_iRep_Seq1|:97E_IGH_D494_iRep_Seq6|:97E_IGH_D494_iRep_Seq15|:62S_IGH_D494_iRep_Seq1|:64U_IGH_D494_iRep_Seq2|:21X_IGH_D494_iRep_Seq17|:21X_IGH_…	887.442	45.48	1	0.88
Denovo1426	VAASNYWGQGTLVTVSSA	62S_IGH_D494_iRep_Seq2| Cnt=1 IGHV1-46:IGHD6-19:IGHJ4 CDR3.Len=63	62S_IGH_D494_iRep_Seq2| Cnt=1 IGHV1-46:IGHD6-19:IGHJ4 CDR3.Len=63	90	5	1	NYWGQGTLVTVSSA	DYWGQGTLVTVSSA	95	112	LGALDYWGQGTLVTVSSA	4	F2:6848	97E_IGH_D494_iRep_Seq17|:21X_IGH_D494_iRep_Seq8|:97E_IGH_D494_iRep_Seq16|:21X_IGH_D494_iRep_Seq32|:21X_IGH_D494_iRep_Seq20|:62S_IGH_D494_iRep_Seq2|:97E_IGH_D494_iRep_Seq4|:97E_IGH_D494_iRep_Seq5|:97E_IGH_D494_iRep_Seq3|:21X_IGH_D494_iRep_Seq21|:21X_IGH_D494_iRep_Seq1|:97E_IGH_D494_iRep_Seq11|:97E_IGH_D494_iRep_Seq6|:97E_IGH_D494_iRep_Seq15|:62S_IGH_D494_iRep_Seq1|:64U_IGH_D494_iRep_Seq2|:21X_IGH_…	1185.58	47.69	1	0.78
Denovo575	ASQSLSNYLDWYQQKAPFYK	62S_IGKL_D494_iRep_Seq1| Cnt=1 IGKV3-11:*:IGKJ2 CDR3.Len=27	62S_IGKL_D494_iRep_Seq1| Cnt=1 IGKV3-11:*:IGKJ2 CDR3.Len=27	90	4.5	1	ASQSLSNYLDWYQQK	ASQSLGNYLAWYQQK	7	26	ASQSLGNYLAWYQQKPGQAP	7	F2:6607	21X_IGKL_D494_iRep_Seq2|	813.067	46.26	1	0.65
Database68	KASGYTFSTSGISWVRQAP	62S_IGH_D494_iRep_Seq2| Cnt=1 IGHV1-46:IGHD6-19:IGHJ4 CDR3.Len=63	62S_IGH_D494_iRep_Seq2| Cnt=1 IGHV1-46:IGHD6-19:IGHJ4 CDR3.Len=63	89	4.6842	1	KASGYTFSTSGISWVRQAP	KASGYTFTSDYIHWVRQAP	6	24	KASGYTFTSDYIHWVRQAP	4	F3:7617	97E_IGH_D494_iRep_Seq3|;97E_IGH_D494_iRep_Seq4|;97E_IGH_D494_iRep_Seq5|	617.62	52.15	1	0.79
Database115	RLLIYDASKRATGISAR	62S_IGKL_D494_iRep_Seq3| Cnt=1 IGKV3-11:*:IGKJ2 CDR3.Len=27	62S_IGKL_D494_iRep_Seq3| Cnt=1 IGKV3-11:*:IGKJ2 CDR3.Len=27	89	5.2353	1	RLLIYDASKRATGISAR	RLLIYDTSNRATGVPAR	28	44	RLLIYDTSNRATGVPAR	4	F1:5176	21X_IGKL_D494_iRep_Seq3|	572.312	37.86	1	0.76
Database117	RLLIYDASKRATGISAR	62S_IGKL_D494_iRep_Seq3| Cnt=1 IGKV3-11:*:IGKJ2 CDR3.Len=27	62S_IGKL_D494_iRep_Seq3| Cnt=1 IGKV3-11:*:IGKJ2 CDR3.Len=27	89	5.2353	1	RLLIYDASKRATGISAR	RLLIYDTSNRATGVPAR	28	44	RLLIYDTSNRATGVPAR	4	F1:5158	21X_IGKL_D494_iRep_Seq3|	572.311	37.74	1	0.76
Denovo124	VFGGGTKVTVLGQPK	62S_IGKL_D494_iRep_Seq11| Cnt=2 IGLV3-1:*:IGLJ3 CDR3.Len=27	62S_IGKL_D494_iRep_Seq11| Cnt=2 IGLV3-1:*:IGLJ3 CDR3.Len=27	88	5.8667	1	VFGGGTKVTVLGQPK	VFGGGTKLTVLGQPK	76	90	VFGGGTKLTVLGQPK	1	F3:2966	97E_IGKL_D494_iRep_Seq38|:21X_IGKL_D494_iRep_Seq30|:21X_IGKL_D494_iRep_Seq31|:62S_IGKL_D494_iRep_Seq18|:21X_IGKL_D494_iRep_Seq3|:64U_IGKL_D494_iRep_Seq13|	744.429	24.01	1	0.93
Database48	RFSGSGSGTDFTLKI	62S_IGKL_D494_iRep_Seq1| Cnt=1 IGKV3-11:*:IGKJ2 CDR3.Len=27	62S_IGKL_D494_iRep_Seq1| Cnt=1 IGKV3-11:*:IGKJ2 CDR3.Len=27	87	5.8	0.1111	RFSGSGSGTDFTLKI	RFSGSGSGTDFTLTI	43	57	RFSGSGSGTDFTLTI	1	F3:3863	21X_IGKL_D494_iRep_Seq18|;21X_IGKL_D494_iRep_Seq2|	652.309	29.73	6	0.93
Database48	RFSGSGSGTDFTLKI	62S_IGKL_D494_iRep_Seq2| Cnt=1 IGKV4-1:*:IGKJ4 CDR3.Len=27	62S_IGKL_D494_iRep_Seq2| Cnt=1 IGKV4-1:*:IGKJ4 CDR3.Len=27	87	5.8	0.1111	RFSGSGSGTDFTLKI	RFSGSGSGTDFTLTI	50	64	RFSGSGSGTDFTLTI	1	F3:3863	21X_IGKL_D494_iRep_Seq18|;21X_IGKL_D494_iRep_Seq2|	652.309	29.73	6	0.93
Database48	RFSGSGSGTDFTLKI	62S_IGKL_D494_iRep_Seq3| Cnt=1 IGKV3-11:*:IGKJ2 CDR3.Len=27	62S_IGKL_D494_iRep_Seq3| Cnt=1 IGKV3-11:*:IGKJ2 CDR3.Len=27	87	5.8	0.1111	RFSGSGSGTDFTLKI	RFSGSGSGTDFTLTI	44	58	RFSGSGSGTDFTLTI	1	F3:3863	21X_IGKL_D494_iRep_Seq18|;21X_IGKL_D494_iRep_Seq2|	652.309	29.73	6	0.93
Database48	RFSGSGSGTDFTLKI	62S_IGKL_D494_iRep_Seq4| Cnt=1 IGKV4-1:*:IGKJ2 CDR3.Len=27	62S_IGKL_D494_iRep_Seq4| Cnt=1 IGKV4-1:*:IGKJ2 CDR3.Len=27	87	5.8	0.1111	RFSGSGSGTDFTLKI	RFSGSGSGTDFTLTI	50	64	RFSGSGSGTDFTLTI	1	F3:3863	21X_IGKL_D494_iRep_Seq18|;21X_IGKL_D494_iRep_Seq2|	652.309	29.73	6	0.93
Database48	RFSGSGSGTDFTLKI	62S_IGKL_D494_iRep_Seq5| Cnt=1 IGKV1D-39:*:IGKJ2 CDR3.Len=30	62S_IGKL_D494_iRep_Seq5| Cnt=1 IGKV1D-39:*:IGKJ2 CDR3.Len=30	87	5.8	0.1111	RFSGSGSGTDFTLKI	RFSGSGSGTDFTLTI	45	59	RFSGSGSGTDFTLTI	1	F3:3863	21X_IGKL_D494_iRep_Seq18|;21X_IGKL_D494_iRep_Seq2|	652.309	29.73	6	0.93
Database48	RFSGSGSGTDFTLKI	62S_IGKL_D494_iRep_Seq12| Cnt=1 IGKV1D-39:*:IGKJ3 CDR3.Len=27	62S_IGKL_D494_iRep_Seq12| Cnt=1 IGKV1D-39:*:IGKJ3 CDR3.Len=27	87	5.8	0.1111	RFSGSGSGTDFTLKI	RFSGSGSGTDFTLTI	44	58	RFSGSGSGTDFTLTI	1	F3:3863	21X_IGKL_D494_iRep_Seq18|;21X_IGKL_D494_iRep_Seq2|	652.309	29.73	6	0.93
Database48	RFSGSGSGTDFTLKI	62S_IGKL_D494_iRep_Seq13| Cnt=1 IGKV1D-39:*:IGKJ1 CDR3.Len=27	62S_IGKL_D494_iRep_Seq13| Cnt=1 IGKV1D-39:*:IGKJ1 CDR3.Len=27	87	5.8	0.1111	RFSGSGSGTDFTLKI	RFSGSGSGTDFTLTI	44	58	RFSGSGSGTDFTLTI	1	F3:3863	21X_IGKL_D494_iRep_Seq18|;21X_IGKL_D494_iRep_Seq2|	652.309	29.73	6	0.93
Database48	RFSGSGSGTDFTLKI	62S_IGKL_D494_iRep_Seq14| Cnt=1 IGKV4-1:*:IGKJ3 CDR3.Len=24	62S_IGKL_D494_iRep_Seq14| Cnt=1 IGKV4-1:*:IGKJ3 CDR3.Len=24	87	5.8	0.1111	RFSGSGSGTDFTLKI	RFSGSGSGTDFTLTI	50	64	RFSGSGSGTDFTLTI	1	F3:3863	21X_IGKL_D494_iRep_Seq18|;21X_IGKL_D494_iRep_Seq2|	652.309	29.73	6	0.93
Database48	RFSGSGSGTDFTLKI	62S_IGKL_D494_iRep_Seq19| Cnt=1 IGKV1D-39:*:IGKJ2 CDR3.Len=30	62S_IGKL_D494_iRep_Seq19| Cnt=1 IGKV1D-39:*:IGKJ2 CDR3.Len=30	87	5.8	0.1111	RFSGSGSGTDFTLKI	RFSGSGSGTDFTLTI	44	58	RFSGSGSGTDFTLTI	1	F3:3863	21X_IGKL_D494_iRep_Seq18|;21X_IGKL_D494_iRep_Seq2|	652.309	29.73	6	0.93
Denovo901	QSQSVSSYLAWYQQKLWHK	62S_IGKL_D494_iRep_Seq3| Cnt=1 IGKV3-11:*:IGKJ2 CDR3.Len=27	62S_IGKL_D494_iRep_Seq3| Cnt=1 IGKV3-11:*:IGKJ2 CDR3.Len=27	87	4.5789	1	SQSVSSYLAWYQQK	SQTVGSYLAWYQQK	8	26	ASQTVGSYLAWYQQKPGQA	7	F1:6027	21X_IGKL_D494_iRep_Seq20|:97E_IGKL_D494_iRep_Seq19|:21X_IGKL_D494_iRep_Seq3|:21X_IGKL_D494_iRep_Seq22|:21X_IGKL_D494_iRep_Seq5|:64U_IGKL_D494_iRep_Seq13|:21X_IGKL_D494_iRep_Seq36|:21X_IGKL_D494_iRep_Seq44|:64U_IGKL_D494_iRep_Seq1|	803.741	42.87	1	0.63
Denovo116	ASGYTFTDYYLHWVR	62S_IGH_D494_iRep_Seq2| Cnt=1 IGHV1-46:IGHD6-19:IGHJ4 CDR3.Len=63	62S_IGH_D494_iRep_Seq2| Cnt=1 IGHV1-46:IGHD6-19:IGHJ4 CDR3.Len=63	86	5.7333	1	ASGYTFTDYYLHWVR	ASGYTFTSDYIHWVR	7	21	ASGYTFTSDYIHWVR	3	F2:7902	62S_IGH_D494_iRep_Seq2|:97E_IGH_D494_iRep_Seq4|:97E_IGH_D494_iRep_Seq5|:97E_IGH_D494_iRep_Seq3|:97E_IGH_D494_iRep_Seq11|	939.938	53.91	1	0.8
Denovo402	ASGYTFTDYYLHWVR	62S_IGH_D494_iRep_Seq2| Cnt=1 IGHV1-46:IGHD6-19:IGHJ4 CDR3.Len=63	62S_IGH_D494_iRep_Seq2| Cnt=1 IGHV1-46:IGHD6-19:IGHJ4 CDR3.Len=63	86	5.7333	1	ASGYTFTDYYLHWVR	ASGYTFTSDYIHWVR	7	21	ASGYTFTSDYIHWVR	3	F3:8199	62S_IGH_D494_iRep_Seq2|:97E_IGH_D494_iRep_Seq4|:97E_IGH_D494_iRep_Seq5|:97E_IGH_D494_iRep_Seq3|:97E_IGH_D494_iRep_Seq11|	939.94	55.62	1	0.8
Denovo1248	ASQSVSNYLNWYQQKKHEK	62S_IGKL_D494_iRep_Seq19| Cnt=1 IGKV1D-39:*:IGKJ2 CDR3.Len=30	62S_IGKL_D494_iRep_Seq19| Cnt=1 IGKV1D-39:*:IGKJ2 CDR3.Len=30	86	4.5263	1	ASQSVSNYLNWYQQK	ASQTIATYLNWYQQK	8	26	ASQTIATYLNWYQQKPGKA	8	F3:6141	62S_IGKL_D494_iRep_Seq18|:21X_IGKL_D494_iRep_Seq56|:64U_IGKL_D494_iRep_Seq18|:21X_IGKL_D494_iRep_Seq55|	808.391	43.58	1	0.58
Database49	WTFGQGTKVEIKRT	62S_IGKL_D494_iRep_Seq7| Cnt=1 IGKV1-5:*:IGKJ1 CDR3.Len=24	62S_IGKL_D494_iRep_Seq7| Cnt=1 IGKV1-5:*:IGKJ1 CDR3.Len=24	85	6.0714	0.5	TFGQGTKVEIKRT	TFGQGTKVEIKRT	79	92	STFGQGTKVEIKRT	1	F3:471	21X_IGKL_D494_iRep_Seq2|;21X_IGKL_D494_iRep_Seq20|;21X_IGKL_D494_iRep_Seq22|	455.261	6.73	16	0.93
Database49	WTFGQGTKVEIKRT	62S_IGKL_D494_iRep_Seq9| Cnt=1 IGKV1D-39:*:IGKJ1 CDR3.Len=27	62S_IGKL_D494_iRep_Seq9| Cnt=1 IGKV1D-39:*:IGKJ1 CDR3.Len=27	85	6.0714	0.5	TFGQGTKVEIKRT	TFGQGTKVEIKRT	80	93	PTFGQGTKVEIKRT	1	F3:471	21X_IGKL_D494_iRep_Seq2|;21X_IGKL_D494_iRep_Seq20|;21X_IGKL_D494_iRep_Seq22|	455.261	6.73	16	0.93
Denovo716	MKEFSGSGSGTDFTLTLR	62S_IGKL_D494_iRep_Seq1| Cnt=1 IGKV3-11:*:IGKJ2 CDR3.Len=27	62S_IGKL_D494_iRep_Seq1| Cnt=1 IGKV3-11:*:IGKJ2 CDR3.Len=27	84	4.6667	0.1111	FSGSGSGTDFTLTL	FSGSGSGTDFTLTI	41	58	PARFSGSGSGTDFTLTIS	5	F1:6066	21X_IGKL_D494_iRep_Seq2|:21X_IGKL_D494_iRep_Seq20|:21X_IGKL_D494_iRep_Seq18|:97E_IGKL_D494_iRep_Seq19|:97E_IGKL_D494_iRep_Seq38|:62S_IGKL_D494_iRep_Seq18|:21X_IGKL_D494_iRep_Seq3|:21X_IGKL_D494_iRep_Seq22|:21X_IGKL_D494_iRep_Seq5|:64U_IGKL_D494_iRep_Seq13|:62S_IGKL_D494_iRep_Seq4|:21X_IGKL_D494_iRep_Seq36|:21X_IGKL_D494_iRep_Seq44|:21X_IGKL_D494_iRep_Seq56|:64U_IGKL_D494_iRep_Seq18|:21X_IGKL_D494…	773.054	43.09	1	0.72
Denovo716	MKEFSGSGSGTDFTLTLR	62S_IGKL_D494_iRep_Seq2| Cnt=1 IGKV4-1:*:IGKJ4 CDR3.Len=27	62S_IGKL_D494_iRep_Seq2| Cnt=1 IGKV4-1:*:IGKJ4 CDR3.Len=27	84	4.6667	0.1111	FSGSGSGTDFTLTL	FSGSGSGTDFTLTI	48	65	PDRFSGSGSGTDFTLTIS	5	F1:6066	21X_IGKL_D494_iRep_Seq2|:21X_IGKL_D494_iRep_Seq20|:21X_IGKL_D494_iRep_Seq18|:97E_IGKL_D494_iRep_Seq19|:97E_IGKL_D494_iRep_Seq38|:62S_IGKL_D494_iRep_Seq18|:21X_IGKL_D494_iRep_Seq3|:21X_IGKL_D494_iRep_Seq22|:21X_IGKL_D494_iRep_Seq5|:64U_IGKL_D494_iRep_Seq13|:62S_IGKL_D494_iRep_Seq4|:21X_IGKL_D494_iRep_Seq36|:21X_IGKL_D494_iRep_Seq44|:21X_IGKL_D494_iRep_Seq56|:64U_IGKL_D494_iRep_Seq18|:21X_IGKL_D494…	773.054	43.09	1	0.72
Denovo716	MKEFSGSGSGTDFTLTLR	62S_IGKL_D494_iRep_Seq3| Cnt=1 IGKV3-11:*:IGKJ2 CDR3.Len=27	62S_IGKL_D494_iRep_Seq3| Cnt=1 IGKV3-11:*:IGKJ2 CDR3.Len=27	84	4.6667	0.1111	FSGSGSGTDFTLTL	FSGSGSGTDFTLTI	42	59	PARFSGSGSGTDFTLTIS	5	F1:6066	21X_IGKL_D494_iRep_Seq2|:21X_IGKL_D494_iRep_Seq20|:21X_IGKL_D494_iRep_Seq18|:97E_IGKL_D494_iRep_Seq19|:97E_IGKL_D494_iRep_Seq38|:62S_IGKL_D494_iRep_Seq18|:21X_IGKL_D494_iRep_Seq3|:21X_IGKL_D494_iRep_Seq22|:21X_IGKL_D494_iRep_Seq5|:64U_IGKL_D494_iRep_Seq13|:62S_IGKL_D494_iRep_Seq4|:21X_IGKL_D494_iRep_Seq36|:21X_IGKL_D494_iRep_Seq44|:21X_IGKL_D494_iRep_Seq56|:64U_IGKL_D494_iRep_Seq18|:21X_IGKL_D494…	773.054	43.09	1	0.72
Denovo716	MKEFSGSGSGTDFTLTLR	62S_IGKL_D494_iRep_Seq4| Cnt=1 IGKV4-1:*:IGKJ2 CDR3.Len=27	62S_IGKL_D494_iRep_Seq4| Cnt=1 IGKV4-1:*:IGKJ2 CDR3.Len=27	84	4.6667	0.1111	FSGSGSGTDFTLTL	FSGSGSGTDFTLTI	48	65	PDRFSGSGSGTDFTLTIS	5	F1:6066	21X_IGKL_D494_iRep_Seq2|:21X_IGKL_D494_iRep_Seq20|:21X_IGKL_D494_iRep_Seq18|:97E_IGKL_D494_iRep_Seq19|:97E_IGKL_D494_iRep_Seq38|:62S_IGKL_D494_iRep_Seq18|:21X_IGKL_D494_iRep_Seq3|:21X_IGKL_D494_iRep_Seq22|:21X_IGKL_D494_iRep_Seq5|:64U_IGKL_D494_iRep_Seq13|:62S_IGKL_D494_iRep_Seq4|:21X_IGKL_D494_iRep_Seq36|:21X_IGKL_D494_iRep_Seq44|:21X_IGKL_D494_iRep_Seq56|:64U_IGKL_D494_iRep_Seq18|:21X_IGKL_D494…	773.054	43.09	1	0.72
Denovo716	MKEFSGSGSGTDFTLTLR	62S_IGKL_D494_iRep_Seq5| Cnt=1 IGKV1D-39:*:IGKJ2 CDR3.Len=30	62S_IGKL_D494_iRep_Seq5| Cnt=1 IGKV1D-39:*:IGKJ2 CDR3.Len=30	84	4.6667	0.1111	FSGSGSGTDFTLTL	FSGSGSGTDFTLTI	43	60	PSRFSGSGSGTDFTLTIS	5	F1:6066	21X_IGKL_D494_iRep_Seq2|:21X_IGKL_D494_iRep_Seq20|:21X_IGKL_D494_iRep_Seq18|:97E_IGKL_D494_iRep_Seq19|:97E_IGKL_D494_iRep_Seq38|:62S_IGKL_D494_iRep_Seq18|:21X_IGKL_D494_iRep_Seq3|:21X_IGKL_D494_iRep_Seq22|:21X_IGKL_D494_iRep_Seq5|:64U_IGKL_D494_iRep_Seq13|:62S_IGKL_D494_iRep_Seq4|:21X_IGKL_D494_iRep_Seq36|:21X_IGKL_D494_iRep_Seq44|:21X_IGKL_D494_iRep_Seq56|:64U_IGKL_D494_iRep_Seq18|:21X_IGKL_D494…	773.054	43.09	1	0.72
Denovo716	MKEFSGSGSGTDFTLTLR	62S_IGKL_D494_iRep_Seq12| Cnt=1 IGKV1D-39:*:IGKJ3 CDR3.Len=27	62S_IGKL_D494_iRep_Seq12| Cnt=1 IGKV1D-39:*:IGKJ3 CDR3.Len=27	84	4.6667	0.1111	FSGSGSGTDFTLTL	FSGSGSGTDFTLTI	42	59	PSRFSGSGSGTDFTLTIS	5	F1:6066	21X_IGKL_D494_iRep_Seq2|:21X_IGKL_D494_iRep_Seq20|:21X_IGKL_D494_iRep_Seq18|:97E_IGKL_D494_iRep_Seq19|:97E_IGKL_D494_iRep_Seq38|:62S_IGKL_D494_iRep_Seq18|:21X_IGKL_D494_iRep_Seq3|:21X_IGKL_D494_iRep_Seq22|:21X_IGKL_D494_iRep_Seq5|:64U_IGKL_D494_iRep_Seq13|:62S_IGKL_D494_iRep_Seq4|:21X_IGKL_D494_iRep_Seq36|:21X_IGKL_D494_iRep_Seq44|:21X_IGKL_D494_iRep_Seq56|:64U_IGKL_D494_iRep_Seq18|:21X_IGKL_D494…	773.054	43.09	1	0.72
Denovo716	MKEFSGSGSGTDFTLTLR	62S_IGKL_D494_iRep_Seq13| Cnt=1 IGKV1D-39:*:IGKJ1 CDR3.Len=27	62S_IGKL_D494_iRep_Seq13| Cnt=1 IGKV1D-39:*:IGKJ1 CDR3.Len=27	84	4.6667	0.1111	FSGSGSGTDFTLTL	FSGSGSGTDFTLTI	42	59	PSRFSGSGSGTDFTLTIT	5	F1:6066	21X_IGKL_D494_iRep_Seq2|:21X_IGKL_D494_iRep_Seq20|:21X_IGKL_D494_iRep_Seq18|:97E_IGKL_D494_iRep_Seq19|:97E_IGKL_D494_iRep_Seq38|:62S_IGKL_D494_iRep_Seq18|:21X_IGKL_D494_iRep_Seq3|:21X_IGKL_D494_iRep_Seq22|:21X_IGKL_D494_iRep_Seq5|:64U_IGKL_D494_iRep_Seq13|:62S_IGKL_D494_iRep_Seq4|:21X_IGKL_D494_iRep_Seq36|:21X_IGKL_D494_iRep_Seq44|:21X_IGKL_D494_iRep_Seq56|:64U_IGKL_D494_iRep_Seq18|:21X_IGKL_D494…	773.054	43.09	1	0.72
Denovo716	MKEFSGSGSGTDFTLTLR	62S_IGKL_D494_iRep_Seq14| Cnt=1 IGKV4-1:*:IGKJ3 CDR3.Len=24	62S_IGKL_D494_iRep_Seq14| Cnt=1 IGKV4-1:*:IGKJ3 CDR3.Len=24	84	4.6667	0.1111	FSGSGSGTDFTLTL	FSGSGSGTDFTLTI	48	65	PDRFSGSGSGTDFTLTIS	5	F1:6066	21X_IGKL_D494_iRep_Seq2|:21X_IGKL_D494_iRep_Seq20|:21X_IGKL_D494_iRep_Seq18|:97E_IGKL_D494_iRep_Seq19|:97E_IGKL_D494_iRep_Seq38|:62S_IGKL_D494_iRep_Seq18|:21X_IGKL_D494_iRep_Seq3|:21X_IGKL_D494_iRep_Seq22|:21X_IGKL_D494_iRep_Seq5|:64U_IGKL_D494_iRep_Seq13|:62S_IGKL_D494_iRep_Seq4|:21X_IGKL_D494_iRep_Seq36|:21X_IGKL_D494_iRep_Seq44|:21X_IGKL_D494_iRep_Seq56|:64U_IGKL_D494_iRep_Seq18|:21X_IGKL_D494…	773.054	43.09	1	0.72
Denovo716	MKEFSGSGSGTDFTLTLR	62S_IGKL_D494_iRep_Seq19| Cnt=1 IGKV1D-39:*:IGKJ2 CDR3.Len=30	62S_IGKL_D494_iRep_Seq19| Cnt=1 IGKV1D-39:*:IGKJ2 CDR3.Len=30	84	4.6667	0.1111	FSGSGSGTDFTLTL	FSGSGSGTDFTLTI	42	59	PSRFSGSGSGTDFTLTIS	5	F1:6066	21X_IGKL_D494_iRep_Seq2|:21X_IGKL_D494_iRep_Seq20|:21X_IGKL_D494_iRep_Seq18|:97E_IGKL_D494_iRep_Seq19|:97E_IGKL_D494_iRep_Seq38|:62S_IGKL_D494_iRep_Seq18|:21X_IGKL_D494_iRep_Seq3|:21X_IGKL_D494_iRep_Seq22|:21X_IGKL_D494_iRep_Seq5|:64U_IGKL_D494_iRep_Seq13|:62S_IGKL_D494_iRep_Seq4|:21X_IGKL_D494_iRep_Seq36|:21X_IGKL_D494_iRep_Seq44|:21X_IGKL_D494_iRep_Seq56|:64U_IGKL_D494_iRep_Seq18|:21X_IGKL_D494…	773.054	43.09	1	0.72
Denovo786	ASQSVSNYLDWYQQKKEHK	62S_IGKL_D494_iRep_Seq1| Cnt=1 IGKV3-11:*:IGKJ2 CDR3.Len=27	62S_IGKL_D494_iRep_Seq1| Cnt=1 IGKV3-11:*:IGKJ2 CDR3.Len=27	84	4.4211	0.5	ASQSVSNYLDWYQQK	ASQSLGNYLAWYQQK	7	25	ASQSLGNYLAWYQQKPGQA	7	F2:6330	21X_IGKL_D494_iRep_Seq2|:21X_IGKL_D494_iRep_Seq56|:21X_IGKL_D494_iRep_Seq55|	808.721	44.66	1	0.63
Denovo1254	ASQSVSSSYLAWYQQKKEHK	62S_IGKL_D494_iRep_Seq3| Cnt=1 IGKV3-11:*:IGKJ2 CDR3.Len=27	62S_IGKL_D494_iRep_Seq3| Cnt=1 IGKV3-11:*:IGKJ2 CDR3.Len=27	84	4.2	1	ASQSVSSSYLAWYQQK	ASQTVGS-YLAWYQQK	8	27	ASQTVGSYLAWYQQKPGQAP	8	F2:5117	21X_IGKL_D494_iRep_Seq20|:97E_IGKL_D494_iRep_Seq19|:21X_IGKL_D494_iRep_Seq3|:21X_IGKL_D494_iRep_Seq22|:21X_IGKL_D494_iRep_Seq5|:64U_IGKL_D494_iRep_Seq13|:21X_IGKL_D494_iRep_Seq36|:21X_IGKL_D494_iRep_Seq44|:21X_IGKL_D494_iRep_Seq56|:21X_IGKL_D494_iRep_Seq55|:64U_IGKL_D494_iRep_Seq1|	813.739	37.61	1	0.6
Denovo786	ASQSVSNYLDWYQQKKEHK	62S_IGKL_D494_iRep_Seq19| Cnt=1 IGKV1D-39:*:IGKJ2 CDR3.Len=30	62S_IGKL_D494_iRep_Seq19| Cnt=1 IGKV1D-39:*:IGKJ2 CDR3.Len=30	84	4.4211	0.5	ASQSVSNYLDWYQQK	ASQTIATYLNWYQQK	8	26	ASQTIATYLNWYQQKPGKA	9	F2:6330	21X_IGKL_D494_iRep_Seq2|:21X_IGKL_D494_iRep_Seq56|:21X_IGKL_D494_iRep_Seq55|	808.721	44.66	1	0.53
Database121	TTHYWSWIRQ	62S_IGH_D494_iRep_Seq1| Cnt=1 IGHV4-59:IGHD2-21:IGHJ5 CDR3.Len=57	62S_IGH_D494_iRep_Seq1| Cnt=1 IGHV4-59:IGHD2-21:IGHJ5 CDR3.Len=57	82	8.2	1	TTHYWSWIRQ	TTHYWSWIRQ	13	22	TTHYWSWIRQ	0	F1:7403	62S_IGH_D494_iRep_Seq1|	655.809	50.75	2	1
Database45	NLRSDDTAVYYCARK	62S_IGH_D494_iRep_Seq2| Cnt=1 IGHV1-46:IGHD6-19:IGHJ4 CDR3.Len=63	62S_IGH_D494_iRep_Seq2| Cnt=1 IGHV1-46:IGHD6-19:IGHJ4 CDR3.Len=63	82	5.4667	1	LRSDDTAVYYCAR	LRDDDTAVYYCAR	68	82	RLRDDDTAVYYCARV	3	F1:686	21X_IGH_D494_iRep_Seq32|	530.586	8.09	6	0.8
Database46	NLRSDDTAVYYCARKL	62S_IGH_D494_iRep_Seq2| Cnt=1 IGHV1-46:IGHD6-19:IGHJ4 CDR3.Len=63	62S_IGH_D494_iRep_Seq2| Cnt=1 IGHV1-46:IGHD6-19:IGHJ4 CDR3.Len=63	82	5.125	1	LRSDDTAVYYCAR	LRDDDTAVYYCAR	68	83	RLRDDDTAVYYCARVS	4	F1:4200	21X_IGH_D494_iRep_Seq32|	505.006	31.85	1	0.75
Denovo1087	QSVSSYLAWYQQKKEHK	62S_IGKL_D494_iRep_Seq3| Cnt=1 IGKV3-11:*:IGKJ2 CDR3.Len=27	62S_IGKL_D494_iRep_Seq3| Cnt=1 IGKV3-11:*:IGKJ2 CDR3.Len=27	82	4.8235	1	QSVSSYLAWYQQK	QTVGSYLAWYQQK	10	26	QTVGSYLAWYQQKPGQA	6	F3:6065	21X_IGKL_D494_iRep_Seq20|:97E_IGKL_D494_iRep_Seq19|:21X_IGKL_D494_iRep_Seq3|:21X_IGKL_D494_iRep_Seq22|:21X_IGKL_D494_iRep_Seq5|:64U_IGKL_D494_iRep_Seq13|:21X_IGKL_D494_iRep_Seq36|:21X_IGKL_D494_iRep_Seq44|:64U_IGKL_D494_iRep_Seq1|	784.724	43.13	1	0.65
Denovo1274	SVSSYLAWYQQKPHPFK	62S_IGKL_D494_iRep_Seq3| Cnt=1 IGKV3-11:*:IGKJ2 CDR3.Len=27	62S_IGKL_D494_iRep_Seq3| Cnt=1 IGKV3-11:*:IGKJ2 CDR3.Len=27	82	4.8235	1	SVSSYLAWYQQKP	TVGSYLAWYQQKP	11	27	TVGSYLAWYQQKPGQAP	6	F1:5997	21X_IGKL_D494_iRep_Seq20|:97E_IGKL_D494_iRep_Seq19|:62S_IGKL_D494_iRep_Seq18|:21X_IGKL_D494_iRep_Seq3|:21X_IGKL_D494_iRep_Seq22|:21X_IGKL_D494_iRep_Seq5|:64U_IGKL_D494_iRep_Seq13|:21X_IGKL_D494_iRep_Seq36|:21X_IGKL_D494_iRep_Seq44|:21X_IGKL_D494_iRep_Seq56|:64U_IGKL_D494_iRep_Seq18|:21X_IGKL_D494_iRep_Seq55|:21X_IGKL_D494_iRep_Seq57|:64U_IGKL_D494_iRep_Seq1|	588.801	42.71	1	0.65
Denovo945	QSLSSYLNWYQQKHEKK	62S_IGKL_D494_iRep_Seq19| Cnt=1 IGKV1D-39:*:IGKJ2 CDR3.Len=30	62S_IGKL_D494_iRep_Seq19| Cnt=1 IGKV1D-39:*:IGKJ2 CDR3.Len=30	82	4.8235	1	QSLSSYLNWYQQKHEK	QTIATYLNWYQQKPGK	10	26	QTIATYLNWYQQKPGKA	7	F3:7090	62S_IGKL_D494_iRep_Seq18|:64U_IGKL_D494_iRep_Seq18|	804.06	49.06	1	0.59
Denovo547	ASQSVSDYLDWYQQKKEHK	62S_IGKL_D494_iRep_Seq1| Cnt=1 IGKV3-11:*:IGKJ2 CDR3.Len=27	62S_IGKL_D494_iRep_Seq1| Cnt=1 IGKV3-11:*:IGKJ2 CDR3.Len=27	82	4.3158	0.5	ASQSVSDYLDWYQQK	ASQSLGNYLAWYQQK	7	25	ASQSLGNYLAWYQQKPGQA	8	F3:6522	21X_IGKL_D494_iRep_Seq56|:21X_IGKL_D494_iRep_Seq55|	808.722	45.77	1	0.58
Denovo813	ASQSVSDYLDWYQQKKEHK	62S_IGKL_D494_iRep_Seq1| Cnt=1 IGKV3-11:*:IGKJ2 CDR3.Len=27	62S_IGKL_D494_iRep_Seq1| Cnt=1 IGKV3-11:*:IGKJ2 CDR3.Len=27	82	4.3158	0.5	ASQSVSDYLDWYQQK	ASQSLGNYLAWYQQK	7	25	ASQSLGNYLAWYQQKPGQA	8	F3:6536	21X_IGKL_D494_iRep_Seq56|:21X_IGKL_D494_iRep_Seq55|	808.72	45.85	1	0.58
Denovo547	ASQSVSDYLDWYQQKKEHK	62S_IGKL_D494_iRep_Seq19| Cnt=1 IGKV1D-39:*:IGKJ2 CDR3.Len=30	62S_IGKL_D494_iRep_Seq19| Cnt=1 IGKV1D-39:*:IGKJ2 CDR3.Len=30	82	4.3158	0.5	ASQSVSDYLDWYQQK	ASQTIATYLNWYQQK	8	26	ASQTIATYLNWYQQKPGKA	9	F3:6522	21X_IGKL_D494_iRep_Seq56|:21X_IGKL_D494_iRep_Seq55|	808.722	45.77	1	0.53
Denovo813	ASQSVSDYLDWYQQKKEHK	62S_IGKL_D494_iRep_Seq19| Cnt=1 IGKV1D-39:*:IGKJ2 CDR3.Len=30	62S_IGKL_D494_iRep_Seq19| Cnt=1 IGKV1D-39:*:IGKJ2 CDR3.Len=30	82	4.3158	0.5	ASQSVSDYLDWYQQK	ASQTIATYLNWYQQK	8	26	ASQTIATYLNWYQQKPGKA	9	F3:6536	21X_IGKL_D494_iRep_Seq56|:21X_IGKL_D494_iRep_Seq55|	808.72	45.85	1	0.53
Database26	QGTLVTVSSASTKG	62S_IGH_D494_iRep_Seq2| Cnt=1 IGHV1-46:IGHD6-19:IGHJ4 CDR3.Len=63	62S_IGH_D494_iRep_Seq2| Cnt=1 IGHV1-46:IGHD6-19:IGHJ4 CDR3.Len=63	81	5.7857	1	QGTLVTVSSASTKG	QGTLVTVSSASTKG	103	116	QGTLVTVSSASTKG	0	F1:540	21X_IGH_D494_iRep_Seq1|;21X_IGH_D494_iRep_Seq20|;21X_IGH_D494_iRep_Seq21|;21X_IGH_D494_iRep_Seq32|;21X_IGH_D494_iRep_Seq8|;62S_IGH_D494_iRep_Seq1|;62S_IGH_D494_iRep_Seq2|;97E_IGH_D494_iRep_Seq11|;97E_IGH_D494_iRep_Seq16|;97E_IGH_D494_iRep_Seq17|;97E_IGH_D494_iRep_Seq3|;97E_IGH_D494_iRep_Seq4|;97E_IGH_D494_iRep_Seq5|;97E_IGH_D494_iRep_Seq6|	575.822	7.15	2	1
Denovo281	TNWPFTFGQGTK	62S_IGKL_D494_iRep_Seq1| Cnt=1 IGKV3-11:*:IGKJ2 CDR3.Len=27	62S_IGKL_D494_iRep_Seq1| Cnt=1 IGKV3-11:*:IGKJ2 CDR3.Len=27	80	6.6667	0.5	TNWPFTFGQGTK	TNWPFTFGQGAK	74	85	TNWPFTFGQGAK	1	F1:7303	21X_IGKL_D494_iRep_Seq2|:21X_IGKL_D494_iRep_Seq20|:97E_IGKL_D494_iRep_Seq19|:21X_IGKL_D494_iRep_Seq22|:62S_IGKL_D494_iRep_Seq4|:21X_IGKL_D494_iRep_Seq36|:21X_IGKL_D494_iRep_Seq56|:64U_IGKL_D494_iRep_Seq18|:21X_IGKL_D494_iRep_Seq55|:21X_IGKL_D494_iRep_Seq57|:64U_IGKL_D494_iRep_Seq1|	692.334	50.18	1	0.92
Denovo281	TNWPFTFGQGTK	62S_IGKL_D494_iRep_Seq3| Cnt=1 IGKV3-11:*:IGKJ2 CDR3.Len=27	62S_IGKL_D494_iRep_Seq3| Cnt=1 IGKV3-11:*:IGKJ2 CDR3.Len=27	80	6.6667	0.5	TNWPFTFGQGTK	TNWPFTFGQGAK	75	86	TNWPFTFGQGAK	1	F1:7303	21X_IGKL_D494_iRep_Seq2|:21X_IGKL_D494_iRep_Seq20|:97E_IGKL_D494_iRep_Seq19|:21X_IGKL_D494_iRep_Seq22|:62S_IGKL_D494_iRep_Seq4|:21X_IGKL_D494_iRep_Seq36|:21X_IGKL_D494_iRep_Seq56|:64U_IGKL_D494_iRep_Seq18|:21X_IGKL_D494_iRep_Seq55|:21X_IGKL_D494_iRep_Seq57|:64U_IGKL_D494_iRep_Seq1|	692.334	50.18	1	0.92
Database40	NSETAADTAVYYCARG	62S_IGH_D494_iRep_Seq3| Cnt=1 IGHV4-59:IGHD2-15:IGHJ5 CDR3.Len=57	62S_IGH_D494_iRep_Seq3| Cnt=1 IGHV4-59:IGHD2-15:IGHJ5 CDR3.Len=57	80	5	1	NSETAADTAVYYCAR	TSVTAADTAVYYCAR	66	81	TSVTAADTAVYYCARV	3	F2:3802	97E_IGH_D494_iRep_Seq16|	789.344	29.59	2	0.81
Denovo1514	QTVGSYLAGEYQQKPQQPR	62S_IGKL_D494_iRep_Seq3| Cnt=1 IGKV3-11:*:IGKJ2 CDR3.Len=27	62S_IGKL_D494_iRep_Seq3| Cnt=1 IGKV3-11:*:IGKJ2 CDR3.Len=27	80	4.2105	1	QTVGSYLAGEYQQKP-QQPR	QTVGSYLAW-YQQKPGQAPR	10	28	QTVGSYLAWYQQKPGQAPR	4	F3:5966	21X_IGKL_D494_iRep_Seq3|	779.393	42.56	1	0.79
Denovo1079	QSLSNYLDWYQQKSPFFK	62S_IGKL_D494_iRep_Seq1| Cnt=1 IGKV3-11:*:IGKJ2 CDR3.Len=27	62S_IGKL_D494_iRep_Seq1| Cnt=1 IGKV3-11:*:IGKJ2 CDR3.Len=27	80	4.4444	1	QSLSNYLDWYQQK	QSLGNYLAWYQQK	9	26	QSLGNYLAWYQQKPGQAP	7	F2:6616	21X_IGKL_D494_iRep_Seq2|:K22E_HUMAN|	813.063	46.32	1	0.61
Denovo954	QSLSSYLNWYQQKGVFFR	62S_IGKL_D494_iRep_Seq19| Cnt=1 IGKV1D-39:*:IGKJ2 CDR3.Len=30	62S_IGKL_D494_iRep_Seq19| Cnt=1 IGKV1D-39:*:IGKJ2 CDR3.Len=30	80	4.4444	1	QSLSSYLNWYQQK	QTIATYLNWYQQK	10	27	QTIATYLNWYQQKPGKAP	9	F1:6940	62S_IGKL_D494_iRep_Seq18|:64U_IGKL_D494_iRep_Seq18|	804.068	48.11	1	0.5
Denovo638	WTAADTAVYYCAR	62S_IGH_D494_iRep_Seq3| Cnt=1 IGHV4-59:IGHD2-15:IGHJ5 CDR3.Len=57	62S_IGH_D494_iRep_Seq3| Cnt=1 IGHV4-59:IGHD2-15:IGHJ5 CDR3.Len=57	79	6.0769	1	TAADTAVYYCAR	TAADTAVYYCAR	68	80	VTAADTAVYYCAR	1	F3:4965	97E_IGH_D494_iRep_Seq17|:21X_IGH_D494_iRep_Seq8|:97E_IGH_D494_iRep_Seq16|:21X_IGH_D494_iRep_Seq32|:21X_IGH_D494_iRep_Seq20|:62S_IGH_D494_iRep_Seq2|:97E_IGH_D494_iRep_Seq4|:97E_IGH_D494_iRep_Seq5|:97E_IGH_D494_iRep_Seq3|:21X_IGH_D494_iRep_Seq21|:21X_IGH_D494_iRep_Seq1|:97E_IGH_D494_iRep_Seq6|:97E_IGH_D494_iRep_Seq15|:62S_IGH_D494_iRep_Seq1|:64U_IGH_D494_iRep_Seq2|:21X_IGH_D494_iRep_Seq17|:21X_IGH_…	887.919	36.38	1	0.92
Denovo1767	WTAADTAVYYCAR	62S_IGH_D494_iRep_Seq3| Cnt=1 IGHV4-59:IGHD2-15:IGHJ5 CDR3.Len=57	62S_IGH_D494_iRep_Seq3| Cnt=1 IGHV4-59:IGHD2-15:IGHJ5 CDR3.Len=57	79	6.0769	1	TAADTAVYYCAR	TAADTAVYYCAR	68	80	VTAADTAVYYCAR	1	F1:4954	97E_IGH_D494_iRep_Seq17|:21X_IGH_D494_iRep_Seq8|:97E_IGH_D494_iRep_Seq16|:21X_IGH_D494_iRep_Seq32|:21X_IGH_D494_iRep_Seq20|:62S_IGH_D494_iRep_Seq2|:97E_IGH_D494_iRep_Seq4|:97E_IGH_D494_iRep_Seq5|:97E_IGH_D494_iRep_Seq3|:21X_IGH_D494_iRep_Seq21|:21X_IGH_D494_iRep_Seq1|:97E_IGH_D494_iRep_Seq6|:97E_IGH_D494_iRep_Seq15|:62S_IGH_D494_iRep_Seq1|:64U_IGH_D494_iRep_Seq2|:21X_IGH_D494_iRep_Seq17|:21X_IGH_…	887.928	36.5	1	0.92
Database51	WTFGQGTKVEIKR	62S_IGKL_D494_iRep_Seq7| Cnt=1 IGKV1-5:*:IGKJ1 CDR3.Len=24	62S_IGKL_D494_iRep_Seq7| Cnt=1 IGKV1-5:*:IGKJ1 CDR3.Len=24	79	6.0769	0.5	TFGQGTKVEIKR	TFGQGTKVEIKR	79	91	STFGQGTKVEIKR	1	F1:506	21X_IGKL_D494_iRep_Seq2|;21X_IGKL_D494_iRep_Seq20|;21X_IGKL_D494_iRep_Seq22|	604.339	6.96	2	0.92
Database51	WTFGQGTKVEIKR	62S_IGKL_D494_iRep_Seq9| Cnt=1 IGKV1D-39:*:IGKJ1 CDR3.Len=27	62S_IGKL_D494_iRep_Seq9| Cnt=1 IGKV1D-39:*:IGKJ1 CDR3.Len=27	79	6.0769	0.5	TFGQGTKVEIKR	TFGQGTKVEIKR	80	92	PTFGQGTKVEIKR	1	F1:506	21X_IGKL_D494_iRep_Seq2|;21X_IGKL_D494_iRep_Seq20|;21X_IGKL_D494_iRep_Seq22|	604.339	6.96	2	0.92
Denovo588	QSLSNYLNWYQQK	62S_IGKL_D494_iRep_Seq1| Cnt=1 IGKV3-11:*:IGKJ2 CDR3.Len=27	62S_IGKL_D494_iRep_Seq1| Cnt=1 IGKV3-11:*:IGKJ2 CDR3.Len=27	79	6.0769	1	QSLSNYLNWYQQK	QSLGNYLAWYQQK	9	21	QSLGNYLAWYQQK	2	F3:7539	62S_IGKL_D494_iRep_Seq18|:64U_IGKL_D494_iRep_Seq18|	915.443	51.72	1	0.85
Denovo826	LLLYAASVTQSGVPSR	62S_IGKL_D494_iRep_Seq5| Cnt=1 IGKV1D-39:*:IGKJ2 CDR3.Len=30	62S_IGKL_D494_iRep_Seq5| Cnt=1 IGKV1D-39:*:IGKJ2 CDR3.Len=30	78	4.875	1	LLLYAASVTQSGVPSR	LLIYAASSLQSGVPSR	30	45	LLIYAASSLQSGVPSR	3	F2:6410	62S_IGKL_D494_iRep_Seq18|:64U_IGKL_D494_iRep_Seq13|:21X_IGKL_D494_iRep_Seq56|:64U_IGKL_D494_iRep_Seq18|:21X_IGKL_D494_iRep_Seq55|:21X_IGKL_D494_iRep_Seq57|	554.643	45.13	1	0.81
Denovo1347	QSLSDYLDWYQQKEHKK	62S_IGKL_D494_iRep_Seq1| Cnt=1 IGKV3-11:*:IGKJ2 CDR3.Len=27	62S_IGKL_D494_iRep_Seq1| Cnt=1 IGKV3-11:*:IGKJ2 CDR3.Len=27	78	4.5882	1	QSLSDYLDWYQQK	QSLGNYLAWYQQK	9	25	QSLGNYLAWYQQKPGQA	7	F3:7356		813.391	50.63	1	0.59
Denovo1815	ASQLLDSYLNWYHVFLL	62S_IGKL_D494_iRep_Seq5| Cnt=1 IGKV1D-39:*:IGKJ2 CDR3.Len=30	62S_IGKL_D494_iRep_Seq5| Cnt=1 IGKV1D-39:*:IGKJ2 CDR3.Len=30	78	4.5882	1	ASQLLDSYLNWYH	ASHIIDSYLNWYQ	9	25	ASHIIDSYLNWYQQKPG	8	F1:6244		812.432	44.12	1	0.53
Database104	RTPLTFGGGTKV	62S_IGKL_D494_iRep_Seq18| Cnt=1 IGKV1D-39:*:IGKJ4 CDR3.Len=27	62S_IGKL_D494_iRep_Seq18| Cnt=1 IGKV1D-39:*:IGKJ4 CDR3.Len=27	77	6.4167	1	RTPLTFGGGTKV	RTPLTFGGGTKV	77	88	RTPLTFGGGTKV	0	F3:745	62S_IGKL_D494_iRep_Seq18|	489.763	8.39	5	1
Database66	KASGYTFSTSGISWVRQ	62S_IGH_D494_iRep_Seq2| Cnt=1 IGHV1-46:IGHD6-19:IGHJ4 CDR3.Len=63	62S_IGH_D494_iRep_Seq2| Cnt=1 IGHV1-46:IGHD6-19:IGHJ4 CDR3.Len=63	77	4.5294	1	KASGYTFSTSGISWVRQ	KASGYTFTSDYIHWVRQ	6	22	KASGYTFTSDYIHWVRQ	4	F1:7134	97E_IGH_D494_iRep_Seq3|;97E_IGH_D494_iRep_Seq4|;97E_IGH_D494_iRep_Seq5|	809.892	49.21	2	0.76
Denovo684	LLLYDASNRATGLAPR	62S_IGKL_D494_iRep_Seq3| Cnt=1 IGKV3-11:*:IGKJ2 CDR3.Len=27	62S_IGKL_D494_iRep_Seq3| Cnt=1 IGKV3-11:*:IGKJ2 CDR3.Len=27	77	4.8125	1	LLLYDASNRATGLAPR	LLIYDTSNRATGVPAR	29	44	LLIYDTSNRATGVPAR	5	F1:4647	21X_IGKL_D494_iRep_Seq3|:21X_IGKL_D494_iRep_Seq36|	577.66	34.66	1	0.69
Database131	RLLISWASTRE	62S_IGKL_D494_iRep_Seq4| Cnt=1 IGKV4-1:*:IGKJ2 CDR3.Len=27	62S_IGKL_D494_iRep_Seq4| Cnt=1 IGKV4-1:*:IGKJ2 CDR3.Len=27	76	6.9091	1	RLLISWASTRE	RLLISWASTRE	34	44	RLLISWASTRE	0	F3:6247	62S_IGKL_D494_iRep_Seq4|	523.8	44.17	4	1
Database43	RSDDTAVYYCARK	62S_IGH_D494_iRep_Seq2| Cnt=1 IGHV1-46:IGHD6-19:IGHJ4 CDR3.Len=63	62S_IGH_D494_iRep_Seq2| Cnt=1 IGHV1-46:IGHD6-19:IGHJ4 CDR3.Len=63	76	5.8462	1	RSDDTAVYYCAR	RDDDTAVYYCAR	70	82	RDDDTAVYYCARV	2	F3:1263	21X_IGH_D494_iRep_Seq32|;97E_IGH_D494_iRep_Seq3|;97E_IGH_D494_iRep_Seq4|;97E_IGH_D494_iRep_Seq5|	660.774	12.06	21	0.85
Database47	RSDDTAVYYCARK	62S_IGH_D494_iRep_Seq2| Cnt=1 IGHV1-46:IGHD6-19:IGHJ4 CDR3.Len=63	62S_IGH_D494_iRep_Seq2| Cnt=1 IGHV1-46:IGHD6-19:IGHJ4 CDR3.Len=63	76	5.8462	1	RSDDTAVYYCAR	RDDDTAVYYCAR	70	82	RDDDTAVYYCARV	2	F2:3640	21X_IGH_D494_iRep_Seq32|	667.784	28.57	2	0.85
Database72	RADDTAVYYCARW	62S_IGH_D494_iRep_Seq2| Cnt=1 IGHV1-46:IGHD6-19:IGHJ4 CDR3.Len=63	62S_IGH_D494_iRep_Seq2| Cnt=1 IGHV1-46:IGHD6-19:IGHJ4 CDR3.Len=63	76	5.8462	1	RADDTAVYYCAR	RDDDTAVYYCAR	70	82	RDDDTAVYYCARV	2	F1:2461	21X_IGH_D494_iRep_Seq21|	652.784	20.77	4	0.85
Database118	SETAADTAVYYCSRY	62S_IGH_D494_iRep_Seq3| Cnt=1 IGHV4-59:IGHD2-15:IGHJ5 CDR3.Len=57	62S_IGH_D494_iRep_Seq3| Cnt=1 IGHV4-59:IGHD2-15:IGHJ5 CDR3.Len=57	76	5.0667	1	SETAADTAVYYCSR	SVTAADTAVYYCAR	67	81	SVTAADTAVYYCARV	3	F2:2790	97E_IGH_D494_iRep_Seq6|	760.843	23	1	0.8
Denovo1063	LYAASSLHTGVPSR	62S_IGKL_D494_iRep_Seq5| Cnt=1 IGKV1D-39:*:IGKJ2 CDR3.Len=30	62S_IGKL_D494_iRep_Seq5| Cnt=1 IGKV1D-39:*:IGKJ2 CDR3.Len=30	76	5.4286	1	LYAASSLHTGVPSR	IYAASSLQSGVPSR	32	45	IYAASSLQSGVPSR	3	F1:4507	62S_IGKL_D494_iRep_Seq18|:21X_IGKL_D494_iRep_Seq56|:64U_IGKL_D494_iRep_Seq18|:21X_IGKL_D494_iRep_Seq55|:21X_IGKL_D494_iRep_Seq57|	829.951	33.77	1	0.79
Database124	RAEDTAVYYCARI	62S_IGH_D494_iRep_Seq2| Cnt=1 IGHV1-46:IGHD6-19:IGHJ4 CDR3.Len=63	62S_IGH_D494_iRep_Seq2| Cnt=1 IGHV1-46:IGHD6-19:IGHJ4 CDR3.Len=63	76	5.8462	1	RAEDTAVYYCARI	RDDDTAVYYCARV	70	82	RDDDTAVYYCARV	3	F3:634	64U_IGH_D494_iRep_Seq2|	659.786	7.64	7	0.77
Denovo837	GYTFTDYYLHWVR	62S_IGH_D494_iRep_Seq2| Cnt=1 IGHV1-46:IGHD6-19:IGHJ4 CDR3.Len=63	62S_IGH_D494_iRep_Seq2| Cnt=1 IGHV1-46:IGHD6-19:IGHJ4 CDR3.Len=63	76	5.8462	1	GYTFTDYYLHWVR	GYTFTSDYIHWVR	9	21	GYTFTSDYIHWVR	3	F1:7947	62S_IGH_D494_iRep_Seq2|:97E_IGH_D494_iRep_Seq4|:97E_IGH_D494_iRep_Seq5|:97E_IGH_D494_iRep_Seq3|:97E_IGH_D494_iRep_Seq11|	939.94	54.05	1	0.77
Denovo360	LLLYNASNRATGLAPR	62S_IGKL_D494_iRep_Seq3| Cnt=1 IGKV3-11:*:IGKJ2 CDR3.Len=27	62S_IGKL_D494_iRep_Seq3| Cnt=1 IGKV3-11:*:IGKJ2 CDR3.Len=27	75	4.6875	1	LLLYNASNRATGLAPR	LLIYDTSNRATGVPAR	29	44	LLIYDTSNRATGVPAR	6	F1:4628		577.659	34.54	1	0.62
Denovo775	QSVDNYLDWYQQKKEHK	62S_IGKL_D494_iRep_Seq12| Cnt=1 IGKV1D-39:*:IGKJ3 CDR3.Len=27	62S_IGKL_D494_iRep_Seq12| Cnt=1 IGKV1D-39:*:IGKJ3 CDR3.Len=27	75	4.4118	1	QSVDNYLDWYQQK	QNIDRYLNWYQQK	10	26	QNIDRYLNWYQQKPGKA	8	F3:6161	21X_IGKL_D494_iRep_Seq2|	817.723	43.7	1	0.53
Database67	SLTSDDTAVYYCARD	62S_IGH_D494_iRep_Seq3| Cnt=1 IGHV4-59:IGHD2-15:IGHJ5 CDR3.Len=57	62S_IGH_D494_iRep_Seq3| Cnt=1 IGHV4-59:IGHD2-15:IGHJ5 CDR3.Len=57	74	4.9333	1	SLTSDDTAVYYCAR	SVTAADTAVYYCAR	67	81	SVTAADTAVYYCARV	4	F3:3484	97E_IGH_D494_iRep_Seq3|;97E_IGH_D494_iRep_Seq4|;97E_IGH_D494_iRep_Seq5|	767.841	27.41	7	0.73
Denovo1119	SSYLAWYQQKPFYAK	62S_IGKL_D494_iRep_Seq3| Cnt=1 IGKV3-11:*:IGKJ2 CDR3.Len=27	62S_IGKL_D494_iRep_Seq3| Cnt=1 IGKV3-11:*:IGKJ2 CDR3.Len=27	74	4.9333	1	SSYLAWYQQKP	GSYLAWYQQKP	13	27	GSYLAWYQQKPGQAP	4	F2:4285	21X_IGKL_D494_iRep_Seq20|:97E_IGKL_D494_iRep_Seq19|:62S_IGKL_D494_iRep_Seq18|:21X_IGKL_D494_iRep_Seq3|:21X_IGKL_D494_iRep_Seq22|:21X_IGKL_D494_iRep_Seq5|:64U_IGKL_D494_iRep_Seq13|:21X_IGKL_D494_iRep_Seq36|:21X_IGKL_D494_iRep_Seq44|:21X_IGKL_D494_iRep_Seq56|:64U_IGKL_D494_iRep_Seq18|:21X_IGKL_D494_iRep_Seq55|:21X_IGKL_D494_iRep_Seq57|:64U_IGKL_D494_iRep_Seq1|	627.317	32.6	1	0.73
Denovo1037	SYLAWYQQKPFFSK	62S_IGKL_D494_iRep_Seq3| Cnt=1 IGKV3-11:*:IGKJ2 CDR3.Len=27	62S_IGKL_D494_iRep_Seq3| Cnt=1 IGKV3-11:*:IGKJ2 CDR3.Len=27	74	5.2857	1	SYLAWYQQKP	SYLAWYQQKP	14	27	SYLAWYQQKPGQAP	4	F2:4123	21X_IGKL_D494_iRep_Seq20|:97E_IGKL_D494_iRep_Seq19|:62S_IGKL_D494_iRep_Seq18|:21X_IGKL_D494_iRep_Seq3|:21X_IGKL_D494_iRep_Seq22|:21X_IGKL_D494_iRep_Seq5|:64U_IGKL_D494_iRep_Seq13|:21X_IGKL_D494_iRep_Seq36|:21X_IGKL_D494_iRep_Seq44|:21X_IGKL_D494_iRep_Seq56|:64U_IGKL_D494_iRep_Seq18|:21X_IGKL_D494_iRep_Seq55|:21X_IGKL_D494_iRep_Seq57|:64U_IGKL_D494_iRep_Seq1|	598.306	31.58	1	0.71
Denovo1062	SYLAWYQQKPSFFK	62S_IGKL_D494_iRep_Seq3| Cnt=1 IGKV3-11:*:IGKJ2 CDR3.Len=27	62S_IGKL_D494_iRep_Seq3| Cnt=1 IGKV3-11:*:IGKJ2 CDR3.Len=27	74	5.2857	1	SYLAWYQQKP	SYLAWYQQKP	14	27	SYLAWYQQKPGQAP	4	F3:4586	21X_IGKL_D494_iRep_Seq20|:97E_IGKL_D494_iRep_Seq19|:62S_IGKL_D494_iRep_Seq18|:21X_IGKL_D494_iRep_Seq3|:21X_IGKL_D494_iRep_Seq22|:21X_IGKL_D494_iRep_Seq5|:64U_IGKL_D494_iRep_Seq13|:21X_IGKL_D494_iRep_Seq36|:21X_IGKL_D494_iRep_Seq44|:21X_IGKL_D494_iRep_Seq56|:64U_IGKL_D494_iRep_Seq18|:21X_IGKL_D494_iRep_Seq55|:21X_IGKL_D494_iRep_Seq57|:64U_IGKL_D494_iRep_Seq1|	636.32	34.11	1	0.71
Database69	RSLTSDDTAVYYCARD	62S_IGH_D494_iRep_Seq3| Cnt=1 IGHV4-59:IGHD2-15:IGHJ5 CDR3.Len=57	62S_IGH_D494_iRep_Seq3| Cnt=1 IGHV4-59:IGHD2-15:IGHJ5 CDR3.Len=57	74	4.625	1	SLTSDDTAVYYCAR	SVTAADTAVYYCAR	66	81	TSVTAADTAVYYCARV	5	F3:4319	97E_IGH_D494_iRep_Seq3|;97E_IGH_D494_iRep_Seq4|;97E_IGH_D494_iRep_Seq5|	811.357	32.49	3	0.69
Denovo1201	NSYLAWYQQKPFFSK	62S_IGKL_D494_iRep_Seq3| Cnt=1 IGKV3-11:*:IGKJ2 CDR3.Len=27	62S_IGKL_D494_iRep_Seq3| Cnt=1 IGKV3-11:*:IGKJ2 CDR3.Len=27	74	4.9333	1	SYLAWYQQKP	SYLAWYQQKP	13	27	GSYLAWYQQKPGQAP	5	F2:4376	21X_IGKL_D494_iRep_Seq20|:97E_IGKL_D494_iRep_Seq19|:62S_IGKL_D494_iRep_Seq18|:21X_IGKL_D494_iRep_Seq3|:21X_IGKL_D494_iRep_Seq22|:21X_IGKL_D494_iRep_Seq5|:64U_IGKL_D494_iRep_Seq13|:21X_IGKL_D494_iRep_Seq36|:21X_IGKL_D494_iRep_Seq44|:21X_IGKL_D494_iRep_Seq56|:64U_IGKL_D494_iRep_Seq18|:21X_IGKL_D494_iRep_Seq55|:21X_IGKL_D494_iRep_Seq57|:64U_IGKL_D494_iRep_Seq1|	636.321	33.14	1	0.67
Database123	QGTTVTVSSASTKG	62S_IGH_D494_iRep_Seq3| Cnt=1 IGHV4-59:IGHD2-15:IGHJ5 CDR3.Len=57	62S_IGH_D494_iRep_Seq3| Cnt=1 IGHV4-59:IGHD2-15:IGHJ5 CDR3.Len=57	73	5.2143	1	QGTTVTVSSASTKG	QGTPVTVSSASTKG	100	113	QGTPVTVSSASTKG	1	F1:5812	64U_IGH_D494_iRep_Seq2|	569.804	41.63	4	0.93
Database113	RLLIYDASKRATG	62S_IGKL_D494_iRep_Seq3| Cnt=1 IGKV3-11:*:IGKJ2 CDR3.Len=27	62S_IGKL_D494_iRep_Seq3| Cnt=1 IGKV3-11:*:IGKJ2 CDR3.Len=27	73	5.6154	1	RLLIYDASKRATG	RLLIYDTSNRATG	28	40	RLLIYDTSNRATG	2	F1:6258	21X_IGKL_D494_iRep_Seq3|	647.359	44.19	2	0.85
Denovo195	VTLSVNTSKNQFSLK	62S_IGH_D494_iRep_Seq3| Cnt=1 IGHV4-59:IGHD2-15:IGHJ5 CDR3.Len=57	62S_IGH_D494_iRep_Seq3| Cnt=1 IGHV4-59:IGHD2-15:IGHJ5 CDR3.Len=57	73	4.8667	1	VTLSVNTSKNQFSLK	VTISMDMSKNQFSLK	50	64	VTISMDMSKNQFSLK	4	F2:4692	97E_IGH_D494_iRep_Seq17|:21X_IGH_D494_iRep_Seq8|:97E_IGH_D494_iRep_Seq16|:21X_IGH_D494_iRep_Seq20|:97E_IGH_D494_iRep_Seq6|:97E_IGH_D494_iRep_Seq15|:62S_IGH_D494_iRep_Seq1|	833.95	35.04	1	0.73
Denovo259	VTLSVNTSKNQFSLK	62S_IGH_D494_iRep_Seq3| Cnt=1 IGHV4-59:IGHD2-15:IGHJ5 CDR3.Len=57	62S_IGH_D494_iRep_Seq3| Cnt=1 IGHV4-59:IGHD2-15:IGHJ5 CDR3.Len=57	73	4.8667	1	VTLSVNTSKNQFSLK	VTISMDMSKNQFSLK	50	64	VTISMDMSKNQFSLK	4	F1:4856	97E_IGH_D494_iRep_Seq17|:21X_IGH_D494_iRep_Seq8|:97E_IGH_D494_iRep_Seq16|:21X_IGH_D494_iRep_Seq20|:97E_IGH_D494_iRep_Seq6|:97E_IGH_D494_iRep_Seq15|:62S_IGH_D494_iRep_Seq1|	833.958	35.91	1	0.73
Denovo346	VTLSVNTSKNQFSLK	62S_IGH_D494_iRep_Seq3| Cnt=1 IGHV4-59:IGHD2-15:IGHJ5 CDR3.Len=57	62S_IGH_D494_iRep_Seq3| Cnt=1 IGHV4-59:IGHD2-15:IGHJ5 CDR3.Len=57	73	4.8667	1	VTLSVNTSKNQFSLK	VTISMDMSKNQFSLK	50	64	VTISMDMSKNQFSLK	4	F3:4873	97E_IGH_D494_iRep_Seq17|:21X_IGH_D494_iRep_Seq8|:97E_IGH_D494_iRep_Seq16|:21X_IGH_D494_iRep_Seq20|:97E_IGH_D494_iRep_Seq6|:97E_IGH_D494_iRep_Seq15|:62S_IGH_D494_iRep_Seq1|	833.948	35.85	1	0.73
Denovo377	VTLSVNTSKNQFSLK	62S_IGH_D494_iRep_Seq3| Cnt=1 IGHV4-59:IGHD2-15:IGHJ5 CDR3.Len=57	62S_IGH_D494_iRep_Seq3| Cnt=1 IGHV4-59:IGHD2-15:IGHJ5 CDR3.Len=57	73	4.8667	1	VTLSVNTSKNQFSLK	VTISMDMSKNQFSLK	50	64	VTISMDMSKNQFSLK	4	F2:4701	97E_IGH_D494_iRep_Seq17|:21X_IGH_D494_iRep_Seq8|:97E_IGH_D494_iRep_Seq16|:21X_IGH_D494_iRep_Seq20|:97E_IGH_D494_iRep_Seq6|:97E_IGH_D494_iRep_Seq15|:62S_IGH_D494_iRep_Seq1|	833.95	35.1	1	0.73
Denovo564	VTLSVNTSKNQFSLK	62S_IGH_D494_iRep_Seq3| Cnt=1 IGHV4-59:IGHD2-15:IGHJ5 CDR3.Len=57	62S_IGH_D494_iRep_Seq3| Cnt=1 IGHV4-59:IGHD2-15:IGHJ5 CDR3.Len=57	73	4.8667	1	VTLSVNTSKNQFSLK	VTISMDMSKNQFSLK	50	64	VTISMDMSKNQFSLK	4	F1:4836	97E_IGH_D494_iRep_Seq17|:21X_IGH_D494_iRep_Seq8|:97E_IGH_D494_iRep_Seq16|:21X_IGH_D494_iRep_Seq20|:97E_IGH_D494_iRep_Seq6|:97E_IGH_D494_iRep_Seq15|:62S_IGH_D494_iRep_Seq1|	833.957	35.79	1	0.73
Denovo1090	LLYAASVTQSGVPSR	62S_IGKL_D494_iRep_Seq5| Cnt=1 IGKV1D-39:*:IGKJ2 CDR3.Len=30	62S_IGKL_D494_iRep_Seq5| Cnt=1 IGKV1D-39:*:IGKJ2 CDR3.Len=30	72	4.8	1	LLYAASVTQSGVPSR	LIYAASSLQSGVPSR	31	45	LIYAASSLQSGVPSR	3	F1:6390	62S_IGKL_D494_iRep_Seq18|:64U_IGKL_D494_iRep_Seq13|:21X_IGKL_D494_iRep_Seq56|:64U_IGKL_D494_iRep_Seq18|:21X_IGKL_D494_iRep_Seq55|:21X_IGKL_D494_iRep_Seq57|	554.648	44.97	1	0.8
Database84	KLLIYWASTRG	62S_IGKL_D494_iRep_Seq2| Cnt=1 IGKV4-1:*:IGKJ4 CDR3.Len=27	62S_IGKL_D494_iRep_Seq2| Cnt=1 IGKV4-1:*:IGKJ4 CDR3.Len=27	71	6.4545	0.3333	KLLIYWASTR	KLLIYWASTR	34	44	KLLIYWASTRE	1	F3:6935	21X_IGKL_D494_iRep_Seq20|;97E_IGKL_D494_iRep_Seq38|	561.816	48.18	6	0.91
Database84	KLLIYWASTRG	62S_IGKL_D494_iRep_Seq14| Cnt=1 IGKV4-1:*:IGKJ3 CDR3.Len=24	62S_IGKL_D494_iRep_Seq14| Cnt=1 IGKV4-1:*:IGKJ3 CDR3.Len=24	71	6.4545	0.3333	KLLIYWASTR	KLLIYWASTR	34	44	KLLIYWASTRE	1	F3:6935	21X_IGKL_D494_iRep_Seq20|;97E_IGKL_D494_iRep_Seq38|	561.816	48.18	6	0.91
Database84	KLLIYWASTRG	62S_IGKL_D494_iRep_Seq15| Cnt=1 IGKV4-1:*:IGKJ4 CDR3.Len=27	62S_IGKL_D494_iRep_Seq15| Cnt=1 IGKV4-1:*:IGKJ4 CDR3.Len=27	71	6.4545	0.3333	KLLIYWASTR	KLLIYWASTR	34	44	KLLIYWASTRE	1	F3:6935	21X_IGKL_D494_iRep_Seq20|;97E_IGKL_D494_iRep_Seq38|	561.816	48.18	6	0.91
Denovo294	ASGYTFTNYGLSWVR	62S_IGH_D494_iRep_Seq2| Cnt=1 IGHV1-46:IGHD6-19:IGHJ4 CDR3.Len=63	62S_IGH_D494_iRep_Seq2| Cnt=1 IGHV1-46:IGHD6-19:IGHJ4 CDR3.Len=63	71	4.7333	1	ASGYTFT-NYGLSWVR	ASGYTFTSDY-IHWVR	7	21	ASGYTFTSDYIHWVR	5	F3:8127	62S_IGH_D494_iRep_Seq2|:97E_IGH_D494_iRep_Seq4|:97E_IGH_D494_iRep_Seq5|:97E_IGH_D494_iRep_Seq3|:97E_IGH_D494_iRep_Seq11|	861.416	55.2	1	0.67
Denovo772	YYYATWYQQKPGLYFK	62S_IGKL_D494_iRep_Seq11| Cnt=2 IGLV3-1:*:IGLJ3 CDR3.Len=27	62S_IGKL_D494_iRep_Seq11| Cnt=2 IGLV3-1:*:IGLJ3 CDR3.Len=27	71	4.4375	1	YATWYQQKPG	YASWYQQKPG	9	24	DKYASWYQQKPGQSPV	7	F2:4598	21X_IGKL_D494_iRep_Seq20|:97E_IGKL_D494_iRep_Seq19|:62S_IGKL_D494_iRep_Seq18|:21X_IGKL_D494_iRep_Seq3|:21X_IGKL_D494_iRep_Seq22|:21X_IGKL_D494_iRep_Seq5|:64U_IGKL_D494_iRep_Seq13|:21X_IGKL_D494_iRep_Seq36|:21X_IGKL_D494_iRep_Seq44|:21X_IGKL_D494_iRep_Seq56|:64U_IGKL_D494_iRep_Seq18|:21X_IGKL_D494_iRep_Seq55|:21X_IGKL_D494_iRep_Seq57|:64U_IGKL_D494_iRep_Seq1|	707.014	34.49	1	0.56
Denovo1598	QSLSNYLNWYQKKSQGHK	62S_IGKL_D494_iRep_Seq1| Cnt=1 IGKV3-11:*:IGKJ2 CDR3.Len=27	62S_IGKL_D494_iRep_Seq1| Cnt=1 IGKV3-11:*:IGKJ2 CDR3.Len=27	71	3.9444	1	QSLSNYLNWYQKK	QSLGNYLAWYQQK	9	26	QSLGNYLAWYQQKPGQAP	8	F1:6468	K22E_HUMAN|:62S_IGKL_D494_iRep_Seq18|:64U_IGKL_D494_iRep_Seq18|	803.736	45.39	1	0.56
Denovo1496	VSSASTKGPSVFLPAQTK	62S_IGH_D494_iRep_Seq1| Cnt=1 IGHV4-59:IGHD2-21:IGHJ5 CDR3.Len=57	62S_IGH_D494_iRep_Seq1| Cnt=1 IGHV4-59:IGHD2-21:IGHJ5 CDR3.Len=57	70	3.8889	0.3333	VSSASTKGPSVF	VSSASTKGPSVF	106	123	VSSASTKGPSVFPLA	5	F2:4258	97E_IGH_D494_iRep_Seq17|:21X_IGH_D494_iRep_Seq8|:97E_IGH_D494_iRep_Seq16|:21X_IGH_D494_iRep_Seq32|:21X_IGH_D494_iRep_Seq20|:62S_IGH_D494_iRep_Seq2|:97E_IGH_D494_iRep_Seq4|:97E_IGH_D494_iRep_Seq5|:97E_IGH_D494_iRep_Seq3|:21X_IGH_D494_iRep_Seq21|:21X_IGH_D494_iRep_Seq1|:97E_IGH_D494_iRep_Seq11|:97E_IGH_D494_iRep_Seq6|:97E_IGH_D494_iRep_Seq15|:62S_IGH_D494_iRep_Seq1|:64U_IGH_D494_iRep_Seq2|:21X_IGH_…	683.037	32.44	1	0.72
Denovo1496	VSSASTKGPSVFLPAQTK	62S_IGH_D494_iRep_Seq2| Cnt=1 IGHV1-46:IGHD6-19:IGHJ4 CDR3.Len=63	62S_IGH_D494_iRep_Seq2| Cnt=1 IGHV1-46:IGHD6-19:IGHJ4 CDR3.Len=63	70	3.8889	0.3333	VSSASTKGPSVF	VSSASTKGPSVF	109	126	VSSASTKGPSVFPLA	5	F2:4258	97E_IGH_D494_iRep_Seq17|:21X_IGH_D494_iRep_Seq8|:97E_IGH_D494_iRep_Seq16|:21X_IGH_D494_iRep_Seq32|:21X_IGH_D494_iRep_Seq20|:62S_IGH_D494_iRep_Seq2|:97E_IGH_D494_iRep_Seq4|:97E_IGH_D494_iRep_Seq5|:97E_IGH_D494_iRep_Seq3|:21X_IGH_D494_iRep_Seq21|:21X_IGH_D494_iRep_Seq1|:97E_IGH_D494_iRep_Seq11|:97E_IGH_D494_iRep_Seq6|:97E_IGH_D494_iRep_Seq15|:62S_IGH_D494_iRep_Seq1|:64U_IGH_D494_iRep_Seq2|:21X_IGH_…	683.037	32.44	1	0.72
Denovo1496	VSSASTKGPSVFLPAQTK	62S_IGH_D494_iRep_Seq3| Cnt=1 IGHV4-59:IGHD2-15:IGHJ5 CDR3.Len=57	62S_IGH_D494_iRep_Seq3| Cnt=1 IGHV4-59:IGHD2-15:IGHJ5 CDR3.Len=57	70	3.8889	0.3333	VSSASTKGPSVF	VSSASTKGPSVF	106	123	VSSASTKGPSVFPLA	5	F2:4258	97E_IGH_D494_iRep_Seq17|:21X_IGH_D494_iRep_Seq8|:97E_IGH_D494_iRep_Seq16|:21X_IGH_D494_iRep_Seq32|:21X_IGH_D494_iRep_Seq20|:62S_IGH_D494_iRep_Seq2|:97E_IGH_D494_iRep_Seq4|:97E_IGH_D494_iRep_Seq5|:97E_IGH_D494_iRep_Seq3|:21X_IGH_D494_iRep_Seq21|:21X_IGH_D494_iRep_Seq1|:97E_IGH_D494_iRep_Seq11|:97E_IGH_D494_iRep_Seq6|:97E_IGH_D494_iRep_Seq15|:62S_IGH_D494_iRep_Seq1|:64U_IGH_D494_iRep_Seq2|:21X_IGH_…	683.037	32.44	1	0.72
Denovo1143	LLLYEVNNRPSGVSNR	62S_IGKL_D494_iRep_Seq16| Cnt=1 IGLV2-11:*:IGLJ3 CDR3.Len=33	62S_IGKL_D494_iRep_Seq16| Cnt=1 IGLV2-11:*:IGLJ3 CDR3.Len=33	70	4.375	0.5	LLLYEVNNRPSGVSNR	LMIYDVTERPSGVPGR	28	43	LMIYDVTERPSGVPGR	7	F3:3541		915.99	27.77	1	0.56
Denovo1143	LLLYEVNNRPSGVSNR	62S_IGKL_D494_iRep_Seq17| Cnt=1 IGLV2-11:*:IGLJ3 CDR3.Len=33	62S_IGKL_D494_iRep_Seq17| Cnt=1 IGLV2-11:*:IGLJ3 CDR3.Len=33	70	4.375	0.5	LLLYEVNNRPSGVSNR	LMIYDVTERPSGVPGR	29	44	LMIYDVTERPSGVPGR	7	F3:3541		915.99	27.77	1	0.56
Denovo1156	SNYLNWYQQK	62S_IGKL_D494_iRep_Seq18| Cnt=1 IGKV1D-39:*:IGKJ4 CDR3.Len=27	62S_IGKL_D494_iRep_Seq18| Cnt=1 IGKV1D-39:*:IGKJ4 CDR3.Len=27	69	6.9	1	NYLNWYQQK	NYLNWYQQK	14	23	YNYLNWYQQK	1	F1:7458	62S_IGKL_D494_iRep_Seq18|:64U_IGKL_D494_iRep_Seq18|	915.439	51.09	1	0.9
Denovo987	YYVSWYQQLPQAPK	62S_IGKL_D494_iRep_Seq16| Cnt=1 IGLV2-11:*:IGLJ3 CDR3.Len=33	62S_IGKL_D494_iRep_Seq16| Cnt=1 IGLV2-11:*:IGLJ3 CDR3.Len=33	69	4.9286	0.5	Y-YVSWYQQLP-QAPK	YDYVSWYQQHPGKAPK	12	25	YDYVSWYQQHPGKA	6	F2:7988		736.696	54.46	1	0.57
Denovo987	YYVSWYQQLPQAPK	62S_IGKL_D494_iRep_Seq17| Cnt=1 IGLV2-11:*:IGLJ3 CDR3.Len=33	62S_IGKL_D494_iRep_Seq17| Cnt=1 IGLV2-11:*:IGLJ3 CDR3.Len=33	69	4.9286	0.5	Y-YVSWYQQLP-QAPK	YDYVSWYQQHPGKAPK	13	26	YDYVSWYQQHPGKA	6	F2:7988		736.696	54.46	1	0.57
Denovo1679	ADTAVYYCAR	62S_IGH_D494_iRep_Seq1| Cnt=1 IGHV4-59:IGHD2-21:IGHJ5 CDR3.Len=57	62S_IGH_D494_iRep_Seq1| Cnt=1 IGHV4-59:IGHD2-21:IGHJ5 CDR3.Len=57	68	6.8	0.5	ADTAVYYCAR	ADTAVYYCAR	71	80	ADTAVYYCAR	0	F1:6374	97E_IGH_D494_iRep_Seq17|:21X_IGH_D494_iRep_Seq8|:97E_IGH_D494_iRep_Seq16|:21X_IGH_D494_iRep_Seq32|:21X_IGH_D494_iRep_Seq20|:62S_IGH_D494_iRep_Seq2|:97E_IGH_D494_iRep_Seq4|:97E_IGH_D494_iRep_Seq5|:97E_IGH_D494_iRep_Seq3|:21X_IGH_D494_iRep_Seq21|:21X_IGH_D494_iRep_Seq1|:97E_IGH_D494_iRep_Seq6|:97E_IGH_D494_iRep_Seq15|:62S_IGH_D494_iRep_Seq1|:64U_IGH_D494_iRep_Seq2|:21X_IGH_D494_iRep_Seq17|:21X_IGH_…	887.45	44.87	1	1
Denovo1679	ADTAVYYCAR	62S_IGH_D494_iRep_Seq3| Cnt=1 IGHV4-59:IGHD2-15:IGHJ5 CDR3.Len=57	62S_IGH_D494_iRep_Seq3| Cnt=1 IGHV4-59:IGHD2-15:IGHJ5 CDR3.Len=57	68	6.8	0.5	ADTAVYYCAR	ADTAVYYCAR	71	80	ADTAVYYCAR	0	F1:6374	97E_IGH_D494_iRep_Seq17|:21X_IGH_D494_iRep_Seq8|:97E_IGH_D494_iRep_Seq16|:21X_IGH_D494_iRep_Seq32|:21X_IGH_D494_iRep_Seq20|:62S_IGH_D494_iRep_Seq2|:97E_IGH_D494_iRep_Seq4|:97E_IGH_D494_iRep_Seq5|:97E_IGH_D494_iRep_Seq3|:21X_IGH_D494_iRep_Seq21|:21X_IGH_D494_iRep_Seq1|:97E_IGH_D494_iRep_Seq6|:97E_IGH_D494_iRep_Seq15|:62S_IGH_D494_iRep_Seq1|:64U_IGH_D494_iRep_Seq2|:21X_IGH_D494_iRep_Seq17|:21X_IGH_…	887.45	44.87	1	1
Denovo1712	ADTAVYYCAR	62S_IGH_D494_iRep_Seq1| Cnt=1 IGHV4-59:IGHD2-21:IGHJ5 CDR3.Len=57	62S_IGH_D494_iRep_Seq1| Cnt=1 IGHV4-59:IGHD2-21:IGHJ5 CDR3.Len=57	68	6.8	0.5	ADTAVYYCAR	ADTAVYYCAR	71	80	ADTAVYYCAR	0	F1:6391	97E_IGH_D494_iRep_Seq17|:21X_IGH_D494_iRep_Seq8|:97E_IGH_D494_iRep_Seq16|:21X_IGH_D494_iRep_Seq32|:21X_IGH_D494_iRep_Seq20|:62S_IGH_D494_iRep_Seq2|:97E_IGH_D494_iRep_Seq4|:97E_IGH_D494_iRep_Seq5|:97E_IGH_D494_iRep_Seq3|:21X_IGH_D494_iRep_Seq21|:21X_IGH_D494_iRep_Seq1|:97E_IGH_D494_iRep_Seq6|:97E_IGH_D494_iRep_Seq15|:62S_IGH_D494_iRep_Seq1|:64U_IGH_D494_iRep_Seq2|:21X_IGH_D494_iRep_Seq17|:21X_IGH_…	887.45	44.98	1	1
Denovo1712	ADTAVYYCAR	62S_IGH_D494_iRep_Seq3| Cnt=1 IGHV4-59:IGHD2-15:IGHJ5 CDR3.Len=57	62S_IGH_D494_iRep_Seq3| Cnt=1 IGHV4-59:IGHD2-15:IGHJ5 CDR3.Len=57	68	6.8	0.5	ADTAVYYCAR	ADTAVYYCAR	71	80	ADTAVYYCAR	0	F1:6391	97E_IGH_D494_iRep_Seq17|:21X_IGH_D494_iRep_Seq8|:97E_IGH_D494_iRep_Seq16|:21X_IGH_D494_iRep_Seq32|:21X_IGH_D494_iRep_Seq20|:62S_IGH_D494_iRep_Seq2|:97E_IGH_D494_iRep_Seq4|:97E_IGH_D494_iRep_Seq5|:97E_IGH_D494_iRep_Seq3|:21X_IGH_D494_iRep_Seq21|:21X_IGH_D494_iRep_Seq1|:97E_IGH_D494_iRep_Seq6|:97E_IGH_D494_iRep_Seq15|:62S_IGH_D494_iRep_Seq1|:64U_IGH_D494_iRep_Seq2|:21X_IGH_D494_iRep_Seq17|:21X_IGH_…	887.45	44.98	1	1
Denovo1070	ASQSVSSLNAWYQQKKEHK	62S_IGKL_D494_iRep_Seq3| Cnt=1 IGKV3-11:*:IGKJ2 CDR3.Len=27	62S_IGKL_D494_iRep_Seq3| Cnt=1 IGKV3-11:*:IGKJ2 CDR3.Len=27	68	3.5789	1	ASQSVSSLNAWYQQK	ASQTVGSYLAWYQQK	8	26	ASQTVGSYLAWYQQKPGQA	8	F2:3221	21X_IGKL_D494_iRep_Seq20|:97E_IGKL_D494_iRep_Seq19|:21X_IGKL_D494_iRep_Seq3|:21X_IGKL_D494_iRep_Seq22|:21X_IGKL_D494_iRep_Seq5|:64U_IGKL_D494_iRep_Seq13|:21X_IGKL_D494_iRep_Seq36|:21X_IGKL_D494_iRep_Seq44|:21X_IGKL_D494_iRep_Seq56|:21X_IGKL_D494_iRep_Seq55|:64U_IGKL_D494_iRep_Seq1|	768.382	25.92	1	0.58
Denovo792	ALSTSLAWYQQKPFHPK	62S_IGKL_D494_iRep_Seq6| Cnt=1 IGKV1-5:*:IGKJ1 CDR3.Len=24	62S_IGKL_D494_iRep_Seq6| Cnt=1 IGKV1-5:*:IGKJ1 CDR3.Len=24	68	4	1	ALSTSLAWYQQKP	SISDRLAWYQQKP	11	27	SISDRLAWYQQKPGRAP	8	F1:4595	21X_IGKL_D494_iRep_Seq20|:97E_IGKL_D494_iRep_Seq19|:62S_IGKL_D494_iRep_Seq18|:21X_IGKL_D494_iRep_Seq3|:21X_IGKL_D494_iRep_Seq22|:21X_IGKL_D494_iRep_Seq5|:64U_IGKL_D494_iRep_Seq13|:21X_IGKL_D494_iRep_Seq36|:21X_IGKL_D494_iRep_Seq44|:21X_IGKL_D494_iRep_Seq56|:64U_IGKL_D494_iRep_Seq18|:21X_IGKL_D494_iRep_Seq55|:21X_IGKL_D494_iRep_Seq57|:64U_IGKL_D494_iRep_Seq1|	668.024	34.33	1	0.53
Denovo1095	ASQSVSNNLAWYVWVREHK	62S_IGKL_D494_iRep_Seq10| Cnt=1 IGKV3-15:*:IGKJ1 CDR3.Len=27	62S_IGKL_D494_iRep_Seq10| Cnt=1 IGKV3-15:*:IGKJ1 CDR3.Len=27	68	3.5789	1	ASQSVSNNLAWY	ASQSVRNNLSWY	8	26	ASQSVRNNLSWYQQKPGQG	9	F1:3827	21X_IGKL_D494_iRep_Seq56|:21X_IGKL_D494_iRep_Seq55|	772.723	29.6	1	0.53
Denovo884	TQGVSSDLAWYQQKKEHK	62S_IGKL_D494_iRep_Seq10| Cnt=1 IGKV3-15:*:IGKJ1 CDR3.Len=27	62S_IGKL_D494_iRep_Seq10| Cnt=1 IGKV3-15:*:IGKJ1 CDR3.Len=27	68	3.7778	1	TQGVSSDLAWYQQK	SQSVRNNLSWYQQK	9	26	SQSVRNNLSWYQQKPGQG	10	F2:4183	21X_IGKL_D494_iRep_Seq20|:97E_IGKL_D494_iRep_Seq19|:21X_IGKL_D494_iRep_Seq3|:21X_IGKL_D494_iRep_Seq22|:21X_IGKL_D494_iRep_Seq5|:64U_IGKL_D494_iRep_Seq13|:21X_IGKL_D494_iRep_Seq36|:21X_IGKL_D494_iRep_Seq44|:64U_IGKL_D494_iRep_Seq1|	758.71	31.96	1	0.44
Database139	LLIFWASTRE	62S_IGKL_D494_iRep_Seq2| Cnt=1 IGKV4-1:*:IGKJ4 CDR3.Len=27	62S_IGKL_D494_iRep_Seq2| Cnt=1 IGKV4-1:*:IGKJ4 CDR3.Len=27	67	6.7	0.3333	LLIFWASTRE	LLIYWASTRE	35	44	LLIYWASTRE	1	F2:3293	64U_IGKL_D494_iRep_Seq1|	497.276	26.39	2	0.9
Database139	LLIFWASTRE	62S_IGKL_D494_iRep_Seq14| Cnt=1 IGKV4-1:*:IGKJ3 CDR3.Len=24	62S_IGKL_D494_iRep_Seq14| Cnt=1 IGKV4-1:*:IGKJ3 CDR3.Len=24	67	6.7	0.3333	LLIFWASTRE	LLIYWASTRE	35	44	LLIYWASTRE	1	F2:3293	64U_IGKL_D494_iRep_Seq1|	497.276	26.39	2	0.9
Database139	LLIFWASTRE	62S_IGKL_D494_iRep_Seq15| Cnt=1 IGKV4-1:*:IGKJ4 CDR3.Len=27	62S_IGKL_D494_iRep_Seq15| Cnt=1 IGKV4-1:*:IGKJ4 CDR3.Len=27	67	6.7	0.3333	LLIFWASTRE	LLIYWASTRE	35	44	LLIYWASTRE	1	F2:3293	64U_IGKL_D494_iRep_Seq1|	497.276	26.39	2	0.9
Database116	RLLIYDASKRAT	62S_IGKL_D494_iRep_Seq3| Cnt=1 IGKV3-11:*:IGKJ2 CDR3.Len=27	62S_IGKL_D494_iRep_Seq3| Cnt=1 IGKV3-11:*:IGKJ2 CDR3.Len=27	67	5.5833	1	RLLIYDASKRAT	RLLIYDTSNRAT	28	39	RLLIYDTSNRAT	2	F3:6342	21X_IGKL_D494_iRep_Seq3|	647.353	44.74	2	0.83
Denovo738	APAPGQSPVLVLSQD	62S_IGKL_D494_iRep_Seq11| Cnt=2 IGLV3-1:*:IGLJ3 CDR3.Len=27	62S_IGKL_D494_iRep_Seq11| Cnt=2 IGLV3-1:*:IGLJ3 CDR3.Len=27	67	4.4667	1	PGQSPVLVLSQD	PGQSPVLVICQD	16	30	QQKPGQSPVLVICQD	5	F2:4067		803.939	31.23	1	0.67
Denovo1831	ASQNLYNYLNWSMHLVL	62S_IGKL_D494_iRep_Seq13| Cnt=1 IGKV1D-39:*:IGKJ1 CDR3.Len=27	62S_IGKL_D494_iRep_Seq13| Cnt=1 IGKV1D-39:*:IGKJ1 CDR3.Len=27	67	3.9412	1	ASQNLYNYLNW	ASQNIHNYLNW	8	24	ASQNIHNYLNWYQQSPG	8	F3:7237	62S_IGKL_D494_iRep_Seq18|	847.092	49.93	1	0.53
Denovo1758	YYYATWYQQKP	62S_IGKL_D494_iRep_Seq11| Cnt=2 IGLV3-1:*:IGLJ3 CDR3.Len=27	62S_IGKL_D494_iRep_Seq11| Cnt=2 IGLV3-1:*:IGLJ3 CDR3.Len=27	65	5.9091	1	YATWYQQKP	YASWYQQKP	9	19	DKYASWYQQKP	3	F2:4785	21X_IGKL_D494_iRep_Seq20|:97E_IGKL_D494_iRep_Seq19|:21X_IGKL_D494_iRep_Seq30|:21X_IGKL_D494_iRep_Seq31|:62S_IGKL_D494_iRep_Seq18|:21X_IGKL_D494_iRep_Seq3|:21X_IGKL_D494_iRep_Seq22|:21X_IGKL_D494_iRep_Seq5|:64U_IGKL_D494_iRep_Seq13|:62S_IGKL_D494_iRep_Seq4|:21X_IGKL_D494_iRep_Seq36|:21X_IGKL_D494_iRep_Seq44|:21X_IGKL_D494_iRep_Seq56|:64U_IGKL_D494_iRep_Seq18|:21X_IGKL_D494_iRep_Seq55|:21X_IGKL_D49…	707.014	35.62	1	0.73
Denovo1940	YYYATWYQQKP	62S_IGKL_D494_iRep_Seq11| Cnt=2 IGLV3-1:*:IGLJ3 CDR3.Len=27	62S_IGKL_D494_iRep_Seq11| Cnt=2 IGLV3-1:*:IGLJ3 CDR3.Len=27	65	5.9091	1	YATWYQQKP	YASWYQQKP	9	19	DKYASWYQQKP	3	F2:4761	21X_IGKL_D494_iRep_Seq20|:97E_IGKL_D494_iRep_Seq19|:62S_IGKL_D494_iRep_Seq18|:21X_IGKL_D494_iRep_Seq3|:21X_IGKL_D494_iRep_Seq22|:21X_IGKL_D494_iRep_Seq5|:64U_IGKL_D494_iRep_Seq13|:21X_IGKL_D494_iRep_Seq36|:21X_IGKL_D494_iRep_Seq44|:21X_IGKL_D494_iRep_Seq56|:64U_IGKL_D494_iRep_Seq18|:21X_IGKL_D494_iRep_Seq55|:21X_IGKL_D494_iRep_Seq57|:64U_IGKL_D494_iRep_Seq1|	707.013	35.48	1	0.73
Denovo1276	WYHYQQKGPQAPVLVVYHNKQQATNCGK	62S_IGKL_D494_iRep_Seq11| Cnt=2 IGLV3-1:*:IGLJ3 CDR3.Len=27	62S_IGKL_D494_iRep_Seq11| Cnt=2 IGLV3-1:*:IGLJ3 CDR3.Len=27	65	2.3214	1	WYHYQQKGPQAPVLVVYHN	WY--QQKPGQSPVLVICQD	14	41	WYQQKPGQSPVLVICQDTKRPSGIPERF	19	F3:6502	21X_IGKL_D494_iRep_Seq30|:21X_IGKL_D494_iRep_Seq31|	836.423	45.66	1	0.32
Denovo1973	GQGTLVTVSSA	62S_IGH_D494_iRep_Seq2| Cnt=1 IGHV1-46:IGHD6-19:IGHJ4 CDR3.Len=63	62S_IGH_D494_iRep_Seq2| Cnt=1 IGHV1-46:IGHD6-19:IGHJ4 CDR3.Len=63	64	5.8182	1	GQGTLVTVSSA	GQGTLVTVSSA	102	112	GQGTLVTVSSA	0	F2:7192	97E_IGH_D494_iRep_Seq17|:21X_IGH_D494_iRep_Seq8|:97E_IGH_D494_iRep_Seq16|:21X_IGH_D494_iRep_Seq32|:21X_IGH_D494_iRep_Seq20|:62S_IGH_D494_iRep_Seq2|:97E_IGH_D494_iRep_Seq4|:97E_IGH_D494_iRep_Seq5|:97E_IGH_D494_iRep_Seq3|:21X_IGH_D494_iRep_Seq21|:21X_IGH_D494_iRep_Seq1|:97E_IGH_D494_iRep_Seq11|:97E_IGH_D494_iRep_Seq6|:97E_IGH_D494_iRep_Seq15|:62S_IGH_D494_iRep_Seq1|:64U_IGH_D494_iRep_Seq2|:21X_IGH_…	940.51	49.7	1	1
Denovo238	QAPGQGLEWVGR	62S_IGH_D494_iRep_Seq2| Cnt=1 IGHV1-46:IGHD6-19:IGHJ4 CDR3.Len=63	62S_IGH_D494_iRep_Seq2| Cnt=1 IGHV1-46:IGHD6-19:IGHJ4 CDR3.Len=63	64	5.3333	1	QAPGQGLEW	QAPGQGLEW	22	33	QAPGQGLEWMAV	3	F3:4655	97E_IGH_D494_iRep_Seq17|:21X_IGH_D494_iRep_Seq8|:97E_IGH_D494_iRep_Seq16|:21X_IGH_D494_iRep_Seq32|:21X_IGH_D494_iRep_Seq20|:62S_IGH_D494_iRep_Seq2|:21X_IGH_D494_iRep_Seq21|:21X_IGH_D494_iRep_Seq1|:97E_IGH_D494_iRep_Seq11|:97E_IGH_D494_iRep_Seq6|:97E_IGH_D494_iRep_Seq15|:62S_IGH_D494_iRep_Seq1|:21X_IGH_D494_iRep_Seq17|:21X_IGH_D494_iRep_Seq4|:21X_IGH_D494_iRep_Seq16|	649.333	34.52	1	0.75
Denovo1160	TTYLDWYQQR	62S_IGKL_D494_iRep_Seq19| Cnt=1 IGKV1D-39:*:IGKJ2 CDR3.Len=30	62S_IGKL_D494_iRep_Seq19| Cnt=1 IGKV1D-39:*:IGKJ2 CDR3.Len=30	64	6.4	1	TTYLDWYQQR	ATYLNWYQQK	13	22	ATYLNWYQQK	3	F3:8869	21X_IGKL_D494_iRep_Seq18|	787.365	59.59	1	0.7
Denovo1208	TTYLDWYQQR	62S_IGKL_D494_iRep_Seq19| Cnt=1 IGKV1D-39:*:IGKJ2 CDR3.Len=30	62S_IGKL_D494_iRep_Seq19| Cnt=1 IGKV1D-39:*:IGKJ2 CDR3.Len=30	64	6.4	1	TTYLDWYQQR	ATYLNWYQQK	13	22	ATYLNWYQQK	3	F3:8888	21X_IGKL_D494_iRep_Seq18|	787.365	59.71	1	0.7
Denovo1740	YVSWYQQLQPAPK	62S_IGKL_D494_iRep_Seq16| Cnt=1 IGLV2-11:*:IGLJ3 CDR3.Len=33	62S_IGKL_D494_iRep_Seq16| Cnt=1 IGLV2-11:*:IGLJ3 CDR3.Len=33	64	4.9231	0.5	YVSWYQQLQP--APK	YVSWYQQ-HPGKAPK	14	26	YVSWYQQHPGKAP	5	F2:8002		736.692	54.54	1	0.62
Denovo1740	YVSWYQQLQPAPK	62S_IGKL_D494_iRep_Seq17| Cnt=1 IGLV2-11:*:IGLJ3 CDR3.Len=33	62S_IGKL_D494_iRep_Seq17| Cnt=1 IGLV2-11:*:IGLJ3 CDR3.Len=33	64	4.9231	0.5	YVSWYQQLQP--APK	YVSWYQQ-HPGKAPK	15	27	YVSWYQQHPGKAP	5	F2:8002		736.692	54.54	1	0.62
Denovo1958	DTAVYYCAR	62S_IGH_D494_iRep_Seq1| Cnt=1 IGHV4-59:IGHD2-21:IGHJ5 CDR3.Len=57	62S_IGH_D494_iRep_Seq1| Cnt=1 IGHV4-59:IGHD2-21:IGHJ5 CDR3.Len=57	63	7	0.3333	DTAVYYCAR	DTAVYYCAR	72	80	DTAVYYCAR	0	F2:6266	97E_IGH_D494_iRep_Seq17|:21X_IGH_D494_iRep_Seq8|:97E_IGH_D494_iRep_Seq16|:21X_IGH_D494_iRep_Seq32|:21X_IGH_D494_iRep_Seq20|:62S_IGH_D494_iRep_Seq2|:97E_IGH_D494_iRep_Seq4|:97E_IGH_D494_iRep_Seq5|:97E_IGH_D494_iRep_Seq3|:21X_IGH_D494_iRep_Seq21|:21X_IGH_D494_iRep_Seq1|:97E_IGH_D494_iRep_Seq6|:97E_IGH_D494_iRep_Seq15|:62S_IGH_D494_iRep_Seq1|:64U_IGH_D494_iRep_Seq2|:21X_IGH_D494_iRep_Seq17|:21X_IGH_…	887.441	44.3	1	1
Denovo1958	DTAVYYCAR	62S_IGH_D494_iRep_Seq2| Cnt=1 IGHV1-46:IGHD6-19:IGHJ4 CDR3.Len=63	62S_IGH_D494_iRep_Seq2| Cnt=1 IGHV1-46:IGHD6-19:IGHJ4 CDR3.Len=63	63	7	0.3333	DTAVYYCAR	DTAVYYCAR	73	81	DTAVYYCAR	0	F2:6266	97E_IGH_D494_iRep_Seq17|:21X_IGH_D494_iRep_Seq8|:97E_IGH_D494_iRep_Seq16|:21X_IGH_D494_iRep_Seq32|:21X_IGH_D494_iRep_Seq20|:62S_IGH_D494_iRep_Seq2|:97E_IGH_D494_iRep_Seq4|:97E_IGH_D494_iRep_Seq5|:97E_IGH_D494_iRep_Seq3|:21X_IGH_D494_iRep_Seq21|:21X_IGH_D494_iRep_Seq1|:97E_IGH_D494_iRep_Seq6|:97E_IGH_D494_iRep_Seq15|:62S_IGH_D494_iRep_Seq1|:64U_IGH_D494_iRep_Seq2|:21X_IGH_D494_iRep_Seq17|:21X_IGH_…	887.441	44.3	1	1
Denovo1958	DTAVYYCAR	62S_IGH_D494_iRep_Seq3| Cnt=1 IGHV4-59:IGHD2-15:IGHJ5 CDR3.Len=57	62S_IGH_D494_iRep_Seq3| Cnt=1 IGHV4-59:IGHD2-15:IGHJ5 CDR3.Len=57	63	7	0.3333	DTAVYYCAR	DTAVYYCAR	72	80	DTAVYYCAR	0	F2:6266	97E_IGH_D494_iRep_Seq17|:21X_IGH_D494_iRep_Seq8|:97E_IGH_D494_iRep_Seq16|:21X_IGH_D494_iRep_Seq32|:21X_IGH_D494_iRep_Seq20|:62S_IGH_D494_iRep_Seq2|:97E_IGH_D494_iRep_Seq4|:97E_IGH_D494_iRep_Seq5|:97E_IGH_D494_iRep_Seq3|:21X_IGH_D494_iRep_Seq21|:21X_IGH_D494_iRep_Seq1|:97E_IGH_D494_iRep_Seq6|:97E_IGH_D494_iRep_Seq15|:62S_IGH_D494_iRep_Seq1|:64U_IGH_D494_iRep_Seq2|:21X_IGH_D494_iRep_Seq17|:21X_IGH_…	887.441	44.3	1	1
Denovo1761	KKASSLESGVPSR	62S_IGKL_D494_iRep_Seq6| Cnt=1 IGKV1-5:*:IGKJ1 CDR3.Len=24	62S_IGKL_D494_iRep_Seq6| Cnt=1 IGKV1-5:*:IGKJ1 CDR3.Len=24	63	4.8462	1	KASSLESGVPSR	KASTLEPGVPSR	32	44	YKASTLEPGVPSR	3	F3:8402	62S_IGKL_D494_iRep_Seq18|:64U_IGKL_D494_iRep_Seq13|:64U_IGKL_D494_iRep_Seq18|	995.013	56.78	1	0.77
Denovo271	FLGSGSGTDFTLK	62S_IGKL_D494_iRep_Seq1| Cnt=1 IGKV3-11:*:IGKJ2 CDR3.Len=27	62S_IGKL_D494_iRep_Seq1| Cnt=1 IGKV3-11:*:IGKJ2 CDR3.Len=27	62	4.7692	0.0909	FLGSGSGTDFTL	FSGSGSGTDFTL	44	56	FSGSGSGTDFTLT	2	F1:5368	21X_IGKL_D494_iRep_Seq2|:21X_IGKL_D494_iRep_Seq20|:21X_IGKL_D494_iRep_Seq18|:97E_IGKL_D494_iRep_Seq19|:97E_IGKL_D494_iRep_Seq38|:62S_IGKL_D494_iRep_Seq18|:21X_IGKL_D494_iRep_Seq3|:21X_IGKL_D494_iRep_Seq22|:21X_IGKL_D494_iRep_Seq5|:64U_IGKL_D494_iRep_Seq13|:62S_IGKL_D494_iRep_Seq4|:21X_IGKL_D494_iRep_Seq36|:21X_IGKL_D494_iRep_Seq44|:21X_IGKL_D494_iRep_Seq56|:64U_IGKL_D494_iRep_Seq18|:21X_IGKL_D494…	665.341	39.02	1	0.85
Denovo271	FLGSGSGTDFTLK	62S_IGKL_D494_iRep_Seq2| Cnt=1 IGKV4-1:*:IGKJ4 CDR3.Len=27	62S_IGKL_D494_iRep_Seq2| Cnt=1 IGKV4-1:*:IGKJ4 CDR3.Len=27	62	4.7692	0.0909	FLGSGSGTDFTL	FSGSGSGTDFTL	51	63	FSGSGSGTDFTLT	2	F1:5368	21X_IGKL_D494_iRep_Seq2|:21X_IGKL_D494_iRep_Seq20|:21X_IGKL_D494_iRep_Seq18|:97E_IGKL_D494_iRep_Seq19|:97E_IGKL_D494_iRep_Seq38|:62S_IGKL_D494_iRep_Seq18|:21X_IGKL_D494_iRep_Seq3|:21X_IGKL_D494_iRep_Seq22|:21X_IGKL_D494_iRep_Seq5|:64U_IGKL_D494_iRep_Seq13|:62S_IGKL_D494_iRep_Seq4|:21X_IGKL_D494_iRep_Seq36|:21X_IGKL_D494_iRep_Seq44|:21X_IGKL_D494_iRep_Seq56|:64U_IGKL_D494_iRep_Seq18|:21X_IGKL_D494…	665.341	39.02	1	0.85
Denovo271	FLGSGSGTDFTLK	62S_IGKL_D494_iRep_Seq3| Cnt=1 IGKV3-11:*:IGKJ2 CDR3.Len=27	62S_IGKL_D494_iRep_Seq3| Cnt=1 IGKV3-11:*:IGKJ2 CDR3.Len=27	62	4.7692	0.0909	FLGSGSGTDFTL	FSGSGSGTDFTL	45	57	FSGSGSGTDFTLT	2	F1:5368	21X_IGKL_D494_iRep_Seq2|:21X_IGKL_D494_iRep_Seq20|:21X_IGKL_D494_iRep_Seq18|:97E_IGKL_D494_iRep_Seq19|:97E_IGKL_D494_iRep_Seq38|:62S_IGKL_D494_iRep_Seq18|:21X_IGKL_D494_iRep_Seq3|:21X_IGKL_D494_iRep_Seq22|:21X_IGKL_D494_iRep_Seq5|:64U_IGKL_D494_iRep_Seq13|:62S_IGKL_D494_iRep_Seq4|:21X_IGKL_D494_iRep_Seq36|:21X_IGKL_D494_iRep_Seq44|:21X_IGKL_D494_iRep_Seq56|:64U_IGKL_D494_iRep_Seq18|:21X_IGKL_D494…	665.341	39.02	1	0.85
Denovo271	FLGSGSGTDFTLK	62S_IGKL_D494_iRep_Seq4| Cnt=1 IGKV4-1:*:IGKJ2 CDR3.Len=27	62S_IGKL_D494_iRep_Seq4| Cnt=1 IGKV4-1:*:IGKJ2 CDR3.Len=27	62	4.7692	0.0909	FLGSGSGTDFTL	FSGSGSGTDFTL	51	63	FSGSGSGTDFTLT	2	F1:5368	21X_IGKL_D494_iRep_Seq2|:21X_IGKL_D494_iRep_Seq20|:21X_IGKL_D494_iRep_Seq18|:97E_IGKL_D494_iRep_Seq19|:97E_IGKL_D494_iRep_Seq38|:62S_IGKL_D494_iRep_Seq18|:21X_IGKL_D494_iRep_Seq3|:21X_IGKL_D494_iRep_Seq22|:21X_IGKL_D494_iRep_Seq5|:64U_IGKL_D494_iRep_Seq13|:62S_IGKL_D494_iRep_Seq4|:21X_IGKL_D494_iRep_Seq36|:21X_IGKL_D494_iRep_Seq44|:21X_IGKL_D494_iRep_Seq56|:64U_IGKL_D494_iRep_Seq18|:21X_IGKL_D494…	665.341	39.02	1	0.85
Denovo271	FLGSGSGTDFTLK	62S_IGKL_D494_iRep_Seq5| Cnt=1 IGKV1D-39:*:IGKJ2 CDR3.Len=30	62S_IGKL_D494_iRep_Seq5| Cnt=1 IGKV1D-39:*:IGKJ2 CDR3.Len=30	62	4.7692	0.0909	FLGSGSGTDFTL	FSGSGSGTDFTL	46	58	FSGSGSGTDFTLT	2	F1:5368	21X_IGKL_D494_iRep_Seq2|:21X_IGKL_D494_iRep_Seq20|:21X_IGKL_D494_iRep_Seq18|:97E_IGKL_D494_iRep_Seq19|:97E_IGKL_D494_iRep_Seq38|:62S_IGKL_D494_iRep_Seq18|:21X_IGKL_D494_iRep_Seq3|:21X_IGKL_D494_iRep_Seq22|:21X_IGKL_D494_iRep_Seq5|:64U_IGKL_D494_iRep_Seq13|:62S_IGKL_D494_iRep_Seq4|:21X_IGKL_D494_iRep_Seq36|:21X_IGKL_D494_iRep_Seq44|:21X_IGKL_D494_iRep_Seq56|:64U_IGKL_D494_iRep_Seq18|:21X_IGKL_D494…	665.341	39.02	1	0.85
Denovo271	FLGSGSGTDFTLK	62S_IGKL_D494_iRep_Seq8| Cnt=1 IGKV4-1:*:IGKJ2 CDR3.Len=27	62S_IGKL_D494_iRep_Seq8| Cnt=1 IGKV4-1:*:IGKJ2 CDR3.Len=27	62	4.7692	0.0909	FLGSGSGTDFTL	FSGSGSGTDFTL	51	63	FSGSGSGTDFTLI	2	F1:5368	21X_IGKL_D494_iRep_Seq2|:21X_IGKL_D494_iRep_Seq20|:21X_IGKL_D494_iRep_Seq18|:97E_IGKL_D494_iRep_Seq19|:97E_IGKL_D494_iRep_Seq38|:62S_IGKL_D494_iRep_Seq18|:21X_IGKL_D494_iRep_Seq3|:21X_IGKL_D494_iRep_Seq22|:21X_IGKL_D494_iRep_Seq5|:64U_IGKL_D494_iRep_Seq13|:62S_IGKL_D494_iRep_Seq4|:21X_IGKL_D494_iRep_Seq36|:21X_IGKL_D494_iRep_Seq44|:21X_IGKL_D494_iRep_Seq56|:64U_IGKL_D494_iRep_Seq18|:21X_IGKL_D494…	665.341	39.02	1	0.85
Denovo271	FLGSGSGTDFTLK	62S_IGKL_D494_iRep_Seq12| Cnt=1 IGKV1D-39:*:IGKJ3 CDR3.Len=27	62S_IGKL_D494_iRep_Seq12| Cnt=1 IGKV1D-39:*:IGKJ3 CDR3.Len=27	62	4.7692	0.0909	FLGSGSGTDFTL	FSGSGSGTDFTL	45	57	FSGSGSGTDFTLT	2	F1:5368	21X_IGKL_D494_iRep_Seq2|:21X_IGKL_D494_iRep_Seq20|:21X_IGKL_D494_iRep_Seq18|:97E_IGKL_D494_iRep_Seq19|:97E_IGKL_D494_iRep_Seq38|:62S_IGKL_D494_iRep_Seq18|:21X_IGKL_D494_iRep_Seq3|:21X_IGKL_D494_iRep_Seq22|:21X_IGKL_D494_iRep_Seq5|:64U_IGKL_D494_iRep_Seq13|:62S_IGKL_D494_iRep_Seq4|:21X_IGKL_D494_iRep_Seq36|:21X_IGKL_D494_iRep_Seq44|:21X_IGKL_D494_iRep_Seq56|:64U_IGKL_D494_iRep_Seq18|:21X_IGKL_D494…	665.341	39.02	1	0.85
Denovo271	FLGSGSGTDFTLK	62S_IGKL_D494_iRep_Seq13| Cnt=1 IGKV1D-39:*:IGKJ1 CDR3.Len=27	62S_IGKL_D494_iRep_Seq13| Cnt=1 IGKV1D-39:*:IGKJ1 CDR3.Len=27	62	4.7692	0.0909	FLGSGSGTDFTL	FSGSGSGTDFTL	45	57	FSGSGSGTDFTLT	2	F1:5368	21X_IGKL_D494_iRep_Seq2|:21X_IGKL_D494_iRep_Seq20|:21X_IGKL_D494_iRep_Seq18|:97E_IGKL_D494_iRep_Seq19|:97E_IGKL_D494_iRep_Seq38|:62S_IGKL_D494_iRep_Seq18|:21X_IGKL_D494_iRep_Seq3|:21X_IGKL_D494_iRep_Seq22|:21X_IGKL_D494_iRep_Seq5|:64U_IGKL_D494_iRep_Seq13|:62S_IGKL_D494_iRep_Seq4|:21X_IGKL_D494_iRep_Seq36|:21X_IGKL_D494_iRep_Seq44|:21X_IGKL_D494_iRep_Seq56|:64U_IGKL_D494_iRep_Seq18|:21X_IGKL_D494…	665.341	39.02	1	0.85
Denovo271	FLGSGSGTDFTLK	62S_IGKL_D494_iRep_Seq14| Cnt=1 IGKV4-1:*:IGKJ3 CDR3.Len=24	62S_IGKL_D494_iRep_Seq14| Cnt=1 IGKV4-1:*:IGKJ3 CDR3.Len=24	62	4.7692	0.0909	FLGSGSGTDFTL	FSGSGSGTDFTL	51	63	FSGSGSGTDFTLT	2	F1:5368	21X_IGKL_D494_iRep_Seq2|:21X_IGKL_D494_iRep_Seq20|:21X_IGKL_D494_iRep_Seq18|:97E_IGKL_D494_iRep_Seq19|:97E_IGKL_D494_iRep_Seq38|:62S_IGKL_D494_iRep_Seq18|:21X_IGKL_D494_iRep_Seq3|:21X_IGKL_D494_iRep_Seq22|:21X_IGKL_D494_iRep_Seq5|:64U_IGKL_D494_iRep_Seq13|:62S_IGKL_D494_iRep_Seq4|:21X_IGKL_D494_iRep_Seq36|:21X_IGKL_D494_iRep_Seq44|:21X_IGKL_D494_iRep_Seq56|:64U_IGKL_D494_iRep_Seq18|:21X_IGKL_D494…	665.341	39.02	1	0.85
Denovo271	FLGSGSGTDFTLK	62S_IGKL_D494_iRep_Seq18| Cnt=1 IGKV1D-39:*:IGKJ4 CDR3.Len=27	62S_IGKL_D494_iRep_Seq18| Cnt=1 IGKV1D-39:*:IGKJ4 CDR3.Len=27	62	4.7692	0.0909	FLGSGSGTDFTL	FRGSGSGTDFTL	46	58	FRGSGSGTDFTLT	2	F1:5368	21X_IGKL_D494_iRep_Seq2|:21X_IGKL_D494_iRep_Seq20|:21X_IGKL_D494_iRep_Seq18|:97E_IGKL_D494_iRep_Seq19|:97E_IGKL_D494_iRep_Seq38|:62S_IGKL_D494_iRep_Seq18|:21X_IGKL_D494_iRep_Seq3|:21X_IGKL_D494_iRep_Seq22|:21X_IGKL_D494_iRep_Seq5|:64U_IGKL_D494_iRep_Seq13|:62S_IGKL_D494_iRep_Seq4|:21X_IGKL_D494_iRep_Seq36|:21X_IGKL_D494_iRep_Seq44|:21X_IGKL_D494_iRep_Seq56|:64U_IGKL_D494_iRep_Seq18|:21X_IGKL_D494…	665.341	39.02	1	0.85
Denovo271	FLGSGSGTDFTLK	62S_IGKL_D494_iRep_Seq19| Cnt=1 IGKV1D-39:*:IGKJ2 CDR3.Len=30	62S_IGKL_D494_iRep_Seq19| Cnt=1 IGKV1D-39:*:IGKJ2 CDR3.Len=30	62	4.7692	0.0909	FLGSGSGTDFTL	FSGSGSGTDFTL	45	57	FSGSGSGTDFTLT	2	F1:5368	21X_IGKL_D494_iRep_Seq2|:21X_IGKL_D494_iRep_Seq20|:21X_IGKL_D494_iRep_Seq18|:97E_IGKL_D494_iRep_Seq19|:97E_IGKL_D494_iRep_Seq38|:62S_IGKL_D494_iRep_Seq18|:21X_IGKL_D494_iRep_Seq3|:21X_IGKL_D494_iRep_Seq22|:21X_IGKL_D494_iRep_Seq5|:64U_IGKL_D494_iRep_Seq13|:62S_IGKL_D494_iRep_Seq4|:21X_IGKL_D494_iRep_Seq36|:21X_IGKL_D494_iRep_Seq44|:21X_IGKL_D494_iRep_Seq56|:64U_IGKL_D494_iRep_Seq18|:21X_IGKL_D494…	665.341	39.02	1	0.85
Denovo557	SANTAVFYCAR	62S_IGH_D494_iRep_Seq3| Cnt=1 IGHV4-59:IGHD2-15:IGHJ5 CDR3.Len=57	62S_IGH_D494_iRep_Seq3| Cnt=1 IGHV4-59:IGHD2-15:IGHJ5 CDR3.Len=57	62	5.6364	1	SANTAVFYCAR	AADTAVYYCAR	70	80	AADTAVYYCAR	3	F1:3749		651.796	29.12	1	0.73
Denovo1101	TTDTSTNTAYMELR	62S_IGH_D494_iRep_Seq2| Cnt=1 IGHV1-46:IGHD6-19:IGHJ4 CDR3.Len=63	62S_IGH_D494_iRep_Seq2| Cnt=1 IGHV1-46:IGHD6-19:IGHJ4 CDR3.Len=63	62	4.4286	1	TTDTSTNTAYME	TRDTSTNTVYME	54	67	TRDTSTNTVYMEVN	4	F2:4272	21X_IGH_D494_iRep_Seq32|:62S_IGH_D494_iRep_Seq2|:97E_IGH_D494_iRep_Seq4|:97E_IGH_D494_iRep_Seq5|:97E_IGH_D494_iRep_Seq3|	975.937	32.52	1	0.71
Denovo1509	VSSASKTGSPVFPLAWGR	62S_IGH_D494_iRep_Seq1| Cnt=1 IGHV4-59:IGHD2-21:IGHJ5 CDR3.Len=57	62S_IGH_D494_iRep_Seq1| Cnt=1 IGHV4-59:IGHD2-21:IGHJ5 CDR3.Len=57	62	3.4444	0.3333	VSSASKTGSPVFPLA	VSSASTKGPSVFPLA	106	123	VSSASTKGPSVFPLA	7	F3:4477		683.037	33.44	1	0.61
Denovo1509	VSSASKTGSPVFPLAWGR	62S_IGH_D494_iRep_Seq2| Cnt=1 IGHV1-46:IGHD6-19:IGHJ4 CDR3.Len=63	62S_IGH_D494_iRep_Seq2| Cnt=1 IGHV1-46:IGHD6-19:IGHJ4 CDR3.Len=63	62	3.4444	0.3333	VSSASKTGSPVFPLA	VSSASTKGPSVFPLA	109	126	VSSASTKGPSVFPLA	7	F3:4477		683.037	33.44	1	0.61
Denovo1509	VSSASKTGSPVFPLAWGR	62S_IGH_D494_iRep_Seq3| Cnt=1 IGHV4-59:IGHD2-15:IGHJ5 CDR3.Len=57	62S_IGH_D494_iRep_Seq3| Cnt=1 IGHV4-59:IGHD2-15:IGHJ5 CDR3.Len=57	62	3.4444	0.3333	VSSASKTGSPVFPLA	VSSASTKGPSVFPLA	106	123	VSSASTKGPSVFPLA	7	F3:4477		683.037	33.44	1	0.61
Denovo280	LSMTTNTSTNTAYMELR	62S_IGH_D494_iRep_Seq2| Cnt=1 IGHV1-46:IGHD6-19:IGHJ4 CDR3.Len=63	62S_IGH_D494_iRep_Seq2| Cnt=1 IGHV1-46:IGHD6-19:IGHJ4 CDR3.Len=63	62	3.6471	1	SMTTNTSTNTAYME	TVTRDTSTNTVYME	51	67	ATVTRDTSTNTVYMEVN	8	F1:3304		983.943	26.37	1	0.53
Denovo1197	FPLYEVSNRPSGVNSR	62S_IGKL_D494_iRep_Seq16| Cnt=1 IGLV2-11:*:IGLJ3 CDR3.Len=33	62S_IGKL_D494_iRep_Seq16| Cnt=1 IGLV2-11:*:IGLJ3 CDR3.Len=33	62	3.875	0.5	LYEVSNRPSGVNSR	IYDVTERPSGVPGR	28	43	LMIYDVTERPSGVPGR	8	F2:591		607.978	7.37	1	0.5
Denovo1197	FPLYEVSNRPSGVNSR	62S_IGKL_D494_iRep_Seq17| Cnt=1 IGLV2-11:*:IGLJ3 CDR3.Len=33	62S_IGKL_D494_iRep_Seq17| Cnt=1 IGLV2-11:*:IGLJ3 CDR3.Len=33	62	3.875	0.5	LYEVSNRPSGVNSR	IYDVTERPSGVPGR	29	44	LMIYDVTERPSGVPGR	8	F2:591		607.978	7.37	1	0.5
Database102	KLTVLGQPKA	62S_IGKL_D494_iRep_Seq11| Cnt=2 IGLV3-1:*:IGLJ3 CDR3.Len=27	62S_IGKL_D494_iRep_Seq11| Cnt=2 IGLV3-1:*:IGLJ3 CDR3.Len=27	61	6.1	1	KLTVLGQPKA	KLTVLGQPKA	82	91	KLTVLGQPKA	0	F1:1983	21X_IGKL_D494_iRep_Seq30|;21X_IGKL_D494_iRep_Seq31|	428.269	17.41	23	1
Denovo1877	NNLAWYQQK	62S_IGKL_D494_iRep_Seq10| Cnt=1 IGKV3-15:*:IGKJ1 CDR3.Len=27	62S_IGKL_D494_iRep_Seq10| Cnt=1 IGKV3-15:*:IGKJ1 CDR3.Len=27	61	6.7778	1	NNLAWYQQK	NNLSWYQQK	14	22	NNLSWYQQK	1	F1:3052	21X_IGKL_D494_iRep_Seq20|:97E_IGKL_D494_iRep_Seq19|:21X_IGKL_D494_iRep_Seq3|:21X_IGKL_D494_iRep_Seq22|:21X_IGKL_D494_iRep_Seq5|:64U_IGKL_D494_iRep_Seq13|:21X_IGKL_D494_iRep_Seq36|:21X_IGKL_D494_iRep_Seq44|:64U_IGKL_D494_iRep_Seq1|	590.975	24.73	1	0.89
Database108	RLLIYDASKRA	62S_IGKL_D494_iRep_Seq3| Cnt=1 IGKV3-11:*:IGKJ2 CDR3.Len=27	62S_IGKL_D494_iRep_Seq3| Cnt=1 IGKV3-11:*:IGKJ2 CDR3.Len=27	61	5.5455	1	RLLIYDASKRA	RLLIYDTSNRA	28	38	RLLIYDTSNRA	2	F3:618	21X_IGKL_D494_iRep_Seq3|	539.813	7.55	6	0.82
Database109	RLLIYDASKRA	62S_IGKL_D494_iRep_Seq3| Cnt=1 IGKV3-11:*:IGKJ2 CDR3.Len=27	62S_IGKL_D494_iRep_Seq3| Cnt=1 IGKV3-11:*:IGKJ2 CDR3.Len=27	61	5.5455	1	RLLIYDASKRA	RLLIYDTSNRA	28	38	RLLIYDTSNRA	2	F3:3338	21X_IGKL_D494_iRep_Seq3|	553.829	26.47	8	0.82
Database110	RLLIYDASKRA	62S_IGKL_D494_iRep_Seq3| Cnt=1 IGKV3-11:*:IGKJ2 CDR3.Len=27	62S_IGKL_D494_iRep_Seq3| Cnt=1 IGKV3-11:*:IGKJ2 CDR3.Len=27	61	5.5455	1	RLLIYDASKRA	RLLIYDTSNRA	28	38	RLLIYDTSNRA	2	F3:6096	21X_IGKL_D494_iRep_Seq3|	575.824	43.3	1	0.82
Denovo438	VNWPFTFGQQK	62S_IGKL_D494_iRep_Seq1| Cnt=1 IGKV3-11:*:IGKJ2 CDR3.Len=27	62S_IGKL_D494_iRep_Seq1| Cnt=1 IGKV3-11:*:IGKJ2 CDR3.Len=27	61	5.5455	0.5	NWPFTFGQ	NWPFTFGQ	74	84	TNWPFTFGQGA	3	F3:8040		676.342	54.64	1	0.73
Denovo438	VNWPFTFGQQK	62S_IGKL_D494_iRep_Seq3| Cnt=1 IGKV3-11:*:IGKJ2 CDR3.Len=27	62S_IGKL_D494_iRep_Seq3| Cnt=1 IGKV3-11:*:IGKJ2 CDR3.Len=27	61	5.5455	0.5	NWPFTFGQ	NWPFTFGQ	75	85	TNWPFTFGQGA	3	F3:8040		676.342	54.64	1	0.73
Denovo129	ASLGLNSALAWYQQK	62S_IGKL_D494_iRep_Seq1| Cnt=1 IGKV3-11:*:IGKJ2 CDR3.Len=27	62S_IGKL_D494_iRep_Seq1| Cnt=1 IGKV3-11:*:IGKJ2 CDR3.Len=27	61	4.0667	0.5	ASLGLNSALAWYQQK	ASQSLGNYLAWYQQK	7	21	ASQSLGNYLAWYQQK	5	F3:7895	21X_IGKL_D494_iRep_Seq20|:97E_IGKL_D494_iRep_Seq19|:21X_IGKL_D494_iRep_Seq3|:21X_IGKL_D494_iRep_Seq22|:21X_IGKL_D494_iRep_Seq5|:64U_IGKL_D494_iRep_Seq13|:21X_IGKL_D494_iRep_Seq36|:21X_IGKL_D494_iRep_Seq44|:64U_IGKL_D494_iRep_Seq1|	825.434	53.8	1	0.67
Denovo129	ASLGLNSALAWYQQK	62S_IGKL_D494_iRep_Seq6| Cnt=1 IGKV1-5:*:IGKJ1 CDR3.Len=24	62S_IGKL_D494_iRep_Seq6| Cnt=1 IGKV1-5:*:IGKJ1 CDR3.Len=24	61	4.0667	0.5	ASLGLNSALAWYQQK	ASQSISDRLAWYQQK	8	22	ASQSISDRLAWYQQK	6	F3:7895	21X_IGKL_D494_iRep_Seq20|:97E_IGKL_D494_iRep_Seq19|:21X_IGKL_D494_iRep_Seq3|:21X_IGKL_D494_iRep_Seq22|:21X_IGKL_D494_iRep_Seq5|:64U_IGKL_D494_iRep_Seq13|:21X_IGKL_D494_iRep_Seq36|:21X_IGKL_D494_iRep_Seq44|:64U_IGKL_D494_iRep_Seq1|	825.434	53.8	1	0.6
Denovo891	LTTLFASNLETGVPSR	62S_IGKL_D494_iRep_Seq18| Cnt=1 IGKV1D-39:*:IGKJ4 CDR3.Len=27	62S_IGKL_D494_iRep_Seq18| Cnt=1 IGKV1D-39:*:IGKJ4 CDR3.Len=27	61	3.8125	1	LFA-SNLETGVPSR	IYAASNLQSGVPSR	29	44	KLLIYAASNLQSGVPS	8	F3:7048		874.46	48.82	1	0.5
Denovo1570	LAWYQQKPSFFK	62S_IGKL_D494_iRep_Seq1| Cnt=1 IGKV3-11:*:IGKJ2 CDR3.Len=27	62S_IGKL_D494_iRep_Seq1| Cnt=1 IGKV3-11:*:IGKJ2 CDR3.Len=27	60	5	0.1667	LAWYQQKP	LAWYQQKP	15	26	LAWYQQKPGQAP	4	F3:2685	21X_IGKL_D494_iRep_Seq20|:97E_IGKL_D494_iRep_Seq19|:62S_IGKL_D494_iRep_Seq18|:21X_IGKL_D494_iRep_Seq3|:21X_IGKL_D494_iRep_Seq22|:21X_IGKL_D494_iRep_Seq5|:64U_IGKL_D494_iRep_Seq13|:21X_IGKL_D494_iRep_Seq36|:21X_IGKL_D494_iRep_Seq44|:21X_IGKL_D494_iRep_Seq56|:64U_IGKL_D494_iRep_Seq18|:21X_IGKL_D494_iRep_Seq55|:21X_IGKL_D494_iRep_Seq57|:64U_IGKL_D494_iRep_Seq1|	581.965	22.11	1	0.67
Denovo1570	LAWYQQKPSFFK	62S_IGKL_D494_iRep_Seq2| Cnt=1 IGKV4-1:*:IGKJ4 CDR3.Len=27	62S_IGKL_D494_iRep_Seq2| Cnt=1 IGKV4-1:*:IGKJ4 CDR3.Len=27	60	5	0.1667	LAWYQQKP	LAWYQQKP	22	33	LAWYQQKPGQPP	4	F3:2685	21X_IGKL_D494_iRep_Seq20|:97E_IGKL_D494_iRep_Seq19|:62S_IGKL_D494_iRep_Seq18|:21X_IGKL_D494_iRep_Seq3|:21X_IGKL_D494_iRep_Seq22|:21X_IGKL_D494_iRep_Seq5|:64U_IGKL_D494_iRep_Seq13|:21X_IGKL_D494_iRep_Seq36|:21X_IGKL_D494_iRep_Seq44|:21X_IGKL_D494_iRep_Seq56|:64U_IGKL_D494_iRep_Seq18|:21X_IGKL_D494_iRep_Seq55|:21X_IGKL_D494_iRep_Seq57|:64U_IGKL_D494_iRep_Seq1|	581.965	22.11	1	0.67
Denovo1570	LAWYQQKPSFFK	62S_IGKL_D494_iRep_Seq3| Cnt=1 IGKV3-11:*:IGKJ2 CDR3.Len=27	62S_IGKL_D494_iRep_Seq3| Cnt=1 IGKV3-11:*:IGKJ2 CDR3.Len=27	60	5	0.1667	LAWYQQKP	LAWYQQKP	16	27	LAWYQQKPGQAP	4	F3:2685	21X_IGKL_D494_iRep_Seq20|:97E_IGKL_D494_iRep_Seq19|:62S_IGKL_D494_iRep_Seq18|:21X_IGKL_D494_iRep_Seq3|:21X_IGKL_D494_iRep_Seq22|:21X_IGKL_D494_iRep_Seq5|:64U_IGKL_D494_iRep_Seq13|:21X_IGKL_D494_iRep_Seq36|:21X_IGKL_D494_iRep_Seq44|:21X_IGKL_D494_iRep_Seq56|:64U_IGKL_D494_iRep_Seq18|:21X_IGKL_D494_iRep_Seq55|:21X_IGKL_D494_iRep_Seq57|:64U_IGKL_D494_iRep_Seq1|	581.965	22.11	1	0.67
Denovo1570	LAWYQQKPSFFK	62S_IGKL_D494_iRep_Seq6| Cnt=1 IGKV1-5:*:IGKJ1 CDR3.Len=24	62S_IGKL_D494_iRep_Seq6| Cnt=1 IGKV1-5:*:IGKJ1 CDR3.Len=24	60	5	0.1667	LAWYQQKP	LAWYQQKP	16	27	LAWYQQKPGRAP	4	F3:2685	21X_IGKL_D494_iRep_Seq20|:97E_IGKL_D494_iRep_Seq19|:62S_IGKL_D494_iRep_Seq18|:21X_IGKL_D494_iRep_Seq3|:21X_IGKL_D494_iRep_Seq22|:21X_IGKL_D494_iRep_Seq5|:64U_IGKL_D494_iRep_Seq13|:21X_IGKL_D494_iRep_Seq36|:21X_IGKL_D494_iRep_Seq44|:21X_IGKL_D494_iRep_Seq56|:64U_IGKL_D494_iRep_Seq18|:21X_IGKL_D494_iRep_Seq55|:21X_IGKL_D494_iRep_Seq57|:64U_IGKL_D494_iRep_Seq1|	581.965	22.11	1	0.67
Denovo1570	LAWYQQKPSFFK	62S_IGKL_D494_iRep_Seq7| Cnt=1 IGKV1-5:*:IGKJ1 CDR3.Len=24	62S_IGKL_D494_iRep_Seq7| Cnt=1 IGKV1-5:*:IGKJ1 CDR3.Len=24	60	5	0.1667	LAWYQQKP	LAWYQQKP	17	28	LAWYQQKPGKAP	4	F3:2685	21X_IGKL_D494_iRep_Seq20|:97E_IGKL_D494_iRep_Seq19|:62S_IGKL_D494_iRep_Seq18|:21X_IGKL_D494_iRep_Seq3|:21X_IGKL_D494_iRep_Seq22|:21X_IGKL_D494_iRep_Seq5|:64U_IGKL_D494_iRep_Seq13|:21X_IGKL_D494_iRep_Seq36|:21X_IGKL_D494_iRep_Seq44|:21X_IGKL_D494_iRep_Seq56|:64U_IGKL_D494_iRep_Seq18|:21X_IGKL_D494_iRep_Seq55|:21X_IGKL_D494_iRep_Seq57|:64U_IGKL_D494_iRep_Seq1|	581.965	22.11	1	0.67
Denovo1570	LAWYQQKPSFFK	62S_IGKL_D494_iRep_Seq15| Cnt=1 IGKV4-1:*:IGKJ4 CDR3.Len=27	62S_IGKL_D494_iRep_Seq15| Cnt=1 IGKV4-1:*:IGKJ4 CDR3.Len=27	60	5	0.1667	LAWYQQKP	LAWYQQKP	22	33	LAWYQQKPGQPP	4	F3:2685	21X_IGKL_D494_iRep_Seq20|:97E_IGKL_D494_iRep_Seq19|:62S_IGKL_D494_iRep_Seq18|:21X_IGKL_D494_iRep_Seq3|:21X_IGKL_D494_iRep_Seq22|:21X_IGKL_D494_iRep_Seq5|:64U_IGKL_D494_iRep_Seq13|:21X_IGKL_D494_iRep_Seq36|:21X_IGKL_D494_iRep_Seq44|:21X_IGKL_D494_iRep_Seq56|:64U_IGKL_D494_iRep_Seq18|:21X_IGKL_D494_iRep_Seq55|:21X_IGKL_D494_iRep_Seq57|:64U_IGKL_D494_iRep_Seq1|	581.965	22.11	1	0.67
Denovo1306	ASGYTLTDSYLHRER	62S_IGH_D494_iRep_Seq2| Cnt=1 IGHV1-46:IGHD6-19:IGHJ4 CDR3.Len=63	62S_IGH_D494_iRep_Seq2| Cnt=1 IGHV1-46:IGHD6-19:IGHJ4 CDR3.Len=63	60	4	1	ASGYTLTDSYLHRER	ASGYTFTSDYIHWVR	7	21	ASGYTFTSDYIHWVR	6	F3:6748		590.29	47.09	1	0.6
Denovo893	ASQSLGNYLAVSDRLTPEQWK	62S_IGKL_D494_iRep_Seq1| Cnt=1 IGKV3-11:*:IGKJ2 CDR3.Len=27	62S_IGKL_D494_iRep_Seq1| Cnt=1 IGKV3-11:*:IGKJ2 CDR3.Len=27	60	2.8571	1	ASQSLGNYLA	ASQSLGNYLA	7	27	ASQSLGNYLAWYQQKPGQAPR	10	F1:6350		788.404	44.74	1	0.52
Denovo1014	FPLYDVSNRPSGVNDK	62S_IGKL_D494_iRep_Seq16| Cnt=1 IGLV2-11:*:IGLJ3 CDR3.Len=33	62S_IGKL_D494_iRep_Seq16| Cnt=1 IGLV2-11:*:IGLJ3 CDR3.Len=33	60	3.75	0.5	LYDVSNRPSGV	IYDVTERPSGV	28	43	LMIYDVTERPSGVPGR	8	F2:3060		603.304	24.82	1	0.5
Denovo1014	FPLYDVSNRPSGVNDK	62S_IGKL_D494_iRep_Seq17| Cnt=1 IGLV2-11:*:IGLJ3 CDR3.Len=33	62S_IGKL_D494_iRep_Seq17| Cnt=1 IGLV2-11:*:IGLJ3 CDR3.Len=33	60	3.75	0.5	LYDVSNRPSGV	IYDVTERPSGV	29	44	LMIYDVTERPSGVPGR	8	F2:3060		603.304	24.82	1	0.5
Denovo1938	DTAVYYCTR	62S_IGH_D494_iRep_Seq1| Cnt=1 IGHV4-59:IGHD2-21:IGHJ5 CDR3.Len=57	62S_IGH_D494_iRep_Seq1| Cnt=1 IGHV4-59:IGHD2-21:IGHJ5 CDR3.Len=57	59	6.5556	0.3333	DTAVYYCTR	DTAVYYCAR	72	80	DTAVYYCAR	1	F2:2555	97E_IGH_D494_iRep_Seq17|:21X_IGH_D494_iRep_Seq8|:97E_IGH_D494_iRep_Seq16|:21X_IGH_D494_iRep_Seq32|:21X_IGH_D494_iRep_Seq20|:62S_IGH_D494_iRep_Seq2|:97E_IGH_D494_iRep_Seq4|:97E_IGH_D494_iRep_Seq5|:97E_IGH_D494_iRep_Seq3|:21X_IGH_D494_iRep_Seq21|:21X_IGH_D494_iRep_Seq1|:97E_IGH_D494_iRep_Seq6|:97E_IGH_D494_iRep_Seq15|:62S_IGH_D494_iRep_Seq1|:64U_IGH_D494_iRep_Seq2|:21X_IGH_D494_iRep_Seq17|:21X_IGH_…	760.844	21.42	1	0.89
Denovo1938	DTAVYYCTR	62S_IGH_D494_iRep_Seq2| Cnt=1 IGHV1-46:IGHD6-19:IGHJ4 CDR3.Len=63	62S_IGH_D494_iRep_Seq2| Cnt=1 IGHV1-46:IGHD6-19:IGHJ4 CDR3.Len=63	59	6.5556	0.3333	DTAVYYCTR	DTAVYYCAR	73	81	DTAVYYCAR	1	F2:2555	97E_IGH_D494_iRep_Seq17|:21X_IGH_D494_iRep_Seq8|:97E_IGH_D494_iRep_Seq16|:21X_IGH_D494_iRep_Seq32|:21X_IGH_D494_iRep_Seq20|:62S_IGH_D494_iRep_Seq2|:97E_IGH_D494_iRep_Seq4|:97E_IGH_D494_iRep_Seq5|:97E_IGH_D494_iRep_Seq3|:21X_IGH_D494_iRep_Seq21|:21X_IGH_D494_iRep_Seq1|:97E_IGH_D494_iRep_Seq6|:97E_IGH_D494_iRep_Seq15|:62S_IGH_D494_iRep_Seq1|:64U_IGH_D494_iRep_Seq2|:21X_IGH_D494_iRep_Seq17|:21X_IGH_…	760.844	21.42	1	0.89
Denovo1938	DTAVYYCTR	62S_IGH_D494_iRep_Seq3| Cnt=1 IGHV4-59:IGHD2-15:IGHJ5 CDR3.Len=57	62S_IGH_D494_iRep_Seq3| Cnt=1 IGHV4-59:IGHD2-15:IGHJ5 CDR3.Len=57	59	6.5556	0.3333	DTAVYYCTR	DTAVYYCAR	72	80	DTAVYYCAR	1	F2:2555	97E_IGH_D494_iRep_Seq17|:21X_IGH_D494_iRep_Seq8|:97E_IGH_D494_iRep_Seq16|:21X_IGH_D494_iRep_Seq32|:21X_IGH_D494_iRep_Seq20|:62S_IGH_D494_iRep_Seq2|:97E_IGH_D494_iRep_Seq4|:97E_IGH_D494_iRep_Seq5|:97E_IGH_D494_iRep_Seq3|:21X_IGH_D494_iRep_Seq21|:21X_IGH_D494_iRep_Seq1|:97E_IGH_D494_iRep_Seq6|:97E_IGH_D494_iRep_Seq15|:62S_IGH_D494_iRep_Seq1|:64U_IGH_D494_iRep_Seq2|:21X_IGH_D494_iRep_Seq17|:21X_IGH_…	760.844	21.42	1	0.89
Denovo1974	DTAVYYCTR	62S_IGH_D494_iRep_Seq1| Cnt=1 IGHV4-59:IGHD2-21:IGHJ5 CDR3.Len=57	62S_IGH_D494_iRep_Seq1| Cnt=1 IGHV4-59:IGHD2-21:IGHJ5 CDR3.Len=57	59	6.5556	0.3333	DTAVYYCTR	DTAVYYCAR	72	80	DTAVYYCAR	1	F3:3431	97E_IGH_D494_iRep_Seq17|:21X_IGH_D494_iRep_Seq8|:97E_IGH_D494_iRep_Seq16|:21X_IGH_D494_iRep_Seq32|:21X_IGH_D494_iRep_Seq20|:62S_IGH_D494_iRep_Seq2|:97E_IGH_D494_iRep_Seq4|:97E_IGH_D494_iRep_Seq5|:97E_IGH_D494_iRep_Seq3|:21X_IGH_D494_iRep_Seq21|:21X_IGH_D494_iRep_Seq1|:97E_IGH_D494_iRep_Seq6|:97E_IGH_D494_iRep_Seq15|:62S_IGH_D494_iRep_Seq1|:64U_IGH_D494_iRep_Seq2|:21X_IGH_D494_iRep_Seq17|:21X_IGH_…	782.847	27.06	1	0.89
Denovo1974	DTAVYYCTR	62S_IGH_D494_iRep_Seq2| Cnt=1 IGHV1-46:IGHD6-19:IGHJ4 CDR3.Len=63	62S_IGH_D494_iRep_Seq2| Cnt=1 IGHV1-46:IGHD6-19:IGHJ4 CDR3.Len=63	59	6.5556	0.3333	DTAVYYCTR	DTAVYYCAR	73	81	DTAVYYCAR	1	F3:3431	97E_IGH_D494_iRep_Seq17|:21X_IGH_D494_iRep_Seq8|:97E_IGH_D494_iRep_Seq16|:21X_IGH_D494_iRep_Seq32|:21X_IGH_D494_iRep_Seq20|:62S_IGH_D494_iRep_Seq2|:97E_IGH_D494_iRep_Seq4|:97E_IGH_D494_iRep_Seq5|:97E_IGH_D494_iRep_Seq3|:21X_IGH_D494_iRep_Seq21|:21X_IGH_D494_iRep_Seq1|:97E_IGH_D494_iRep_Seq6|:97E_IGH_D494_iRep_Seq15|:62S_IGH_D494_iRep_Seq1|:64U_IGH_D494_iRep_Seq2|:21X_IGH_D494_iRep_Seq17|:21X_IGH_…	782.847	27.06	1	0.89
Denovo1974	DTAVYYCTR	62S_IGH_D494_iRep_Seq3| Cnt=1 IGHV4-59:IGHD2-15:IGHJ5 CDR3.Len=57	62S_IGH_D494_iRep_Seq3| Cnt=1 IGHV4-59:IGHD2-15:IGHJ5 CDR3.Len=57	59	6.5556	0.3333	DTAVYYCTR	DTAVYYCAR	72	80	DTAVYYCAR	1	F3:3431	97E_IGH_D494_iRep_Seq17|:21X_IGH_D494_iRep_Seq8|:97E_IGH_D494_iRep_Seq16|:21X_IGH_D494_iRep_Seq32|:21X_IGH_D494_iRep_Seq20|:62S_IGH_D494_iRep_Seq2|:97E_IGH_D494_iRep_Seq4|:97E_IGH_D494_iRep_Seq5|:97E_IGH_D494_iRep_Seq3|:21X_IGH_D494_iRep_Seq21|:21X_IGH_D494_iRep_Seq1|:97E_IGH_D494_iRep_Seq6|:97E_IGH_D494_iRep_Seq15|:62S_IGH_D494_iRep_Seq1|:64U_IGH_D494_iRep_Seq2|:21X_IGH_D494_iRep_Seq17|:21X_IGH_…	782.847	27.06	1	0.89
Denovo350	ASGYTFTDYYLHERR	62S_IGH_D494_iRep_Seq2| Cnt=1 IGHV1-46:IGHD6-19:IGHJ4 CDR3.Len=63	62S_IGH_D494_iRep_Seq2| Cnt=1 IGHV1-46:IGHD6-19:IGHJ4 CDR3.Len=63	59	3.9333	1	ASGYTFTDYYLH	ASGYTFTSDYIH	7	21	ASGYTFTSDYIHWVR	5	F1:7968	62S_IGH_D494_iRep_Seq2|:97E_IGH_D494_iRep_Seq4|:97E_IGH_D494_iRep_Seq5|:97E_IGH_D494_iRep_Seq3|:97E_IGH_D494_iRep_Seq11|	939.94	54.17	1	0.67
Denovo1911	QSVDNYLNWYVPNGS	62S_IGKL_D494_iRep_Seq13| Cnt=1 IGKV1D-39:*:IGKJ1 CDR3.Len=27	62S_IGKL_D494_iRep_Seq13| Cnt=1 IGKV1D-39:*:IGKJ1 CDR3.Len=27	59	3.9333	1	QSVDNYLNWY	QNIHNYLNWY	10	24	QNIHNYLNWYQQSPG	8	F3:6197	62S_IGKL_D494_iRep_Seq18|:64U_IGKL_D494_iRep_Seq18|	817.723	43.9	1	0.47
Denovo55	LLLFYASNR	62S_IGKL_D494_iRep_Seq1| Cnt=1 IGKV3-11:*:IGKJ2 CDR3.Len=27	62S_IGKL_D494_iRep_Seq1| Cnt=1 IGKV3-11:*:IGKJ2 CDR3.Len=27	58	6.4444	1	LLLFYASNR	LLIFYASNR	28	36	LLIFYASNR	1	F1:5954		548.813	42.46	1	0.89
Denovo297	LLLFYASNR	62S_IGKL_D494_iRep_Seq1| Cnt=1 IGKV3-11:*:IGKJ2 CDR3.Len=27	62S_IGKL_D494_iRep_Seq1| Cnt=1 IGKV3-11:*:IGKJ2 CDR3.Len=27	58	6.4444	1	LLLFYASNR	LLIFYASNR	28	36	LLIFYASNR	1	F1:5969		548.813	42.55	1	0.89
Database133	RLLIYDASRRA	62S_IGKL_D494_iRep_Seq3| Cnt=1 IGKV3-11:*:IGKJ2 CDR3.Len=27	62S_IGKL_D494_iRep_Seq3| Cnt=1 IGKV3-11:*:IGKJ2 CDR3.Len=27	58	5.2727	1	RLLIYDASRRA	RLLIYDTSNRA	28	38	RLLIYDTSNRA	2	F2:2004	21X_IGKL_D494_iRep_Seq36|	553.818	17.5	5	0.82
Denovo1047	LLYDASNRATKAPR	62S_IGKL_D494_iRep_Seq3| Cnt=1 IGKV3-11:*:IGKJ2 CDR3.Len=27	62S_IGKL_D494_iRep_Seq3| Cnt=1 IGKV3-11:*:IGKJ2 CDR3.Len=27	58	4.1429	1	LLYDASNRATKAP	LIYDTSNRATGVP	30	43	LIYDTSNRATGVPA	5	F2:4478	21X_IGKL_D494_iRep_Seq3|:21X_IGKL_D494_iRep_Seq36|	865.976	33.77	1	0.64
Denovo1495	TAVYYCAR	62S_IGH_D494_iRep_Seq1| Cnt=1 IGHV4-59:IGHD2-21:IGHJ5 CDR3.Len=57	62S_IGH_D494_iRep_Seq1| Cnt=1 IGHV4-59:IGHD2-21:IGHJ5 CDR3.Len=57	57	7.125	0.3333	TAVYYCAR	TAVYYCAR	73	80	TAVYYCAR	0	F3:985	97E_IGH_D494_iRep_Seq17|:21X_IGH_D494_iRep_Seq8|:97E_IGH_D494_iRep_Seq16|:21X_IGH_D494_iRep_Seq32|:21X_IGH_D494_iRep_Seq20|:62S_IGH_D494_iRep_Seq2|:97E_IGH_D494_iRep_Seq4|:97E_IGH_D494_iRep_Seq5|:97E_IGH_D494_iRep_Seq3|:21X_IGH_D494_iRep_Seq21|:21X_IGH_D494_iRep_Seq1|:97E_IGH_D494_iRep_Seq6|:97E_IGH_D494_iRep_Seq15|:62S_IGH_D494_iRep_Seq1|:64U_IGH_D494_iRep_Seq2|:21X_IGH_D494_iRep_Seq17|:21X_IGH_…	660.773	10.07	1	1
Denovo1495	TAVYYCAR	62S_IGH_D494_iRep_Seq2| Cnt=1 IGHV1-46:IGHD6-19:IGHJ4 CDR3.Len=63	62S_IGH_D494_iRep_Seq2| Cnt=1 IGHV1-46:IGHD6-19:IGHJ4 CDR3.Len=63	57	7.125	0.3333	TAVYYCAR	TAVYYCAR	74	81	TAVYYCAR	0	F3:985	97E_IGH_D494_iRep_Seq17|:21X_IGH_D494_iRep_Seq8|:97E_IGH_D494_iRep_Seq16|:21X_IGH_D494_iRep_Seq32|:21X_IGH_D494_iRep_Seq20|:62S_IGH_D494_iRep_Seq2|:97E_IGH_D494_iRep_Seq4|:97E_IGH_D494_iRep_Seq5|:97E_IGH_D494_iRep_Seq3|:21X_IGH_D494_iRep_Seq21|:21X_IGH_D494_iRep_Seq1|:97E_IGH_D494_iRep_Seq6|:97E_IGH_D494_iRep_Seq15|:62S_IGH_D494_iRep_Seq1|:64U_IGH_D494_iRep_Seq2|:21X_IGH_D494_iRep_Seq17|:21X_IGH_…	660.773	10.07	1	1
Denovo1495	TAVYYCAR	62S_IGH_D494_iRep_Seq3| Cnt=1 IGHV4-59:IGHD2-15:IGHJ5 CDR3.Len=57	62S_IGH_D494_iRep_Seq3| Cnt=1 IGHV4-59:IGHD2-15:IGHJ5 CDR3.Len=57	57	7.125	0.3333	TAVYYCAR	TAVYYCAR	73	80	TAVYYCAR	0	F3:985	97E_IGH_D494_iRep_Seq17|:21X_IGH_D494_iRep_Seq8|:97E_IGH_D494_iRep_Seq16|:21X_IGH_D494_iRep_Seq32|:21X_IGH_D494_iRep_Seq20|:62S_IGH_D494_iRep_Seq2|:97E_IGH_D494_iRep_Seq4|:97E_IGH_D494_iRep_Seq5|:97E_IGH_D494_iRep_Seq3|:21X_IGH_D494_iRep_Seq21|:21X_IGH_D494_iRep_Seq1|:97E_IGH_D494_iRep_Seq6|:97E_IGH_D494_iRep_Seq15|:62S_IGH_D494_iRep_Seq1|:64U_IGH_D494_iRep_Seq2|:21X_IGH_D494_iRep_Seq17|:21X_IGH_…	660.773	10.07	1	1
Denovo1540	TAVYYCAR	62S_IGH_D494_iRep_Seq1| Cnt=1 IGHV4-59:IGHD2-21:IGHJ5 CDR3.Len=57	62S_IGH_D494_iRep_Seq1| Cnt=1 IGHV4-59:IGHD2-21:IGHJ5 CDR3.Len=57	57	7.125	0.3333	TAVYYCAR	TAVYYCAR	73	80	TAVYYCAR	0	F1:2210	97E_IGH_D494_iRep_Seq17|:21X_IGH_D494_iRep_Seq8|:97E_IGH_D494_iRep_Seq16|:21X_IGH_D494_iRep_Seq32|:21X_IGH_D494_iRep_Seq20|:62S_IGH_D494_iRep_Seq2|:97E_IGH_D494_iRep_Seq4|:97E_IGH_D494_iRep_Seq5|:97E_IGH_D494_iRep_Seq3|:21X_IGH_D494_iRep_Seq21|:21X_IGH_D494_iRep_Seq1|:97E_IGH_D494_iRep_Seq6|:97E_IGH_D494_iRep_Seq15|:62S_IGH_D494_iRep_Seq1|:64U_IGH_D494_iRep_Seq2|:21X_IGH_D494_iRep_Seq17|:21X_IGH_…	667.789	19.01	1	1
Denovo1540	TAVYYCAR	62S_IGH_D494_iRep_Seq2| Cnt=1 IGHV1-46:IGHD6-19:IGHJ4 CDR3.Len=63	62S_IGH_D494_iRep_Seq2| Cnt=1 IGHV1-46:IGHD6-19:IGHJ4 CDR3.Len=63	57	7.125	0.3333	TAVYYCAR	TAVYYCAR	74	81	TAVYYCAR	0	F1:2210	97E_IGH_D494_iRep_Seq17|:21X_IGH_D494_iRep_Seq8|:97E_IGH_D494_iRep_Seq16|:21X_IGH_D494_iRep_Seq32|:21X_IGH_D494_iRep_Seq20|:62S_IGH_D494_iRep_Seq2|:97E_IGH_D494_iRep_Seq4|:97E_IGH_D494_iRep_Seq5|:97E_IGH_D494_iRep_Seq3|:21X_IGH_D494_iRep_Seq21|:21X_IGH_D494_iRep_Seq1|:97E_IGH_D494_iRep_Seq6|:97E_IGH_D494_iRep_Seq15|:62S_IGH_D494_iRep_Seq1|:64U_IGH_D494_iRep_Seq2|:21X_IGH_D494_iRep_Seq17|:21X_IGH_…	667.789	19.01	1	1
Denovo1540	TAVYYCAR	62S_IGH_D494_iRep_Seq3| Cnt=1 IGHV4-59:IGHD2-15:IGHJ5 CDR3.Len=57	62S_IGH_D494_iRep_Seq3| Cnt=1 IGHV4-59:IGHD2-15:IGHJ5 CDR3.Len=57	57	7.125	0.3333	TAVYYCAR	TAVYYCAR	73	80	TAVYYCAR	0	F1:2210	97E_IGH_D494_iRep_Seq17|:21X_IGH_D494_iRep_Seq8|:97E_IGH_D494_iRep_Seq16|:21X_IGH_D494_iRep_Seq32|:21X_IGH_D494_iRep_Seq20|:62S_IGH_D494_iRep_Seq2|:97E_IGH_D494_iRep_Seq4|:97E_IGH_D494_iRep_Seq5|:97E_IGH_D494_iRep_Seq3|:21X_IGH_D494_iRep_Seq21|:21X_IGH_D494_iRep_Seq1|:97E_IGH_D494_iRep_Seq6|:97E_IGH_D494_iRep_Seq15|:62S_IGH_D494_iRep_Seq1|:64U_IGH_D494_iRep_Seq2|:21X_IGH_D494_iRep_Seq17|:21X_IGH_…	667.789	19.01	1	1
Denovo45	LLLYDTSNR	62S_IGKL_D494_iRep_Seq3| Cnt=1 IGKV3-11:*:IGKJ2 CDR3.Len=27	62S_IGKL_D494_iRep_Seq3| Cnt=1 IGKV3-11:*:IGKJ2 CDR3.Len=27	57	6.3333	1	LLLYDTSNR	LLIYDTSNR	29	37	LLIYDTSNR	1	F1:3669		547.798	28.65	1	0.89
Denovo78	LLLYDTSNR	62S_IGKL_D494_iRep_Seq3| Cnt=1 IGKV3-11:*:IGKJ2 CDR3.Len=27	62S_IGKL_D494_iRep_Seq3| Cnt=1 IGKV3-11:*:IGKJ2 CDR3.Len=27	57	6.3333	1	LLLYDTSNR	LLIYDTSNR	29	37	LLIYDTSNR	1	F2:3178		547.791	25.62	1	0.89
Denovo709	LLLYDTSNR	62S_IGKL_D494_iRep_Seq3| Cnt=1 IGKV3-11:*:IGKJ2 CDR3.Len=27	62S_IGKL_D494_iRep_Seq3| Cnt=1 IGKV3-11:*:IGKJ2 CDR3.Len=27	57	6.3333	1	LLLYDTSNR	LLIYDTSNR	29	37	LLIYDTSNR	1	F1:3688		547.797	28.76	1	0.89
Denovo1991	ADTAVYYCGK	62S_IGH_D494_iRep_Seq1| Cnt=1 IGHV4-59:IGHD2-21:IGHJ5 CDR3.Len=57	62S_IGH_D494_iRep_Seq1| Cnt=1 IGHV4-59:IGHD2-21:IGHJ5 CDR3.Len=57	57	5.7	0.5	ADTAVYYCGK	ADTAVYYCAR	71	80	ADTAVYYCAR	2	F3:4981	97E_IGH_D494_iRep_Seq17|:21X_IGH_D494_iRep_Seq8|:97E_IGH_D494_iRep_Seq16|:21X_IGH_D494_iRep_Seq32|:21X_IGH_D494_iRep_Seq20|:62S_IGH_D494_iRep_Seq2|:97E_IGH_D494_iRep_Seq4|:97E_IGH_D494_iRep_Seq5|:97E_IGH_D494_iRep_Seq3|:21X_IGH_D494_iRep_Seq21|:21X_IGH_D494_iRep_Seq1|:97E_IGH_D494_iRep_Seq6|:97E_IGH_D494_iRep_Seq15|:62S_IGH_D494_iRep_Seq1|:64U_IGH_D494_iRep_Seq2|:21X_IGH_D494_iRep_Seq17|:21X_IGH_…	887.92	36.48	1	0.8
Denovo1991	ADTAVYYCGK	62S_IGH_D494_iRep_Seq3| Cnt=1 IGHV4-59:IGHD2-15:IGHJ5 CDR3.Len=57	62S_IGH_D494_iRep_Seq3| Cnt=1 IGHV4-59:IGHD2-15:IGHJ5 CDR3.Len=57	57	5.7	0.5	ADTAVYYCGK	ADTAVYYCAR	71	80	ADTAVYYCAR	2	F3:4981	97E_IGH_D494_iRep_Seq17|:21X_IGH_D494_iRep_Seq8|:97E_IGH_D494_iRep_Seq16|:21X_IGH_D494_iRep_Seq32|:21X_IGH_D494_iRep_Seq20|:62S_IGH_D494_iRep_Seq2|:97E_IGH_D494_iRep_Seq4|:97E_IGH_D494_iRep_Seq5|:97E_IGH_D494_iRep_Seq3|:21X_IGH_D494_iRep_Seq21|:21X_IGH_D494_iRep_Seq1|:97E_IGH_D494_iRep_Seq6|:97E_IGH_D494_iRep_Seq15|:62S_IGH_D494_iRep_Seq1|:64U_IGH_D494_iRep_Seq2|:21X_IGH_D494_iRep_Seq17|:21X_IGH_…	887.92	36.48	1	0.8
Denovo2018	NTAVYYCTR	62S_IGH_D494_iRep_Seq1| Cnt=1 IGHV4-59:IGHD2-21:IGHJ5 CDR3.Len=57	62S_IGH_D494_iRep_Seq1| Cnt=1 IGHV4-59:IGHD2-21:IGHJ5 CDR3.Len=57	57	6.3333	0.3333	NTAVYYCTR	DTAVYYCAR	72	80	DTAVYYCAR	2	F3:3416	97E_IGH_D494_iRep_Seq17|:21X_IGH_D494_iRep_Seq8|:97E_IGH_D494_iRep_Seq16|:21X_IGH_D494_iRep_Seq32|:21X_IGH_D494_iRep_Seq20|:62S_IGH_D494_iRep_Seq2|:97E_IGH_D494_iRep_Seq4|:97E_IGH_D494_iRep_Seq5|:97E_IGH_D494_iRep_Seq3|:21X_IGH_D494_iRep_Seq21|:21X_IGH_D494_iRep_Seq1|:97E_IGH_D494_iRep_Seq6|:97E_IGH_D494_iRep_Seq15|:62S_IGH_D494_iRep_Seq1|:64U_IGH_D494_iRep_Seq2|:21X_IGH_D494_iRep_Seq17|:21X_IGH_…	782.847	26.97	1	0.78
Denovo2018	NTAVYYCTR	62S_IGH_D494_iRep_Seq2| Cnt=1 IGHV1-46:IGHD6-19:IGHJ4 CDR3.Len=63	62S_IGH_D494_iRep_Seq2| Cnt=1 IGHV1-46:IGHD6-19:IGHJ4 CDR3.Len=63	57	6.3333	0.3333	NTAVYYCTR	DTAVYYCAR	73	81	DTAVYYCAR	2	F3:3416	97E_IGH_D494_iRep_Seq17|:21X_IGH_D494_iRep_Seq8|:97E_IGH_D494_iRep_Seq16|:21X_IGH_D494_iRep_Seq32|:21X_IGH_D494_iRep_Seq20|:62S_IGH_D494_iRep_Seq2|:97E_IGH_D494_iRep_Seq4|:97E_IGH_D494_iRep_Seq5|:97E_IGH_D494_iRep_Seq3|:21X_IGH_D494_iRep_Seq21|:21X_IGH_D494_iRep_Seq1|:97E_IGH_D494_iRep_Seq6|:97E_IGH_D494_iRep_Seq15|:62S_IGH_D494_iRep_Seq1|:64U_IGH_D494_iRep_Seq2|:21X_IGH_D494_iRep_Seq17|:21X_IGH_…	782.847	26.97	1	0.78
Denovo2018	NTAVYYCTR	62S_IGH_D494_iRep_Seq3| Cnt=1 IGHV4-59:IGHD2-15:IGHJ5 CDR3.Len=57	62S_IGH_D494_iRep_Seq3| Cnt=1 IGHV4-59:IGHD2-15:IGHJ5 CDR3.Len=57	57	6.3333	0.3333	NTAVYYCTR	DTAVYYCAR	72	80	DTAVYYCAR	2	F3:3416	97E_IGH_D494_iRep_Seq17|:21X_IGH_D494_iRep_Seq8|:97E_IGH_D494_iRep_Seq16|:21X_IGH_D494_iRep_Seq32|:21X_IGH_D494_iRep_Seq20|:62S_IGH_D494_iRep_Seq2|:97E_IGH_D494_iRep_Seq4|:97E_IGH_D494_iRep_Seq5|:97E_IGH_D494_iRep_Seq3|:21X_IGH_D494_iRep_Seq21|:21X_IGH_D494_iRep_Seq1|:97E_IGH_D494_iRep_Seq6|:97E_IGH_D494_iRep_Seq15|:62S_IGH_D494_iRep_Seq1|:64U_IGH_D494_iRep_Seq2|:21X_IGH_D494_iRep_Seq17|:21X_IGH_…	782.847	26.97	1	0.78
Denovo1165	FPLYEVSNRPSGVNDK	62S_IGKL_D494_iRep_Seq16| Cnt=1 IGLV2-11:*:IGLJ3 CDR3.Len=33	62S_IGKL_D494_iRep_Seq16| Cnt=1 IGLV2-11:*:IGLJ3 CDR3.Len=33	57	3.5625	0.5	LYEVSNRPSGV	IYDVTERPSGV	28	43	LMIYDVTERPSGVPGR	9	F2:3755		607.977	29.3	1	0.44
Denovo1165	FPLYEVSNRPSGVNDK	62S_IGKL_D494_iRep_Seq17| Cnt=1 IGLV2-11:*:IGLJ3 CDR3.Len=33	62S_IGKL_D494_iRep_Seq17| Cnt=1 IGLV2-11:*:IGLJ3 CDR3.Len=33	57	3.5625	0.5	LYEVSNRPSGV	IYDVTERPSGV	29	44	LMIYDVTERPSGVPGR	9	F2:3755		607.977	29.3	1	0.44
Denovo1770	SGNTATLTLSR	62S_IGKL_D494_iRep_Seq11| Cnt=2 IGLV3-1:*:IGLJ3 CDR3.Len=27	62S_IGKL_D494_iRep_Seq11| Cnt=2 IGLV3-1:*:IGLJ3 CDR3.Len=27	56	5.0909	1	SGNTATLTLS	SGNTATLTIS	46	56	SGNTATLTISG	2	F2:3240	97E_IGKL_D494_iRep_Seq19|:21X_IGKL_D494_iRep_Seq36|	806.893	26.05	1	0.82
Denovo1871	SGNTATLTLSR	62S_IGKL_D494_iRep_Seq11| Cnt=2 IGLV3-1:*:IGLJ3 CDR3.Len=27	62S_IGKL_D494_iRep_Seq11| Cnt=2 IGLV3-1:*:IGLJ3 CDR3.Len=27	56	5.0909	1	SGNTATLTLS	SGNTATLTIS	46	56	SGNTATLTISG	2	F3:3700	97E_IGKL_D494_iRep_Seq19|:21X_IGKL_D494_iRep_Seq36|	807.385	28.72	1	0.82
Denovo1977	SGNTATLTLSR	62S_IGKL_D494_iRep_Seq11| Cnt=2 IGLV3-1:*:IGLJ3 CDR3.Len=27	62S_IGKL_D494_iRep_Seq11| Cnt=2 IGLV3-1:*:IGLJ3 CDR3.Len=27	56	5.0909	1	SGNTATLTLS	SGNTATLTIS	46	56	SGNTATLTISG	2	F2:3044	97E_IGKL_D494_iRep_Seq19|:21X_IGKL_D494_iRep_Seq36|	806.893	24.71	1	0.82
Denovo2078	SGNTATLTLSR	62S_IGKL_D494_iRep_Seq11| Cnt=2 IGLV3-1:*:IGLJ3 CDR3.Len=27	62S_IGKL_D494_iRep_Seq11| Cnt=2 IGLV3-1:*:IGLJ3 CDR3.Len=27	56	5.0909	1	SGNTATLTLS	SGNTATLTIS	46	56	SGNTATLTISG	2	F3:3469	97E_IGKL_D494_iRep_Seq19|:21X_IGKL_D494_iRep_Seq36|	806.895	27.31	1	0.82
Denovo2082	SGNTATLTLSR	62S_IGKL_D494_iRep_Seq11| Cnt=2 IGLV3-1:*:IGLJ3 CDR3.Len=27	62S_IGKL_D494_iRep_Seq11| Cnt=2 IGLV3-1:*:IGLJ3 CDR3.Len=27	56	5.0909	1	SGNTATLTLS	SGNTATLTIS	46	56	SGNTATLTISG	2	F3:3407	97E_IGKL_D494_iRep_Seq19|:21X_IGKL_D494_iRep_Seq36|	806.895	26.92	1	0.82
Database112	RLLIYDASKR	62S_IGKL_D494_iRep_Seq3| Cnt=1 IGKV3-11:*:IGKJ2 CDR3.Len=27	62S_IGKL_D494_iRep_Seq3| Cnt=1 IGKV3-11:*:IGKJ2 CDR3.Len=27	56	5.6	1	RLLIYDASKR	RLLIYDTSNR	28	37	RLLIYDTSNR	2	F2:3020	21X_IGKL_D494_iRep_Seq3|	461.763	24.55	4	0.8
Database114	RLLIYDASKR	62S_IGKL_D494_iRep_Seq3| Cnt=1 IGKV3-11:*:IGKJ2 CDR3.Len=27	62S_IGKL_D494_iRep_Seq3| Cnt=1 IGKV3-11:*:IGKJ2 CDR3.Len=27	56	5.6	1	RLLIYDASKR	RLLIYDTSNR	28	37	RLLIYDTSNR	2	F2:3160	21X_IGKL_D494_iRep_Seq3|	547.788	25.5	3	0.8
Denovo1559	DTSTNTAYMDLK	62S_IGH_D494_iRep_Seq2| Cnt=1 IGHV1-46:IGHD6-19:IGHJ4 CDR3.Len=63	62S_IGH_D494_iRep_Seq2| Cnt=1 IGHV1-46:IGHD6-19:IGHJ4 CDR3.Len=63	56	4.6667	1	DTSTNTAYMD	DTSTNTVYME	56	67	DTSTNTVYMEVN	4	F3:3030	62S_IGH_D494_iRep_Seq2|	983.935	24.45	1	0.67
Denovo597	ASGYTFSDYYLHERR	62S_IGH_D494_iRep_Seq2| Cnt=1 IGHV1-46:IGHD6-19:IGHJ4 CDR3.Len=63	62S_IGH_D494_iRep_Seq2| Cnt=1 IGHV1-46:IGHD6-19:IGHJ4 CDR3.Len=63	56	3.7333	1	ASGYTF-SDYYLH	ASGYTFTSDY-IH	7	21	ASGYTFTSDYIHWVR	5	F2:7750	62S_IGH_D494_iRep_Seq2|:97E_IGH_D494_iRep_Seq4|:97E_IGH_D494_iRep_Seq5|:97E_IGH_D494_iRep_Seq3|	622.292	52.95	1	0.67
Denovo1144	SEESGNTATLTLSR	62S_IGKL_D494_iRep_Seq11| Cnt=2 IGLV3-1:*:IGLJ3 CDR3.Len=27	62S_IGKL_D494_iRep_Seq11| Cnt=2 IGLV3-1:*:IGLJ3 CDR3.Len=27	56	4	1	ESGNTATLTLS	NSGNTATLTIS	43	56	GSNSGNTATLTISG	5	F2:3263	97E_IGKL_D494_iRep_Seq19|:21X_IGKL_D494_iRep_Seq36|	806.894	26.19	1	0.64
Denovo274	NTSLTTAYMELNR	62S_IGH_D494_iRep_Seq2| Cnt=1 IGHV1-46:IGHD6-19:IGHJ4 CDR3.Len=63	62S_IGH_D494_iRep_Seq2| Cnt=1 IGHV1-46:IGHD6-19:IGHJ4 CDR3.Len=63	56	4.3077	1	NTSLTTAYMELNR	DTSTNTVYMEVNR	56	68	DTSTNTVYMEVNR	5	F1:5849		765.862	41.85	1	0.62
Denovo303	NTSLTTAYMELNR	62S_IGH_D494_iRep_Seq2| Cnt=1 IGHV1-46:IGHD6-19:IGHJ4 CDR3.Len=63	62S_IGH_D494_iRep_Seq2| Cnt=1 IGHV1-46:IGHD6-19:IGHJ4 CDR3.Len=63	56	4.3077	1	NTSLTTAYMELNR	DTSTNTVYMEVNR	56	68	DTSTNTVYMEVNR	5	F1:5829		765.862	41.73	1	0.62
Denovo400	FPGVYNSLAWYQQK	62S_IGKL_D494_iRep_Seq10| Cnt=1 IGKV3-15:*:IGKJ1 CDR3.Len=27	62S_IGKL_D494_iRep_Seq10| Cnt=1 IGKV3-15:*:IGKJ1 CDR3.Len=27	56	4	0.25	NSLAWYQQK	NNLSWYQQK	9	22	SQSVRNNLSWYQQK	6	F1:5889	21X_IGKL_D494_iRep_Seq20|:97E_IGKL_D494_iRep_Seq19|:21X_IGKL_D494_iRep_Seq3|:21X_IGKL_D494_iRep_Seq22|:21X_IGKL_D494_iRep_Seq5|:64U_IGKL_D494_iRep_Seq13|:21X_IGKL_D494_iRep_Seq36|:21X_IGKL_D494_iRep_Seq44|:64U_IGKL_D494_iRep_Seq1|	871.932	42.07	1	0.57
Denovo400	FPGVYNSLAWYQQK	62S_IGKL_D494_iRep_Seq18| Cnt=1 IGKV1D-39:*:IGKJ4 CDR3.Len=27	62S_IGKL_D494_iRep_Seq18| Cnt=1 IGKV1D-39:*:IGKJ4 CDR3.Len=27	56	4	0.25	YNSLAWYQQK	YNYLNWYQQK	10	23	SQTFYNYLNWYQQK	6	F1:5889	21X_IGKL_D494_iRep_Seq20|:97E_IGKL_D494_iRep_Seq19|:21X_IGKL_D494_iRep_Seq3|:21X_IGKL_D494_iRep_Seq22|:21X_IGKL_D494_iRep_Seq5|:64U_IGKL_D494_iRep_Seq13|:21X_IGKL_D494_iRep_Seq36|:21X_IGKL_D494_iRep_Seq44|:64U_IGKL_D494_iRep_Seq1|	871.932	42.07	1	0.57
Denovo400	FPGVYNSLAWYQQK	62S_IGKL_D494_iRep_Seq6| Cnt=1 IGKV1-5:*:IGKJ1 CDR3.Len=24	62S_IGKL_D494_iRep_Seq6| Cnt=1 IGKV1-5:*:IGKJ1 CDR3.Len=24	56	4	0.25	NSLAWYQQK	DRLAWYQQK	9	22	SQSISDRLAWYQQK	7	F1:5889	21X_IGKL_D494_iRep_Seq20|:97E_IGKL_D494_iRep_Seq19|:21X_IGKL_D494_iRep_Seq3|:21X_IGKL_D494_iRep_Seq22|:21X_IGKL_D494_iRep_Seq5|:64U_IGKL_D494_iRep_Seq13|:21X_IGKL_D494_iRep_Seq36|:21X_IGKL_D494_iRep_Seq44|:64U_IGKL_D494_iRep_Seq1|	871.932	42.07	1	0.5
Denovo400	FPGVYNSLAWYQQK	62S_IGKL_D494_iRep_Seq7| Cnt=1 IGKV1-5:*:IGKJ1 CDR3.Len=24	62S_IGKL_D494_iRep_Seq7| Cnt=1 IGKV1-5:*:IGKJ1 CDR3.Len=24	56	4	0.25	NSLAWYQQK	DRLAWYQQK	10	23	SQSITDRLAWYQQK	7	F1:5889	21X_IGKL_D494_iRep_Seq20|:97E_IGKL_D494_iRep_Seq19|:21X_IGKL_D494_iRep_Seq3|:21X_IGKL_D494_iRep_Seq22|:21X_IGKL_D494_iRep_Seq5|:64U_IGKL_D494_iRep_Seq13|:21X_IGKL_D494_iRep_Seq36|:21X_IGKL_D494_iRep_Seq44|:64U_IGKL_D494_iRep_Seq1|	871.932	42.07	1	0.5
Denovo921	ASQGVSSDLAWYVWVLSSYR	62S_IGKL_D494_iRep_Seq10| Cnt=1 IGKV3-15:*:IGKJ1 CDR3.Len=27	62S_IGKL_D494_iRep_Seq10| Cnt=1 IGKV3-15:*:IGKJ1 CDR3.Len=27	56	2.8	1	ASQGVSSDLAWY	ASQSVRNNLSWY	8	27	ASQSVRNNLSWYQQKPGQGP	13	F2:4164		758.712	31.84	1	0.35
Database97	RLLIHGALSRA	62S_IGKL_D494_iRep_Seq10| Cnt=1 IGKV3-15:*:IGKJ1 CDR3.Len=27	62S_IGKL_D494_iRep_Seq10| Cnt=1 IGKV3-15:*:IGKJ1 CDR3.Len=27	55	5	1	RLLIHGALSRA	RLLIHGASTRA	28	38	RLLIHGASTRA	2	F1:5253	97E_IGKL_D494_iRep_Seq19|	503.31	38.33	3	0.82
Denovo92	LLLYNASTLER	62S_IGKL_D494_iRep_Seq6| Cnt=1 IGKV1-5:*:IGKJ1 CDR3.Len=24	62S_IGKL_D494_iRep_Seq6| Cnt=1 IGKV1-5:*:IGKJ1 CDR3.Len=24	55	5	1	LLLYNASTLE	LLIYKASTLE	29	39	LLIYKASTLEP	3	F2:6101		647.352	43.38	1	0.73
Denovo1057	QSLSNYLNADYQQK	62S_IGKL_D494_iRep_Seq1| Cnt=1 IGKV3-11:*:IGKJ2 CDR3.Len=27	62S_IGKL_D494_iRep_Seq1| Cnt=1 IGKV3-11:*:IGKJ2 CDR3.Len=27	55	3.9286	1	QSLSNYLNADYQQK	QSLGNYL-AWYQQK	9	22	QSLGNYLAWYQQKP	4	F3:7521		915.439	51.6	1	0.71
Denovo787	SNWPLFAFGPGTK	62S_IGKL_D494_iRep_Seq1| Cnt=1 IGKV3-11:*:IGKJ2 CDR3.Len=27	62S_IGKL_D494_iRep_Seq1| Cnt=1 IGKV3-11:*:IGKJ2 CDR3.Len=27	55	4.2308	0.5	SNWPLFAFGPGTK	TNWP-FTFGQGAK	74	86	TNWPFTFGQGAKL	6	F1:8645	21X_IGKL_D494_iRep_Seq18|:21X_IGKL_D494_iRep_Seq5|:21X_IGKL_D494_iRep_Seq44|	711.364	58.22	1	0.54
Denovo787	SNWPLFAFGPGTK	62S_IGKL_D494_iRep_Seq3| Cnt=1 IGKV3-11:*:IGKJ2 CDR3.Len=27	62S_IGKL_D494_iRep_Seq3| Cnt=1 IGKV3-11:*:IGKJ2 CDR3.Len=27	55	4.2308	0.5	SNWPLFAFGPGTK	TNWP-FTFGQGAK	75	87	TNWPFTFGQGAKL	6	F1:8645	21X_IGKL_D494_iRep_Seq18|:21X_IGKL_D494_iRep_Seq5|:21X_IGKL_D494_iRep_Seq44|	711.364	58.22	1	0.54
Denovo927	AASPVTLFPPSSEELQANK	62S_IGKL_D494_iRep_Seq11| Cnt=2 IGLV3-1:*:IGLJ3 CDR3.Len=27	62S_IGKL_D494_iRep_Seq11| Cnt=2 IGLV3-1:*:IGLJ3 CDR3.Len=27	55	2.8947	0.3333	AASPVTLFPPS	AAPSVTLFPPS	91	109	AAPSVTLFPPS	10	F3:6373	21X_IGKL_D494_iRep_Seq30|:21X_IGKL_D494_iRep_Seq31|	993.51	44.91	1	0.47
Denovo927	AASPVTLFPPSSEELQANK	62S_IGKL_D494_iRep_Seq16| Cnt=1 IGLV2-11:*:IGLJ3 CDR3.Len=33	62S_IGKL_D494_iRep_Seq16| Cnt=1 IGLV2-11:*:IGLJ3 CDR3.Len=33	55	2.8947	0.3333	AASPVTLFPPS	AAPSVTLFPPS	96	114	AAPSVTLFPPS	10	F3:6373	21X_IGKL_D494_iRep_Seq30|:21X_IGKL_D494_iRep_Seq31|	993.51	44.91	1	0.47
Denovo927	AASPVTLFPPSSEELQANK	62S_IGKL_D494_iRep_Seq17| Cnt=1 IGLV2-11:*:IGLJ3 CDR3.Len=33	62S_IGKL_D494_iRep_Seq17| Cnt=1 IGLV2-11:*:IGLJ3 CDR3.Len=33	55	2.8947	0.3333	AASPVTLFPPS	AAPSVTLFPPS	97	115	AAPSVTLFPPS	10	F3:6373	21X_IGKL_D494_iRep_Seq30|:21X_IGKL_D494_iRep_Seq31|	993.51	44.91	1	0.47
Denovo2102	GKGTLVTVSS	62S_IGH_D494_iRep_Seq1| Cnt=1 IGHV4-59:IGHD2-21:IGHJ5 CDR3.Len=57	62S_IGH_D494_iRep_Seq1| Cnt=1 IGHV4-59:IGHD2-21:IGHJ5 CDR3.Len=57	54	5.4	1	GKGTLVTVSS	GRGTLVTVSS	99	108	GRGTLVTVSS	1	F1:9589	97E_IGH_D494_iRep_Seq17|:21X_IGH_D494_iRep_Seq8|:97E_IGH_D494_iRep_Seq16|:21X_IGH_D494_iRep_Seq32|:21X_IGH_D494_iRep_Seq20|:62S_IGH_D494_iRep_Seq2|:97E_IGH_D494_iRep_Seq4|:97E_IGH_D494_iRep_Seq5|:97E_IGH_D494_iRep_Seq3|:21X_IGH_D494_iRep_Seq21|:21X_IGH_D494_iRep_Seq1|:97E_IGH_D494_iRep_Seq11|:97E_IGH_D494_iRep_Seq6|:97E_IGH_D494_iRep_Seq15|:62S_IGH_D494_iRep_Seq1|	1069.53	64.13	1	0.9
Denovo223	YLYWYQQK	62S_IGKL_D494_iRep_Seq5| Cnt=1 IGKV1D-39:*:IGKJ2 CDR3.Len=30	62S_IGKL_D494_iRep_Seq5| Cnt=1 IGKV1D-39:*:IGKJ2 CDR3.Len=30	54	6.75	0.25	YLYWYQQK	YLNWYQQK	16	23	YLNWYQQK	1	F3:5043		596.292	36.89	1	0.88
Denovo223	YLYWYQQK	62S_IGKL_D494_iRep_Seq12| Cnt=1 IGKV1D-39:*:IGKJ3 CDR3.Len=27	62S_IGKL_D494_iRep_Seq12| Cnt=1 IGKV1D-39:*:IGKJ3 CDR3.Len=27	54	6.75	0.25	YLYWYQQK	YLNWYQQK	15	22	YLNWYQQK	1	F3:5043		596.292	36.89	1	0.88
Denovo223	YLYWYQQK	62S_IGKL_D494_iRep_Seq18| Cnt=1 IGKV1D-39:*:IGKJ4 CDR3.Len=27	62S_IGKL_D494_iRep_Seq18| Cnt=1 IGKV1D-39:*:IGKJ4 CDR3.Len=27	54	6.75	0.25	YLYWYQQK	YLNWYQQK	16	23	YLNWYQQK	1	F3:5043		596.292	36.89	1	0.88
Denovo223	YLYWYQQK	62S_IGKL_D494_iRep_Seq19| Cnt=1 IGKV1D-39:*:IGKJ2 CDR3.Len=30	62S_IGKL_D494_iRep_Seq19| Cnt=1 IGKV1D-39:*:IGKJ2 CDR3.Len=30	54	6.75	0.25	YLYWYQQK	YLNWYQQK	15	22	YLNWYQQK	1	F3:5043		596.292	36.89	1	0.88
Denovo373	FLGSGSGTDFLTK	62S_IGKL_D494_iRep_Seq1| Cnt=1 IGKV3-11:*:IGKJ2 CDR3.Len=27	62S_IGKL_D494_iRep_Seq1| Cnt=1 IGKV3-11:*:IGKJ2 CDR3.Len=27	54	4.1538	0.1	FLGSGSGTDF-LT	FSGSGSGTDFTLT	44	56	FSGSGSGTDFTLT	3	F1:5391	21X_IGKL_D494_iRep_Seq2|:21X_IGKL_D494_iRep_Seq20|:21X_IGKL_D494_iRep_Seq18|:97E_IGKL_D494_iRep_Seq19|:97E_IGKL_D494_iRep_Seq38|:62S_IGKL_D494_iRep_Seq18|:21X_IGKL_D494_iRep_Seq3|:21X_IGKL_D494_iRep_Seq22|:21X_IGKL_D494_iRep_Seq5|:64U_IGKL_D494_iRep_Seq13|:62S_IGKL_D494_iRep_Seq4|:21X_IGKL_D494_iRep_Seq36|:21X_IGKL_D494_iRep_Seq44|:21X_IGKL_D494_iRep_Seq56|:64U_IGKL_D494_iRep_Seq18|:21X_IGKL_D494…	665.341	39.16	1	0.77
Denovo373	FLGSGSGTDFLTK	62S_IGKL_D494_iRep_Seq2| Cnt=1 IGKV4-1:*:IGKJ4 CDR3.Len=27	62S_IGKL_D494_iRep_Seq2| Cnt=1 IGKV4-1:*:IGKJ4 CDR3.Len=27	54	4.1538	0.1	FLGSGSGTDF-LT	FSGSGSGTDFTLT	51	63	FSGSGSGTDFTLT	3	F1:5391	21X_IGKL_D494_iRep_Seq2|:21X_IGKL_D494_iRep_Seq20|:21X_IGKL_D494_iRep_Seq18|:97E_IGKL_D494_iRep_Seq19|:97E_IGKL_D494_iRep_Seq38|:62S_IGKL_D494_iRep_Seq18|:21X_IGKL_D494_iRep_Seq3|:21X_IGKL_D494_iRep_Seq22|:21X_IGKL_D494_iRep_Seq5|:64U_IGKL_D494_iRep_Seq13|:62S_IGKL_D494_iRep_Seq4|:21X_IGKL_D494_iRep_Seq36|:21X_IGKL_D494_iRep_Seq44|:21X_IGKL_D494_iRep_Seq56|:64U_IGKL_D494_iRep_Seq18|:21X_IGKL_D494…	665.341	39.16	1	0.77
Denovo373	FLGSGSGTDFLTK	62S_IGKL_D494_iRep_Seq3| Cnt=1 IGKV3-11:*:IGKJ2 CDR3.Len=27	62S_IGKL_D494_iRep_Seq3| Cnt=1 IGKV3-11:*:IGKJ2 CDR3.Len=27	54	4.1538	0.1	FLGSGSGTDF-LT	FSGSGSGTDFTLT	45	57	FSGSGSGTDFTLT	3	F1:5391	21X_IGKL_D494_iRep_Seq2|:21X_IGKL_D494_iRep_Seq20|:21X_IGKL_D494_iRep_Seq18|:97E_IGKL_D494_iRep_Seq19|:97E_IGKL_D494_iRep_Seq38|:62S_IGKL_D494_iRep_Seq18|:21X_IGKL_D494_iRep_Seq3|:21X_IGKL_D494_iRep_Seq22|:21X_IGKL_D494_iRep_Seq5|:64U_IGKL_D494_iRep_Seq13|:62S_IGKL_D494_iRep_Seq4|:21X_IGKL_D494_iRep_Seq36|:21X_IGKL_D494_iRep_Seq44|:21X_IGKL_D494_iRep_Seq56|:64U_IGKL_D494_iRep_Seq18|:21X_IGKL_D494…	665.341	39.16	1	0.77
Denovo373	FLGSGSGTDFLTK	62S_IGKL_D494_iRep_Seq4| Cnt=1 IGKV4-1:*:IGKJ2 CDR3.Len=27	62S_IGKL_D494_iRep_Seq4| Cnt=1 IGKV4-1:*:IGKJ2 CDR3.Len=27	54	4.1538	0.1	FLGSGSGTDF-LT	FSGSGSGTDFTLT	51	63	FSGSGSGTDFTLT	3	F1:5391	21X_IGKL_D494_iRep_Seq2|:21X_IGKL_D494_iRep_Seq20|:21X_IGKL_D494_iRep_Seq18|:97E_IGKL_D494_iRep_Seq19|:97E_IGKL_D494_iRep_Seq38|:62S_IGKL_D494_iRep_Seq18|:21X_IGKL_D494_iRep_Seq3|:21X_IGKL_D494_iRep_Seq22|:21X_IGKL_D494_iRep_Seq5|:64U_IGKL_D494_iRep_Seq13|:62S_IGKL_D494_iRep_Seq4|:21X_IGKL_D494_iRep_Seq36|:21X_IGKL_D494_iRep_Seq44|:21X_IGKL_D494_iRep_Seq56|:64U_IGKL_D494_iRep_Seq18|:21X_IGKL_D494…	665.341	39.16	1	0.77
Denovo373	FLGSGSGTDFLTK	62S_IGKL_D494_iRep_Seq5| Cnt=1 IGKV1D-39:*:IGKJ2 CDR3.Len=30	62S_IGKL_D494_iRep_Seq5| Cnt=1 IGKV1D-39:*:IGKJ2 CDR3.Len=30	54	4.1538	0.1	FLGSGSGTDF-LT	FSGSGSGTDFTLT	46	58	FSGSGSGTDFTLT	3	F1:5391	21X_IGKL_D494_iRep_Seq2|:21X_IGKL_D494_iRep_Seq20|:21X_IGKL_D494_iRep_Seq18|:97E_IGKL_D494_iRep_Seq19|:97E_IGKL_D494_iRep_Seq38|:62S_IGKL_D494_iRep_Seq18|:21X_IGKL_D494_iRep_Seq3|:21X_IGKL_D494_iRep_Seq22|:21X_IGKL_D494_iRep_Seq5|:64U_IGKL_D494_iRep_Seq13|:62S_IGKL_D494_iRep_Seq4|:21X_IGKL_D494_iRep_Seq36|:21X_IGKL_D494_iRep_Seq44|:21X_IGKL_D494_iRep_Seq56|:64U_IGKL_D494_iRep_Seq18|:21X_IGKL_D494…	665.341	39.16	1	0.77
Denovo373	FLGSGSGTDFLTK	62S_IGKL_D494_iRep_Seq12| Cnt=1 IGKV1D-39:*:IGKJ3 CDR3.Len=27	62S_IGKL_D494_iRep_Seq12| Cnt=1 IGKV1D-39:*:IGKJ3 CDR3.Len=27	54	4.1538	0.1	FLGSGSGTDF-LT	FSGSGSGTDFTLT	45	57	FSGSGSGTDFTLT	3	F1:5391	21X_IGKL_D494_iRep_Seq2|:21X_IGKL_D494_iRep_Seq20|:21X_IGKL_D494_iRep_Seq18|:97E_IGKL_D494_iRep_Seq19|:97E_IGKL_D494_iRep_Seq38|:62S_IGKL_D494_iRep_Seq18|:21X_IGKL_D494_iRep_Seq3|:21X_IGKL_D494_iRep_Seq22|:21X_IGKL_D494_iRep_Seq5|:64U_IGKL_D494_iRep_Seq13|:62S_IGKL_D494_iRep_Seq4|:21X_IGKL_D494_iRep_Seq36|:21X_IGKL_D494_iRep_Seq44|:21X_IGKL_D494_iRep_Seq56|:64U_IGKL_D494_iRep_Seq18|:21X_IGKL_D494…	665.341	39.16	1	0.77
Denovo373	FLGSGSGTDFLTK	62S_IGKL_D494_iRep_Seq13| Cnt=1 IGKV1D-39:*:IGKJ1 CDR3.Len=27	62S_IGKL_D494_iRep_Seq13| Cnt=1 IGKV1D-39:*:IGKJ1 CDR3.Len=27	54	4.1538	0.1	FLGSGSGTDF-LT	FSGSGSGTDFTLT	45	57	FSGSGSGTDFTLT	3	F1:5391	21X_IGKL_D494_iRep_Seq2|:21X_IGKL_D494_iRep_Seq20|:21X_IGKL_D494_iRep_Seq18|:97E_IGKL_D494_iRep_Seq19|:97E_IGKL_D494_iRep_Seq38|:62S_IGKL_D494_iRep_Seq18|:21X_IGKL_D494_iRep_Seq3|:21X_IGKL_D494_iRep_Seq22|:21X_IGKL_D494_iRep_Seq5|:64U_IGKL_D494_iRep_Seq13|:62S_IGKL_D494_iRep_Seq4|:21X_IGKL_D494_iRep_Seq36|:21X_IGKL_D494_iRep_Seq44|:21X_IGKL_D494_iRep_Seq56|:64U_IGKL_D494_iRep_Seq18|:21X_IGKL_D494…	665.341	39.16	1	0.77
Denovo373	FLGSGSGTDFLTK	62S_IGKL_D494_iRep_Seq14| Cnt=1 IGKV4-1:*:IGKJ3 CDR3.Len=24	62S_IGKL_D494_iRep_Seq14| Cnt=1 IGKV4-1:*:IGKJ3 CDR3.Len=24	54	4.1538	0.1	FLGSGSGTDF-LT	FSGSGSGTDFTLT	51	63	FSGSGSGTDFTLT	3	F1:5391	21X_IGKL_D494_iRep_Seq2|:21X_IGKL_D494_iRep_Seq20|:21X_IGKL_D494_iRep_Seq18|:97E_IGKL_D494_iRep_Seq19|:97E_IGKL_D494_iRep_Seq38|:62S_IGKL_D494_iRep_Seq18|:21X_IGKL_D494_iRep_Seq3|:21X_IGKL_D494_iRep_Seq22|:21X_IGKL_D494_iRep_Seq5|:64U_IGKL_D494_iRep_Seq13|:62S_IGKL_D494_iRep_Seq4|:21X_IGKL_D494_iRep_Seq36|:21X_IGKL_D494_iRep_Seq44|:21X_IGKL_D494_iRep_Seq56|:64U_IGKL_D494_iRep_Seq18|:21X_IGKL_D494…	665.341	39.16	1	0.77
Denovo373	FLGSGSGTDFLTK	62S_IGKL_D494_iRep_Seq18| Cnt=1 IGKV1D-39:*:IGKJ4 CDR3.Len=27	62S_IGKL_D494_iRep_Seq18| Cnt=1 IGKV1D-39:*:IGKJ4 CDR3.Len=27	54	4.1538	0.1	FLGSGSGTDF-LT	FRGSGSGTDFTLT	46	58	FRGSGSGTDFTLT	3	F1:5391	21X_IGKL_D494_iRep_Seq2|:21X_IGKL_D494_iRep_Seq20|:21X_IGKL_D494_iRep_Seq18|:97E_IGKL_D494_iRep_Seq19|:97E_IGKL_D494_iRep_Seq38|:62S_IGKL_D494_iRep_Seq18|:21X_IGKL_D494_iRep_Seq3|:21X_IGKL_D494_iRep_Seq22|:21X_IGKL_D494_iRep_Seq5|:64U_IGKL_D494_iRep_Seq13|:62S_IGKL_D494_iRep_Seq4|:21X_IGKL_D494_iRep_Seq36|:21X_IGKL_D494_iRep_Seq44|:21X_IGKL_D494_iRep_Seq56|:64U_IGKL_D494_iRep_Seq18|:21X_IGKL_D494…	665.341	39.16	1	0.77
Denovo373	FLGSGSGTDFLTK	62S_IGKL_D494_iRep_Seq19| Cnt=1 IGKV1D-39:*:IGKJ2 CDR3.Len=30	62S_IGKL_D494_iRep_Seq19| Cnt=1 IGKV1D-39:*:IGKJ2 CDR3.Len=30	54	4.1538	0.1	FLGSGSGTDF-LT	FSGSGSGTDFTLT	45	57	FSGSGSGTDFTLT	3	F1:5391	21X_IGKL_D494_iRep_Seq2|:21X_IGKL_D494_iRep_Seq20|:21X_IGKL_D494_iRep_Seq18|:97E_IGKL_D494_iRep_Seq19|:97E_IGKL_D494_iRep_Seq38|:62S_IGKL_D494_iRep_Seq18|:21X_IGKL_D494_iRep_Seq3|:21X_IGKL_D494_iRep_Seq22|:21X_IGKL_D494_iRep_Seq5|:64U_IGKL_D494_iRep_Seq13|:62S_IGKL_D494_iRep_Seq4|:21X_IGKL_D494_iRep_Seq36|:21X_IGKL_D494_iRep_Seq44|:21X_IGKL_D494_iRep_Seq56|:64U_IGKL_D494_iRep_Seq18|:21X_IGKL_D494…	665.341	39.16	1	0.77
Denovo803	SSGNTATLTLTR	62S_IGKL_D494_iRep_Seq11| Cnt=2 IGLV3-1:*:IGLJ3 CDR3.Len=27	62S_IGKL_D494_iRep_Seq11| Cnt=2 IGLV3-1:*:IGLJ3 CDR3.Len=27	54	4.5	1	SSGNTATLTLT	NSGNTATLTIS	45	56	NSGNTATLTISG	4	F3:3119		813.903	25.05	1	0.67
Denovo806	FSEESGNTATLTLR	62S_IGKL_D494_iRep_Seq11| Cnt=2 IGLV3-1:*:IGLJ3 CDR3.Len=27	62S_IGKL_D494_iRep_Seq11| Cnt=2 IGLV3-1:*:IGLJ3 CDR3.Len=27	54	3.8571	1	FSE-ESGNTATLTL	FSGSNSGNTATLTI	41	54	FSGSNSGNTATLTI	5	F3:2858		763.379	23.27	1	0.64
Denovo1285	FSEESGNTATLTLR	62S_IGKL_D494_iRep_Seq11| Cnt=2 IGLV3-1:*:IGLJ3 CDR3.Len=27	62S_IGKL_D494_iRep_Seq11| Cnt=2 IGLV3-1:*:IGLJ3 CDR3.Len=27	54	3.8571	1	FSE-ESGNTATLTL	FSGSNSGNTATLTI	41	54	FSGSNSGNTATLTI	5	F3:2836		763.379	23.12	1	0.64
Denovo1227	LFPYDVSLRPSGVNSR	62S_IGKL_D494_iRep_Seq16| Cnt=1 IGLV2-11:*:IGLJ3 CDR3.Len=33	62S_IGKL_D494_iRep_Seq16| Cnt=1 IGLV2-11:*:IGLJ3 CDR3.Len=33	54	3.375	0.5	YDVSLRPSGVNSR	YDVTERPSGVPGR	28	43	LMIYDVTERPSGVPGR	6	F2:5616		903.978	40.57	1	0.62
Denovo1227	LFPYDVSLRPSGVNSR	62S_IGKL_D494_iRep_Seq17| Cnt=1 IGLV2-11:*:IGLJ3 CDR3.Len=33	62S_IGKL_D494_iRep_Seq17| Cnt=1 IGLV2-11:*:IGLJ3 CDR3.Len=33	54	3.375	0.5	YDVSLRPSGVNSR	YDVTERPSGVPGR	29	44	LMIYDVTERPSGVPGR	6	F2:5616		903.978	40.57	1	0.62
Denovo763	VTLSVNTSELQFSLK	62S_IGH_D494_iRep_Seq3| Cnt=1 IGHV4-59:IGHD2-15:IGHJ5 CDR3.Len=57	62S_IGH_D494_iRep_Seq3| Cnt=1 IGHV4-59:IGHD2-15:IGHJ5 CDR3.Len=57	54	3.6	1	VTLSVNTSELQFSLK	VTISMDMSKNQFSLK	50	64	VTISMDMSKNQFSLK	6	F3:4857		833.948	35.75	1	0.6
Denovo80	SGNNYWSWLR	62S_IGH_D494_iRep_Seq1| Cnt=1 IGHV4-59:IGHD2-21:IGHJ5 CDR3.Len=57	62S_IGH_D494_iRep_Seq1| Cnt=1 IGHV4-59:IGHD2-21:IGHJ5 CDR3.Len=57	54	5.4	1	NNYWSWLR	THYWSWIR	12	21	ITTHYWSWIR	5	F3:7851	97E_IGH_D494_iRep_Seq17|:97E_IGH_D494_iRep_Seq16|:21X_IGH_D494_iRep_Seq20|:97E_IGH_D494_iRep_Seq15|:62S_IGH_D494_iRep_Seq1|	642.292	53.55	1	0.5
Denovo111	SGNNYWSWLR	62S_IGH_D494_iRep_Seq1| Cnt=1 IGHV4-59:IGHD2-21:IGHJ5 CDR3.Len=57	62S_IGH_D494_iRep_Seq1| Cnt=1 IGHV4-59:IGHD2-21:IGHJ5 CDR3.Len=57	54	5.4	1	NNYWSWLR	THYWSWIR	12	21	ITTHYWSWIR	5	F3:7832	97E_IGH_D494_iRep_Seq17|:97E_IGH_D494_iRep_Seq16|:21X_IGH_D494_iRep_Seq20|:97E_IGH_D494_iRep_Seq15|:62S_IGH_D494_iRep_Seq1|	642.292	53.43	1	0.5
Database111	LLIYDASKRA	62S_IGKL_D494_iRep_Seq3| Cnt=1 IGKV3-11:*:IGKJ2 CDR3.Len=27	62S_IGKL_D494_iRep_Seq3| Cnt=1 IGKV3-11:*:IGKJ2 CDR3.Len=27	53	5.3	1	LLIYDASKRA	LLIYDTSNRA	29	38	LLIYDTSNRA	2	F1:2214	21X_IGKL_D494_iRep_Seq3|	483.276	19.04	3	0.8
Database132	RLLIYDASRR	62S_IGKL_D494_iRep_Seq3| Cnt=1 IGKV3-11:*:IGKJ2 CDR3.Len=27	62S_IGKL_D494_iRep_Seq3| Cnt=1 IGKV3-11:*:IGKJ2 CDR3.Len=27	53	5.3	1	RLLIYDASRR	RLLIYDTSNR	28	37	RLLIYDTSNR	2	F3:2591	21X_IGKL_D494_iRep_Seq36|	496.77	21.45	6	0.8
Denovo1695	NSALAWYQQK	62S_IGKL_D494_iRep_Seq3| Cnt=1 IGKV3-11:*:IGKJ2 CDR3.Len=27	62S_IGKL_D494_iRep_Seq3| Cnt=1 IGKV3-11:*:IGKJ2 CDR3.Len=27	53	5.3	0.1667	SALAWYQQK	SYLAWYQQK	13	22	GSYLAWYQQK	2	F2:7733	21X_IGKL_D494_iRep_Seq20|:97E_IGKL_D494_iRep_Seq19|:21X_IGKL_D494_iRep_Seq3|:21X_IGKL_D494_iRep_Seq22|:21X_IGKL_D494_iRep_Seq5|:64U_IGKL_D494_iRep_Seq13|:21X_IGKL_D494_iRep_Seq36|:21X_IGKL_D494_iRep_Seq44|:64U_IGKL_D494_iRep_Seq1|	825.435	52.84	1	0.8
Denovo1695	NSALAWYQQK	62S_IGKL_D494_iRep_Seq1| Cnt=1 IGKV3-11:*:IGKJ2 CDR3.Len=27	62S_IGKL_D494_iRep_Seq1| Cnt=1 IGKV3-11:*:IGKJ2 CDR3.Len=27	53	5.3	0.1667	LAWYQQK	LAWYQQK	12	21	GNYLAWYQQK	3	F2:7733	21X_IGKL_D494_iRep_Seq20|:97E_IGKL_D494_iRep_Seq19|:21X_IGKL_D494_iRep_Seq3|:21X_IGKL_D494_iRep_Seq22|:21X_IGKL_D494_iRep_Seq5|:64U_IGKL_D494_iRep_Seq13|:21X_IGKL_D494_iRep_Seq36|:21X_IGKL_D494_iRep_Seq44|:64U_IGKL_D494_iRep_Seq1|	825.435	52.84	1	0.7
Denovo1695	NSALAWYQQK	62S_IGKL_D494_iRep_Seq2| Cnt=1 IGKV4-1:*:IGKJ4 CDR3.Len=27	62S_IGKL_D494_iRep_Seq2| Cnt=1 IGKV4-1:*:IGKJ4 CDR3.Len=27	53	5.3	0.1667	LAWYQQK	LAWYQQK	19	28	KNYLAWYQQK	3	F2:7733	21X_IGKL_D494_iRep_Seq20|:97E_IGKL_D494_iRep_Seq19|:21X_IGKL_D494_iRep_Seq3|:21X_IGKL_D494_iRep_Seq22|:21X_IGKL_D494_iRep_Seq5|:64U_IGKL_D494_iRep_Seq13|:21X_IGKL_D494_iRep_Seq36|:21X_IGKL_D494_iRep_Seq44|:64U_IGKL_D494_iRep_Seq1|	825.435	52.84	1	0.7
Denovo1695	NSALAWYQQK	62S_IGKL_D494_iRep_Seq6| Cnt=1 IGKV1-5:*:IGKJ1 CDR3.Len=24	62S_IGKL_D494_iRep_Seq6| Cnt=1 IGKV1-5:*:IGKJ1 CDR3.Len=24	53	5.3	0.1667	LAWYQQK	LAWYQQK	13	22	SDRLAWYQQK	3	F2:7733	21X_IGKL_D494_iRep_Seq20|:97E_IGKL_D494_iRep_Seq19|:21X_IGKL_D494_iRep_Seq3|:21X_IGKL_D494_iRep_Seq22|:21X_IGKL_D494_iRep_Seq5|:64U_IGKL_D494_iRep_Seq13|:21X_IGKL_D494_iRep_Seq36|:21X_IGKL_D494_iRep_Seq44|:64U_IGKL_D494_iRep_Seq1|	825.435	52.84	1	0.7
Denovo1695	NSALAWYQQK	62S_IGKL_D494_iRep_Seq7| Cnt=1 IGKV1-5:*:IGKJ1 CDR3.Len=24	62S_IGKL_D494_iRep_Seq7| Cnt=1 IGKV1-5:*:IGKJ1 CDR3.Len=24	53	5.3	0.1667	LAWYQQK	LAWYQQK	14	23	TDRLAWYQQK	3	F2:7733	21X_IGKL_D494_iRep_Seq20|:97E_IGKL_D494_iRep_Seq19|:21X_IGKL_D494_iRep_Seq3|:21X_IGKL_D494_iRep_Seq22|:21X_IGKL_D494_iRep_Seq5|:64U_IGKL_D494_iRep_Seq13|:21X_IGKL_D494_iRep_Seq36|:21X_IGKL_D494_iRep_Seq44|:64U_IGKL_D494_iRep_Seq1|	825.435	52.84	1	0.7
Denovo1695	NSALAWYQQK	62S_IGKL_D494_iRep_Seq15| Cnt=1 IGKV4-1:*:IGKJ4 CDR3.Len=27	62S_IGKL_D494_iRep_Seq15| Cnt=1 IGKV4-1:*:IGKJ4 CDR3.Len=27	53	5.3	0.1667	LAWYQQK	LAWYQQK	19	28	KNYLAWYQQK	3	F2:7733	21X_IGKL_D494_iRep_Seq20|:97E_IGKL_D494_iRep_Seq19|:21X_IGKL_D494_iRep_Seq3|:21X_IGKL_D494_iRep_Seq22|:21X_IGKL_D494_iRep_Seq5|:64U_IGKL_D494_iRep_Seq13|:21X_IGKL_D494_iRep_Seq36|:21X_IGKL_D494_iRep_Seq44|:64U_IGKL_D494_iRep_Seq1|	825.435	52.84	1	0.7
Denovo1161	LKNSALAWYQQK	62S_IGKL_D494_iRep_Seq1| Cnt=1 IGKV3-11:*:IGKJ2 CDR3.Len=27	62S_IGKL_D494_iRep_Seq1| Cnt=1 IGKV3-11:*:IGKJ2 CDR3.Len=27	53	4.4167	0.1667	LAWYQQK	LAWYQQK	10	21	SLGNYLAWYQQK	4	F3:7877	21X_IGKL_D494_iRep_Seq20|:97E_IGKL_D494_iRep_Seq19|:21X_IGKL_D494_iRep_Seq3|:21X_IGKL_D494_iRep_Seq22|:21X_IGKL_D494_iRep_Seq5|:64U_IGKL_D494_iRep_Seq13|:21X_IGKL_D494_iRep_Seq36|:21X_IGKL_D494_iRep_Seq44|:64U_IGKL_D494_iRep_Seq1|	825.434	53.69	1	0.67
Denovo1161	LKNSALAWYQQK	62S_IGKL_D494_iRep_Seq3| Cnt=1 IGKV3-11:*:IGKJ2 CDR3.Len=27	62S_IGKL_D494_iRep_Seq3| Cnt=1 IGKV3-11:*:IGKJ2 CDR3.Len=27	53	4.4167	0.1667	SALAWYQQK	SYLAWYQQK	11	22	TVGSYLAWYQQK	4	F3:7877	21X_IGKL_D494_iRep_Seq20|:97E_IGKL_D494_iRep_Seq19|:21X_IGKL_D494_iRep_Seq3|:21X_IGKL_D494_iRep_Seq22|:21X_IGKL_D494_iRep_Seq5|:64U_IGKL_D494_iRep_Seq13|:21X_IGKL_D494_iRep_Seq36|:21X_IGKL_D494_iRep_Seq44|:64U_IGKL_D494_iRep_Seq1|	825.434	53.69	1	0.67
Denovo1161	LKNSALAWYQQK	62S_IGKL_D494_iRep_Seq15| Cnt=1 IGKV4-1:*:IGKJ4 CDR3.Len=27	62S_IGKL_D494_iRep_Seq15| Cnt=1 IGKV4-1:*:IGKJ4 CDR3.Len=27	53	4.4167	0.1667	LAWYQQK	LAWYQQK	17	28	NNKNYLAWYQQK	4	F3:7877	21X_IGKL_D494_iRep_Seq20|:97E_IGKL_D494_iRep_Seq19|:21X_IGKL_D494_iRep_Seq3|:21X_IGKL_D494_iRep_Seq22|:21X_IGKL_D494_iRep_Seq5|:64U_IGKL_D494_iRep_Seq13|:21X_IGKL_D494_iRep_Seq36|:21X_IGKL_D494_iRep_Seq44|:64U_IGKL_D494_iRep_Seq1|	825.434	53.69	1	0.67
Denovo1344	RSDDTKYYCAR	62S_IGH_D494_iRep_Seq2| Cnt=1 IGHV1-46:IGHD6-19:IGHJ4 CDR3.Len=63	62S_IGH_D494_iRep_Seq2| Cnt=1 IGHV1-46:IGHD6-19:IGHJ4 CDR3.Len=63	53	4.8182	1	RSDDTK-YYCAR	RDDDTAVYYCAR	70	80	RDDDTAVYYCA	4	F1:2526		838.892	21.22	1	0.64
Denovo549	DTSLTTAFMELNR	62S_IGH_D494_iRep_Seq2| Cnt=1 IGHV1-46:IGHD6-19:IGHJ4 CDR3.Len=63	62S_IGH_D494_iRep_Seq2| Cnt=1 IGHV1-46:IGHD6-19:IGHJ4 CDR3.Len=63	53	4.0769	1	DTSLTTAFMELNR	DTSTNTVYMEVNR	56	68	DTSTNTVYMEVNR	5	F1:6619	97E_IGH_D494_iRep_Seq11|	757.865	46.27	1	0.62
Denovo942	MASGNTATLTLTR	62S_IGKL_D494_iRep_Seq11| Cnt=2 IGLV3-1:*:IGLJ3 CDR3.Len=27	62S_IGKL_D494_iRep_Seq11| Cnt=2 IGLV3-1:*:IGLJ3 CDR3.Len=27	53	4.0769	1	SGNTATLTLT	SGNTATLTIS	44	56	SNSGNTATLTISG	5	F3:3102		813.903	24.95	1	0.62
Denovo1161	LKNSALAWYQQK	62S_IGKL_D494_iRep_Seq2| Cnt=1 IGKV4-1:*:IGKJ4 CDR3.Len=27	62S_IGKL_D494_iRep_Seq2| Cnt=1 IGKV4-1:*:IGKJ4 CDR3.Len=27	53	4.4167	0.1667	KNSA-LAWYQQK	KNKNYLAWYQQK	16	27	SKNKNYLAWYQQ	5	F3:7877	21X_IGKL_D494_iRep_Seq20|:97E_IGKL_D494_iRep_Seq19|:21X_IGKL_D494_iRep_Seq3|:21X_IGKL_D494_iRep_Seq22|:21X_IGKL_D494_iRep_Seq5|:64U_IGKL_D494_iRep_Seq13|:21X_IGKL_D494_iRep_Seq36|:21X_IGKL_D494_iRep_Seq44|:64U_IGKL_D494_iRep_Seq1|	825.434	53.69	1	0.58
Denovo1161	LKNSALAWYQQK	62S_IGKL_D494_iRep_Seq6| Cnt=1 IGKV1-5:*:IGKJ1 CDR3.Len=24	62S_IGKL_D494_iRep_Seq6| Cnt=1 IGKV1-5:*:IGKJ1 CDR3.Len=24	53	4.4167	0.1667	LAWYQQK	LAWYQQK	11	22	SISDRLAWYQQK	5	F3:7877	21X_IGKL_D494_iRep_Seq20|:97E_IGKL_D494_iRep_Seq19|:21X_IGKL_D494_iRep_Seq3|:21X_IGKL_D494_iRep_Seq22|:21X_IGKL_D494_iRep_Seq5|:64U_IGKL_D494_iRep_Seq13|:21X_IGKL_D494_iRep_Seq36|:21X_IGKL_D494_iRep_Seq44|:64U_IGKL_D494_iRep_Seq1|	825.434	53.69	1	0.58
Denovo1161	LKNSALAWYQQK	62S_IGKL_D494_iRep_Seq7| Cnt=1 IGKV1-5:*:IGKJ1 CDR3.Len=24	62S_IGKL_D494_iRep_Seq7| Cnt=1 IGKV1-5:*:IGKJ1 CDR3.Len=24	53	4.4167	0.1667	LAWYQQK	LAWYQQK	12	23	SITDRLAWYQQK	5	F3:7877	21X_IGKL_D494_iRep_Seq20|:97E_IGKL_D494_iRep_Seq19|:21X_IGKL_D494_iRep_Seq3|:21X_IGKL_D494_iRep_Seq22|:21X_IGKL_D494_iRep_Seq5|:64U_IGKL_D494_iRep_Seq13|:21X_IGKL_D494_iRep_Seq36|:21X_IGKL_D494_iRep_Seq44|:64U_IGKL_D494_iRep_Seq1|	825.434	53.69	1	0.58
Denovo908	LYNSGTTNYNPATR	62S_IGH_D494_iRep_Seq3| Cnt=1 IGHV4-59:IGHD2-15:IGHJ5 CDR3.Len=57	62S_IGH_D494_iRep_Seq3| Cnt=1 IGHV4-59:IGHD2-15:IGHJ5 CDR3.Len=57	53	3.7857	1	LYNSGTTNYNPA	IYYSGSTKYNPS	34	47	IYYSGSTKYNPSLK	7	F3:3201		786.875	25.58	1	0.5
Denovo1257	QSVDNYLNVSYQQKKHEK	62S_IGKL_D494_iRep_Seq12| Cnt=1 IGKV1D-39:*:IGKJ3 CDR3.Len=27	62S_IGKL_D494_iRep_Seq12| Cnt=1 IGKV1D-39:*:IGKJ3 CDR3.Len=27	53	2.9444	1	QSVDNYLNVSYQQK	QNIDRYLN-WYQQK	10	27	QNIDRYLNWYQQKPGKAP	10	F1:6064		817.731	43.08	1	0.44
Denovo1294	LLLYEVSNGVPSRDNK	62S_IGKL_D494_iRep_Seq18| Cnt=1 IGKV1D-39:*:IGKJ4 CDR3.Len=27	62S_IGKL_D494_iRep_Seq18| Cnt=1 IGKV1D-39:*:IGKJ4 CDR3.Len=27	53	3.3125	0.5	LLLYEVSN---GVPSR	LLIYAASNLQSGVPSR	30	45	LLIYAASNLQSGVPSR	9	F2:3610	21X_IGKL_D494_iRep_Seq22|	601.991	28.38	1	0.44
Denovo1294	LLLYEVSNGVPSRDNK	62S_IGKL_D494_iRep_Seq3| Cnt=1 IGKV3-11:*:IGKJ2 CDR3.Len=27	62S_IGKL_D494_iRep_Seq3| Cnt=1 IGKV3-11:*:IGKJ2 CDR3.Len=27	53	3.3125	0.5	LLLYEVSN---GVPSR	LLIYDTSNRATGVPAR	29	44	LLIYDTSNRATGVPAR	10	F2:3610	21X_IGKL_D494_iRep_Seq22|	601.991	28.38	1	0.38
Denovo2040	GTDFTLTVSR	62S_IGKL_D494_iRep_Seq1| Cnt=1 IGKV3-11:*:IGKJ2 CDR3.Len=27	62S_IGKL_D494_iRep_Seq1| Cnt=1 IGKV3-11:*:IGKJ2 CDR3.Len=27	52	5.2	0.125	GTDFTLTVS	GTDFTLTIS	50	59	GTDFTLTISS	2	F2:5988	21X_IGKL_D494_iRep_Seq2|:21X_IGKL_D494_iRep_Seq20|:21X_IGKL_D494_iRep_Seq18|:97E_IGKL_D494_iRep_Seq19|:97E_IGKL_D494_iRep_Seq38|:62S_IGKL_D494_iRep_Seq18|:21X_IGKL_D494_iRep_Seq3|:21X_IGKL_D494_iRep_Seq5|:64U_IGKL_D494_iRep_Seq13|:62S_IGKL_D494_iRep_Seq4|:21X_IGKL_D494_iRep_Seq36|:21X_IGKL_D494_iRep_Seq44|:64U_IGKL_D494_iRep_Seq18|:64U_IGKL_D494_iRep_Seq1|	777.048	42.7	1	0.8
Denovo2040	GTDFTLTVSR	62S_IGKL_D494_iRep_Seq2| Cnt=1 IGKV4-1:*:IGKJ4 CDR3.Len=27	62S_IGKL_D494_iRep_Seq2| Cnt=1 IGKV4-1:*:IGKJ4 CDR3.Len=27	52	5.2	0.125	GTDFTLTVS	GTDFTLTIS	57	66	GTDFTLTISS	2	F2:5988	21X_IGKL_D494_iRep_Seq2|:21X_IGKL_D494_iRep_Seq20|:21X_IGKL_D494_iRep_Seq18|:97E_IGKL_D494_iRep_Seq19|:97E_IGKL_D494_iRep_Seq38|:62S_IGKL_D494_iRep_Seq18|:21X_IGKL_D494_iRep_Seq3|:21X_IGKL_D494_iRep_Seq5|:64U_IGKL_D494_iRep_Seq13|:62S_IGKL_D494_iRep_Seq4|:21X_IGKL_D494_iRep_Seq36|:21X_IGKL_D494_iRep_Seq44|:64U_IGKL_D494_iRep_Seq18|:64U_IGKL_D494_iRep_Seq1|	777.048	42.7	1	0.8
Denovo2040	GTDFTLTVSR	62S_IGKL_D494_iRep_Seq3| Cnt=1 IGKV3-11:*:IGKJ2 CDR3.Len=27	62S_IGKL_D494_iRep_Seq3| Cnt=1 IGKV3-11:*:IGKJ2 CDR3.Len=27	52	5.2	0.125	GTDFTLTVS	GTDFTLTIS	51	60	GTDFTLTISS	2	F2:5988	21X_IGKL_D494_iRep_Seq2|:21X_IGKL_D494_iRep_Seq20|:21X_IGKL_D494_iRep_Seq18|:97E_IGKL_D494_iRep_Seq19|:97E_IGKL_D494_iRep_Seq38|:62S_IGKL_D494_iRep_Seq18|:21X_IGKL_D494_iRep_Seq3|:21X_IGKL_D494_iRep_Seq5|:64U_IGKL_D494_iRep_Seq13|:62S_IGKL_D494_iRep_Seq4|:21X_IGKL_D494_iRep_Seq36|:21X_IGKL_D494_iRep_Seq44|:64U_IGKL_D494_iRep_Seq18|:64U_IGKL_D494_iRep_Seq1|	777.048	42.7	1	0.8
Denovo2040	GTDFTLTVSR	62S_IGKL_D494_iRep_Seq4| Cnt=1 IGKV4-1:*:IGKJ2 CDR3.Len=27	62S_IGKL_D494_iRep_Seq4| Cnt=1 IGKV4-1:*:IGKJ2 CDR3.Len=27	52	5.2	0.125	GTDFTLTVS	GTDFTLTIS	57	66	GTDFTLTISS	2	F2:5988	21X_IGKL_D494_iRep_Seq2|:21X_IGKL_D494_iRep_Seq20|:21X_IGKL_D494_iRep_Seq18|:97E_IGKL_D494_iRep_Seq19|:97E_IGKL_D494_iRep_Seq38|:62S_IGKL_D494_iRep_Seq18|:21X_IGKL_D494_iRep_Seq3|:21X_IGKL_D494_iRep_Seq5|:64U_IGKL_D494_iRep_Seq13|:62S_IGKL_D494_iRep_Seq4|:21X_IGKL_D494_iRep_Seq36|:21X_IGKL_D494_iRep_Seq44|:64U_IGKL_D494_iRep_Seq18|:64U_IGKL_D494_iRep_Seq1|	777.048	42.7	1	0.8
Denovo2040	GTDFTLTVSR	62S_IGKL_D494_iRep_Seq5| Cnt=1 IGKV1D-39:*:IGKJ2 CDR3.Len=30	62S_IGKL_D494_iRep_Seq5| Cnt=1 IGKV1D-39:*:IGKJ2 CDR3.Len=30	52	5.2	0.125	GTDFTLTVS	GTDFTLTIS	52	61	GTDFTLTISS	2	F2:5988	21X_IGKL_D494_iRep_Seq2|:21X_IGKL_D494_iRep_Seq20|:21X_IGKL_D494_iRep_Seq18|:97E_IGKL_D494_iRep_Seq19|:97E_IGKL_D494_iRep_Seq38|:62S_IGKL_D494_iRep_Seq18|:21X_IGKL_D494_iRep_Seq3|:21X_IGKL_D494_iRep_Seq5|:64U_IGKL_D494_iRep_Seq13|:62S_IGKL_D494_iRep_Seq4|:21X_IGKL_D494_iRep_Seq36|:21X_IGKL_D494_iRep_Seq44|:64U_IGKL_D494_iRep_Seq18|:64U_IGKL_D494_iRep_Seq1|	777.048	42.7	1	0.8
Denovo2040	GTDFTLTVSR	62S_IGKL_D494_iRep_Seq12| Cnt=1 IGKV1D-39:*:IGKJ3 CDR3.Len=27	62S_IGKL_D494_iRep_Seq12| Cnt=1 IGKV1D-39:*:IGKJ3 CDR3.Len=27	52	5.2	0.125	GTDFTLTVS	GTDFTLTIS	51	60	GTDFTLTIST	2	F2:5988	21X_IGKL_D494_iRep_Seq2|:21X_IGKL_D494_iRep_Seq20|:21X_IGKL_D494_iRep_Seq18|:97E_IGKL_D494_iRep_Seq19|:97E_IGKL_D494_iRep_Seq38|:62S_IGKL_D494_iRep_Seq18|:21X_IGKL_D494_iRep_Seq3|:21X_IGKL_D494_iRep_Seq5|:64U_IGKL_D494_iRep_Seq13|:62S_IGKL_D494_iRep_Seq4|:21X_IGKL_D494_iRep_Seq36|:21X_IGKL_D494_iRep_Seq44|:64U_IGKL_D494_iRep_Seq18|:64U_IGKL_D494_iRep_Seq1|	777.048	42.7	1	0.8
Denovo2040	GTDFTLTVSR	62S_IGKL_D494_iRep_Seq14| Cnt=1 IGKV4-1:*:IGKJ3 CDR3.Len=24	62S_IGKL_D494_iRep_Seq14| Cnt=1 IGKV4-1:*:IGKJ3 CDR3.Len=24	52	5.2	0.125	GTDFTLTVS	GTDFTLTIS	57	66	GTDFTLTISG	2	F2:5988	21X_IGKL_D494_iRep_Seq2|:21X_IGKL_D494_iRep_Seq20|:21X_IGKL_D494_iRep_Seq18|:97E_IGKL_D494_iRep_Seq19|:97E_IGKL_D494_iRep_Seq38|:62S_IGKL_D494_iRep_Seq18|:21X_IGKL_D494_iRep_Seq3|:21X_IGKL_D494_iRep_Seq5|:64U_IGKL_D494_iRep_Seq13|:62S_IGKL_D494_iRep_Seq4|:21X_IGKL_D494_iRep_Seq36|:21X_IGKL_D494_iRep_Seq44|:64U_IGKL_D494_iRep_Seq18|:64U_IGKL_D494_iRep_Seq1|	777.048	42.7	1	0.8
Denovo2040	GTDFTLTVSR	62S_IGKL_D494_iRep_Seq19| Cnt=1 IGKV1D-39:*:IGKJ2 CDR3.Len=30	62S_IGKL_D494_iRep_Seq19| Cnt=1 IGKV1D-39:*:IGKJ2 CDR3.Len=30	52	5.2	0.125	GTDFTLTVS	GTDFTLTIS	51	60	GTDFTLTISS	2	F2:5988	21X_IGKL_D494_iRep_Seq2|:21X_IGKL_D494_iRep_Seq20|:21X_IGKL_D494_iRep_Seq18|:97E_IGKL_D494_iRep_Seq19|:97E_IGKL_D494_iRep_Seq38|:62S_IGKL_D494_iRep_Seq18|:21X_IGKL_D494_iRep_Seq3|:21X_IGKL_D494_iRep_Seq5|:64U_IGKL_D494_iRep_Seq13|:62S_IGKL_D494_iRep_Seq4|:21X_IGKL_D494_iRep_Seq36|:21X_IGKL_D494_iRep_Seq44|:64U_IGKL_D494_iRep_Seq18|:64U_IGKL_D494_iRep_Seq1|	777.048	42.7	1	0.8
Denovo21	LLLYDASNR	62S_IGKL_D494_iRep_Seq3| Cnt=1 IGKV3-11:*:IGKJ2 CDR3.Len=27	62S_IGKL_D494_iRep_Seq3| Cnt=1 IGKV3-11:*:IGKJ2 CDR3.Len=27	52	5.7778	1	LLLYDASNR	LLIYDTSNR	29	37	LLIYDTSNR	2	F1:3723	21X_IGKL_D494_iRep_Seq3|:21X_IGKL_D494_iRep_Seq36|	532.792	28.97	1	0.78
Denovo41	LLLYDASNR	62S_IGKL_D494_iRep_Seq3| Cnt=1 IGKV3-11:*:IGKJ2 CDR3.Len=27	62S_IGKL_D494_iRep_Seq3| Cnt=1 IGKV3-11:*:IGKJ2 CDR3.Len=27	52	5.7778	1	LLLYDASNR	LLIYDTSNR	29	37	LLIYDTSNR	2	F2:3721	21X_IGKL_D494_iRep_Seq3|:21X_IGKL_D494_iRep_Seq36|	532.787	29.09	1	0.78
Denovo47	LLLYDASNR	62S_IGKL_D494_iRep_Seq3| Cnt=1 IGKV3-11:*:IGKJ2 CDR3.Len=27	62S_IGKL_D494_iRep_Seq3| Cnt=1 IGKV3-11:*:IGKJ2 CDR3.Len=27	52	5.7778	1	LLLYDASNR	LLIYDTSNR	29	37	LLIYDTSNR	2	F2:3244	21X_IGKL_D494_iRep_Seq3|:21X_IGKL_D494_iRep_Seq36|	532.786	26.07	1	0.78
Denovo52	LLLYDASNR	62S_IGKL_D494_iRep_Seq3| Cnt=1 IGKV3-11:*:IGKJ2 CDR3.Len=27	62S_IGKL_D494_iRep_Seq3| Cnt=1 IGKV3-11:*:IGKJ2 CDR3.Len=27	52	5.7778	1	LLLYDASNR	LLIYDTSNR	29	37	LLIYDTSNR	2	F2:3260	21X_IGKL_D494_iRep_Seq3|:21X_IGKL_D494_iRep_Seq36|	532.786	26.18	1	0.78
Denovo54	LLLYDASNR	62S_IGKL_D494_iRep_Seq3| Cnt=1 IGKV3-11:*:IGKJ2 CDR3.Len=27	62S_IGKL_D494_iRep_Seq3| Cnt=1 IGKV3-11:*:IGKJ2 CDR3.Len=27	52	5.7778	1	LLLYDASNR	LLIYDTSNR	29	37	LLIYDTSNR	2	F2:3865	21X_IGKL_D494_iRep_Seq3|:21X_IGKL_D494_iRep_Seq36|	532.787	29.99	1	0.78
Denovo79	LLLYDASNR	62S_IGKL_D494_iRep_Seq3| Cnt=1 IGKV3-11:*:IGKJ2 CDR3.Len=27	62S_IGKL_D494_iRep_Seq3| Cnt=1 IGKV3-11:*:IGKJ2 CDR3.Len=27	52	5.7778	1	LLLYDASNR	LLIYDTSNR	29	37	LLIYDTSNR	2	F2:3841	21X_IGKL_D494_iRep_Seq3|:21X_IGKL_D494_iRep_Seq36|	532.788	29.85	1	0.78
Denovo84	LLLYDASNR	62S_IGKL_D494_iRep_Seq3| Cnt=1 IGKV3-11:*:IGKJ2 CDR3.Len=27	62S_IGKL_D494_iRep_Seq3| Cnt=1 IGKV3-11:*:IGKJ2 CDR3.Len=27	52	5.7778	1	LLLYDASNR	LLIYDTSNR	29	37	LLIYDTSNR	2	F2:4144	21X_IGKL_D494_iRep_Seq3|:21X_IGKL_D494_iRep_Seq36|	532.788	31.72	1	0.78
Denovo95	LLLYDASNR	62S_IGKL_D494_iRep_Seq3| Cnt=1 IGKV3-11:*:IGKJ2 CDR3.Len=27	62S_IGKL_D494_iRep_Seq3| Cnt=1 IGKV3-11:*:IGKJ2 CDR3.Len=27	52	5.7778	1	LLLYDASNR	LLIYDTSNR	29	37	LLIYDTSNR	2	F1:4220	21X_IGKL_D494_iRep_Seq3|:21X_IGKL_D494_iRep_Seq36|	532.793	31.97	1	0.78
Denovo115	LLLYDASNR	62S_IGKL_D494_iRep_Seq3| Cnt=1 IGKV3-11:*:IGKJ2 CDR3.Len=27	62S_IGKL_D494_iRep_Seq3| Cnt=1 IGKV3-11:*:IGKJ2 CDR3.Len=27	52	5.7778	1	LLLYDASNR	LLIYDTSNR	29	37	LLIYDTSNR	2	F3:3798	21X_IGKL_D494_iRep_Seq3|:21X_IGKL_D494_iRep_Seq36|	532.787	29.32	1	0.78
Denovo156	LLLYDASNR	62S_IGKL_D494_iRep_Seq3| Cnt=1 IGKV3-11:*:IGKJ2 CDR3.Len=27	62S_IGKL_D494_iRep_Seq3| Cnt=1 IGKV3-11:*:IGKJ2 CDR3.Len=27	52	5.7778	1	LLLYDASNR	LLIYDTSNR	29	37	LLIYDTSNR	2	F1:4073	21X_IGKL_D494_iRep_Seq3|:21X_IGKL_D494_iRep_Seq36|	532.793	31.07	1	0.78
Denovo211	LLLYDASNR	62S_IGKL_D494_iRep_Seq3| Cnt=1 IGKV3-11:*:IGKJ2 CDR3.Len=27	62S_IGKL_D494_iRep_Seq3| Cnt=1 IGKV3-11:*:IGKJ2 CDR3.Len=27	52	5.7778	1	LLLYDASNR	LLIYDTSNR	29	37	LLIYDTSNR	2	F3:3972	21X_IGKL_D494_iRep_Seq3|:21X_IGKL_D494_iRep_Seq36|	532.788	30.36	1	0.78
Denovo285	LLLYDASNR	62S_IGKL_D494_iRep_Seq3| Cnt=1 IGKV3-11:*:IGKJ2 CDR3.Len=27	62S_IGKL_D494_iRep_Seq3| Cnt=1 IGKV3-11:*:IGKJ2 CDR3.Len=27	52	5.7778	1	LLLYDASNR	LLIYDTSNR	29	37	LLIYDTSNR	2	F1:6194	21X_IGKL_D494_iRep_Seq3|:21X_IGKL_D494_iRep_Seq36|	532.792	43.83	1	0.78
Denovo338	LLLYDASNR	62S_IGKL_D494_iRep_Seq3| Cnt=1 IGKV3-11:*:IGKJ2 CDR3.Len=27	62S_IGKL_D494_iRep_Seq3| Cnt=1 IGKV3-11:*:IGKJ2 CDR3.Len=27	52	5.7778	1	LLLYDASNR	LLIYDTSNR	29	37	LLIYDTSNR	2	F2:3394	21X_IGKL_D494_iRep_Seq3|:21X_IGKL_D494_iRep_Seq36|	532.786	27.06	1	0.78
Denovo354	LLLYDASNR	62S_IGKL_D494_iRep_Seq3| Cnt=1 IGKV3-11:*:IGKJ2 CDR3.Len=27	62S_IGKL_D494_iRep_Seq3| Cnt=1 IGKV3-11:*:IGKJ2 CDR3.Len=27	52	5.7778	1	LLLYDASNR	LLIYDTSNR	29	37	LLIYDTSNR	2	F2:3570	21X_IGKL_D494_iRep_Seq3|:21X_IGKL_D494_iRep_Seq36|	532.786	28.14	1	0.78
Denovo370	LLLYDASNR	62S_IGKL_D494_iRep_Seq3| Cnt=1 IGKV3-11:*:IGKJ2 CDR3.Len=27	62S_IGKL_D494_iRep_Seq3| Cnt=1 IGKV3-11:*:IGKJ2 CDR3.Len=27	52	5.7778	1	LLLYDASNR	LLIYDTSNR	29	37	LLIYDTSNR	2	F3:3671	21X_IGKL_D494_iRep_Seq3|:21X_IGKL_D494_iRep_Seq36|	532.787	28.55	1	0.78
Denovo410	LLLYDASNR	62S_IGKL_D494_iRep_Seq3| Cnt=1 IGKV3-11:*:IGKJ2 CDR3.Len=27	62S_IGKL_D494_iRep_Seq3| Cnt=1 IGKV3-11:*:IGKJ2 CDR3.Len=27	52	5.7778	1	LLLYDASNR	LLIYDTSNR	29	37	LLIYDTSNR	2	F1:4366	21X_IGKL_D494_iRep_Seq3|:21X_IGKL_D494_iRep_Seq36|	532.793	32.9	1	0.78
Denovo421	LLLYDASNR	62S_IGKL_D494_iRep_Seq3| Cnt=1 IGKV3-11:*:IGKJ2 CDR3.Len=27	62S_IGKL_D494_iRep_Seq3| Cnt=1 IGKV3-11:*:IGKJ2 CDR3.Len=27	52	5.7778	1	LLLYDASNR	LLIYDTSNR	29	37	LLIYDTSNR	2	F2:3699	21X_IGKL_D494_iRep_Seq3|:21X_IGKL_D494_iRep_Seq36|	532.788	28.96	1	0.78
Denovo485	LLLYDASNR	62S_IGKL_D494_iRep_Seq3| Cnt=1 IGKV3-11:*:IGKJ2 CDR3.Len=27	62S_IGKL_D494_iRep_Seq3| Cnt=1 IGKV3-11:*:IGKJ2 CDR3.Len=27	52	5.7778	1	LLLYDASNR	LLIYDTSNR	29	37	LLIYDTSNR	2	F3:4191	21X_IGKL_D494_iRep_Seq3|:21X_IGKL_D494_iRep_Seq36|	532.787	31.7	1	0.78
Denovo556	LLLYDASNR	62S_IGKL_D494_iRep_Seq3| Cnt=1 IGKV3-11:*:IGKJ2 CDR3.Len=27	62S_IGKL_D494_iRep_Seq3| Cnt=1 IGKV3-11:*:IGKJ2 CDR3.Len=27	52	5.7778	1	LLLYDASNR	LLIYDTSNR	29	37	LLIYDTSNR	2	F3:3651	21X_IGKL_D494_iRep_Seq3|:21X_IGKL_D494_iRep_Seq36|	532.787	28.43	1	0.78
Denovo583	LLLYDASNR	62S_IGKL_D494_iRep_Seq3| Cnt=1 IGKV3-11:*:IGKJ2 CDR3.Len=27	62S_IGKL_D494_iRep_Seq3| Cnt=1 IGKV3-11:*:IGKJ2 CDR3.Len=27	52	5.7778	1	LLLYDASNR	LLIYDTSNR	29	37	LLIYDTSNR	2	F3:3997	21X_IGKL_D494_iRep_Seq3|:21X_IGKL_D494_iRep_Seq36|	532.788	30.52	1	0.78
Denovo604	LLLYDASNR	62S_IGKL_D494_iRep_Seq3| Cnt=1 IGKV3-11:*:IGKJ2 CDR3.Len=27	62S_IGKL_D494_iRep_Seq3| Cnt=1 IGKV3-11:*:IGKJ2 CDR3.Len=27	52	5.7778	1	LLLYDASNR	LLIYDTSNR	29	37	LLIYDTSNR	2	F3:3819	21X_IGKL_D494_iRep_Seq3|:21X_IGKL_D494_iRep_Seq36|	532.787	29.45	1	0.78
Denovo625	LLLYDASNR	62S_IGKL_D494_iRep_Seq3| Cnt=1 IGKV3-11:*:IGKJ2 CDR3.Len=27	62S_IGKL_D494_iRep_Seq3| Cnt=1 IGKV3-11:*:IGKJ2 CDR3.Len=27	52	5.7778	1	LLLYDASNR	LLIYDTSNR	29	37	LLIYDTSNR	2	F2:4021	21X_IGKL_D494_iRep_Seq3|:21X_IGKL_D494_iRep_Seq36|	532.788	30.95	1	0.78
Denovo633	LLLYDASNR	62S_IGKL_D494_iRep_Seq3| Cnt=1 IGKV3-11:*:IGKJ2 CDR3.Len=27	62S_IGKL_D494_iRep_Seq3| Cnt=1 IGKV3-11:*:IGKJ2 CDR3.Len=27	52	5.7778	1	LLLYDASNR	LLIYDTSNR	29	37	LLIYDTSNR	2	F1:3868	21X_IGKL_D494_iRep_Seq3|:21X_IGKL_D494_iRep_Seq36|	532.793	29.85	1	0.78
Denovo636	LLLYDASNR	62S_IGKL_D494_iRep_Seq3| Cnt=1 IGKV3-11:*:IGKJ2 CDR3.Len=27	62S_IGKL_D494_iRep_Seq3| Cnt=1 IGKV3-11:*:IGKJ2 CDR3.Len=27	52	5.7778	1	LLLYDASNR	LLIYDTSNR	29	37	LLIYDTSNR	2	F1:4090	21X_IGKL_D494_iRep_Seq3|:21X_IGKL_D494_iRep_Seq36|	532.793	31.17	1	0.78
Denovo672	LLLYDASNR	62S_IGKL_D494_iRep_Seq3| Cnt=1 IGKV3-11:*:IGKJ2 CDR3.Len=27	62S_IGKL_D494_iRep_Seq3| Cnt=1 IGKV3-11:*:IGKJ2 CDR3.Len=27	52	5.7778	1	LLLYDASNR	LLIYDTSNR	29	37	LLIYDTSNR	2	F1:3740	21X_IGKL_D494_iRep_Seq3|:21X_IGKL_D494_iRep_Seq36|	532.792	29.07	1	0.78
Denovo760	LLLYDASNR	62S_IGKL_D494_iRep_Seq3| Cnt=1 IGKV3-11:*:IGKJ2 CDR3.Len=27	62S_IGKL_D494_iRep_Seq3| Cnt=1 IGKV3-11:*:IGKJ2 CDR3.Len=27	52	5.7778	1	LLLYDASNR	LLIYDTSNR	29	37	LLIYDTSNR	2	F2:3993	21X_IGKL_D494_iRep_Seq3|:21X_IGKL_D494_iRep_Seq36|	532.787	30.79	1	0.78
Denovo778	LLLYDASNR	62S_IGKL_D494_iRep_Seq3| Cnt=1 IGKV3-11:*:IGKJ2 CDR3.Len=27	62S_IGKL_D494_iRep_Seq3| Cnt=1 IGKV3-11:*:IGKJ2 CDR3.Len=27	52	5.7778	1	LLLYDASNR	LLIYDTSNR	29	37	LLIYDTSNR	2	F2:3416	21X_IGKL_D494_iRep_Seq3|:21X_IGKL_D494_iRep_Seq36|	532.786	27.19	1	0.78
Denovo802	LLLYDASNR	62S_IGKL_D494_iRep_Seq3| Cnt=1 IGKV3-11:*:IGKJ2 CDR3.Len=27	62S_IGKL_D494_iRep_Seq3| Cnt=1 IGKV3-11:*:IGKJ2 CDR3.Len=27	52	5.7778	1	LLLYDASNR	LLIYDTSNR	29	37	LLIYDTSNR	2	F1:3890	21X_IGKL_D494_iRep_Seq3|:21X_IGKL_D494_iRep_Seq36|	532.792	29.98	1	0.78
Denovo1401	DTAVYYCGK	62S_IGH_D494_iRep_Seq1| Cnt=1 IGHV4-59:IGHD2-21:IGHJ5 CDR3.Len=57	62S_IGH_D494_iRep_Seq1| Cnt=1 IGHV4-59:IGHD2-21:IGHJ5 CDR3.Len=57	52	5.7778	0.3333	DTAVYYCGK	DTAVYYCAR	72	80	DTAVYYCAR	2	F3:616	97E_IGH_D494_iRep_Seq17|:21X_IGH_D494_iRep_Seq8|:97E_IGH_D494_iRep_Seq16|:21X_IGH_D494_iRep_Seq32|:21X_IGH_D494_iRep_Seq20|:62S_IGH_D494_iRep_Seq2|:97E_IGH_D494_iRep_Seq4|:97E_IGH_D494_iRep_Seq5|:97E_IGH_D494_iRep_Seq3|:21X_IGH_D494_iRep_Seq21|:21X_IGH_D494_iRep_Seq1|:97E_IGH_D494_iRep_Seq6|:97E_IGH_D494_iRep_Seq15|:62S_IGH_D494_iRep_Seq1|:64U_IGH_D494_iRep_Seq2|:21X_IGH_D494_iRep_Seq17|:21X_IGH_…	667.783	7.54	1	0.78
Denovo1401	DTAVYYCGK	62S_IGH_D494_iRep_Seq2| Cnt=1 IGHV1-46:IGHD6-19:IGHJ4 CDR3.Len=63	62S_IGH_D494_iRep_Seq2| Cnt=1 IGHV1-46:IGHD6-19:IGHJ4 CDR3.Len=63	52	5.7778	0.3333	DTAVYYCGK	DTAVYYCAR	73	81	DTAVYYCAR	2	F3:616	97E_IGH_D494_iRep_Seq17|:21X_IGH_D494_iRep_Seq8|:97E_IGH_D494_iRep_Seq16|:21X_IGH_D494_iRep_Seq32|:21X_IGH_D494_iRep_Seq20|:62S_IGH_D494_iRep_Seq2|:97E_IGH_D494_iRep_Seq4|:97E_IGH_D494_iRep_Seq5|:97E_IGH_D494_iRep_Seq3|:21X_IGH_D494_iRep_Seq21|:21X_IGH_D494_iRep_Seq1|:97E_IGH_D494_iRep_Seq6|:97E_IGH_D494_iRep_Seq15|:62S_IGH_D494_iRep_Seq1|:64U_IGH_D494_iRep_Seq2|:21X_IGH_D494_iRep_Seq17|:21X_IGH_…	667.783	7.54	1	0.78
Denovo1401	DTAVYYCGK	62S_IGH_D494_iRep_Seq3| Cnt=1 IGHV4-59:IGHD2-15:IGHJ5 CDR3.Len=57	62S_IGH_D494_iRep_Seq3| Cnt=1 IGHV4-59:IGHD2-15:IGHJ5 CDR3.Len=57	52	5.7778	0.3333	DTAVYYCGK	DTAVYYCAR	72	80	DTAVYYCAR	2	F3:616	97E_IGH_D494_iRep_Seq17|:21X_IGH_D494_iRep_Seq8|:97E_IGH_D494_iRep_Seq16|:21X_IGH_D494_iRep_Seq32|:21X_IGH_D494_iRep_Seq20|:62S_IGH_D494_iRep_Seq2|:97E_IGH_D494_iRep_Seq4|:97E_IGH_D494_iRep_Seq5|:97E_IGH_D494_iRep_Seq3|:21X_IGH_D494_iRep_Seq21|:21X_IGH_D494_iRep_Seq1|:97E_IGH_D494_iRep_Seq6|:97E_IGH_D494_iRep_Seq15|:62S_IGH_D494_iRep_Seq1|:64U_IGH_D494_iRep_Seq2|:21X_IGH_D494_iRep_Seq17|:21X_IGH_…	667.783	7.54	1	0.78
Denovo1461	DTAVYYCGK	62S_IGH_D494_iRep_Seq1| Cnt=1 IGHV4-59:IGHD2-21:IGHJ5 CDR3.Len=57	62S_IGH_D494_iRep_Seq1| Cnt=1 IGHV4-59:IGHD2-21:IGHJ5 CDR3.Len=57	52	5.7778	0.3333	DTAVYYCGK	DTAVYYCAR	72	80	DTAVYYCAR	2	F3:636	97E_IGH_D494_iRep_Seq17|:21X_IGH_D494_iRep_Seq8|:97E_IGH_D494_iRep_Seq16|:21X_IGH_D494_iRep_Seq32|:21X_IGH_D494_iRep_Seq20|:62S_IGH_D494_iRep_Seq2|:97E_IGH_D494_iRep_Seq4|:97E_IGH_D494_iRep_Seq5|:97E_IGH_D494_iRep_Seq3|:21X_IGH_D494_iRep_Seq21|:21X_IGH_D494_iRep_Seq1|:97E_IGH_D494_iRep_Seq6|:97E_IGH_D494_iRep_Seq15|:62S_IGH_D494_iRep_Seq1|:64U_IGH_D494_iRep_Seq2|:21X_IGH_D494_iRep_Seq17|:21X_IGH_…	667.784	7.65	1	0.78
Denovo1461	DTAVYYCGK	62S_IGH_D494_iRep_Seq2| Cnt=1 IGHV1-46:IGHD6-19:IGHJ4 CDR3.Len=63	62S_IGH_D494_iRep_Seq2| Cnt=1 IGHV1-46:IGHD6-19:IGHJ4 CDR3.Len=63	52	5.7778	0.3333	DTAVYYCGK	DTAVYYCAR	73	81	DTAVYYCAR	2	F3:636	97E_IGH_D494_iRep_Seq17|:21X_IGH_D494_iRep_Seq8|:97E_IGH_D494_iRep_Seq16|:21X_IGH_D494_iRep_Seq32|:21X_IGH_D494_iRep_Seq20|:62S_IGH_D494_iRep_Seq2|:97E_IGH_D494_iRep_Seq4|:97E_IGH_D494_iRep_Seq5|:97E_IGH_D494_iRep_Seq3|:21X_IGH_D494_iRep_Seq21|:21X_IGH_D494_iRep_Seq1|:97E_IGH_D494_iRep_Seq6|:97E_IGH_D494_iRep_Seq15|:62S_IGH_D494_iRep_Seq1|:64U_IGH_D494_iRep_Seq2|:21X_IGH_D494_iRep_Seq17|:21X_IGH_…	667.784	7.65	1	0.78
Denovo1461	DTAVYYCGK	62S_IGH_D494_iRep_Seq3| Cnt=1 IGHV4-59:IGHD2-15:IGHJ5 CDR3.Len=57	62S_IGH_D494_iRep_Seq3| Cnt=1 IGHV4-59:IGHD2-15:IGHJ5 CDR3.Len=57	52	5.7778	0.3333	DTAVYYCGK	DTAVYYCAR	72	80	DTAVYYCAR	2	F3:636	97E_IGH_D494_iRep_Seq17|:21X_IGH_D494_iRep_Seq8|:97E_IGH_D494_iRep_Seq16|:21X_IGH_D494_iRep_Seq32|:21X_IGH_D494_iRep_Seq20|:62S_IGH_D494_iRep_Seq2|:97E_IGH_D494_iRep_Seq4|:97E_IGH_D494_iRep_Seq5|:97E_IGH_D494_iRep_Seq3|:21X_IGH_D494_iRep_Seq21|:21X_IGH_D494_iRep_Seq1|:97E_IGH_D494_iRep_Seq6|:97E_IGH_D494_iRep_Seq15|:62S_IGH_D494_iRep_Seq1|:64U_IGH_D494_iRep_Seq2|:21X_IGH_D494_iRep_Seq17|:21X_IGH_…	667.784	7.65	1	0.78
Database42	ASGYISWVRQ	62S_IGH_D494_iRep_Seq2| Cnt=1 IGHV1-46:IGHD6-19:IGHJ4 CDR3.Len=63	62S_IGH_D494_iRep_Seq2| Cnt=1 IGHV1-46:IGHD6-19:IGHJ4 CDR3.Len=63	52	5.2	1	ASGYISWVRQ	TSDYIHWVRQ	13	22	TSDYIHWVRQ	3	F3:5340	21X_IGH_D494_iRep_Seq32|	484.251	38.71	4	0.7
Denovo1399	MDTAVYYCGK	62S_IGH_D494_iRep_Seq1| Cnt=1 IGHV4-59:IGHD2-21:IGHJ5 CDR3.Len=57	62S_IGH_D494_iRep_Seq1| Cnt=1 IGHV4-59:IGHD2-21:IGHJ5 CDR3.Len=57	52	5.2	0.3333	DTAVYYCGK	DTAVYYCAR	71	80	ADTAVYYCAR	3	F2:2724	97E_IGH_D494_iRep_Seq17|:21X_IGH_D494_iRep_Seq8|:97E_IGH_D494_iRep_Seq16|:21X_IGH_D494_iRep_Seq32|:21X_IGH_D494_iRep_Seq20|:62S_IGH_D494_iRep_Seq2|:97E_IGH_D494_iRep_Seq4|:97E_IGH_D494_iRep_Seq5|:97E_IGH_D494_iRep_Seq3|:21X_IGH_D494_iRep_Seq21|:21X_IGH_D494_iRep_Seq1|:97E_IGH_D494_iRep_Seq6|:97E_IGH_D494_iRep_Seq15|:62S_IGH_D494_iRep_Seq1|:64U_IGH_D494_iRep_Seq2|:21X_IGH_D494_iRep_Seq17|:21X_IGH_…	767.837	22.55	1	0.7
Denovo1399	MDTAVYYCGK	62S_IGH_D494_iRep_Seq2| Cnt=1 IGHV1-46:IGHD6-19:IGHJ4 CDR3.Len=63	62S_IGH_D494_iRep_Seq2| Cnt=1 IGHV1-46:IGHD6-19:IGHJ4 CDR3.Len=63	52	5.2	0.3333	DTAVYYCGK	DTAVYYCAR	72	81	DDTAVYYCAR	3	F2:2724	97E_IGH_D494_iRep_Seq17|:21X_IGH_D494_iRep_Seq8|:97E_IGH_D494_iRep_Seq16|:21X_IGH_D494_iRep_Seq32|:21X_IGH_D494_iRep_Seq20|:62S_IGH_D494_iRep_Seq2|:97E_IGH_D494_iRep_Seq4|:97E_IGH_D494_iRep_Seq5|:97E_IGH_D494_iRep_Seq3|:21X_IGH_D494_iRep_Seq21|:21X_IGH_D494_iRep_Seq1|:97E_IGH_D494_iRep_Seq6|:97E_IGH_D494_iRep_Seq15|:62S_IGH_D494_iRep_Seq1|:64U_IGH_D494_iRep_Seq2|:21X_IGH_D494_iRep_Seq17|:21X_IGH_…	767.837	22.55	1	0.7
Denovo1399	MDTAVYYCGK	62S_IGH_D494_iRep_Seq3| Cnt=1 IGHV4-59:IGHD2-15:IGHJ5 CDR3.Len=57	62S_IGH_D494_iRep_Seq3| Cnt=1 IGHV4-59:IGHD2-15:IGHJ5 CDR3.Len=57	52	5.2	0.3333	DTAVYYCGK	DTAVYYCAR	71	80	ADTAVYYCAR	3	F2:2724	97E_IGH_D494_iRep_Seq17|:21X_IGH_D494_iRep_Seq8|:97E_IGH_D494_iRep_Seq16|:21X_IGH_D494_iRep_Seq32|:21X_IGH_D494_iRep_Seq20|:62S_IGH_D494_iRep_Seq2|:97E_IGH_D494_iRep_Seq4|:97E_IGH_D494_iRep_Seq5|:97E_IGH_D494_iRep_Seq3|:21X_IGH_D494_iRep_Seq21|:21X_IGH_D494_iRep_Seq1|:97E_IGH_D494_iRep_Seq6|:97E_IGH_D494_iRep_Seq15|:62S_IGH_D494_iRep_Seq1|:64U_IGH_D494_iRep_Seq2|:21X_IGH_D494_iRep_Seq17|:21X_IGH_…	767.837	22.55	1	0.7
Denovo736	TTDTSTSTAFMELR	62S_IGH_D494_iRep_Seq2| Cnt=1 IGHV1-46:IGHD6-19:IGHJ4 CDR3.Len=63	62S_IGH_D494_iRep_Seq2| Cnt=1 IGHV1-46:IGHD6-19:IGHJ4 CDR3.Len=63	52	3.7143	1	TTDTSTSTAFME	TRDTSTNTVYME	54	67	TRDTSTNTVYMEVN	6	F3:5526	21X_IGH_D494_iRep_Seq32|:97E_IGH_D494_iRep_Seq4|:97E_IGH_D494_iRep_Seq5|:97E_IGH_D494_iRep_Seq3|	954.434	39.86	1	0.57
Denovo317	NTSLSTAYMELSR	62S_IGH_D494_iRep_Seq2| Cnt=1 IGHV1-46:IGHD6-19:IGHJ4 CDR3.Len=63	62S_IGH_D494_iRep_Seq2| Cnt=1 IGHV1-46:IGHD6-19:IGHJ4 CDR3.Len=63	52	4	1	NTSLSTAYMELSR	DTSTNTVYMEVNR	56	68	DTSTNTVYMEVNR	6	F1:6118		745.349	43.41	1	0.54
Denovo770	QSVANYLAWKAQGTPEQWK	62S_IGKL_D494_iRep_Seq1| Cnt=1 IGKV3-11:*:IGKJ2 CDR3.Len=27	62S_IGKL_D494_iRep_Seq1| Cnt=1 IGKV3-11:*:IGKJ2 CDR3.Len=27	52	2.7368	1	QSVANYLAWKAQGTPEQ	QSLGNYLAWYQQ-KPGQ	9	27	QSLGNYLAWYQQKPGQAPR	10	F3:6308		788.397	44.53	1	0.47
Denovo1937	QAPGQGLE	62S_IGH_D494_iRep_Seq2| Cnt=1 IGHV1-46:IGHD6-19:IGHJ4 CDR3.Len=63	62S_IGH_D494_iRep_Seq2| Cnt=1 IGHV1-46:IGHD6-19:IGHJ4 CDR3.Len=63	51	6.375	1	QAPGQGLE	QAPGQGLE	22	29	QAPGQGLE	0	F3:5026	97E_IGH_D494_iRep_Seq17|:21X_IGH_D494_iRep_Seq8|:97E_IGH_D494_iRep_Seq16|:21X_IGH_D494_iRep_Seq32|:21X_IGH_D494_iRep_Seq20|:62S_IGH_D494_iRep_Seq2|:21X_IGH_D494_iRep_Seq21|:21X_IGH_D494_iRep_Seq1|:97E_IGH_D494_iRep_Seq11|:97E_IGH_D494_iRep_Seq6|:97E_IGH_D494_iRep_Seq15|:62S_IGH_D494_iRep_Seq1|:21X_IGH_D494_iRep_Seq17|:21X_IGH_D494_iRep_Seq4|:21X_IGH_D494_iRep_Seq16|	665.318	36.78	1	1
Denovo1846	AVYYCAR	62S_IGH_D494_iRep_Seq1| Cnt=1 IGHV4-59:IGHD2-21:IGHJ5 CDR3.Len=57	62S_IGH_D494_iRep_Seq1| Cnt=1 IGHV4-59:IGHD2-21:IGHJ5 CDR3.Len=57	51	7.2857	0.3333	AVYYCAR	AVYYCAR	74	80	AVYYCAR	0	F1:2190	97E_IGH_D494_iRep_Seq17|:21X_IGH_D494_iRep_Seq8|:97E_IGH_D494_iRep_Seq16|:21X_IGH_D494_iRep_Seq32|:21X_IGH_D494_iRep_Seq20|:62S_IGH_D494_iRep_Seq2|:97E_IGH_D494_iRep_Seq4|:97E_IGH_D494_iRep_Seq5|:97E_IGH_D494_iRep_Seq3|:21X_IGH_D494_iRep_Seq21|:21X_IGH_D494_iRep_Seq1|:97E_IGH_D494_iRep_Seq15|:62S_IGH_D494_iRep_Seq1|:64U_IGH_D494_iRep_Seq2|:21X_IGH_D494_iRep_Seq17|:21X_IGH_D494_iRep_Seq4|:21X_IGH_…	667.789	18.86	1	1
Denovo1846	AVYYCAR	62S_IGH_D494_iRep_Seq2| Cnt=1 IGHV1-46:IGHD6-19:IGHJ4 CDR3.Len=63	62S_IGH_D494_iRep_Seq2| Cnt=1 IGHV1-46:IGHD6-19:IGHJ4 CDR3.Len=63	51	7.2857	0.3333	AVYYCAR	AVYYCAR	75	81	AVYYCAR	0	F1:2190	97E_IGH_D494_iRep_Seq17|:21X_IGH_D494_iRep_Seq8|:97E_IGH_D494_iRep_Seq16|:21X_IGH_D494_iRep_Seq32|:21X_IGH_D494_iRep_Seq20|:62S_IGH_D494_iRep_Seq2|:97E_IGH_D494_iRep_Seq4|:97E_IGH_D494_iRep_Seq5|:97E_IGH_D494_iRep_Seq3|:21X_IGH_D494_iRep_Seq21|:21X_IGH_D494_iRep_Seq1|:97E_IGH_D494_iRep_Seq15|:62S_IGH_D494_iRep_Seq1|:64U_IGH_D494_iRep_Seq2|:21X_IGH_D494_iRep_Seq17|:21X_IGH_D494_iRep_Seq4|:21X_IGH_…	667.789	18.86	1	1
Denovo1846	AVYYCAR	62S_IGH_D494_iRep_Seq3| Cnt=1 IGHV4-59:IGHD2-15:IGHJ5 CDR3.Len=57	62S_IGH_D494_iRep_Seq3| Cnt=1 IGHV4-59:IGHD2-15:IGHJ5 CDR3.Len=57	51	7.2857	0.3333	AVYYCAR	AVYYCAR	74	80	AVYYCAR	0	F1:2190	97E_IGH_D494_iRep_Seq17|:21X_IGH_D494_iRep_Seq8|:97E_IGH_D494_iRep_Seq16|:21X_IGH_D494_iRep_Seq32|:21X_IGH_D494_iRep_Seq20|:62S_IGH_D494_iRep_Seq2|:97E_IGH_D494_iRep_Seq4|:97E_IGH_D494_iRep_Seq5|:97E_IGH_D494_iRep_Seq3|:21X_IGH_D494_iRep_Seq21|:21X_IGH_D494_iRep_Seq1|:97E_IGH_D494_iRep_Seq15|:62S_IGH_D494_iRep_Seq1|:64U_IGH_D494_iRep_Seq2|:21X_IGH_D494_iRep_Seq17|:21X_IGH_D494_iRep_Seq4|:21X_IGH_…	667.789	18.86	1	1
Denovo1293	TALYYCAR	62S_IGH_D494_iRep_Seq1| Cnt=1 IGHV4-59:IGHD2-21:IGHJ5 CDR3.Len=57	62S_IGH_D494_iRep_Seq1| Cnt=1 IGHV4-59:IGHD2-21:IGHJ5 CDR3.Len=57	51	6.375	0.3333	TALYYCAR	TAVYYCAR	73	80	TAVYYCAR	1	F1:3339	97E_IGH_D494_iRep_Seq11|	666.8	26.59	1	0.88
Denovo1293	TALYYCAR	62S_IGH_D494_iRep_Seq2| Cnt=1 IGHV1-46:IGHD6-19:IGHJ4 CDR3.Len=63	62S_IGH_D494_iRep_Seq2| Cnt=1 IGHV1-46:IGHD6-19:IGHJ4 CDR3.Len=63	51	6.375	0.3333	TALYYCAR	TAVYYCAR	74	81	TAVYYCAR	1	F1:3339	97E_IGH_D494_iRep_Seq11|	666.8	26.59	1	0.88
Denovo1293	TALYYCAR	62S_IGH_D494_iRep_Seq3| Cnt=1 IGHV4-59:IGHD2-15:IGHJ5 CDR3.Len=57	62S_IGH_D494_iRep_Seq3| Cnt=1 IGHV4-59:IGHD2-15:IGHJ5 CDR3.Len=57	51	6.375	0.3333	TALYYCAR	TAVYYCAR	73	80	TAVYYCAR	1	F1:3339	97E_IGH_D494_iRep_Seq11|	666.8	26.59	1	0.88
Denovo1823	TALYYCAR	62S_IGH_D494_iRep_Seq1| Cnt=1 IGHV4-59:IGHD2-21:IGHJ5 CDR3.Len=57	62S_IGH_D494_iRep_Seq1| Cnt=1 IGHV4-59:IGHD2-21:IGHJ5 CDR3.Len=57	51	6.375	0.3333	TALYYCAR	TAVYYCAR	73	80	TAVYYCAR	1	F2:6746	97E_IGH_D494_iRep_Seq11|	787.876	47.07	1	0.88
Denovo1823	TALYYCAR	62S_IGH_D494_iRep_Seq2| Cnt=1 IGHV1-46:IGHD6-19:IGHJ4 CDR3.Len=63	62S_IGH_D494_iRep_Seq2| Cnt=1 IGHV1-46:IGHD6-19:IGHJ4 CDR3.Len=63	51	6.375	0.3333	TALYYCAR	TAVYYCAR	74	81	TAVYYCAR	1	F2:6746	97E_IGH_D494_iRep_Seq11|	787.876	47.07	1	0.88
Denovo1823	TALYYCAR	62S_IGH_D494_iRep_Seq3| Cnt=1 IGHV4-59:IGHD2-15:IGHJ5 CDR3.Len=57	62S_IGH_D494_iRep_Seq3| Cnt=1 IGHV4-59:IGHD2-15:IGHJ5 CDR3.Len=57	51	6.375	0.3333	TALYYCAR	TAVYYCAR	73	80	TAVYYCAR	1	F2:6746	97E_IGH_D494_iRep_Seq11|	787.876	47.07	1	0.88
Database87	HFTFGPGTKV	62S_IGKL_D494_iRep_Seq12| Cnt=1 IGKV1D-39:*:IGKJ3 CDR3.Len=27	62S_IGKL_D494_iRep_Seq12| Cnt=1 IGKV1D-39:*:IGKJ3 CDR3.Len=27	51	5.1	0.5	TFGPGTKV	TFGPGTKV	78	87	PLTFGPGTKV	2	F1:3011	21X_IGKL_D494_iRep_Seq18|	427.725	24.46	2	0.8
Database87	HFTFGPGTKV	62S_IGKL_D494_iRep_Seq14| Cnt=1 IGKV4-1:*:IGKJ3 CDR3.Len=24	62S_IGKL_D494_iRep_Seq14| Cnt=1 IGKV4-1:*:IGKJ3 CDR3.Len=24	51	5.1	0.5	TFGPGTKV	TFGPGTKV	83	92	TTTFGPGTKV	2	F1:3011	21X_IGKL_D494_iRep_Seq18|	427.725	24.46	2	0.8
Denovo32	LLLYDTSTR	62S_IGKL_D494_iRep_Seq3| Cnt=1 IGKV3-11:*:IGKJ2 CDR3.Len=27	62S_IGKL_D494_iRep_Seq3| Cnt=1 IGKV3-11:*:IGKJ2 CDR3.Len=27	51	5.6667	1	LLLYDTSTR	LLIYDTSNR	29	37	LLIYDTSNR	2	F2:3553		541.294	28.04	1	0.78
Denovo105	LLLYDTSTR	62S_IGKL_D494_iRep_Seq3| Cnt=1 IGKV3-11:*:IGKJ2 CDR3.Len=27	62S_IGKL_D494_iRep_Seq3| Cnt=1 IGKV3-11:*:IGKJ2 CDR3.Len=27	51	5.6667	1	LLLYDTSTR	LLIYDTSNR	29	37	LLIYDTSNR	2	F2:3666		541.295	28.75	1	0.78
Denovo121	LLLYDTSTR	62S_IGKL_D494_iRep_Seq3| Cnt=1 IGKV3-11:*:IGKJ2 CDR3.Len=27	62S_IGKL_D494_iRep_Seq3| Cnt=1 IGKV3-11:*:IGKJ2 CDR3.Len=27	51	5.6667	1	LLLYDTSTR	LLIYDTSNR	29	37	LLIYDTSNR	2	F3:3872		541.294	29.78	1	0.78
Denovo2070	ASGYTFSDY	62S_IGH_D494_iRep_Seq2| Cnt=1 IGHV1-46:IGHD6-19:IGHJ4 CDR3.Len=63	62S_IGH_D494_iRep_Seq2| Cnt=1 IGHV1-46:IGHD6-19:IGHJ4 CDR3.Len=63	51	5.6667	1	ASGYTF-SDY	ASGYTFTSDY	7	15	ASGYTFTSD	2	F1:7786	62S_IGH_D494_iRep_Seq2|:97E_IGH_D494_iRep_Seq4|:97E_IGH_D494_iRep_Seq5|:97E_IGH_D494_iRep_Seq3|	622.29	53.05	1	0.78
Denovo1391	ATALYYCAR	62S_IGH_D494_iRep_Seq1| Cnt=1 IGHV4-59:IGHD2-21:IGHJ5 CDR3.Len=57	62S_IGH_D494_iRep_Seq1| Cnt=1 IGHV4-59:IGHD2-21:IGHJ5 CDR3.Len=57	51	5.6667	0.3333	TALYYCAR	TAVYYCAR	72	80	DTAVYYCAR	2	F1:3354	97E_IGH_D494_iRep_Seq11|	666.799	26.69	1	0.78
Denovo1391	ATALYYCAR	62S_IGH_D494_iRep_Seq2| Cnt=1 IGHV1-46:IGHD6-19:IGHJ4 CDR3.Len=63	62S_IGH_D494_iRep_Seq2| Cnt=1 IGHV1-46:IGHD6-19:IGHJ4 CDR3.Len=63	51	5.6667	0.3333	TALYYCAR	TAVYYCAR	73	81	DTAVYYCAR	2	F1:3354	97E_IGH_D494_iRep_Seq11|	666.799	26.69	1	0.78
Denovo1391	ATALYYCAR	62S_IGH_D494_iRep_Seq3| Cnt=1 IGHV4-59:IGHD2-15:IGHJ5 CDR3.Len=57	62S_IGH_D494_iRep_Seq3| Cnt=1 IGHV4-59:IGHD2-15:IGHJ5 CDR3.Len=57	51	5.6667	0.3333	TALYYCAR	TAVYYCAR	72	80	DTAVYYCAR	2	F1:3354	97E_IGH_D494_iRep_Seq11|	666.799	26.69	1	0.78
Denovo1702	AEAVYYCAR	62S_IGH_D494_iRep_Seq2| Cnt=1 IGHV1-46:IGHD6-19:IGHJ4 CDR3.Len=63	62S_IGH_D494_iRep_Seq2| Cnt=1 IGHV1-46:IGHD6-19:IGHJ4 CDR3.Len=63	51	5.6667	0.3333	AVYYCAR	AVYYCAR	73	81	DTAVYYCAR	2	F1:1874	97E_IGH_D494_iRep_Seq17|:21X_IGH_D494_iRep_Seq8|:97E_IGH_D494_iRep_Seq16|:21X_IGH_D494_iRep_Seq32|:21X_IGH_D494_iRep_Seq20|:62S_IGH_D494_iRep_Seq2|:97E_IGH_D494_iRep_Seq4|:97E_IGH_D494_iRep_Seq5|:97E_IGH_D494_iRep_Seq3|:21X_IGH_D494_iRep_Seq21|:21X_IGH_D494_iRep_Seq1|:97E_IGH_D494_iRep_Seq15|:62S_IGH_D494_iRep_Seq1|:64U_IGH_D494_iRep_Seq2|:21X_IGH_D494_iRep_Seq17|:21X_IGH_D494_iRep_Seq4|:21X_IGH_…	638.785	16.63	1	0.78
Denovo1702	AEAVYYCAR	62S_IGH_D494_iRep_Seq1| Cnt=1 IGHV4-59:IGHD2-21:IGHJ5 CDR3.Len=57	62S_IGH_D494_iRep_Seq1| Cnt=1 IGHV4-59:IGHD2-21:IGHJ5 CDR3.Len=57	51	5.6667	0.3333	AE-AVYYCAR	ADTAVYYCAR	71	79	ADTAVYYCA	3	F1:1874	97E_IGH_D494_iRep_Seq17|:21X_IGH_D494_iRep_Seq8|:97E_IGH_D494_iRep_Seq16|:21X_IGH_D494_iRep_Seq32|:21X_IGH_D494_iRep_Seq20|:62S_IGH_D494_iRep_Seq2|:97E_IGH_D494_iRep_Seq4|:97E_IGH_D494_iRep_Seq5|:97E_IGH_D494_iRep_Seq3|:21X_IGH_D494_iRep_Seq21|:21X_IGH_D494_iRep_Seq1|:97E_IGH_D494_iRep_Seq15|:62S_IGH_D494_iRep_Seq1|:64U_IGH_D494_iRep_Seq2|:21X_IGH_D494_iRep_Seq17|:21X_IGH_D494_iRep_Seq4|:21X_IGH_…	638.785	16.63	1	0.67
Denovo1702	AEAVYYCAR	62S_IGH_D494_iRep_Seq3| Cnt=1 IGHV4-59:IGHD2-15:IGHJ5 CDR3.Len=57	62S_IGH_D494_iRep_Seq3| Cnt=1 IGHV4-59:IGHD2-15:IGHJ5 CDR3.Len=57	51	5.6667	0.3333	AE-AVYYCAR	ADTAVYYCAR	71	79	ADTAVYYCA	3	F1:1874	97E_IGH_D494_iRep_Seq17|:21X_IGH_D494_iRep_Seq8|:97E_IGH_D494_iRep_Seq16|:21X_IGH_D494_iRep_Seq32|:21X_IGH_D494_iRep_Seq20|:62S_IGH_D494_iRep_Seq2|:97E_IGH_D494_iRep_Seq4|:97E_IGH_D494_iRep_Seq5|:97E_IGH_D494_iRep_Seq3|:21X_IGH_D494_iRep_Seq21|:21X_IGH_D494_iRep_Seq1|:97E_IGH_D494_iRep_Seq15|:62S_IGH_D494_iRep_Seq1|:64U_IGH_D494_iRep_Seq2|:21X_IGH_D494_iRep_Seq17|:21X_IGH_D494_iRep_Seq4|:21X_IGH_…	638.785	16.63	1	0.67
Denovo141	DTSLSTAYMELDK	62S_IGH_D494_iRep_Seq2| Cnt=1 IGHV1-46:IGHD6-19:IGHJ4 CDR3.Len=63	62S_IGH_D494_iRep_Seq2| Cnt=1 IGHV1-46:IGHD6-19:IGHJ4 CDR3.Len=63	51	3.9231	1	DTSLSTAYMELDK	DTSTNTVYMEVNR	56	68	DTSTNTVYMEVNR	6	F3:6176		745.343	43.78	1	0.54
Denovo178	DTSLSTAYMELDK	62S_IGH_D494_iRep_Seq2| Cnt=1 IGHV1-46:IGHD6-19:IGHJ4 CDR3.Len=63	62S_IGH_D494_iRep_Seq2| Cnt=1 IGHV1-46:IGHD6-19:IGHJ4 CDR3.Len=63	51	3.9231	1	DTSLSTAYMELDK	DTSTNTVYMEVNR	56	68	DTSTNTVYMEVNR	6	F3:6199		745.342	43.9	1	0.54
Denovo774	LLLYDVTSKASGFSFR	62S_IGKL_D494_iRep_Seq16| Cnt=1 IGLV2-11:*:IGLJ3 CDR3.Len=33	62S_IGKL_D494_iRep_Seq16| Cnt=1 IGLV2-11:*:IGLJ3 CDR3.Len=33	51	3.1875	0.5	LLLYDVTSKASG	LMIYDVTERPSG	28	43	LMIYDVTERPSGVPGR	8	F3:4604		601.992	34.22	1	0.5
Denovo774	LLLYDVTSKASGFSFR	62S_IGKL_D494_iRep_Seq17| Cnt=1 IGLV2-11:*:IGLJ3 CDR3.Len=33	62S_IGKL_D494_iRep_Seq17| Cnt=1 IGLV2-11:*:IGLJ3 CDR3.Len=33	51	3.1875	0.5	LLLYDVTSKASG	LMIYDVTERPSG	29	44	LMIYDVTERPSGVPGR	8	F3:4604		601.992	34.22	1	0.5
Denovo865	LLLYDVTSKASGFSFR	62S_IGKL_D494_iRep_Seq16| Cnt=1 IGLV2-11:*:IGLJ3 CDR3.Len=33	62S_IGKL_D494_iRep_Seq16| Cnt=1 IGLV2-11:*:IGLJ3 CDR3.Len=33	51	3.1875	0.5	LLLYDVTSKASG	LMIYDVTERPSG	28	43	LMIYDVTERPSGVPGR	8	F2:4385		601.992	33.2	1	0.5
Denovo865	LLLYDVTSKASGFSFR	62S_IGKL_D494_iRep_Seq17| Cnt=1 IGLV2-11:*:IGLJ3 CDR3.Len=33	62S_IGKL_D494_iRep_Seq17| Cnt=1 IGLV2-11:*:IGLJ3 CDR3.Len=33	51	3.1875	0.5	LLLYDVTSKASG	LMIYDVTERPSG	29	44	LMIYDVTERPSGVPGR	8	F2:4385		601.992	33.2	1	0.5
Denovo1127	LTVLGQPK	62S_IGKL_D494_iRep_Seq11| Cnt=2 IGLV3-1:*:IGLJ3 CDR3.Len=27	62S_IGKL_D494_iRep_Seq11| Cnt=2 IGLV3-1:*:IGLJ3 CDR3.Len=27	50	6.25	0.3333	LTVLGQPK	LTVLGQPK	83	90	LTVLGQPK	0	F3:1048	21X_IGKL_D494_iRep_Seq30|:21X_IGKL_D494_iRep_Seq31|	428.264	10.52	1	1
Denovo1127	LTVLGQPK	62S_IGKL_D494_iRep_Seq16| Cnt=1 IGLV2-11:*:IGLJ3 CDR3.Len=33	62S_IGKL_D494_iRep_Seq16| Cnt=1 IGLV2-11:*:IGLJ3 CDR3.Len=33	50	6.25	0.3333	LTVLGQPK	LTVLGQPK	88	95	LTVLGQPK	0	F3:1048	21X_IGKL_D494_iRep_Seq30|:21X_IGKL_D494_iRep_Seq31|	428.264	10.52	1	1
Denovo1127	LTVLGQPK	62S_IGKL_D494_iRep_Seq17| Cnt=1 IGLV2-11:*:IGLJ3 CDR3.Len=33	62S_IGKL_D494_iRep_Seq17| Cnt=1 IGLV2-11:*:IGLJ3 CDR3.Len=33	50	6.25	0.3333	LTVLGQPK	LTVLGQPK	89	96	LTVLGQPK	0	F3:1048	21X_IGKL_D494_iRep_Seq30|:21X_IGKL_D494_iRep_Seq31|	428.264	10.52	1	1
Denovo1314	GPSVFPLA	62S_IGH_D494_iRep_Seq1| Cnt=1 IGHV4-59:IGHD2-21:IGHJ5 CDR3.Len=57	62S_IGH_D494_iRep_Seq1| Cnt=1 IGHV4-59:IGHD2-21:IGHJ5 CDR3.Len=57	50	6.25	0.3333	GPSVFPLA	GPSVFPLA	113	120	GPSVFPLA	0	F1:5273	97E_IGH_D494_iRep_Seq17|:21X_IGH_D494_iRep_Seq8|:97E_IGH_D494_iRep_Seq16|:21X_IGH_D494_iRep_Seq32|:21X_IGKL_D494_iRep_Seq2|:21X_IGH_D494_iRep_Seq20|:62S_IGH_D494_iRep_Seq2|:97E_IGH_D494_iRep_Seq5|:97E_IGH_D494_iRep_Seq3|:21X_IGH_D494_iRep_Seq21|:21X_IGH_D494_iRep_Seq1|:97E_IGH_D494_iRep_Seq11|:21X_IGKL_D494_iRep_Seq3|:97E_IGH_D494_iRep_Seq6|:97E_IGH_D494_iRep_Seq15|:62S_IGH_D494_iRep_Seq1|:21X_IG…	644.332	38.45	1	1
Denovo1314	GPSVFPLA	62S_IGH_D494_iRep_Seq2| Cnt=1 IGHV1-46:IGHD6-19:IGHJ4 CDR3.Len=63	62S_IGH_D494_iRep_Seq2| Cnt=1 IGHV1-46:IGHD6-19:IGHJ4 CDR3.Len=63	50	6.25	0.3333	GPSVFPLA	GPSVFPLA	116	123	GPSVFPLA	0	F1:5273	97E_IGH_D494_iRep_Seq17|:21X_IGH_D494_iRep_Seq8|:97E_IGH_D494_iRep_Seq16|:21X_IGH_D494_iRep_Seq32|:21X_IGKL_D494_iRep_Seq2|:21X_IGH_D494_iRep_Seq20|:62S_IGH_D494_iRep_Seq2|:97E_IGH_D494_iRep_Seq5|:97E_IGH_D494_iRep_Seq3|:21X_IGH_D494_iRep_Seq21|:21X_IGH_D494_iRep_Seq1|:97E_IGH_D494_iRep_Seq11|:21X_IGKL_D494_iRep_Seq3|:97E_IGH_D494_iRep_Seq6|:97E_IGH_D494_iRep_Seq15|:62S_IGH_D494_iRep_Seq1|:21X_IG…	644.332	38.45	1	1
Denovo1314	GPSVFPLA	62S_IGH_D494_iRep_Seq3| Cnt=1 IGHV4-59:IGHD2-15:IGHJ5 CDR3.Len=57	62S_IGH_D494_iRep_Seq3| Cnt=1 IGHV4-59:IGHD2-15:IGHJ5 CDR3.Len=57	50	6.25	0.3333	GPSVFPLA	GPSVFPLA	113	120	GPSVFPLA	0	F1:5273	97E_IGH_D494_iRep_Seq17|:21X_IGH_D494_iRep_Seq8|:97E_IGH_D494_iRep_Seq16|:21X_IGH_D494_iRep_Seq32|:21X_IGKL_D494_iRep_Seq2|:21X_IGH_D494_iRep_Seq20|:62S_IGH_D494_iRep_Seq2|:97E_IGH_D494_iRep_Seq5|:97E_IGH_D494_iRep_Seq3|:21X_IGH_D494_iRep_Seq21|:21X_IGH_D494_iRep_Seq1|:97E_IGH_D494_iRep_Seq11|:21X_IGKL_D494_iRep_Seq3|:97E_IGH_D494_iRep_Seq6|:97E_IGH_D494_iRep_Seq15|:62S_IGH_D494_iRep_Seq1|:21X_IG…	644.332	38.45	1	1
Denovo1685	GPSVFPLA	62S_IGH_D494_iRep_Seq1| Cnt=1 IGHV4-59:IGHD2-21:IGHJ5 CDR3.Len=57	62S_IGH_D494_iRep_Seq1| Cnt=1 IGHV4-59:IGHD2-21:IGHJ5 CDR3.Len=57	50	6.25	0.3333	GPSVFPLA	GPSVFPLA	113	120	GPSVFPLA	0	F1:4685	97E_IGH_D494_iRep_Seq17|:21X_IGH_D494_iRep_Seq8|:97E_IGH_D494_iRep_Seq16|:21X_IGH_D494_iRep_Seq32|:21X_IGKL_D494_iRep_Seq2|:21X_IGH_D494_iRep_Seq20|:62S_IGH_D494_iRep_Seq2|:97E_IGH_D494_iRep_Seq5|:97E_IGH_D494_iRep_Seq3|:21X_IGH_D494_iRep_Seq21|:21X_IGH_D494_iRep_Seq1|:97E_IGH_D494_iRep_Seq11|:21X_IGKL_D494_iRep_Seq3|:97E_IGH_D494_iRep_Seq6|:97E_IGH_D494_iRep_Seq15|:62S_IGH_D494_iRep_Seq1|:21X_IG…	593.829	34.88	1	1
Denovo1685	GPSVFPLA	62S_IGH_D494_iRep_Seq2| Cnt=1 IGHV1-46:IGHD6-19:IGHJ4 CDR3.Len=63	62S_IGH_D494_iRep_Seq2| Cnt=1 IGHV1-46:IGHD6-19:IGHJ4 CDR3.Len=63	50	6.25	0.3333	GPSVFPLA	GPSVFPLA	116	123	GPSVFPLA	0	F1:4685	97E_IGH_D494_iRep_Seq17|:21X_IGH_D494_iRep_Seq8|:97E_IGH_D494_iRep_Seq16|:21X_IGH_D494_iRep_Seq32|:21X_IGKL_D494_iRep_Seq2|:21X_IGH_D494_iRep_Seq20|:62S_IGH_D494_iRep_Seq2|:97E_IGH_D494_iRep_Seq5|:97E_IGH_D494_iRep_Seq3|:21X_IGH_D494_iRep_Seq21|:21X_IGH_D494_iRep_Seq1|:97E_IGH_D494_iRep_Seq11|:21X_IGKL_D494_iRep_Seq3|:97E_IGH_D494_iRep_Seq6|:97E_IGH_D494_iRep_Seq15|:62S_IGH_D494_iRep_Seq1|:21X_IG…	593.829	34.88	1	1
Denovo1685	GPSVFPLA	62S_IGH_D494_iRep_Seq3| Cnt=1 IGHV4-59:IGHD2-15:IGHJ5 CDR3.Len=57	62S_IGH_D494_iRep_Seq3| Cnt=1 IGHV4-59:IGHD2-15:IGHJ5 CDR3.Len=57	50	6.25	0.3333	GPSVFPLA	GPSVFPLA	113	120	GPSVFPLA	0	F1:4685	97E_IGH_D494_iRep_Seq17|:21X_IGH_D494_iRep_Seq8|:97E_IGH_D494_iRep_Seq16|:21X_IGH_D494_iRep_Seq32|:21X_IGKL_D494_iRep_Seq2|:21X_IGH_D494_iRep_Seq20|:62S_IGH_D494_iRep_Seq2|:97E_IGH_D494_iRep_Seq5|:97E_IGH_D494_iRep_Seq3|:21X_IGH_D494_iRep_Seq21|:21X_IGH_D494_iRep_Seq1|:97E_IGH_D494_iRep_Seq11|:21X_IGKL_D494_iRep_Seq3|:97E_IGH_D494_iRep_Seq6|:97E_IGH_D494_iRep_Seq15|:62S_IGH_D494_iRep_Seq1|:21X_IG…	593.829	34.88	1	1
Denovo1922	GPSVFPLA	62S_IGH_D494_iRep_Seq1| Cnt=1 IGHV4-59:IGHD2-21:IGHJ5 CDR3.Len=57	62S_IGH_D494_iRep_Seq1| Cnt=1 IGHV4-59:IGHD2-21:IGHJ5 CDR3.Len=57	50	6.25	0.3333	GPSVFPLA	GPSVFPLA	113	120	GPSVFPLA	0	F1:10133	97E_IGH_D494_iRep_Seq17|:21X_IGH_D494_iRep_Seq8|:97E_IGH_D494_iRep_Seq16|:21X_IGH_D494_iRep_Seq32|:21X_IGKL_D494_iRep_Seq2|:21X_IGH_D494_iRep_Seq20|:62S_IGH_D494_iRep_Seq2|:97E_IGH_D494_iRep_Seq5|:97E_IGH_D494_iRep_Seq3|:21X_IGH_D494_iRep_Seq21|:21X_IGH_D494_iRep_Seq1|:97E_IGH_D494_iRep_Seq11|:21X_IGKL_D494_iRep_Seq3|:97E_IGH_D494_iRep_Seq6|:97E_IGH_D494_iRep_Seq15|:62S_IGH_D494_iRep_Seq1|:21X_IG…	593.825	67.6	1	1
Denovo1922	GPSVFPLA	62S_IGH_D494_iRep_Seq2| Cnt=1 IGHV1-46:IGHD6-19:IGHJ4 CDR3.Len=63	62S_IGH_D494_iRep_Seq2| Cnt=1 IGHV1-46:IGHD6-19:IGHJ4 CDR3.Len=63	50	6.25	0.3333	GPSVFPLA	GPSVFPLA	116	123	GPSVFPLA	0	F1:10133	97E_IGH_D494_iRep_Seq17|:21X_IGH_D494_iRep_Seq8|:97E_IGH_D494_iRep_Seq16|:21X_IGH_D494_iRep_Seq32|:21X_IGKL_D494_iRep_Seq2|:21X_IGH_D494_iRep_Seq20|:62S_IGH_D494_iRep_Seq2|:97E_IGH_D494_iRep_Seq5|:97E_IGH_D494_iRep_Seq3|:21X_IGH_D494_iRep_Seq21|:21X_IGH_D494_iRep_Seq1|:97E_IGH_D494_iRep_Seq11|:21X_IGKL_D494_iRep_Seq3|:97E_IGH_D494_iRep_Seq6|:97E_IGH_D494_iRep_Seq15|:62S_IGH_D494_iRep_Seq1|:21X_IG…	593.825	67.6	1	1
Denovo1922	GPSVFPLA	62S_IGH_D494_iRep_Seq3| Cnt=1 IGHV4-59:IGHD2-15:IGHJ5 CDR3.Len=57	62S_IGH_D494_iRep_Seq3| Cnt=1 IGHV4-59:IGHD2-15:IGHJ5 CDR3.Len=57	50	6.25	0.3333	GPSVFPLA	GPSVFPLA	113	120	GPSVFPLA	0	F1:10133	97E_IGH_D494_iRep_Seq17|:21X_IGH_D494_iRep_Seq8|:97E_IGH_D494_iRep_Seq16|:21X_IGH_D494_iRep_Seq32|:21X_IGKL_D494_iRep_Seq2|:21X_IGH_D494_iRep_Seq20|:62S_IGH_D494_iRep_Seq2|:97E_IGH_D494_iRep_Seq5|:97E_IGH_D494_iRep_Seq3|:21X_IGH_D494_iRep_Seq21|:21X_IGH_D494_iRep_Seq1|:97E_IGH_D494_iRep_Seq11|:21X_IGKL_D494_iRep_Seq3|:97E_IGH_D494_iRep_Seq6|:97E_IGH_D494_iRep_Seq15|:62S_IGH_D494_iRep_Seq1|:21X_IG…	593.825	67.6	1	1
Denovo1924	GPSVFPLA	62S_IGH_D494_iRep_Seq1| Cnt=1 IGHV4-59:IGHD2-21:IGHJ5 CDR3.Len=57	62S_IGH_D494_iRep_Seq1| Cnt=1 IGHV4-59:IGHD2-21:IGHJ5 CDR3.Len=57	50	6.25	0.3333	GPSVFPLA	GPSVFPLA	113	120	GPSVFPLA	0	F1:14133	97E_IGH_D494_iRep_Seq17|:21X_IGH_D494_iRep_Seq8|:97E_IGH_D494_iRep_Seq16|:21X_IGH_D494_iRep_Seq32|:21X_IGKL_D494_iRep_Seq2|:21X_IGH_D494_iRep_Seq20|:62S_IGH_D494_iRep_Seq2|:97E_IGH_D494_iRep_Seq5|:97E_IGH_D494_iRep_Seq3|:21X_IGH_D494_iRep_Seq21|:21X_IGH_D494_iRep_Seq1|:97E_IGH_D494_iRep_Seq11|:21X_IGKL_D494_iRep_Seq3|:97E_IGH_D494_iRep_Seq6|:97E_IGH_D494_iRep_Seq15|:62S_IGH_D494_iRep_Seq1|:21X_IG…	593.824	92.75	1	1
Denovo1924	GPSVFPLA	62S_IGH_D494_iRep_Seq2| Cnt=1 IGHV1-46:IGHD6-19:IGHJ4 CDR3.Len=63	62S_IGH_D494_iRep_Seq2| Cnt=1 IGHV1-46:IGHD6-19:IGHJ4 CDR3.Len=63	50	6.25	0.3333	GPSVFPLA	GPSVFPLA	116	123	GPSVFPLA	0	F1:14133	97E_IGH_D494_iRep_Seq17|:21X_IGH_D494_iRep_Seq8|:97E_IGH_D494_iRep_Seq16|:21X_IGH_D494_iRep_Seq32|:21X_IGKL_D494_iRep_Seq2|:21X_IGH_D494_iRep_Seq20|:62S_IGH_D494_iRep_Seq2|:97E_IGH_D494_iRep_Seq5|:97E_IGH_D494_iRep_Seq3|:21X_IGH_D494_iRep_Seq21|:21X_IGH_D494_iRep_Seq1|:97E_IGH_D494_iRep_Seq11|:21X_IGKL_D494_iRep_Seq3|:97E_IGH_D494_iRep_Seq6|:97E_IGH_D494_iRep_Seq15|:62S_IGH_D494_iRep_Seq1|:21X_IG…	593.824	92.75	1	1
Denovo1924	GPSVFPLA	62S_IGH_D494_iRep_Seq3| Cnt=1 IGHV4-59:IGHD2-15:IGHJ5 CDR3.Len=57	62S_IGH_D494_iRep_Seq3| Cnt=1 IGHV4-59:IGHD2-15:IGHJ5 CDR3.Len=57	50	6.25	0.3333	GPSVFPLA	GPSVFPLA	113	120	GPSVFPLA	0	F1:14133	97E_IGH_D494_iRep_Seq17|:21X_IGH_D494_iRep_Seq8|:97E_IGH_D494_iRep_Seq16|:21X_IGH_D494_iRep_Seq32|:21X_IGKL_D494_iRep_Seq2|:21X_IGH_D494_iRep_Seq20|:62S_IGH_D494_iRep_Seq2|:97E_IGH_D494_iRep_Seq5|:97E_IGH_D494_iRep_Seq3|:21X_IGH_D494_iRep_Seq21|:21X_IGH_D494_iRep_Seq1|:97E_IGH_D494_iRep_Seq11|:21X_IGKL_D494_iRep_Seq3|:97E_IGH_D494_iRep_Seq6|:97E_IGH_D494_iRep_Seq15|:62S_IGH_D494_iRep_Seq1|:21X_IG…	593.824	92.75	1	1
Denovo1927	GPSVFPLA	62S_IGH_D494_iRep_Seq1| Cnt=1 IGHV4-59:IGHD2-21:IGHJ5 CDR3.Len=57	62S_IGH_D494_iRep_Seq1| Cnt=1 IGHV4-59:IGHD2-21:IGHJ5 CDR3.Len=57	50	6.25	0.3333	GPSVFPLA	GPSVFPLA	113	120	GPSVFPLA	0	F1:14405	97E_IGH_D494_iRep_Seq17|:21X_IGH_D494_iRep_Seq8|:97E_IGH_D494_iRep_Seq16|:21X_IGH_D494_iRep_Seq32|:21X_IGKL_D494_iRep_Seq2|:21X_IGH_D494_iRep_Seq20|:62S_IGH_D494_iRep_Seq2|:97E_IGH_D494_iRep_Seq5|:97E_IGH_D494_iRep_Seq3|:21X_IGH_D494_iRep_Seq21|:21X_IGH_D494_iRep_Seq1|:97E_IGH_D494_iRep_Seq11|:21X_IGKL_D494_iRep_Seq3|:97E_IGH_D494_iRep_Seq6|:97E_IGH_D494_iRep_Seq15|:62S_IGH_D494_iRep_Seq1|:21X_IG…	593.824	94.55	1	1
Denovo1927	GPSVFPLA	62S_IGH_D494_iRep_Seq2| Cnt=1 IGHV1-46:IGHD6-19:IGHJ4 CDR3.Len=63	62S_IGH_D494_iRep_Seq2| Cnt=1 IGHV1-46:IGHD6-19:IGHJ4 CDR3.Len=63	50	6.25	0.3333	GPSVFPLA	GPSVFPLA	116	123	GPSVFPLA	0	F1:14405	97E_IGH_D494_iRep_Seq17|:21X_IGH_D494_iRep_Seq8|:97E_IGH_D494_iRep_Seq16|:21X_IGH_D494_iRep_Seq32|:21X_IGKL_D494_iRep_Seq2|:21X_IGH_D494_iRep_Seq20|:62S_IGH_D494_iRep_Seq2|:97E_IGH_D494_iRep_Seq5|:97E_IGH_D494_iRep_Seq3|:21X_IGH_D494_iRep_Seq21|:21X_IGH_D494_iRep_Seq1|:97E_IGH_D494_iRep_Seq11|:21X_IGKL_D494_iRep_Seq3|:97E_IGH_D494_iRep_Seq6|:97E_IGH_D494_iRep_Seq15|:62S_IGH_D494_iRep_Seq1|:21X_IG…	593.824	94.55	1	1
Denovo1927	GPSVFPLA	62S_IGH_D494_iRep_Seq3| Cnt=1 IGHV4-59:IGHD2-15:IGHJ5 CDR3.Len=57	62S_IGH_D494_iRep_Seq3| Cnt=1 IGHV4-59:IGHD2-15:IGHJ5 CDR3.Len=57	50	6.25	0.3333	GPSVFPLA	GPSVFPLA	113	120	GPSVFPLA	0	F1:14405	97E_IGH_D494_iRep_Seq17|:21X_IGH_D494_iRep_Seq8|:97E_IGH_D494_iRep_Seq16|:21X_IGH_D494_iRep_Seq32|:21X_IGKL_D494_iRep_Seq2|:21X_IGH_D494_iRep_Seq20|:62S_IGH_D494_iRep_Seq2|:97E_IGH_D494_iRep_Seq5|:97E_IGH_D494_iRep_Seq3|:21X_IGH_D494_iRep_Seq21|:21X_IGH_D494_iRep_Seq1|:97E_IGH_D494_iRep_Seq11|:21X_IGKL_D494_iRep_Seq3|:97E_IGH_D494_iRep_Seq6|:97E_IGH_D494_iRep_Seq15|:62S_IGH_D494_iRep_Seq1|:21X_IG…	593.824	94.55	1	1
Denovo1989	GPSVFPLA	62S_IGH_D494_iRep_Seq1| Cnt=1 IGHV4-59:IGHD2-21:IGHJ5 CDR3.Len=57	62S_IGH_D494_iRep_Seq1| Cnt=1 IGHV4-59:IGHD2-21:IGHJ5 CDR3.Len=57	50	6.25	0.3333	GPSVFPLA	GPSVFPLA	113	120	GPSVFPLA	0	F2:8344	97E_IGH_D494_iRep_Seq17|:21X_IGH_D494_iRep_Seq8|:97E_IGH_D494_iRep_Seq16|:21X_IGH_D494_iRep_Seq32|:21X_IGKL_D494_iRep_Seq2|:21X_IGH_D494_iRep_Seq20|:62S_IGH_D494_iRep_Seq2|:97E_IGH_D494_iRep_Seq5|:97E_IGH_D494_iRep_Seq3|:21X_IGH_D494_iRep_Seq21|:21X_IGH_D494_iRep_Seq1|:97E_IGH_D494_iRep_Seq11|:21X_IGKL_D494_iRep_Seq3|:97E_IGH_D494_iRep_Seq6|:97E_IGH_D494_iRep_Seq15|:62S_IGH_D494_iRep_Seq1|:21X_IG…	593.825	56.59	1	1
Denovo1989	GPSVFPLA	62S_IGH_D494_iRep_Seq2| Cnt=1 IGHV1-46:IGHD6-19:IGHJ4 CDR3.Len=63	62S_IGH_D494_iRep_Seq2| Cnt=1 IGHV1-46:IGHD6-19:IGHJ4 CDR3.Len=63	50	6.25	0.3333	GPSVFPLA	GPSVFPLA	116	123	GPSVFPLA	0	F2:8344	97E_IGH_D494_iRep_Seq17|:21X_IGH_D494_iRep_Seq8|:97E_IGH_D494_iRep_Seq16|:21X_IGH_D494_iRep_Seq32|:21X_IGKL_D494_iRep_Seq2|:21X_IGH_D494_iRep_Seq20|:62S_IGH_D494_iRep_Seq2|:97E_IGH_D494_iRep_Seq5|:97E_IGH_D494_iRep_Seq3|:21X_IGH_D494_iRep_Seq21|:21X_IGH_D494_iRep_Seq1|:97E_IGH_D494_iRep_Seq11|:21X_IGKL_D494_iRep_Seq3|:97E_IGH_D494_iRep_Seq6|:97E_IGH_D494_iRep_Seq15|:62S_IGH_D494_iRep_Seq1|:21X_IG…	593.825	56.59	1	1
Denovo1989	GPSVFPLA	62S_IGH_D494_iRep_Seq3| Cnt=1 IGHV4-59:IGHD2-15:IGHJ5 CDR3.Len=57	62S_IGH_D494_iRep_Seq3| Cnt=1 IGHV4-59:IGHD2-15:IGHJ5 CDR3.Len=57	50	6.25	0.3333	GPSVFPLA	GPSVFPLA	113	120	GPSVFPLA	0	F2:8344	97E_IGH_D494_iRep_Seq17|:21X_IGH_D494_iRep_Seq8|:97E_IGH_D494_iRep_Seq16|:21X_IGH_D494_iRep_Seq32|:21X_IGKL_D494_iRep_Seq2|:21X_IGH_D494_iRep_Seq20|:62S_IGH_D494_iRep_Seq2|:97E_IGH_D494_iRep_Seq5|:97E_IGH_D494_iRep_Seq3|:21X_IGH_D494_iRep_Seq21|:21X_IGH_D494_iRep_Seq1|:97E_IGH_D494_iRep_Seq11|:21X_IGKL_D494_iRep_Seq3|:97E_IGH_D494_iRep_Seq6|:97E_IGH_D494_iRep_Seq15|:62S_IGH_D494_iRep_Seq1|:21X_IG…	593.825	56.59	1	1
Denovo877	QLVTVSSAST	62S_IGH_D494_iRep_Seq1| Cnt=1 IGHV4-59:IGHD2-21:IGHJ5 CDR3.Len=57	62S_IGH_D494_iRep_Seq1| Cnt=1 IGHV4-59:IGHD2-21:IGHJ5 CDR3.Len=57	50	5	0.5	LVTVSSAST	LVTVSSAST	102	111	TLVTVSSAST	1	F2:2006	97E_IGH_D494_iRep_Seq17|:21X_IGH_D494_iRep_Seq8|:97E_IGH_D494_iRep_Seq16|:21X_IGH_D494_iRep_Seq32|:21X_IGH_D494_iRep_Seq20|:62S_IGH_D494_iRep_Seq2|:97E_IGH_D494_iRep_Seq4|:97E_IGH_D494_iRep_Seq5|:97E_IGH_D494_iRep_Seq3|:21X_IGH_D494_iRep_Seq21|:21X_IGH_D494_iRep_Seq1|:97E_IGH_D494_iRep_Seq11|:97E_IGH_D494_iRep_Seq6|:97E_IGH_D494_iRep_Seq15|:62S_IGH_D494_iRep_Seq1|:64U_IGH_D494_iRep_Seq2|:21X_IGH_…	581.822	17.51	1	0.9
Denovo877	QLVTVSSAST	62S_IGH_D494_iRep_Seq2| Cnt=1 IGHV1-46:IGHD6-19:IGHJ4 CDR3.Len=63	62S_IGH_D494_iRep_Seq2| Cnt=1 IGHV1-46:IGHD6-19:IGHJ4 CDR3.Len=63	50	5	0.5	LVTVSSAST	LVTVSSAST	105	114	TLVTVSSAST	1	F2:2006	97E_IGH_D494_iRep_Seq17|:21X_IGH_D494_iRep_Seq8|:97E_IGH_D494_iRep_Seq16|:21X_IGH_D494_iRep_Seq32|:21X_IGH_D494_iRep_Seq20|:62S_IGH_D494_iRep_Seq2|:97E_IGH_D494_iRep_Seq4|:97E_IGH_D494_iRep_Seq5|:97E_IGH_D494_iRep_Seq3|:21X_IGH_D494_iRep_Seq21|:21X_IGH_D494_iRep_Seq1|:97E_IGH_D494_iRep_Seq11|:97E_IGH_D494_iRep_Seq6|:97E_IGH_D494_iRep_Seq15|:62S_IGH_D494_iRep_Seq1|:64U_IGH_D494_iRep_Seq2|:21X_IGH_…	581.822	17.51	1	0.9
Denovo321	WSTFGQGTK	62S_IGKL_D494_iRep_Seq6| Cnt=1 IGKV1-5:*:IGKJ1 CDR3.Len=24	62S_IGKL_D494_iRep_Seq6| Cnt=1 IGKV1-5:*:IGKJ1 CDR3.Len=24	50	5.5556	0.3333	STFGQGTK	STFGQGTK	77	85	YSTFGQGTK	1	F2:3036	21X_IGKL_D494_iRep_Seq2|:21X_IGKL_D494_iRep_Seq20|:97E_IGKL_D494_iRep_Seq19|:21X_IGKL_D494_iRep_Seq22|:62S_IGKL_D494_iRep_Seq4|:21X_IGKL_D494_iRep_Seq36|:21X_IGKL_D494_iRep_Seq56|:64U_IGKL_D494_iRep_Seq18|:21X_IGKL_D494_iRep_Seq55|:21X_IGKL_D494_iRep_Seq57|:64U_IGKL_D494_iRep_Seq1|	527.249	24.66	1	0.89
Denovo321	WSTFGQGTK	62S_IGKL_D494_iRep_Seq7| Cnt=1 IGKV1-5:*:IGKJ1 CDR3.Len=24	62S_IGKL_D494_iRep_Seq7| Cnt=1 IGKV1-5:*:IGKJ1 CDR3.Len=24	50	5.5556	0.3333	STFGQGTK	STFGQGTK	78	86	YSTFGQGTK	1	F2:3036	21X_IGKL_D494_iRep_Seq2|:21X_IGKL_D494_iRep_Seq20|:97E_IGKL_D494_iRep_Seq19|:21X_IGKL_D494_iRep_Seq22|:62S_IGKL_D494_iRep_Seq4|:21X_IGKL_D494_iRep_Seq36|:21X_IGKL_D494_iRep_Seq56|:64U_IGKL_D494_iRep_Seq18|:21X_IGKL_D494_iRep_Seq55|:21X_IGKL_D494_iRep_Seq57|:64U_IGKL_D494_iRep_Seq1|	527.249	24.66	1	0.89
Denovo646	WSTFGQGTK	62S_IGKL_D494_iRep_Seq6| Cnt=1 IGKV1-5:*:IGKJ1 CDR3.Len=24	62S_IGKL_D494_iRep_Seq6| Cnt=1 IGKV1-5:*:IGKJ1 CDR3.Len=24	50	5.5556	0.3333	STFGQGTK	STFGQGTK	77	85	YSTFGQGTK	1	F2:3052	21X_IGKL_D494_iRep_Seq2|:21X_IGKL_D494_iRep_Seq20|:97E_IGKL_D494_iRep_Seq19|:21X_IGKL_D494_iRep_Seq22|:62S_IGKL_D494_iRep_Seq4|:21X_IGKL_D494_iRep_Seq36|:21X_IGKL_D494_iRep_Seq56|:64U_IGKL_D494_iRep_Seq18|:21X_IGKL_D494_iRep_Seq55|:21X_IGKL_D494_iRep_Seq57|:64U_IGKL_D494_iRep_Seq1|	527.249	24.77	1	0.89
Denovo646	WSTFGQGTK	62S_IGKL_D494_iRep_Seq7| Cnt=1 IGKV1-5:*:IGKJ1 CDR3.Len=24	62S_IGKL_D494_iRep_Seq7| Cnt=1 IGKV1-5:*:IGKJ1 CDR3.Len=24	50	5.5556	0.3333	STFGQGTK	STFGQGTK	78	86	YSTFGQGTK	1	F2:3052	21X_IGKL_D494_iRep_Seq2|:21X_IGKL_D494_iRep_Seq20|:97E_IGKL_D494_iRep_Seq19|:21X_IGKL_D494_iRep_Seq22|:62S_IGKL_D494_iRep_Seq4|:21X_IGKL_D494_iRep_Seq36|:21X_IGKL_D494_iRep_Seq56|:64U_IGKL_D494_iRep_Seq18|:21X_IGKL_D494_iRep_Seq55|:21X_IGKL_D494_iRep_Seq57|:64U_IGKL_D494_iRep_Seq1|	527.249	24.77	1	0.89
Denovo922	WSTFGQGTK	62S_IGKL_D494_iRep_Seq6| Cnt=1 IGKV1-5:*:IGKJ1 CDR3.Len=24	62S_IGKL_D494_iRep_Seq6| Cnt=1 IGKV1-5:*:IGKJ1 CDR3.Len=24	50	5.5556	0.3333	STFGQGTK	STFGQGTK	77	85	YSTFGQGTK	1	F2:3184	21X_IGKL_D494_iRep_Seq2|:21X_IGKL_D494_iRep_Seq20|:97E_IGKL_D494_iRep_Seq19|:21X_IGKL_D494_iRep_Seq22|:62S_IGKL_D494_iRep_Seq4|:21X_IGKL_D494_iRep_Seq36|:21X_IGKL_D494_iRep_Seq56|:64U_IGKL_D494_iRep_Seq18|:21X_IGKL_D494_iRep_Seq55|:21X_IGKL_D494_iRep_Seq57|:64U_IGKL_D494_iRep_Seq1|	527.249	25.65	1	0.89
Denovo922	WSTFGQGTK	62S_IGKL_D494_iRep_Seq7| Cnt=1 IGKV1-5:*:IGKJ1 CDR3.Len=24	62S_IGKL_D494_iRep_Seq7| Cnt=1 IGKV1-5:*:IGKJ1 CDR3.Len=24	50	5.5556	0.3333	STFGQGTK	STFGQGTK	78	86	YSTFGQGTK	1	F2:3184	21X_IGKL_D494_iRep_Seq2|:21X_IGKL_D494_iRep_Seq20|:97E_IGKL_D494_iRep_Seq19|:21X_IGKL_D494_iRep_Seq22|:62S_IGKL_D494_iRep_Seq4|:21X_IGKL_D494_iRep_Seq36|:21X_IGKL_D494_iRep_Seq56|:64U_IGKL_D494_iRep_Seq18|:21X_IGKL_D494_iRep_Seq55|:21X_IGKL_D494_iRep_Seq57|:64U_IGKL_D494_iRep_Seq1|	527.249	25.65	1	0.89
Denovo1351	GPSVFPLAC	62S_IGH_D494_iRep_Seq1| Cnt=1 IGHV4-59:IGHD2-21:IGHJ5 CDR3.Len=57	62S_IGH_D494_iRep_Seq1| Cnt=1 IGHV4-59:IGHD2-21:IGHJ5 CDR3.Len=57	50	5.5556	0.3333	GPSVFPLA	GPSVFPLA	113	121	GPSVFPLA	1	F3:6129	97E_IGH_D494_iRep_Seq17|:21X_IGH_D494_iRep_Seq8|:97E_IGH_D494_iRep_Seq16|:21X_IGH_D494_iRep_Seq32|:21X_IGKL_D494_iRep_Seq2|:21X_IGH_D494_iRep_Seq20|:62S_IGH_D494_iRep_Seq2|:97E_IGH_D494_iRep_Seq5|:97E_IGH_D494_iRep_Seq3|:21X_IGH_D494_iRep_Seq21|:21X_IGH_D494_iRep_Seq1|:97E_IGH_D494_iRep_Seq11|:21X_IGKL_D494_iRep_Seq3|:97E_IGH_D494_iRep_Seq6|:97E_IGH_D494_iRep_Seq15|:62S_IGH_D494_iRep_Seq1|:21X_IG…	720.324	43.51	1	0.89
Denovo1351	GPSVFPLAC	62S_IGH_D494_iRep_Seq2| Cnt=1 IGHV1-46:IGHD6-19:IGHJ4 CDR3.Len=63	62S_IGH_D494_iRep_Seq2| Cnt=1 IGHV1-46:IGHD6-19:IGHJ4 CDR3.Len=63	50	5.5556	0.3333	GPSVFPLA	GPSVFPLA	116	124	GPSVFPLA	1	F3:6129	97E_IGH_D494_iRep_Seq17|:21X_IGH_D494_iRep_Seq8|:97E_IGH_D494_iRep_Seq16|:21X_IGH_D494_iRep_Seq32|:21X_IGKL_D494_iRep_Seq2|:21X_IGH_D494_iRep_Seq20|:62S_IGH_D494_iRep_Seq2|:97E_IGH_D494_iRep_Seq5|:97E_IGH_D494_iRep_Seq3|:21X_IGH_D494_iRep_Seq21|:21X_IGH_D494_iRep_Seq1|:97E_IGH_D494_iRep_Seq11|:21X_IGKL_D494_iRep_Seq3|:97E_IGH_D494_iRep_Seq6|:97E_IGH_D494_iRep_Seq15|:62S_IGH_D494_iRep_Seq1|:21X_IG…	720.324	43.51	1	0.89
Denovo1351	GPSVFPLAC	62S_IGH_D494_iRep_Seq3| Cnt=1 IGHV4-59:IGHD2-15:IGHJ5 CDR3.Len=57	62S_IGH_D494_iRep_Seq3| Cnt=1 IGHV4-59:IGHD2-15:IGHJ5 CDR3.Len=57	50	5.5556	0.3333	GPSVFPLA	GPSVFPLA	113	121	GPSVFPLA	1	F3:6129	97E_IGH_D494_iRep_Seq17|:21X_IGH_D494_iRep_Seq8|:97E_IGH_D494_iRep_Seq16|:21X_IGH_D494_iRep_Seq32|:21X_IGKL_D494_iRep_Seq2|:21X_IGH_D494_iRep_Seq20|:62S_IGH_D494_iRep_Seq2|:97E_IGH_D494_iRep_Seq5|:97E_IGH_D494_iRep_Seq3|:21X_IGH_D494_iRep_Seq21|:21X_IGH_D494_iRep_Seq1|:97E_IGH_D494_iRep_Seq11|:21X_IGKL_D494_iRep_Seq3|:97E_IGH_D494_iRep_Seq6|:97E_IGH_D494_iRep_Seq15|:62S_IGH_D494_iRep_Seq1|:21X_IG…	720.324	43.51	1	0.89
Denovo88	LLLYDVSNR	62S_IGKL_D494_iRep_Seq3| Cnt=1 IGKV3-11:*:IGKJ2 CDR3.Len=27	62S_IGKL_D494_iRep_Seq3| Cnt=1 IGKV3-11:*:IGKJ2 CDR3.Len=27	50	5.5556	1	LLLYDVSNR	LLIYDTSNR	29	37	LLIYDTSNR	2	F3:4927		546.803	36.15	1	0.78
Denovo192	LLLYDVSNR	62S_IGKL_D494_iRep_Seq3| Cnt=1 IGKV3-11:*:IGKJ2 CDR3.Len=27	62S_IGKL_D494_iRep_Seq3| Cnt=1 IGKV3-11:*:IGKJ2 CDR3.Len=27	50	5.5556	1	LLLYDVSNR	LLIYDTSNR	29	37	LLIYDTSNR	2	F3:4945		546.802	36.26	1	0.78
Denovo397	LLLYDVSNR	62S_IGKL_D494_iRep_Seq3| Cnt=1 IGKV3-11:*:IGKJ2 CDR3.Len=27	62S_IGKL_D494_iRep_Seq3| Cnt=1 IGKV3-11:*:IGKJ2 CDR3.Len=27	50	5.5556	1	LLLYDVSNR	LLIYDTSNR	29	37	LLIYDTSNR	2	F2:4718		546.803	35.21	1	0.78
Denovo427	LLLYDVSNR	62S_IGKL_D494_iRep_Seq3| Cnt=1 IGKV3-11:*:IGKJ2 CDR3.Len=27	62S_IGKL_D494_iRep_Seq3| Cnt=1 IGKV3-11:*:IGKJ2 CDR3.Len=27	50	5.5556	1	LLLYDVSNR	LLIYDTSNR	29	37	LLIYDTSNR	2	F2:4704		546.803	35.12	1	0.78
Denovo599	LLLYDVSNR	62S_IGKL_D494_iRep_Seq3| Cnt=1 IGKV3-11:*:IGKJ2 CDR3.Len=27	62S_IGKL_D494_iRep_Seq3| Cnt=1 IGKV3-11:*:IGKJ2 CDR3.Len=27	50	5.5556	1	LLLYDVSNR	LLIYDTSNR	29	37	LLIYDTSNR	2	F1:4885		546.808	36.09	1	0.78
Denovo671	LLLYDVSNR	62S_IGKL_D494_iRep_Seq3| Cnt=1 IGKV3-11:*:IGKJ2 CDR3.Len=27	62S_IGKL_D494_iRep_Seq3| Cnt=1 IGKV3-11:*:IGKJ2 CDR3.Len=27	50	5.5556	1	LLLYDVSNR	LLIYDTSNR	29	37	LLIYDTSNR	2	F1:4903		546.808	36.2	1	0.78
Denovo1696	LLLYDVSNR	62S_IGKL_D494_iRep_Seq3| Cnt=1 IGKV3-11:*:IGKJ2 CDR3.Len=27	62S_IGKL_D494_iRep_Seq3| Cnt=1 IGKV3-11:*:IGKJ2 CDR3.Len=27	50	5.5556	1	LLLYDVSNR	LLIYDTSNR	29	37	LLIYDTSNR	2	F2:4205		582.984	32.1	1	0.78
Denovo322	GPSVFPLAWGR	62S_IGH_D494_iRep_Seq1| Cnt=1 IGHV4-59:IGHD2-21:IGHJ5 CDR3.Len=57	62S_IGH_D494_iRep_Seq1| Cnt=1 IGHV4-59:IGHD2-21:IGHJ5 CDR3.Len=57	50	4.5455	0.3333	GPSVFPLA	GPSVFPLA	113	123	GPSVFPLA	3	F3:6605	97E_IGH_D494_iRep_Seq17|:21X_IGH_D494_iRep_Seq8|:97E_IGH_D494_iRep_Seq16|:21X_IGH_D494_iRep_Seq32|:21X_IGKL_D494_iRep_Seq2|:21X_IGH_D494_iRep_Seq20|:62S_IGH_D494_iRep_Seq2|:97E_IGH_D494_iRep_Seq5|:97E_IGH_D494_iRep_Seq3|:21X_IGH_D494_iRep_Seq21|:21X_IGH_D494_iRep_Seq1|:97E_IGH_D494_iRep_Seq11|:21X_IGKL_D494_iRep_Seq3|:97E_IGH_D494_iRep_Seq6|:97E_IGH_D494_iRep_Seq15|:62S_IGH_D494_iRep_Seq1|:21X_IG…	593.824	46.27	1	0.73
Denovo322	GPSVFPLAWGR	62S_IGH_D494_iRep_Seq2| Cnt=1 IGHV1-46:IGHD6-19:IGHJ4 CDR3.Len=63	62S_IGH_D494_iRep_Seq2| Cnt=1 IGHV1-46:IGHD6-19:IGHJ4 CDR3.Len=63	50	4.5455	0.3333	GPSVFPLA	GPSVFPLA	116	126	GPSVFPLA	3	F3:6605	97E_IGH_D494_iRep_Seq17|:21X_IGH_D494_iRep_Seq8|:97E_IGH_D494_iRep_Seq16|:21X_IGH_D494_iRep_Seq32|:21X_IGKL_D494_iRep_Seq2|:21X_IGH_D494_iRep_Seq20|:62S_IGH_D494_iRep_Seq2|:97E_IGH_D494_iRep_Seq5|:97E_IGH_D494_iRep_Seq3|:21X_IGH_D494_iRep_Seq21|:21X_IGH_D494_iRep_Seq1|:97E_IGH_D494_iRep_Seq11|:21X_IGKL_D494_iRep_Seq3|:97E_IGH_D494_iRep_Seq6|:97E_IGH_D494_iRep_Seq15|:62S_IGH_D494_iRep_Seq1|:21X_IG…	593.824	46.27	1	0.73
Denovo322	GPSVFPLAWGR	62S_IGH_D494_iRep_Seq3| Cnt=1 IGHV4-59:IGHD2-15:IGHJ5 CDR3.Len=57	62S_IGH_D494_iRep_Seq3| Cnt=1 IGHV4-59:IGHD2-15:IGHJ5 CDR3.Len=57	50	4.5455	0.3333	GPSVFPLA	GPSVFPLA	113	123	GPSVFPLA	3	F3:6605	97E_IGH_D494_iRep_Seq17|:21X_IGH_D494_iRep_Seq8|:97E_IGH_D494_iRep_Seq16|:21X_IGH_D494_iRep_Seq32|:21X_IGKL_D494_iRep_Seq2|:21X_IGH_D494_iRep_Seq20|:62S_IGH_D494_iRep_Seq2|:97E_IGH_D494_iRep_Seq5|:97E_IGH_D494_iRep_Seq3|:21X_IGH_D494_iRep_Seq21|:21X_IGH_D494_iRep_Seq1|:97E_IGH_D494_iRep_Seq11|:21X_IGKL_D494_iRep_Seq3|:97E_IGH_D494_iRep_Seq6|:97E_IGH_D494_iRep_Seq15|:62S_IGH_D494_iRep_Seq1|:21X_IG…	593.824	46.27	1	0.73
Denovo405	GPSVFPLAQEK	62S_IGH_D494_iRep_Seq1| Cnt=1 IGHV4-59:IGHD2-21:IGHJ5 CDR3.Len=57	62S_IGH_D494_iRep_Seq1| Cnt=1 IGHV4-59:IGHD2-21:IGHJ5 CDR3.Len=57	50	4.5455	0.3333	GPSVFPLA	GPSVFPLA	113	123	GPSVFPLA	3	F1:5152	97E_IGH_D494_iRep_Seq17|:21X_IGH_D494_iRep_Seq8|:97E_IGH_D494_iRep_Seq16|:21X_IGH_D494_iRep_Seq32|:21X_IGKL_D494_iRep_Seq2|:21X_IGH_D494_iRep_Seq20|:62S_IGH_D494_iRep_Seq2|:97E_IGH_D494_iRep_Seq5|:97E_IGH_D494_iRep_Seq3|:21X_IGH_D494_iRep_Seq21|:21X_IGH_D494_iRep_Seq1|:97E_IGH_D494_iRep_Seq11|:21X_IGKL_D494_iRep_Seq3|:97E_IGH_D494_iRep_Seq6|:97E_IGH_D494_iRep_Seq15|:62S_IGH_D494_iRep_Seq1|:21X_IG…	607.827	37.71	1	0.73
Denovo405	GPSVFPLAQEK	62S_IGH_D494_iRep_Seq2| Cnt=1 IGHV1-46:IGHD6-19:IGHJ4 CDR3.Len=63	62S_IGH_D494_iRep_Seq2| Cnt=1 IGHV1-46:IGHD6-19:IGHJ4 CDR3.Len=63	50	4.5455	0.3333	GPSVFPLA	GPSVFPLA	116	126	GPSVFPLA	3	F1:5152	97E_IGH_D494_iRep_Seq17|:21X_IGH_D494_iRep_Seq8|:97E_IGH_D494_iRep_Seq16|:21X_IGH_D494_iRep_Seq32|:21X_IGKL_D494_iRep_Seq2|:21X_IGH_D494_iRep_Seq20|:62S_IGH_D494_iRep_Seq2|:97E_IGH_D494_iRep_Seq5|:97E_IGH_D494_iRep_Seq3|:21X_IGH_D494_iRep_Seq21|:21X_IGH_D494_iRep_Seq1|:97E_IGH_D494_iRep_Seq11|:21X_IGKL_D494_iRep_Seq3|:97E_IGH_D494_iRep_Seq6|:97E_IGH_D494_iRep_Seq15|:62S_IGH_D494_iRep_Seq1|:21X_IG…	607.827	37.71	1	0.73
Denovo405	GPSVFPLAQEK	62S_IGH_D494_iRep_Seq3| Cnt=1 IGHV4-59:IGHD2-15:IGHJ5 CDR3.Len=57	62S_IGH_D494_iRep_Seq3| Cnt=1 IGHV4-59:IGHD2-15:IGHJ5 CDR3.Len=57	50	4.5455	0.3333	GPSVFPLA	GPSVFPLA	113	123	GPSVFPLA	3	F1:5152	97E_IGH_D494_iRep_Seq17|:21X_IGH_D494_iRep_Seq8|:97E_IGH_D494_iRep_Seq16|:21X_IGH_D494_iRep_Seq32|:21X_IGKL_D494_iRep_Seq2|:21X_IGH_D494_iRep_Seq20|:62S_IGH_D494_iRep_Seq2|:97E_IGH_D494_iRep_Seq5|:97E_IGH_D494_iRep_Seq3|:21X_IGH_D494_iRep_Seq21|:21X_IGH_D494_iRep_Seq1|:97E_IGH_D494_iRep_Seq11|:21X_IGKL_D494_iRep_Seq3|:97E_IGH_D494_iRep_Seq6|:97E_IGH_D494_iRep_Seq15|:62S_IGH_D494_iRep_Seq1|:21X_IG…	607.827	37.71	1	0.73
Denovo422	GPSVFPLAQEK	62S_IGH_D494_iRep_Seq1| Cnt=1 IGHV4-59:IGHD2-21:IGHJ5 CDR3.Len=57	62S_IGH_D494_iRep_Seq1| Cnt=1 IGHV4-59:IGHD2-21:IGHJ5 CDR3.Len=57	50	4.5455	0.3333	GPSVFPLA	GPSVFPLA	113	123	GPSVFPLA	3	F1:5135	97E_IGH_D494_iRep_Seq17|:21X_IGH_D494_iRep_Seq8|:97E_IGH_D494_iRep_Seq16|:21X_IGH_D494_iRep_Seq32|:21X_IGKL_D494_iRep_Seq2|:21X_IGH_D494_iRep_Seq20|:62S_IGH_D494_iRep_Seq2|:97E_IGH_D494_iRep_Seq5|:97E_IGH_D494_iRep_Seq3|:21X_IGH_D494_iRep_Seq21|:21X_IGH_D494_iRep_Seq1|:97E_IGH_D494_iRep_Seq11|:21X_IGKL_D494_iRep_Seq3|:97E_IGH_D494_iRep_Seq6|:97E_IGH_D494_iRep_Seq15|:62S_IGH_D494_iRep_Seq1|:21X_IG…	607.825	37.6	1	0.73
Denovo422	GPSVFPLAQEK	62S_IGH_D494_iRep_Seq2| Cnt=1 IGHV1-46:IGHD6-19:IGHJ4 CDR3.Len=63	62S_IGH_D494_iRep_Seq2| Cnt=1 IGHV1-46:IGHD6-19:IGHJ4 CDR3.Len=63	50	4.5455	0.3333	GPSVFPLA	GPSVFPLA	116	126	GPSVFPLA	3	F1:5135	97E_IGH_D494_iRep_Seq17|:21X_IGH_D494_iRep_Seq8|:97E_IGH_D494_iRep_Seq16|:21X_IGH_D494_iRep_Seq32|:21X_IGKL_D494_iRep_Seq2|:21X_IGH_D494_iRep_Seq20|:62S_IGH_D494_iRep_Seq2|:97E_IGH_D494_iRep_Seq5|:97E_IGH_D494_iRep_Seq3|:21X_IGH_D494_iRep_Seq21|:21X_IGH_D494_iRep_Seq1|:97E_IGH_D494_iRep_Seq11|:21X_IGKL_D494_iRep_Seq3|:97E_IGH_D494_iRep_Seq6|:97E_IGH_D494_iRep_Seq15|:62S_IGH_D494_iRep_Seq1|:21X_IG…	607.825	37.6	1	0.73
Denovo422	GPSVFPLAQEK	62S_IGH_D494_iRep_Seq3| Cnt=1 IGHV4-59:IGHD2-15:IGHJ5 CDR3.Len=57	62S_IGH_D494_iRep_Seq3| Cnt=1 IGHV4-59:IGHD2-15:IGHJ5 CDR3.Len=57	50	4.5455	0.3333	GPSVFPLA	GPSVFPLA	113	123	GPSVFPLA	3	F1:5135	97E_IGH_D494_iRep_Seq17|:21X_IGH_D494_iRep_Seq8|:97E_IGH_D494_iRep_Seq16|:21X_IGH_D494_iRep_Seq32|:21X_IGKL_D494_iRep_Seq2|:21X_IGH_D494_iRep_Seq20|:62S_IGH_D494_iRep_Seq2|:97E_IGH_D494_iRep_Seq5|:97E_IGH_D494_iRep_Seq3|:21X_IGH_D494_iRep_Seq21|:21X_IGH_D494_iRep_Seq1|:97E_IGH_D494_iRep_Seq11|:21X_IGKL_D494_iRep_Seq3|:97E_IGH_D494_iRep_Seq6|:97E_IGH_D494_iRep_Seq15|:62S_IGH_D494_iRep_Seq1|:21X_IG…	607.825	37.6	1	0.73
Denovo428	GPSVFPLAQTK	62S_IGH_D494_iRep_Seq1| Cnt=1 IGHV4-59:IGHD2-21:IGHJ5 CDR3.Len=57	62S_IGH_D494_iRep_Seq1| Cnt=1 IGHV4-59:IGHD2-21:IGHJ5 CDR3.Len=57	50	4.5455	0.3333	GPSVFPLA	GPSVFPLA	113	123	GPSVFPLA	3	F2:8532	97E_IGH_D494_iRep_Seq17|:21X_IGH_D494_iRep_Seq8|:97E_IGH_D494_iRep_Seq16|:21X_IGH_D494_iRep_Seq32|:21X_IGKL_D494_iRep_Seq2|:21X_IGH_D494_iRep_Seq20|:62S_IGH_D494_iRep_Seq2|:97E_IGH_D494_iRep_Seq5|:97E_IGH_D494_iRep_Seq3|:21X_IGH_D494_iRep_Seq21|:21X_IGH_D494_iRep_Seq1|:97E_IGH_D494_iRep_Seq11|:21X_IGKL_D494_iRep_Seq3|:97E_IGH_D494_iRep_Seq6|:97E_IGH_D494_iRep_Seq15|:62S_IGH_D494_iRep_Seq1|:21X_IG…	593.823	57.68	1	0.73
Denovo428	GPSVFPLAQTK	62S_IGH_D494_iRep_Seq2| Cnt=1 IGHV1-46:IGHD6-19:IGHJ4 CDR3.Len=63	62S_IGH_D494_iRep_Seq2| Cnt=1 IGHV1-46:IGHD6-19:IGHJ4 CDR3.Len=63	50	4.5455	0.3333	GPSVFPLA	GPSVFPLA	116	126	GPSVFPLA	3	F2:8532	97E_IGH_D494_iRep_Seq17|:21X_IGH_D494_iRep_Seq8|:97E_IGH_D494_iRep_Seq16|:21X_IGH_D494_iRep_Seq32|:21X_IGKL_D494_iRep_Seq2|:21X_IGH_D494_iRep_Seq20|:62S_IGH_D494_iRep_Seq2|:97E_IGH_D494_iRep_Seq5|:97E_IGH_D494_iRep_Seq3|:21X_IGH_D494_iRep_Seq21|:21X_IGH_D494_iRep_Seq1|:97E_IGH_D494_iRep_Seq11|:21X_IGKL_D494_iRep_Seq3|:97E_IGH_D494_iRep_Seq6|:97E_IGH_D494_iRep_Seq15|:62S_IGH_D494_iRep_Seq1|:21X_IG…	593.823	57.68	1	0.73
Denovo428	GPSVFPLAQTK	62S_IGH_D494_iRep_Seq3| Cnt=1 IGHV4-59:IGHD2-15:IGHJ5 CDR3.Len=57	62S_IGH_D494_iRep_Seq3| Cnt=1 IGHV4-59:IGHD2-15:IGHJ5 CDR3.Len=57	50	4.5455	0.3333	GPSVFPLA	GPSVFPLA	113	123	GPSVFPLA	3	F2:8532	97E_IGH_D494_iRep_Seq17|:21X_IGH_D494_iRep_Seq8|:97E_IGH_D494_iRep_Seq16|:21X_IGH_D494_iRep_Seq32|:21X_IGKL_D494_iRep_Seq2|:21X_IGH_D494_iRep_Seq20|:62S_IGH_D494_iRep_Seq2|:97E_IGH_D494_iRep_Seq5|:97E_IGH_D494_iRep_Seq3|:21X_IGH_D494_iRep_Seq21|:21X_IGH_D494_iRep_Seq1|:97E_IGH_D494_iRep_Seq11|:21X_IGKL_D494_iRep_Seq3|:97E_IGH_D494_iRep_Seq6|:97E_IGH_D494_iRep_Seq15|:62S_IGH_D494_iRep_Seq1|:21X_IG…	593.823	57.68	1	0.73
Denovo450	GPSVFPLAQTK	62S_IGH_D494_iRep_Seq1| Cnt=1 IGHV4-59:IGHD2-21:IGHJ5 CDR3.Len=57	62S_IGH_D494_iRep_Seq1| Cnt=1 IGHV4-59:IGHD2-21:IGHJ5 CDR3.Len=57	50	4.5455	0.3333	GPSVFPLA	GPSVFPLA	113	123	GPSVFPLA	3	F1:7805	97E_IGH_D494_iRep_Seq17|:21X_IGH_D494_iRep_Seq8|:97E_IGH_D494_iRep_Seq16|:21X_IGH_D494_iRep_Seq32|:21X_IGKL_D494_iRep_Seq2|:21X_IGH_D494_iRep_Seq20|:62S_IGH_D494_iRep_Seq2|:97E_IGH_D494_iRep_Seq5|:97E_IGH_D494_iRep_Seq3|:21X_IGH_D494_iRep_Seq21|:21X_IGH_D494_iRep_Seq1|:97E_IGH_D494_iRep_Seq11|:21X_IGKL_D494_iRep_Seq3|:97E_IGH_D494_iRep_Seq6|:97E_IGH_D494_iRep_Seq15|:62S_IGH_D494_iRep_Seq1|:21X_IG…	593.823	53.17	1	0.73
Denovo450	GPSVFPLAQTK	62S_IGH_D494_iRep_Seq2| Cnt=1 IGHV1-46:IGHD6-19:IGHJ4 CDR3.Len=63	62S_IGH_D494_iRep_Seq2| Cnt=1 IGHV1-46:IGHD6-19:IGHJ4 CDR3.Len=63	50	4.5455	0.3333	GPSVFPLA	GPSVFPLA	116	126	GPSVFPLA	3	F1:7805	97E_IGH_D494_iRep_Seq17|:21X_IGH_D494_iRep_Seq8|:97E_IGH_D494_iRep_Seq16|:21X_IGH_D494_iRep_Seq32|:21X_IGKL_D494_iRep_Seq2|:21X_IGH_D494_iRep_Seq20|:62S_IGH_D494_iRep_Seq2|:97E_IGH_D494_iRep_Seq5|:97E_IGH_D494_iRep_Seq3|:21X_IGH_D494_iRep_Seq21|:21X_IGH_D494_iRep_Seq1|:97E_IGH_D494_iRep_Seq11|:21X_IGKL_D494_iRep_Seq3|:97E_IGH_D494_iRep_Seq6|:97E_IGH_D494_iRep_Seq15|:62S_IGH_D494_iRep_Seq1|:21X_IG…	593.823	53.17	1	0.73
Denovo450	GPSVFPLAQTK	62S_IGH_D494_iRep_Seq3| Cnt=1 IGHV4-59:IGHD2-15:IGHJ5 CDR3.Len=57	62S_IGH_D494_iRep_Seq3| Cnt=1 IGHV4-59:IGHD2-15:IGHJ5 CDR3.Len=57	50	4.5455	0.3333	GPSVFPLA	GPSVFPLA	113	123	GPSVFPLA	3	F1:7805	97E_IGH_D494_iRep_Seq17|:21X_IGH_D494_iRep_Seq8|:97E_IGH_D494_iRep_Seq16|:21X_IGH_D494_iRep_Seq32|:21X_IGKL_D494_iRep_Seq2|:21X_IGH_D494_iRep_Seq20|:62S_IGH_D494_iRep_Seq2|:97E_IGH_D494_iRep_Seq5|:97E_IGH_D494_iRep_Seq3|:21X_IGH_D494_iRep_Seq21|:21X_IGH_D494_iRep_Seq1|:97E_IGH_D494_iRep_Seq11|:21X_IGKL_D494_iRep_Seq3|:97E_IGH_D494_iRep_Seq6|:97E_IGH_D494_iRep_Seq15|:62S_IGH_D494_iRep_Seq1|:21X_IG…	593.823	53.17	1	0.73
Denovo505	GPSVFPLAQTK	62S_IGH_D494_iRep_Seq1| Cnt=1 IGHV4-59:IGHD2-21:IGHJ5 CDR3.Len=57	62S_IGH_D494_iRep_Seq1| Cnt=1 IGHV4-59:IGHD2-21:IGHJ5 CDR3.Len=57	50	4.5455	0.3333	GPSVFPLA	GPSVFPLA	113	123	GPSVFPLA	3	F2:8682	97E_IGH_D494_iRep_Seq17|:21X_IGH_D494_iRep_Seq8|:97E_IGH_D494_iRep_Seq16|:21X_IGH_D494_iRep_Seq32|:21X_IGKL_D494_iRep_Seq2|:21X_IGH_D494_iRep_Seq20|:62S_IGH_D494_iRep_Seq2|:97E_IGH_D494_iRep_Seq5|:97E_IGH_D494_iRep_Seq3|:21X_IGH_D494_iRep_Seq21|:21X_IGH_D494_iRep_Seq1|:97E_IGH_D494_iRep_Seq11|:21X_IGKL_D494_iRep_Seq3|:97E_IGH_D494_iRep_Seq6|:97E_IGH_D494_iRep_Seq15|:62S_IGH_D494_iRep_Seq1|:21X_IG…	593.823	58.59	1	0.73
Denovo505	GPSVFPLAQTK	62S_IGH_D494_iRep_Seq2| Cnt=1 IGHV1-46:IGHD6-19:IGHJ4 CDR3.Len=63	62S_IGH_D494_iRep_Seq2| Cnt=1 IGHV1-46:IGHD6-19:IGHJ4 CDR3.Len=63	50	4.5455	0.3333	GPSVFPLA	GPSVFPLA	116	126	GPSVFPLA	3	F2:8682	97E_IGH_D494_iRep_Seq17|:21X_IGH_D494_iRep_Seq8|:97E_IGH_D494_iRep_Seq16|:21X_IGH_D494_iRep_Seq32|:21X_IGKL_D494_iRep_Seq2|:21X_IGH_D494_iRep_Seq20|:62S_IGH_D494_iRep_Seq2|:97E_IGH_D494_iRep_Seq5|:97E_IGH_D494_iRep_Seq3|:21X_IGH_D494_iRep_Seq21|:21X_IGH_D494_iRep_Seq1|:97E_IGH_D494_iRep_Seq11|:21X_IGKL_D494_iRep_Seq3|:97E_IGH_D494_iRep_Seq6|:97E_IGH_D494_iRep_Seq15|:62S_IGH_D494_iRep_Seq1|:21X_IG…	593.823	58.59	1	0.73
Denovo505	GPSVFPLAQTK	62S_IGH_D494_iRep_Seq3| Cnt=1 IGHV4-59:IGHD2-15:IGHJ5 CDR3.Len=57	62S_IGH_D494_iRep_Seq3| Cnt=1 IGHV4-59:IGHD2-15:IGHJ5 CDR3.Len=57	50	4.5455	0.3333	GPSVFPLA	GPSVFPLA	113	123	GPSVFPLA	3	F2:8682	97E_IGH_D494_iRep_Seq17|:21X_IGH_D494_iRep_Seq8|:97E_IGH_D494_iRep_Seq16|:21X_IGH_D494_iRep_Seq32|:21X_IGKL_D494_iRep_Seq2|:21X_IGH_D494_iRep_Seq20|:62S_IGH_D494_iRep_Seq2|:97E_IGH_D494_iRep_Seq5|:97E_IGH_D494_iRep_Seq3|:21X_IGH_D494_iRep_Seq21|:21X_IGH_D494_iRep_Seq1|:97E_IGH_D494_iRep_Seq11|:21X_IGKL_D494_iRep_Seq3|:97E_IGH_D494_iRep_Seq6|:97E_IGH_D494_iRep_Seq15|:62S_IGH_D494_iRep_Seq1|:21X_IG…	593.823	58.59	1	0.73
Denovo516	GPSVFPLAQTK	62S_IGH_D494_iRep_Seq1| Cnt=1 IGHV4-59:IGHD2-21:IGHJ5 CDR3.Len=57	62S_IGH_D494_iRep_Seq1| Cnt=1 IGHV4-59:IGHD2-21:IGHJ5 CDR3.Len=57	50	4.5455	0.3333	GPSVFPLA	GPSVFPLA	113	123	GPSVFPLA	3	F3:4889	97E_IGH_D494_iRep_Seq17|:21X_IGH_D494_iRep_Seq8|:97E_IGH_D494_iRep_Seq16|:21X_IGH_D494_iRep_Seq32|:21X_IGKL_D494_iRep_Seq2|:21X_IGH_D494_iRep_Seq20|:62S_IGH_D494_iRep_Seq2|:97E_IGH_D494_iRep_Seq5|:97E_IGH_D494_iRep_Seq3|:21X_IGH_D494_iRep_Seq21|:21X_IGH_D494_iRep_Seq1|:97E_IGH_D494_iRep_Seq11|:21X_IGKL_D494_iRep_Seq3|:97E_IGH_D494_iRep_Seq6|:97E_IGH_D494_iRep_Seq15|:62S_IGH_D494_iRep_Seq1|:21X_IG…	593.823	35.95	1	0.73
Denovo516	GPSVFPLAQTK	62S_IGH_D494_iRep_Seq2| Cnt=1 IGHV1-46:IGHD6-19:IGHJ4 CDR3.Len=63	62S_IGH_D494_iRep_Seq2| Cnt=1 IGHV1-46:IGHD6-19:IGHJ4 CDR3.Len=63	50	4.5455	0.3333	GPSVFPLA	GPSVFPLA	116	126	GPSVFPLA	3	F3:4889	97E_IGH_D494_iRep_Seq17|:21X_IGH_D494_iRep_Seq8|:97E_IGH_D494_iRep_Seq16|:21X_IGH_D494_iRep_Seq32|:21X_IGKL_D494_iRep_Seq2|:21X_IGH_D494_iRep_Seq20|:62S_IGH_D494_iRep_Seq2|:97E_IGH_D494_iRep_Seq5|:97E_IGH_D494_iRep_Seq3|:21X_IGH_D494_iRep_Seq21|:21X_IGH_D494_iRep_Seq1|:97E_IGH_D494_iRep_Seq11|:21X_IGKL_D494_iRep_Seq3|:97E_IGH_D494_iRep_Seq6|:97E_IGH_D494_iRep_Seq15|:62S_IGH_D494_iRep_Seq1|:21X_IG…	593.823	35.95	1	0.73
Denovo516	GPSVFPLAQTK	62S_IGH_D494_iRep_Seq3| Cnt=1 IGHV4-59:IGHD2-15:IGHJ5 CDR3.Len=57	62S_IGH_D494_iRep_Seq3| Cnt=1 IGHV4-59:IGHD2-15:IGHJ5 CDR3.Len=57	50	4.5455	0.3333	GPSVFPLA	GPSVFPLA	113	123	GPSVFPLA	3	F3:4889	97E_IGH_D494_iRep_Seq17|:21X_IGH_D494_iRep_Seq8|:97E_IGH_D494_iRep_Seq16|:21X_IGH_D494_iRep_Seq32|:21X_IGKL_D494_iRep_Seq2|:21X_IGH_D494_iRep_Seq20|:62S_IGH_D494_iRep_Seq2|:97E_IGH_D494_iRep_Seq5|:97E_IGH_D494_iRep_Seq3|:21X_IGH_D494_iRep_Seq21|:21X_IGH_D494_iRep_Seq1|:97E_IGH_D494_iRep_Seq11|:21X_IGKL_D494_iRep_Seq3|:97E_IGH_D494_iRep_Seq6|:97E_IGH_D494_iRep_Seq15|:62S_IGH_D494_iRep_Seq1|:21X_IG…	593.823	35.95	1	0.73
Denovo591	GPSVFPLATQK	62S_IGH_D494_iRep_Seq1| Cnt=1 IGHV4-59:IGHD2-21:IGHJ5 CDR3.Len=57	62S_IGH_D494_iRep_Seq1| Cnt=1 IGHV4-59:IGHD2-21:IGHJ5 CDR3.Len=57	50	4.5455	0.3333	GPSVFPLA	GPSVFPLA	113	123	GPSVFPLA	3	F1:5276	97E_IGH_D494_iRep_Seq17|:21X_IGH_D494_iRep_Seq8|:97E_IGH_D494_iRep_Seq16|:21X_IGH_D494_iRep_Seq32|:21X_IGKL_D494_iRep_Seq2|:21X_IGH_D494_iRep_Seq20|:62S_IGH_D494_iRep_Seq2|:97E_IGH_D494_iRep_Seq5|:97E_IGH_D494_iRep_Seq3|:21X_IGH_D494_iRep_Seq21|:21X_IGH_D494_iRep_Seq1|:97E_IGH_D494_iRep_Seq11|:21X_IGKL_D494_iRep_Seq3|:97E_IGH_D494_iRep_Seq6|:97E_IGH_D494_iRep_Seq15|:62S_IGH_D494_iRep_Seq1|:21X_IG…	593.83	38.47	1	0.73
Denovo591	GPSVFPLATQK	62S_IGH_D494_iRep_Seq2| Cnt=1 IGHV1-46:IGHD6-19:IGHJ4 CDR3.Len=63	62S_IGH_D494_iRep_Seq2| Cnt=1 IGHV1-46:IGHD6-19:IGHJ4 CDR3.Len=63	50	4.5455	0.3333	GPSVFPLA	GPSVFPLA	116	126	GPSVFPLA	3	F1:5276	97E_IGH_D494_iRep_Seq17|:21X_IGH_D494_iRep_Seq8|:97E_IGH_D494_iRep_Seq16|:21X_IGH_D494_iRep_Seq32|:21X_IGKL_D494_iRep_Seq2|:21X_IGH_D494_iRep_Seq20|:62S_IGH_D494_iRep_Seq2|:97E_IGH_D494_iRep_Seq5|:97E_IGH_D494_iRep_Seq3|:21X_IGH_D494_iRep_Seq21|:21X_IGH_D494_iRep_Seq1|:97E_IGH_D494_iRep_Seq11|:21X_IGKL_D494_iRep_Seq3|:97E_IGH_D494_iRep_Seq6|:97E_IGH_D494_iRep_Seq15|:62S_IGH_D494_iRep_Seq1|:21X_IG…	593.83	38.47	1	0.73
Denovo591	GPSVFPLATQK	62S_IGH_D494_iRep_Seq3| Cnt=1 IGHV4-59:IGHD2-15:IGHJ5 CDR3.Len=57	62S_IGH_D494_iRep_Seq3| Cnt=1 IGHV4-59:IGHD2-15:IGHJ5 CDR3.Len=57	50	4.5455	0.3333	GPSVFPLA	GPSVFPLA	113	123	GPSVFPLA	3	F1:5276	97E_IGH_D494_iRep_Seq17|:21X_IGH_D494_iRep_Seq8|:97E_IGH_D494_iRep_Seq16|:21X_IGH_D494_iRep_Seq32|:21X_IGKL_D494_iRep_Seq2|:21X_IGH_D494_iRep_Seq20|:62S_IGH_D494_iRep_Seq2|:97E_IGH_D494_iRep_Seq5|:97E_IGH_D494_iRep_Seq3|:21X_IGH_D494_iRep_Seq21|:21X_IGH_D494_iRep_Seq1|:97E_IGH_D494_iRep_Seq11|:21X_IGKL_D494_iRep_Seq3|:97E_IGH_D494_iRep_Seq6|:97E_IGH_D494_iRep_Seq15|:62S_IGH_D494_iRep_Seq1|:21X_IG…	593.83	38.47	1	0.73
Denovo605	GPSVFPLAWGR	62S_IGH_D494_iRep_Seq1| Cnt=1 IGHV4-59:IGHD2-21:IGHJ5 CDR3.Len=57	62S_IGH_D494_iRep_Seq1| Cnt=1 IGHV4-59:IGHD2-21:IGHJ5 CDR3.Len=57	50	4.5455	0.3333	GPSVFPLA	GPSVFPLA	113	123	GPSVFPLA	3	F1:10112	97E_IGH_D494_iRep_Seq17|:21X_IGH_D494_iRep_Seq8|:97E_IGH_D494_iRep_Seq16|:21X_IGH_D494_iRep_Seq32|:21X_IGKL_D494_iRep_Seq2|:21X_IGH_D494_iRep_Seq20|:62S_IGH_D494_iRep_Seq2|:97E_IGH_D494_iRep_Seq5|:97E_IGH_D494_iRep_Seq3|:21X_IGH_D494_iRep_Seq21|:21X_IGH_D494_iRep_Seq1|:97E_IGH_D494_iRep_Seq11|:21X_IGKL_D494_iRep_Seq3|:97E_IGH_D494_iRep_Seq6|:97E_IGH_D494_iRep_Seq15|:62S_IGH_D494_iRep_Seq1|:21X_IG…	593.825	67.46	1	0.73
Denovo605	GPSVFPLAWGR	62S_IGH_D494_iRep_Seq2| Cnt=1 IGHV1-46:IGHD6-19:IGHJ4 CDR3.Len=63	62S_IGH_D494_iRep_Seq2| Cnt=1 IGHV1-46:IGHD6-19:IGHJ4 CDR3.Len=63	50	4.5455	0.3333	GPSVFPLA	GPSVFPLA	116	126	GPSVFPLA	3	F1:10112	97E_IGH_D494_iRep_Seq17|:21X_IGH_D494_iRep_Seq8|:97E_IGH_D494_iRep_Seq16|:21X_IGH_D494_iRep_Seq32|:21X_IGKL_D494_iRep_Seq2|:21X_IGH_D494_iRep_Seq20|:62S_IGH_D494_iRep_Seq2|:97E_IGH_D494_iRep_Seq5|:97E_IGH_D494_iRep_Seq3|:21X_IGH_D494_iRep_Seq21|:21X_IGH_D494_iRep_Seq1|:97E_IGH_D494_iRep_Seq11|:21X_IGKL_D494_iRep_Seq3|:97E_IGH_D494_iRep_Seq6|:97E_IGH_D494_iRep_Seq15|:62S_IGH_D494_iRep_Seq1|:21X_IG…	593.825	67.46	1	0.73
Denovo605	GPSVFPLAWGR	62S_IGH_D494_iRep_Seq3| Cnt=1 IGHV4-59:IGHD2-15:IGHJ5 CDR3.Len=57	62S_IGH_D494_iRep_Seq3| Cnt=1 IGHV4-59:IGHD2-15:IGHJ5 CDR3.Len=57	50	4.5455	0.3333	GPSVFPLA	GPSVFPLA	113	123	GPSVFPLA	3	F1:10112	97E_IGH_D494_iRep_Seq17|:21X_IGH_D494_iRep_Seq8|:97E_IGH_D494_iRep_Seq16|:21X_IGH_D494_iRep_Seq32|:21X_IGKL_D494_iRep_Seq2|:21X_IGH_D494_iRep_Seq20|:62S_IGH_D494_iRep_Seq2|:97E_IGH_D494_iRep_Seq5|:97E_IGH_D494_iRep_Seq3|:21X_IGH_D494_iRep_Seq21|:21X_IGH_D494_iRep_Seq1|:97E_IGH_D494_iRep_Seq11|:21X_IGKL_D494_iRep_Seq3|:97E_IGH_D494_iRep_Seq6|:97E_IGH_D494_iRep_Seq15|:62S_IGH_D494_iRep_Seq1|:21X_IG…	593.825	67.46	1	0.73
Denovo630	GPSVFPLATQK	62S_IGH_D494_iRep_Seq1| Cnt=1 IGHV4-59:IGHD2-21:IGHJ5 CDR3.Len=57	62S_IGH_D494_iRep_Seq1| Cnt=1 IGHV4-59:IGHD2-21:IGHJ5 CDR3.Len=57	50	4.5455	0.3333	GPSVFPLA	GPSVFPLA	113	123	GPSVFPLA	3	F1:5423	97E_IGH_D494_iRep_Seq17|:21X_IGH_D494_iRep_Seq8|:97E_IGH_D494_iRep_Seq16|:21X_IGH_D494_iRep_Seq32|:21X_IGKL_D494_iRep_Seq2|:21X_IGH_D494_iRep_Seq20|:62S_IGH_D494_iRep_Seq2|:97E_IGH_D494_iRep_Seq5|:97E_IGH_D494_iRep_Seq3|:21X_IGH_D494_iRep_Seq21|:21X_IGH_D494_iRep_Seq1|:97E_IGH_D494_iRep_Seq11|:21X_IGKL_D494_iRep_Seq3|:97E_IGH_D494_iRep_Seq6|:97E_IGH_D494_iRep_Seq15|:62S_IGH_D494_iRep_Seq1|:21X_IG…	593.829	39.35	1	0.73
Denovo630	GPSVFPLATQK	62S_IGH_D494_iRep_Seq2| Cnt=1 IGHV1-46:IGHD6-19:IGHJ4 CDR3.Len=63	62S_IGH_D494_iRep_Seq2| Cnt=1 IGHV1-46:IGHD6-19:IGHJ4 CDR3.Len=63	50	4.5455	0.3333	GPSVFPLA	GPSVFPLA	116	126	GPSVFPLA	3	F1:5423	97E_IGH_D494_iRep_Seq17|:21X_IGH_D494_iRep_Seq8|:97E_IGH_D494_iRep_Seq16|:21X_IGH_D494_iRep_Seq32|:21X_IGKL_D494_iRep_Seq2|:21X_IGH_D494_iRep_Seq20|:62S_IGH_D494_iRep_Seq2|:97E_IGH_D494_iRep_Seq5|:97E_IGH_D494_iRep_Seq3|:21X_IGH_D494_iRep_Seq21|:21X_IGH_D494_iRep_Seq1|:97E_IGH_D494_iRep_Seq11|:21X_IGKL_D494_iRep_Seq3|:97E_IGH_D494_iRep_Seq6|:97E_IGH_D494_iRep_Seq15|:62S_IGH_D494_iRep_Seq1|:21X_IG…	593.829	39.35	1	0.73
Denovo630	GPSVFPLATQK	62S_IGH_D494_iRep_Seq3| Cnt=1 IGHV4-59:IGHD2-15:IGHJ5 CDR3.Len=57	62S_IGH_D494_iRep_Seq3| Cnt=1 IGHV4-59:IGHD2-15:IGHJ5 CDR3.Len=57	50	4.5455	0.3333	GPSVFPLA	GPSVFPLA	113	123	GPSVFPLA	3	F1:5423	97E_IGH_D494_iRep_Seq17|:21X_IGH_D494_iRep_Seq8|:97E_IGH_D494_iRep_Seq16|:21X_IGH_D494_iRep_Seq32|:21X_IGKL_D494_iRep_Seq2|:21X_IGH_D494_iRep_Seq20|:62S_IGH_D494_iRep_Seq2|:97E_IGH_D494_iRep_Seq5|:97E_IGH_D494_iRep_Seq3|:21X_IGH_D494_iRep_Seq21|:21X_IGH_D494_iRep_Seq1|:97E_IGH_D494_iRep_Seq11|:21X_IGKL_D494_iRep_Seq3|:97E_IGH_D494_iRep_Seq6|:97E_IGH_D494_iRep_Seq15|:62S_IGH_D494_iRep_Seq1|:21X_IG…	593.829	39.35	1	0.73
Denovo635	GPSVFPLAWGR	62S_IGH_D494_iRep_Seq1| Cnt=1 IGHV4-59:IGHD2-21:IGHJ5 CDR3.Len=57	62S_IGH_D494_iRep_Seq1| Cnt=1 IGHV4-59:IGHD2-21:IGHJ5 CDR3.Len=57	50	4.5455	0.3333	GPSVFPLA	GPSVFPLA	113	123	GPSVFPLA	3	F2:4611	97E_IGH_D494_iRep_Seq17|:21X_IGH_D494_iRep_Seq8|:97E_IGH_D494_iRep_Seq16|:21X_IGH_D494_iRep_Seq32|:21X_IGKL_D494_iRep_Seq2|:21X_IGH_D494_iRep_Seq20|:62S_IGH_D494_iRep_Seq2|:97E_IGH_D494_iRep_Seq5|:97E_IGH_D494_iRep_Seq3|:21X_IGH_D494_iRep_Seq21|:21X_IGH_D494_iRep_Seq1|:97E_IGH_D494_iRep_Seq11|:21X_IGKL_D494_iRep_Seq3|:97E_IGH_D494_iRep_Seq6|:97E_IGH_D494_iRep_Seq15|:62S_IGH_D494_iRep_Seq1|:21X_IG…	593.823	34.58	1	0.73
Denovo635	GPSVFPLAWGR	62S_IGH_D494_iRep_Seq2| Cnt=1 IGHV1-46:IGHD6-19:IGHJ4 CDR3.Len=63	62S_IGH_D494_iRep_Seq2| Cnt=1 IGHV1-46:IGHD6-19:IGHJ4 CDR3.Len=63	50	4.5455	0.3333	GPSVFPLA	GPSVFPLA	116	126	GPSVFPLA	3	F2:4611	97E_IGH_D494_iRep_Seq17|:21X_IGH_D494_iRep_Seq8|:97E_IGH_D494_iRep_Seq16|:21X_IGH_D494_iRep_Seq32|:21X_IGKL_D494_iRep_Seq2|:21X_IGH_D494_iRep_Seq20|:62S_IGH_D494_iRep_Seq2|:97E_IGH_D494_iRep_Seq5|:97E_IGH_D494_iRep_Seq3|:21X_IGH_D494_iRep_Seq21|:21X_IGH_D494_iRep_Seq1|:97E_IGH_D494_iRep_Seq11|:21X_IGKL_D494_iRep_Seq3|:97E_IGH_D494_iRep_Seq6|:97E_IGH_D494_iRep_Seq15|:62S_IGH_D494_iRep_Seq1|:21X_IG…	593.823	34.58	1	0.73
Denovo635	GPSVFPLAWGR	62S_IGH_D494_iRep_Seq3| Cnt=1 IGHV4-59:IGHD2-15:IGHJ5 CDR3.Len=57	62S_IGH_D494_iRep_Seq3| Cnt=1 IGHV4-59:IGHD2-15:IGHJ5 CDR3.Len=57	50	4.5455	0.3333	GPSVFPLA	GPSVFPLA	113	123	GPSVFPLA	3	F2:4611	97E_IGH_D494_iRep_Seq17|:21X_IGH_D494_iRep_Seq8|:97E_IGH_D494_iRep_Seq16|:21X_IGH_D494_iRep_Seq32|:21X_IGKL_D494_iRep_Seq2|:21X_IGH_D494_iRep_Seq20|:62S_IGH_D494_iRep_Seq2|:97E_IGH_D494_iRep_Seq5|:97E_IGH_D494_iRep_Seq3|:21X_IGH_D494_iRep_Seq21|:21X_IGH_D494_iRep_Seq1|:97E_IGH_D494_iRep_Seq11|:21X_IGKL_D494_iRep_Seq3|:97E_IGH_D494_iRep_Seq6|:97E_IGH_D494_iRep_Seq15|:62S_IGH_D494_iRep_Seq1|:21X_IG…	593.823	34.58	1	0.73
Denovo640	GPSVFPLAQTK	62S_IGH_D494_iRep_Seq1| Cnt=1 IGHV4-59:IGHD2-21:IGHJ5 CDR3.Len=57	62S_IGH_D494_iRep_Seq1| Cnt=1 IGHV4-59:IGHD2-21:IGHJ5 CDR3.Len=57	50	4.5455	0.3333	GPSVFPLA	GPSVFPLA	113	123	GPSVFPLA	3	F1:8750	97E_IGH_D494_iRep_Seq17|:21X_IGH_D494_iRep_Seq8|:97E_IGH_D494_iRep_Seq16|:21X_IGH_D494_iRep_Seq32|:21X_IGKL_D494_iRep_Seq2|:21X_IGH_D494_iRep_Seq20|:62S_IGH_D494_iRep_Seq2|:97E_IGH_D494_iRep_Seq5|:97E_IGH_D494_iRep_Seq3|:21X_IGH_D494_iRep_Seq21|:21X_IGH_D494_iRep_Seq1|:97E_IGH_D494_iRep_Seq11|:21X_IGKL_D494_iRep_Seq3|:97E_IGH_D494_iRep_Seq6|:97E_IGH_D494_iRep_Seq15|:62S_IGH_D494_iRep_Seq1|:21X_IG…	593.824	58.87	1	0.73
Denovo640	GPSVFPLAQTK	62S_IGH_D494_iRep_Seq2| Cnt=1 IGHV1-46:IGHD6-19:IGHJ4 CDR3.Len=63	62S_IGH_D494_iRep_Seq2| Cnt=1 IGHV1-46:IGHD6-19:IGHJ4 CDR3.Len=63	50	4.5455	0.3333	GPSVFPLA	GPSVFPLA	116	126	GPSVFPLA	3	F1:8750	97E_IGH_D494_iRep_Seq17|:21X_IGH_D494_iRep_Seq8|:97E_IGH_D494_iRep_Seq16|:21X_IGH_D494_iRep_Seq32|:21X_IGKL_D494_iRep_Seq2|:21X_IGH_D494_iRep_Seq20|:62S_IGH_D494_iRep_Seq2|:97E_IGH_D494_iRep_Seq5|:97E_IGH_D494_iRep_Seq3|:21X_IGH_D494_iRep_Seq21|:21X_IGH_D494_iRep_Seq1|:97E_IGH_D494_iRep_Seq11|:21X_IGKL_D494_iRep_Seq3|:97E_IGH_D494_iRep_Seq6|:97E_IGH_D494_iRep_Seq15|:62S_IGH_D494_iRep_Seq1|:21X_IG…	593.824	58.87	1	0.73
Denovo640	GPSVFPLAQTK	62S_IGH_D494_iRep_Seq3| Cnt=1 IGHV4-59:IGHD2-15:IGHJ5 CDR3.Len=57	62S_IGH_D494_iRep_Seq3| Cnt=1 IGHV4-59:IGHD2-15:IGHJ5 CDR3.Len=57	50	4.5455	0.3333	GPSVFPLA	GPSVFPLA	113	123	GPSVFPLA	3	F1:8750	97E_IGH_D494_iRep_Seq17|:21X_IGH_D494_iRep_Seq8|:97E_IGH_D494_iRep_Seq16|:21X_IGH_D494_iRep_Seq32|:21X_IGKL_D494_iRep_Seq2|:21X_IGH_D494_iRep_Seq20|:62S_IGH_D494_iRep_Seq2|:97E_IGH_D494_iRep_Seq5|:97E_IGH_D494_iRep_Seq3|:21X_IGH_D494_iRep_Seq21|:21X_IGH_D494_iRep_Seq1|:97E_IGH_D494_iRep_Seq11|:21X_IGKL_D494_iRep_Seq3|:97E_IGH_D494_iRep_Seq6|:97E_IGH_D494_iRep_Seq15|:62S_IGH_D494_iRep_Seq1|:21X_IG…	593.824	58.87	1	0.73
Denovo649	GPSVFPLAQTK	62S_IGH_D494_iRep_Seq1| Cnt=1 IGHV4-59:IGHD2-21:IGHJ5 CDR3.Len=57	62S_IGH_D494_iRep_Seq1| Cnt=1 IGHV4-59:IGHD2-21:IGHJ5 CDR3.Len=57	50	4.5455	0.3333	GPSVFPLA	GPSVFPLA	113	123	GPSVFPLA	3	F2:7899	97E_IGH_D494_iRep_Seq17|:21X_IGH_D494_iRep_Seq8|:97E_IGH_D494_iRep_Seq16|:21X_IGH_D494_iRep_Seq32|:21X_IGKL_D494_iRep_Seq2|:21X_IGH_D494_iRep_Seq20|:62S_IGH_D494_iRep_Seq2|:97E_IGH_D494_iRep_Seq5|:97E_IGH_D494_iRep_Seq3|:21X_IGH_D494_iRep_Seq21|:21X_IGH_D494_iRep_Seq1|:97E_IGH_D494_iRep_Seq11|:21X_IGKL_D494_iRep_Seq3|:97E_IGH_D494_iRep_Seq6|:97E_IGH_D494_iRep_Seq15|:62S_IGH_D494_iRep_Seq1|:21X_IG…	593.823	53.89	1	0.73
Denovo649	GPSVFPLAQTK	62S_IGH_D494_iRep_Seq2| Cnt=1 IGHV1-46:IGHD6-19:IGHJ4 CDR3.Len=63	62S_IGH_D494_iRep_Seq2| Cnt=1 IGHV1-46:IGHD6-19:IGHJ4 CDR3.Len=63	50	4.5455	0.3333	GPSVFPLA	GPSVFPLA	116	126	GPSVFPLA	3	F2:7899	97E_IGH_D494_iRep_Seq17|:21X_IGH_D494_iRep_Seq8|:97E_IGH_D494_iRep_Seq16|:21X_IGH_D494_iRep_Seq32|:21X_IGKL_D494_iRep_Seq2|:21X_IGH_D494_iRep_Seq20|:62S_IGH_D494_iRep_Seq2|:97E_IGH_D494_iRep_Seq5|:97E_IGH_D494_iRep_Seq3|:21X_IGH_D494_iRep_Seq21|:21X_IGH_D494_iRep_Seq1|:97E_IGH_D494_iRep_Seq11|:21X_IGKL_D494_iRep_Seq3|:97E_IGH_D494_iRep_Seq6|:97E_IGH_D494_iRep_Seq15|:62S_IGH_D494_iRep_Seq1|:21X_IG…	593.823	53.89	1	0.73
Denovo649	GPSVFPLAQTK	62S_IGH_D494_iRep_Seq3| Cnt=1 IGHV4-59:IGHD2-15:IGHJ5 CDR3.Len=57	62S_IGH_D494_iRep_Seq3| Cnt=1 IGHV4-59:IGHD2-15:IGHJ5 CDR3.Len=57	50	4.5455	0.3333	GPSVFPLA	GPSVFPLA	113	123	GPSVFPLA	3	F2:7899	97E_IGH_D494_iRep_Seq17|:21X_IGH_D494_iRep_Seq8|:97E_IGH_D494_iRep_Seq16|:21X_IGH_D494_iRep_Seq32|:21X_IGKL_D494_iRep_Seq2|:21X_IGH_D494_iRep_Seq20|:62S_IGH_D494_iRep_Seq2|:97E_IGH_D494_iRep_Seq5|:97E_IGH_D494_iRep_Seq3|:21X_IGH_D494_iRep_Seq21|:21X_IGH_D494_iRep_Seq1|:97E_IGH_D494_iRep_Seq11|:21X_IGKL_D494_iRep_Seq3|:97E_IGH_D494_iRep_Seq6|:97E_IGH_D494_iRep_Seq15|:62S_IGH_D494_iRep_Seq1|:21X_IG…	593.823	53.89	1	0.73
Denovo652	GPSVFPLAQTK	62S_IGH_D494_iRep_Seq1| Cnt=1 IGHV4-59:IGHD2-21:IGHJ5 CDR3.Len=57	62S_IGH_D494_iRep_Seq1| Cnt=1 IGHV4-59:IGHD2-21:IGHJ5 CDR3.Len=57	50	4.5455	0.3333	GPSVFPLA	GPSVFPLA	113	123	GPSVFPLA	3	F1:8294	97E_IGH_D494_iRep_Seq17|:21X_IGH_D494_iRep_Seq8|:97E_IGH_D494_iRep_Seq16|:21X_IGH_D494_iRep_Seq32|:21X_IGKL_D494_iRep_Seq2|:21X_IGH_D494_iRep_Seq20|:62S_IGH_D494_iRep_Seq2|:97E_IGH_D494_iRep_Seq5|:97E_IGH_D494_iRep_Seq3|:21X_IGH_D494_iRep_Seq21|:21X_IGH_D494_iRep_Seq1|:97E_IGH_D494_iRep_Seq11|:21X_IGKL_D494_iRep_Seq3|:97E_IGH_D494_iRep_Seq6|:97E_IGH_D494_iRep_Seq15|:62S_IGH_D494_iRep_Seq1|:21X_IG…	593.824	56.14	1	0.73
Denovo652	GPSVFPLAQTK	62S_IGH_D494_iRep_Seq2| Cnt=1 IGHV1-46:IGHD6-19:IGHJ4 CDR3.Len=63	62S_IGH_D494_iRep_Seq2| Cnt=1 IGHV1-46:IGHD6-19:IGHJ4 CDR3.Len=63	50	4.5455	0.3333	GPSVFPLA	GPSVFPLA	116	126	GPSVFPLA	3	F1:8294	97E_IGH_D494_iRep_Seq17|:21X_IGH_D494_iRep_Seq8|:97E_IGH_D494_iRep_Seq16|:21X_IGH_D494_iRep_Seq32|:21X_IGKL_D494_iRep_Seq2|:21X_IGH_D494_iRep_Seq20|:62S_IGH_D494_iRep_Seq2|:97E_IGH_D494_iRep_Seq5|:97E_IGH_D494_iRep_Seq3|:21X_IGH_D494_iRep_Seq21|:21X_IGH_D494_iRep_Seq1|:97E_IGH_D494_iRep_Seq11|:21X_IGKL_D494_iRep_Seq3|:97E_IGH_D494_iRep_Seq6|:97E_IGH_D494_iRep_Seq15|:62S_IGH_D494_iRep_Seq1|:21X_IG…	593.824	56.14	1	0.73
Denovo652	GPSVFPLAQTK	62S_IGH_D494_iRep_Seq3| Cnt=1 IGHV4-59:IGHD2-15:IGHJ5 CDR3.Len=57	62S_IGH_D494_iRep_Seq3| Cnt=1 IGHV4-59:IGHD2-15:IGHJ5 CDR3.Len=57	50	4.5455	0.3333	GPSVFPLA	GPSVFPLA	113	123	GPSVFPLA	3	F1:8294	97E_IGH_D494_iRep_Seq17|:21X_IGH_D494_iRep_Seq8|:97E_IGH_D494_iRep_Seq16|:21X_IGH_D494_iRep_Seq32|:21X_IGKL_D494_iRep_Seq2|:21X_IGH_D494_iRep_Seq20|:62S_IGH_D494_iRep_Seq2|:97E_IGH_D494_iRep_Seq5|:97E_IGH_D494_iRep_Seq3|:21X_IGH_D494_iRep_Seq21|:21X_IGH_D494_iRep_Seq1|:97E_IGH_D494_iRep_Seq11|:21X_IGKL_D494_iRep_Seq3|:97E_IGH_D494_iRep_Seq6|:97E_IGH_D494_iRep_Seq15|:62S_IGH_D494_iRep_Seq1|:21X_IG…	593.824	56.14	1	0.73
Denovo657	GPSVFPLAQTK	62S_IGH_D494_iRep_Seq1| Cnt=1 IGHV4-59:IGHD2-21:IGHJ5 CDR3.Len=57	62S_IGH_D494_iRep_Seq1| Cnt=1 IGHV4-59:IGHD2-21:IGHJ5 CDR3.Len=57	50	4.5455	0.3333	GPSVFPLA	GPSVFPLA	113	123	GPSVFPLA	3	F3:7252	97E_IGH_D494_iRep_Seq17|:21X_IGH_D494_iRep_Seq8|:97E_IGH_D494_iRep_Seq16|:21X_IGH_D494_iRep_Seq32|:21X_IGKL_D494_iRep_Seq2|:21X_IGH_D494_iRep_Seq20|:62S_IGH_D494_iRep_Seq2|:97E_IGH_D494_iRep_Seq5|:97E_IGH_D494_iRep_Seq3|:21X_IGH_D494_iRep_Seq21|:21X_IGH_D494_iRep_Seq1|:97E_IGH_D494_iRep_Seq11|:21X_IGKL_D494_iRep_Seq3|:97E_IGH_D494_iRep_Seq6|:97E_IGH_D494_iRep_Seq15|:62S_IGH_D494_iRep_Seq1|:21X_IG…	593.824	50.02	1	0.73
Denovo657	GPSVFPLAQTK	62S_IGH_D494_iRep_Seq2| Cnt=1 IGHV1-46:IGHD6-19:IGHJ4 CDR3.Len=63	62S_IGH_D494_iRep_Seq2| Cnt=1 IGHV1-46:IGHD6-19:IGHJ4 CDR3.Len=63	50	4.5455	0.3333	GPSVFPLA	GPSVFPLA	116	126	GPSVFPLA	3	F3:7252	97E_IGH_D494_iRep_Seq17|:21X_IGH_D494_iRep_Seq8|:97E_IGH_D494_iRep_Seq16|:21X_IGH_D494_iRep_Seq32|:21X_IGKL_D494_iRep_Seq2|:21X_IGH_D494_iRep_Seq20|:62S_IGH_D494_iRep_Seq2|:97E_IGH_D494_iRep_Seq5|:97E_IGH_D494_iRep_Seq3|:21X_IGH_D494_iRep_Seq21|:21X_IGH_D494_iRep_Seq1|:97E_IGH_D494_iRep_Seq11|:21X_IGKL_D494_iRep_Seq3|:97E_IGH_D494_iRep_Seq6|:97E_IGH_D494_iRep_Seq15|:62S_IGH_D494_iRep_Seq1|:21X_IG…	593.824	50.02	1	0.73
Denovo657	GPSVFPLAQTK	62S_IGH_D494_iRep_Seq3| Cnt=1 IGHV4-59:IGHD2-15:IGHJ5 CDR3.Len=57	62S_IGH_D494_iRep_Seq3| Cnt=1 IGHV4-59:IGHD2-15:IGHJ5 CDR3.Len=57	50	4.5455	0.3333	GPSVFPLA	GPSVFPLA	113	123	GPSVFPLA	3	F3:7252	97E_IGH_D494_iRep_Seq17|:21X_IGH_D494_iRep_Seq8|:97E_IGH_D494_iRep_Seq16|:21X_IGH_D494_iRep_Seq32|:21X_IGKL_D494_iRep_Seq2|:21X_IGH_D494_iRep_Seq20|:62S_IGH_D494_iRep_Seq2|:97E_IGH_D494_iRep_Seq5|:97E_IGH_D494_iRep_Seq3|:21X_IGH_D494_iRep_Seq21|:21X_IGH_D494_iRep_Seq1|:97E_IGH_D494_iRep_Seq11|:21X_IGKL_D494_iRep_Seq3|:97E_IGH_D494_iRep_Seq6|:97E_IGH_D494_iRep_Seq15|:62S_IGH_D494_iRep_Seq1|:21X_IG…	593.824	50.02	1	0.73
Denovo659	GPSVFPLAQTK	62S_IGH_D494_iRep_Seq1| Cnt=1 IGHV4-59:IGHD2-21:IGHJ5 CDR3.Len=57	62S_IGH_D494_iRep_Seq1| Cnt=1 IGHV4-59:IGHD2-21:IGHJ5 CDR3.Len=57	50	4.5455	0.3333	GPSVFPLA	GPSVFPLA	113	123	GPSVFPLA	3	F1:8038	97E_IGH_D494_iRep_Seq17|:21X_IGH_D494_iRep_Seq8|:97E_IGH_D494_iRep_Seq16|:21X_IGH_D494_iRep_Seq32|:21X_IGKL_D494_iRep_Seq2|:21X_IGH_D494_iRep_Seq20|:62S_IGH_D494_iRep_Seq2|:97E_IGH_D494_iRep_Seq5|:97E_IGH_D494_iRep_Seq3|:21X_IGH_D494_iRep_Seq21|:21X_IGH_D494_iRep_Seq1|:97E_IGH_D494_iRep_Seq11|:21X_IGKL_D494_iRep_Seq3|:97E_IGH_D494_iRep_Seq6|:97E_IGH_D494_iRep_Seq15|:62S_IGH_D494_iRep_Seq1|:21X_IG…	593.825	54.61	1	0.73
Denovo659	GPSVFPLAQTK	62S_IGH_D494_iRep_Seq2| Cnt=1 IGHV1-46:IGHD6-19:IGHJ4 CDR3.Len=63	62S_IGH_D494_iRep_Seq2| Cnt=1 IGHV1-46:IGHD6-19:IGHJ4 CDR3.Len=63	50	4.5455	0.3333	GPSVFPLA	GPSVFPLA	116	126	GPSVFPLA	3	F1:8038	97E_IGH_D494_iRep_Seq17|:21X_IGH_D494_iRep_Seq8|:97E_IGH_D494_iRep_Seq16|:21X_IGH_D494_iRep_Seq32|:21X_IGKL_D494_iRep_Seq2|:21X_IGH_D494_iRep_Seq20|:62S_IGH_D494_iRep_Seq2|:97E_IGH_D494_iRep_Seq5|:97E_IGH_D494_iRep_Seq3|:21X_IGH_D494_iRep_Seq21|:21X_IGH_D494_iRep_Seq1|:97E_IGH_D494_iRep_Seq11|:21X_IGKL_D494_iRep_Seq3|:97E_IGH_D494_iRep_Seq6|:97E_IGH_D494_iRep_Seq15|:62S_IGH_D494_iRep_Seq1|:21X_IG…	593.825	54.61	1	0.73
Denovo659	GPSVFPLAQTK	62S_IGH_D494_iRep_Seq3| Cnt=1 IGHV4-59:IGHD2-15:IGHJ5 CDR3.Len=57	62S_IGH_D494_iRep_Seq3| Cnt=1 IGHV4-59:IGHD2-15:IGHJ5 CDR3.Len=57	50	4.5455	0.3333	GPSVFPLA	GPSVFPLA	113	123	GPSVFPLA	3	F1:8038	97E_IGH_D494_iRep_Seq17|:21X_IGH_D494_iRep_Seq8|:97E_IGH_D494_iRep_Seq16|:21X_IGH_D494_iRep_Seq32|:21X_IGKL_D494_iRep_Seq2|:21X_IGH_D494_iRep_Seq20|:62S_IGH_D494_iRep_Seq2|:97E_IGH_D494_iRep_Seq5|:97E_IGH_D494_iRep_Seq3|:21X_IGH_D494_iRep_Seq21|:21X_IGH_D494_iRep_Seq1|:97E_IGH_D494_iRep_Seq11|:21X_IGKL_D494_iRep_Seq3|:97E_IGH_D494_iRep_Seq6|:97E_IGH_D494_iRep_Seq15|:62S_IGH_D494_iRep_Seq1|:21X_IG…	593.825	54.61	1	0.73
Denovo666	GPSVFPLAQTK	62S_IGH_D494_iRep_Seq1| Cnt=1 IGHV4-59:IGHD2-21:IGHJ5 CDR3.Len=57	62S_IGH_D494_iRep_Seq1| Cnt=1 IGHV4-59:IGHD2-21:IGHJ5 CDR3.Len=57	50	4.5455	0.3333	GPSVFPLA	GPSVFPLA	113	123	GPSVFPLA	3	F1:9468	97E_IGH_D494_iRep_Seq17|:21X_IGH_D494_iRep_Seq8|:97E_IGH_D494_iRep_Seq16|:21X_IGH_D494_iRep_Seq32|:21X_IGKL_D494_iRep_Seq2|:21X_IGH_D494_iRep_Seq20|:62S_IGH_D494_iRep_Seq2|:97E_IGH_D494_iRep_Seq5|:97E_IGH_D494_iRep_Seq3|:21X_IGH_D494_iRep_Seq21|:21X_IGH_D494_iRep_Seq1|:97E_IGH_D494_iRep_Seq11|:21X_IGKL_D494_iRep_Seq3|:97E_IGH_D494_iRep_Seq6|:97E_IGH_D494_iRep_Seq15|:62S_IGH_D494_iRep_Seq1|:21X_IG…	593.825	63.35	1	0.73
Denovo666	GPSVFPLAQTK	62S_IGH_D494_iRep_Seq2| Cnt=1 IGHV1-46:IGHD6-19:IGHJ4 CDR3.Len=63	62S_IGH_D494_iRep_Seq2| Cnt=1 IGHV1-46:IGHD6-19:IGHJ4 CDR3.Len=63	50	4.5455	0.3333	GPSVFPLA	GPSVFPLA	116	126	GPSVFPLA	3	F1:9468	97E_IGH_D494_iRep_Seq17|:21X_IGH_D494_iRep_Seq8|:97E_IGH_D494_iRep_Seq16|:21X_IGH_D494_iRep_Seq32|:21X_IGKL_D494_iRep_Seq2|:21X_IGH_D494_iRep_Seq20|:62S_IGH_D494_iRep_Seq2|:97E_IGH_D494_iRep_Seq5|:97E_IGH_D494_iRep_Seq3|:21X_IGH_D494_iRep_Seq21|:21X_IGH_D494_iRep_Seq1|:97E_IGH_D494_iRep_Seq11|:21X_IGKL_D494_iRep_Seq3|:97E_IGH_D494_iRep_Seq6|:97E_IGH_D494_iRep_Seq15|:62S_IGH_D494_iRep_Seq1|:21X_IG…	593.825	63.35	1	0.73
Denovo666	GPSVFPLAQTK	62S_IGH_D494_iRep_Seq3| Cnt=1 IGHV4-59:IGHD2-15:IGHJ5 CDR3.Len=57	62S_IGH_D494_iRep_Seq3| Cnt=1 IGHV4-59:IGHD2-15:IGHJ5 CDR3.Len=57	50	4.5455	0.3333	GPSVFPLA	GPSVFPLA	113	123	GPSVFPLA	3	F1:9468	97E_IGH_D494_iRep_Seq17|:21X_IGH_D494_iRep_Seq8|:97E_IGH_D494_iRep_Seq16|:21X_IGH_D494_iRep_Seq32|:21X_IGKL_D494_iRep_Seq2|:21X_IGH_D494_iRep_Seq20|:62S_IGH_D494_iRep_Seq2|:97E_IGH_D494_iRep_Seq5|:97E_IGH_D494_iRep_Seq3|:21X_IGH_D494_iRep_Seq21|:21X_IGH_D494_iRep_Seq1|:97E_IGH_D494_iRep_Seq11|:21X_IGKL_D494_iRep_Seq3|:97E_IGH_D494_iRep_Seq6|:97E_IGH_D494_iRep_Seq15|:62S_IGH_D494_iRep_Seq1|:21X_IG…	593.825	63.35	1	0.73
Denovo668	GPSVFPLAQEK	62S_IGH_D494_iRep_Seq1| Cnt=1 IGHV4-59:IGHD2-21:IGHJ5 CDR3.Len=57	62S_IGH_D494_iRep_Seq1| Cnt=1 IGHV4-59:IGHD2-21:IGHJ5 CDR3.Len=57	50	4.5455	0.3333	GPSVFPLA	GPSVFPLA	113	123	GPSVFPLA	3	F3:5339	97E_IGH_D494_iRep_Seq17|:21X_IGH_D494_iRep_Seq8|:97E_IGH_D494_iRep_Seq16|:21X_IGH_D494_iRep_Seq32|:21X_IGKL_D494_iRep_Seq2|:21X_IGH_D494_iRep_Seq20|:62S_IGH_D494_iRep_Seq2|:97E_IGH_D494_iRep_Seq5|:97E_IGH_D494_iRep_Seq3|:21X_IGH_D494_iRep_Seq21|:21X_IGH_D494_iRep_Seq1|:97E_IGH_D494_iRep_Seq11|:21X_IGKL_D494_iRep_Seq3|:97E_IGH_D494_iRep_Seq6|:97E_IGH_D494_iRep_Seq15|:62S_IGH_D494_iRep_Seq1|:21X_IG…	607.822	38.7	1	0.73
Denovo668	GPSVFPLAQEK	62S_IGH_D494_iRep_Seq2| Cnt=1 IGHV1-46:IGHD6-19:IGHJ4 CDR3.Len=63	62S_IGH_D494_iRep_Seq2| Cnt=1 IGHV1-46:IGHD6-19:IGHJ4 CDR3.Len=63	50	4.5455	0.3333	GPSVFPLA	GPSVFPLA	116	126	GPSVFPLA	3	F3:5339	97E_IGH_D494_iRep_Seq17|:21X_IGH_D494_iRep_Seq8|:97E_IGH_D494_iRep_Seq16|:21X_IGH_D494_iRep_Seq32|:21X_IGKL_D494_iRep_Seq2|:21X_IGH_D494_iRep_Seq20|:62S_IGH_D494_iRep_Seq2|:97E_IGH_D494_iRep_Seq5|:97E_IGH_D494_iRep_Seq3|:21X_IGH_D494_iRep_Seq21|:21X_IGH_D494_iRep_Seq1|:97E_IGH_D494_iRep_Seq11|:21X_IGKL_D494_iRep_Seq3|:97E_IGH_D494_iRep_Seq6|:97E_IGH_D494_iRep_Seq15|:62S_IGH_D494_iRep_Seq1|:21X_IG…	607.822	38.7	1	0.73
Denovo668	GPSVFPLAQEK	62S_IGH_D494_iRep_Seq3| Cnt=1 IGHV4-59:IGHD2-15:IGHJ5 CDR3.Len=57	62S_IGH_D494_iRep_Seq3| Cnt=1 IGHV4-59:IGHD2-15:IGHJ5 CDR3.Len=57	50	4.5455	0.3333	GPSVFPLA	GPSVFPLA	113	123	GPSVFPLA	3	F3:5339	97E_IGH_D494_iRep_Seq17|:21X_IGH_D494_iRep_Seq8|:97E_IGH_D494_iRep_Seq16|:21X_IGH_D494_iRep_Seq32|:21X_IGKL_D494_iRep_Seq2|:21X_IGH_D494_iRep_Seq20|:62S_IGH_D494_iRep_Seq2|:97E_IGH_D494_iRep_Seq5|:97E_IGH_D494_iRep_Seq3|:21X_IGH_D494_iRep_Seq21|:21X_IGH_D494_iRep_Seq1|:97E_IGH_D494_iRep_Seq11|:21X_IGKL_D494_iRep_Seq3|:97E_IGH_D494_iRep_Seq6|:97E_IGH_D494_iRep_Seq15|:62S_IGH_D494_iRep_Seq1|:21X_IG…	607.822	38.7	1	0.73
Denovo698	GPSVFPLAGWR	62S_IGH_D494_iRep_Seq1| Cnt=1 IGHV4-59:IGHD2-21:IGHJ5 CDR3.Len=57	62S_IGH_D494_iRep_Seq1| Cnt=1 IGHV4-59:IGHD2-21:IGHJ5 CDR3.Len=57	50	4.5455	0.3333	GPSVFPLA	GPSVFPLA	113	123	GPSVFPLA	3	F1:10257	97E_IGH_D494_iRep_Seq17|:21X_IGH_D494_iRep_Seq8|:97E_IGH_D494_iRep_Seq16|:21X_IGH_D494_iRep_Seq32|:21X_IGKL_D494_iRep_Seq2|:21X_IGH_D494_iRep_Seq20|:62S_IGH_D494_iRep_Seq2|:97E_IGH_D494_iRep_Seq5|:97E_IGH_D494_iRep_Seq3|:21X_IGH_D494_iRep_Seq21|:21X_IGH_D494_iRep_Seq1|:97E_IGH_D494_iRep_Seq11|:21X_IGKL_D494_iRep_Seq3|:97E_IGH_D494_iRep_Seq6|:97E_IGH_D494_iRep_Seq15|:62S_IGH_D494_iRep_Seq1|:21X_IG…	593.825	68.37	1	0.73
Denovo698	GPSVFPLAGWR	62S_IGH_D494_iRep_Seq2| Cnt=1 IGHV1-46:IGHD6-19:IGHJ4 CDR3.Len=63	62S_IGH_D494_iRep_Seq2| Cnt=1 IGHV1-46:IGHD6-19:IGHJ4 CDR3.Len=63	50	4.5455	0.3333	GPSVFPLA	GPSVFPLA	116	126	GPSVFPLA	3	F1:10257	97E_IGH_D494_iRep_Seq17|:21X_IGH_D494_iRep_Seq8|:97E_IGH_D494_iRep_Seq16|:21X_IGH_D494_iRep_Seq32|:21X_IGKL_D494_iRep_Seq2|:21X_IGH_D494_iRep_Seq20|:62S_IGH_D494_iRep_Seq2|:97E_IGH_D494_iRep_Seq5|:97E_IGH_D494_iRep_Seq3|:21X_IGH_D494_iRep_Seq21|:21X_IGH_D494_iRep_Seq1|:97E_IGH_D494_iRep_Seq11|:21X_IGKL_D494_iRep_Seq3|:97E_IGH_D494_iRep_Seq6|:97E_IGH_D494_iRep_Seq15|:62S_IGH_D494_iRep_Seq1|:21X_IG…	593.825	68.37	1	0.73
Denovo698	GPSVFPLAGWR	62S_IGH_D494_iRep_Seq3| Cnt=1 IGHV4-59:IGHD2-15:IGHJ5 CDR3.Len=57	62S_IGH_D494_iRep_Seq3| Cnt=1 IGHV4-59:IGHD2-15:IGHJ5 CDR3.Len=57	50	4.5455	0.3333	GPSVFPLA	GPSVFPLA	113	123	GPSVFPLA	3	F1:10257	97E_IGH_D494_iRep_Seq17|:21X_IGH_D494_iRep_Seq8|:97E_IGH_D494_iRep_Seq16|:21X_IGH_D494_iRep_Seq32|:21X_IGKL_D494_iRep_Seq2|:21X_IGH_D494_iRep_Seq20|:62S_IGH_D494_iRep_Seq2|:97E_IGH_D494_iRep_Seq5|:97E_IGH_D494_iRep_Seq3|:21X_IGH_D494_iRep_Seq21|:21X_IGH_D494_iRep_Seq1|:97E_IGH_D494_iRep_Seq11|:21X_IGKL_D494_iRep_Seq3|:97E_IGH_D494_iRep_Seq6|:97E_IGH_D494_iRep_Seq15|:62S_IGH_D494_iRep_Seq1|:21X_IG…	593.825	68.37	1	0.73
Denovo703	GPSVFPLAQTK	62S_IGH_D494_iRep_Seq1| Cnt=1 IGHV4-59:IGHD2-21:IGHJ5 CDR3.Len=57	62S_IGH_D494_iRep_Seq1| Cnt=1 IGHV4-59:IGHD2-21:IGHJ5 CDR3.Len=57	50	4.5455	0.3333	GPSVFPLA	GPSVFPLA	113	123	GPSVFPLA	3	F1:9612	97E_IGH_D494_iRep_Seq17|:21X_IGH_D494_iRep_Seq8|:97E_IGH_D494_iRep_Seq16|:21X_IGH_D494_iRep_Seq32|:21X_IGKL_D494_iRep_Seq2|:21X_IGH_D494_iRep_Seq20|:62S_IGH_D494_iRep_Seq2|:97E_IGH_D494_iRep_Seq5|:97E_IGH_D494_iRep_Seq3|:21X_IGH_D494_iRep_Seq21|:21X_IGH_D494_iRep_Seq1|:97E_IGH_D494_iRep_Seq11|:21X_IGKL_D494_iRep_Seq3|:97E_IGH_D494_iRep_Seq6|:97E_IGH_D494_iRep_Seq15|:62S_IGH_D494_iRep_Seq1|:21X_IG…	593.826	64.28	1	0.73
Denovo703	GPSVFPLAQTK	62S_IGH_D494_iRep_Seq2| Cnt=1 IGHV1-46:IGHD6-19:IGHJ4 CDR3.Len=63	62S_IGH_D494_iRep_Seq2| Cnt=1 IGHV1-46:IGHD6-19:IGHJ4 CDR3.Len=63	50	4.5455	0.3333	GPSVFPLA	GPSVFPLA	116	126	GPSVFPLA	3	F1:9612	97E_IGH_D494_iRep_Seq17|:21X_IGH_D494_iRep_Seq8|:97E_IGH_D494_iRep_Seq16|:21X_IGH_D494_iRep_Seq32|:21X_IGKL_D494_iRep_Seq2|:21X_IGH_D494_iRep_Seq20|:62S_IGH_D494_iRep_Seq2|:97E_IGH_D494_iRep_Seq5|:97E_IGH_D494_iRep_Seq3|:21X_IGH_D494_iRep_Seq21|:21X_IGH_D494_iRep_Seq1|:97E_IGH_D494_iRep_Seq11|:21X_IGKL_D494_iRep_Seq3|:97E_IGH_D494_iRep_Seq6|:97E_IGH_D494_iRep_Seq15|:62S_IGH_D494_iRep_Seq1|:21X_IG…	593.826	64.28	1	0.73
Denovo703	GPSVFPLAQTK	62S_IGH_D494_iRep_Seq3| Cnt=1 IGHV4-59:IGHD2-15:IGHJ5 CDR3.Len=57	62S_IGH_D494_iRep_Seq3| Cnt=1 IGHV4-59:IGHD2-15:IGHJ5 CDR3.Len=57	50	4.5455	0.3333	GPSVFPLA	GPSVFPLA	113	123	GPSVFPLA	3	F1:9612	97E_IGH_D494_iRep_Seq17|:21X_IGH_D494_iRep_Seq8|:97E_IGH_D494_iRep_Seq16|:21X_IGH_D494_iRep_Seq32|:21X_IGKL_D494_iRep_Seq2|:21X_IGH_D494_iRep_Seq20|:62S_IGH_D494_iRep_Seq2|:97E_IGH_D494_iRep_Seq5|:97E_IGH_D494_iRep_Seq3|:21X_IGH_D494_iRep_Seq21|:21X_IGH_D494_iRep_Seq1|:97E_IGH_D494_iRep_Seq11|:21X_IGKL_D494_iRep_Seq3|:97E_IGH_D494_iRep_Seq6|:97E_IGH_D494_iRep_Seq15|:62S_IGH_D494_iRep_Seq1|:21X_IG…	593.826	64.28	1	0.73
Denovo708	GPSVFPLAQTK	62S_IGH_D494_iRep_Seq1| Cnt=1 IGHV4-59:IGHD2-21:IGHJ5 CDR3.Len=57	62S_IGH_D494_iRep_Seq1| Cnt=1 IGHV4-59:IGHD2-21:IGHJ5 CDR3.Len=57	50	4.5455	0.3333	GPSVFPLA	GPSVFPLA	113	123	GPSVFPLA	3	F1:14427	97E_IGH_D494_iRep_Seq17|:21X_IGH_D494_iRep_Seq8|:97E_IGH_D494_iRep_Seq16|:21X_IGH_D494_iRep_Seq32|:21X_IGKL_D494_iRep_Seq2|:21X_IGH_D494_iRep_Seq20|:62S_IGH_D494_iRep_Seq2|:97E_IGH_D494_iRep_Seq5|:97E_IGH_D494_iRep_Seq3|:21X_IGH_D494_iRep_Seq21|:21X_IGH_D494_iRep_Seq1|:97E_IGH_D494_iRep_Seq11|:21X_IGKL_D494_iRep_Seq3|:97E_IGH_D494_iRep_Seq6|:97E_IGH_D494_iRep_Seq15|:62S_IGH_D494_iRep_Seq1|:21X_IG…	593.823	94.7	1	0.73
Denovo708	GPSVFPLAQTK	62S_IGH_D494_iRep_Seq2| Cnt=1 IGHV1-46:IGHD6-19:IGHJ4 CDR3.Len=63	62S_IGH_D494_iRep_Seq2| Cnt=1 IGHV1-46:IGHD6-19:IGHJ4 CDR3.Len=63	50	4.5455	0.3333	GPSVFPLA	GPSVFPLA	116	126	GPSVFPLA	3	F1:14427	97E_IGH_D494_iRep_Seq17|:21X_IGH_D494_iRep_Seq8|:97E_IGH_D494_iRep_Seq16|:21X_IGH_D494_iRep_Seq32|:21X_IGKL_D494_iRep_Seq2|:21X_IGH_D494_iRep_Seq20|:62S_IGH_D494_iRep_Seq2|:97E_IGH_D494_iRep_Seq5|:97E_IGH_D494_iRep_Seq3|:21X_IGH_D494_iRep_Seq21|:21X_IGH_D494_iRep_Seq1|:97E_IGH_D494_iRep_Seq11|:21X_IGKL_D494_iRep_Seq3|:97E_IGH_D494_iRep_Seq6|:97E_IGH_D494_iRep_Seq15|:62S_IGH_D494_iRep_Seq1|:21X_IG…	593.823	94.7	1	0.73
Denovo708	GPSVFPLAQTK	62S_IGH_D494_iRep_Seq3| Cnt=1 IGHV4-59:IGHD2-15:IGHJ5 CDR3.Len=57	62S_IGH_D494_iRep_Seq3| Cnt=1 IGHV4-59:IGHD2-15:IGHJ5 CDR3.Len=57	50	4.5455	0.3333	GPSVFPLA	GPSVFPLA	113	123	GPSVFPLA	3	F1:14427	97E_IGH_D494_iRep_Seq17|:21X_IGH_D494_iRep_Seq8|:97E_IGH_D494_iRep_Seq16|:21X_IGH_D494_iRep_Seq32|:21X_IGKL_D494_iRep_Seq2|:21X_IGH_D494_iRep_Seq20|:62S_IGH_D494_iRep_Seq2|:97E_IGH_D494_iRep_Seq5|:97E_IGH_D494_iRep_Seq3|:21X_IGH_D494_iRep_Seq21|:21X_IGH_D494_iRep_Seq1|:97E_IGH_D494_iRep_Seq11|:21X_IGKL_D494_iRep_Seq3|:97E_IGH_D494_iRep_Seq6|:97E_IGH_D494_iRep_Seq15|:62S_IGH_D494_iRep_Seq1|:21X_IG…	593.823	94.7	1	0.73
Denovo731	GPSVFPLAQTK	62S_IGH_D494_iRep_Seq1| Cnt=1 IGHV4-59:IGHD2-21:IGHJ5 CDR3.Len=57	62S_IGH_D494_iRep_Seq1| Cnt=1 IGHV4-59:IGHD2-21:IGHJ5 CDR3.Len=57	50	4.5455	0.3333	GPSVFPLA	GPSVFPLA	113	123	GPSVFPLA	3	F2:7712	97E_IGH_D494_iRep_Seq17|:21X_IGH_D494_iRep_Seq8|:97E_IGH_D494_iRep_Seq16|:21X_IGH_D494_iRep_Seq32|:21X_IGKL_D494_iRep_Seq2|:21X_IGH_D494_iRep_Seq20|:62S_IGH_D494_iRep_Seq2|:97E_IGH_D494_iRep_Seq5|:97E_IGH_D494_iRep_Seq3|:21X_IGH_D494_iRep_Seq21|:21X_IGH_D494_iRep_Seq1|:97E_IGH_D494_iRep_Seq11|:21X_IGKL_D494_iRep_Seq3|:97E_IGH_D494_iRep_Seq6|:97E_IGH_D494_iRep_Seq15|:62S_IGH_D494_iRep_Seq1|:21X_IG…	593.824	52.72	1	0.73
Denovo731	GPSVFPLAQTK	62S_IGH_D494_iRep_Seq2| Cnt=1 IGHV1-46:IGHD6-19:IGHJ4 CDR3.Len=63	62S_IGH_D494_iRep_Seq2| Cnt=1 IGHV1-46:IGHD6-19:IGHJ4 CDR3.Len=63	50	4.5455	0.3333	GPSVFPLA	GPSVFPLA	116	126	GPSVFPLA	3	F2:7712	97E_IGH_D494_iRep_Seq17|:21X_IGH_D494_iRep_Seq8|:97E_IGH_D494_iRep_Seq16|:21X_IGH_D494_iRep_Seq32|:21X_IGKL_D494_iRep_Seq2|:21X_IGH_D494_iRep_Seq20|:62S_IGH_D494_iRep_Seq2|:97E_IGH_D494_iRep_Seq5|:97E_IGH_D494_iRep_Seq3|:21X_IGH_D494_iRep_Seq21|:21X_IGH_D494_iRep_Seq1|:97E_IGH_D494_iRep_Seq11|:21X_IGKL_D494_iRep_Seq3|:97E_IGH_D494_iRep_Seq6|:97E_IGH_D494_iRep_Seq15|:62S_IGH_D494_iRep_Seq1|:21X_IG…	593.824	52.72	1	0.73
Denovo731	GPSVFPLAQTK	62S_IGH_D494_iRep_Seq3| Cnt=1 IGHV4-59:IGHD2-15:IGHJ5 CDR3.Len=57	62S_IGH_D494_iRep_Seq3| Cnt=1 IGHV4-59:IGHD2-15:IGHJ5 CDR3.Len=57	50	4.5455	0.3333	GPSVFPLA	GPSVFPLA	113	123	GPSVFPLA	3	F2:7712	97E_IGH_D494_iRep_Seq17|:21X_IGH_D494_iRep_Seq8|:97E_IGH_D494_iRep_Seq16|:21X_IGH_D494_iRep_Seq32|:21X_IGKL_D494_iRep_Seq2|:21X_IGH_D494_iRep_Seq20|:62S_IGH_D494_iRep_Seq2|:97E_IGH_D494_iRep_Seq5|:97E_IGH_D494_iRep_Seq3|:21X_IGH_D494_iRep_Seq21|:21X_IGH_D494_iRep_Seq1|:97E_IGH_D494_iRep_Seq11|:21X_IGKL_D494_iRep_Seq3|:97E_IGH_D494_iRep_Seq6|:97E_IGH_D494_iRep_Seq15|:62S_IGH_D494_iRep_Seq1|:21X_IG…	593.824	52.72	1	0.73
Denovo747	GPSVFPLAQTK	62S_IGH_D494_iRep_Seq1| Cnt=1 IGHV4-59:IGHD2-21:IGHJ5 CDR3.Len=57	62S_IGH_D494_iRep_Seq1| Cnt=1 IGHV4-59:IGHD2-21:IGHJ5 CDR3.Len=57	50	4.5455	0.3333	GPSVFPLA	GPSVFPLA	113	123	GPSVFPLA	3	F1:8437	97E_IGH_D494_iRep_Seq17|:21X_IGH_D494_iRep_Seq8|:97E_IGH_D494_iRep_Seq16|:21X_IGH_D494_iRep_Seq32|:21X_IGKL_D494_iRep_Seq2|:21X_IGH_D494_iRep_Seq20|:62S_IGH_D494_iRep_Seq2|:97E_IGH_D494_iRep_Seq5|:97E_IGH_D494_iRep_Seq3|:21X_IGH_D494_iRep_Seq21|:21X_IGH_D494_iRep_Seq1|:97E_IGH_D494_iRep_Seq11|:21X_IGKL_D494_iRep_Seq3|:97E_IGH_D494_iRep_Seq6|:97E_IGH_D494_iRep_Seq15|:62S_IGH_D494_iRep_Seq1|:21X_IG…	593.824	57	1	0.73
Denovo747	GPSVFPLAQTK	62S_IGH_D494_iRep_Seq2| Cnt=1 IGHV1-46:IGHD6-19:IGHJ4 CDR3.Len=63	62S_IGH_D494_iRep_Seq2| Cnt=1 IGHV1-46:IGHD6-19:IGHJ4 CDR3.Len=63	50	4.5455	0.3333	GPSVFPLA	GPSVFPLA	116	126	GPSVFPLA	3	F1:8437	97E_IGH_D494_iRep_Seq17|:21X_IGH_D494_iRep_Seq8|:97E_IGH_D494_iRep_Seq16|:21X_IGH_D494_iRep_Seq32|:21X_IGKL_D494_iRep_Seq2|:21X_IGH_D494_iRep_Seq20|:62S_IGH_D494_iRep_Seq2|:97E_IGH_D494_iRep_Seq5|:97E_IGH_D494_iRep_Seq3|:21X_IGH_D494_iRep_Seq21|:21X_IGH_D494_iRep_Seq1|:97E_IGH_D494_iRep_Seq11|:21X_IGKL_D494_iRep_Seq3|:97E_IGH_D494_iRep_Seq6|:97E_IGH_D494_iRep_Seq15|:62S_IGH_D494_iRep_Seq1|:21X_IG…	593.824	57	1	0.73
Denovo747	GPSVFPLAQTK	62S_IGH_D494_iRep_Seq3| Cnt=1 IGHV4-59:IGHD2-15:IGHJ5 CDR3.Len=57	62S_IGH_D494_iRep_Seq3| Cnt=1 IGHV4-59:IGHD2-15:IGHJ5 CDR3.Len=57	50	4.5455	0.3333	GPSVFPLA	GPSVFPLA	113	123	GPSVFPLA	3	F1:8437	97E_IGH_D494_iRep_Seq17|:21X_IGH_D494_iRep_Seq8|:97E_IGH_D494_iRep_Seq16|:21X_IGH_D494_iRep_Seq32|:21X_IGKL_D494_iRep_Seq2|:21X_IGH_D494_iRep_Seq20|:62S_IGH_D494_iRep_Seq2|:97E_IGH_D494_iRep_Seq5|:97E_IGH_D494_iRep_Seq3|:21X_IGH_D494_iRep_Seq21|:21X_IGH_D494_iRep_Seq1|:97E_IGH_D494_iRep_Seq11|:21X_IGKL_D494_iRep_Seq3|:97E_IGH_D494_iRep_Seq6|:97E_IGH_D494_iRep_Seq15|:62S_IGH_D494_iRep_Seq1|:21X_IG…	593.824	57	1	0.73
Denovo783	GPSVFPLAQTK	62S_IGH_D494_iRep_Seq1| Cnt=1 IGHV4-59:IGHD2-21:IGHJ5 CDR3.Len=57	62S_IGH_D494_iRep_Seq1| Cnt=1 IGHV4-59:IGHD2-21:IGHJ5 CDR3.Len=57	50	4.5455	0.3333	GPSVFPLA	GPSVFPLA	113	123	GPSVFPLA	3	F2:6971	97E_IGH_D494_iRep_Seq17|:21X_IGH_D494_iRep_Seq8|:97E_IGH_D494_iRep_Seq16|:21X_IGH_D494_iRep_Seq32|:21X_IGKL_D494_iRep_Seq2|:21X_IGH_D494_iRep_Seq20|:62S_IGH_D494_iRep_Seq2|:97E_IGH_D494_iRep_Seq5|:97E_IGH_D494_iRep_Seq3|:21X_IGH_D494_iRep_Seq21|:21X_IGH_D494_iRep_Seq1|:97E_IGH_D494_iRep_Seq11|:21X_IGKL_D494_iRep_Seq3|:97E_IGH_D494_iRep_Seq6|:97E_IGH_D494_iRep_Seq15|:62S_IGH_D494_iRep_Seq1|:21X_IG…	593.824	48.42	1	0.73
Denovo783	GPSVFPLAQTK	62S_IGH_D494_iRep_Seq2| Cnt=1 IGHV1-46:IGHD6-19:IGHJ4 CDR3.Len=63	62S_IGH_D494_iRep_Seq2| Cnt=1 IGHV1-46:IGHD6-19:IGHJ4 CDR3.Len=63	50	4.5455	0.3333	GPSVFPLA	GPSVFPLA	116	126	GPSVFPLA	3	F2:6971	97E_IGH_D494_iRep_Seq17|:21X_IGH_D494_iRep_Seq8|:97E_IGH_D494_iRep_Seq16|:21X_IGH_D494_iRep_Seq32|:21X_IGKL_D494_iRep_Seq2|:21X_IGH_D494_iRep_Seq20|:62S_IGH_D494_iRep_Seq2|:97E_IGH_D494_iRep_Seq5|:97E_IGH_D494_iRep_Seq3|:21X_IGH_D494_iRep_Seq21|:21X_IGH_D494_iRep_Seq1|:97E_IGH_D494_iRep_Seq11|:21X_IGKL_D494_iRep_Seq3|:97E_IGH_D494_iRep_Seq6|:97E_IGH_D494_iRep_Seq15|:62S_IGH_D494_iRep_Seq1|:21X_IG…	593.824	48.42	1	0.73
Denovo783	GPSVFPLAQTK	62S_IGH_D494_iRep_Seq3| Cnt=1 IGHV4-59:IGHD2-15:IGHJ5 CDR3.Len=57	62S_IGH_D494_iRep_Seq3| Cnt=1 IGHV4-59:IGHD2-15:IGHJ5 CDR3.Len=57	50	4.5455	0.3333	GPSVFPLA	GPSVFPLA	113	123	GPSVFPLA	3	F2:6971	97E_IGH_D494_iRep_Seq17|:21X_IGH_D494_iRep_Seq8|:97E_IGH_D494_iRep_Seq16|:21X_IGH_D494_iRep_Seq32|:21X_IGKL_D494_iRep_Seq2|:21X_IGH_D494_iRep_Seq20|:62S_IGH_D494_iRep_Seq2|:97E_IGH_D494_iRep_Seq5|:97E_IGH_D494_iRep_Seq3|:21X_IGH_D494_iRep_Seq21|:21X_IGH_D494_iRep_Seq1|:97E_IGH_D494_iRep_Seq11|:21X_IGKL_D494_iRep_Seq3|:97E_IGH_D494_iRep_Seq6|:97E_IGH_D494_iRep_Seq15|:62S_IGH_D494_iRep_Seq1|:21X_IG…	593.824	48.42	1	0.73
Denovo785	GPSVFPLAQTK	62S_IGH_D494_iRep_Seq1| Cnt=1 IGHV4-59:IGHD2-21:IGHJ5 CDR3.Len=57	62S_IGH_D494_iRep_Seq1| Cnt=1 IGHV4-59:IGHD2-21:IGHJ5 CDR3.Len=57	50	4.5455	0.3333	GPSVFPLA	GPSVFPLA	113	123	GPSVFPLA	3	F2:9598	97E_IGH_D494_iRep_Seq17|:21X_IGH_D494_iRep_Seq8|:97E_IGH_D494_iRep_Seq16|:21X_IGH_D494_iRep_Seq32|:21X_IGKL_D494_iRep_Seq2|:21X_IGH_D494_iRep_Seq20|:62S_IGH_D494_iRep_Seq2|:97E_IGH_D494_iRep_Seq5|:97E_IGH_D494_iRep_Seq3|:21X_IGH_D494_iRep_Seq21|:21X_IGH_D494_iRep_Seq1|:97E_IGH_D494_iRep_Seq11|:21X_IGKL_D494_iRep_Seq3|:97E_IGH_D494_iRep_Seq6|:97E_IGH_D494_iRep_Seq15|:62S_IGH_D494_iRep_Seq1|:21X_IG…	593.823	64.31	1	0.73
Denovo785	GPSVFPLAQTK	62S_IGH_D494_iRep_Seq2| Cnt=1 IGHV1-46:IGHD6-19:IGHJ4 CDR3.Len=63	62S_IGH_D494_iRep_Seq2| Cnt=1 IGHV1-46:IGHD6-19:IGHJ4 CDR3.Len=63	50	4.5455	0.3333	GPSVFPLA	GPSVFPLA	116	126	GPSVFPLA	3	F2:9598	97E_IGH_D494_iRep_Seq17|:21X_IGH_D494_iRep_Seq8|:97E_IGH_D494_iRep_Seq16|:21X_IGH_D494_iRep_Seq32|:21X_IGKL_D494_iRep_Seq2|:21X_IGH_D494_iRep_Seq20|:62S_IGH_D494_iRep_Seq2|:97E_IGH_D494_iRep_Seq5|:97E_IGH_D494_iRep_Seq3|:21X_IGH_D494_iRep_Seq21|:21X_IGH_D494_iRep_Seq1|:97E_IGH_D494_iRep_Seq11|:21X_IGKL_D494_iRep_Seq3|:97E_IGH_D494_iRep_Seq6|:97E_IGH_D494_iRep_Seq15|:62S_IGH_D494_iRep_Seq1|:21X_IG…	593.823	64.31	1	0.73
Denovo785	GPSVFPLAQTK	62S_IGH_D494_iRep_Seq3| Cnt=1 IGHV4-59:IGHD2-15:IGHJ5 CDR3.Len=57	62S_IGH_D494_iRep_Seq3| Cnt=1 IGHV4-59:IGHD2-15:IGHJ5 CDR3.Len=57	50	4.5455	0.3333	GPSVFPLA	GPSVFPLA	113	123	GPSVFPLA	3	F2:9598	97E_IGH_D494_iRep_Seq17|:21X_IGH_D494_iRep_Seq8|:97E_IGH_D494_iRep_Seq16|:21X_IGH_D494_iRep_Seq32|:21X_IGKL_D494_iRep_Seq2|:21X_IGH_D494_iRep_Seq20|:62S_IGH_D494_iRep_Seq2|:97E_IGH_D494_iRep_Seq5|:97E_IGH_D494_iRep_Seq3|:21X_IGH_D494_iRep_Seq21|:21X_IGH_D494_iRep_Seq1|:97E_IGH_D494_iRep_Seq11|:21X_IGKL_D494_iRep_Seq3|:97E_IGH_D494_iRep_Seq6|:97E_IGH_D494_iRep_Seq15|:62S_IGH_D494_iRep_Seq1|:21X_IG…	593.823	64.31	1	0.73
Denovo821	GPSVFPLAQTK	62S_IGH_D494_iRep_Seq1| Cnt=1 IGHV4-59:IGHD2-21:IGHJ5 CDR3.Len=57	62S_IGH_D494_iRep_Seq1| Cnt=1 IGHV4-59:IGHD2-21:IGHJ5 CDR3.Len=57	50	4.5455	0.3333	GPSVFPLA	GPSVFPLA	113	123	GPSVFPLA	3	F1:9020	97E_IGH_D494_iRep_Seq17|:21X_IGH_D494_iRep_Seq8|:97E_IGH_D494_iRep_Seq16|:21X_IGH_D494_iRep_Seq32|:21X_IGKL_D494_iRep_Seq2|:21X_IGH_D494_iRep_Seq20|:62S_IGH_D494_iRep_Seq2|:97E_IGH_D494_iRep_Seq5|:97E_IGH_D494_iRep_Seq3|:21X_IGH_D494_iRep_Seq21|:21X_IGH_D494_iRep_Seq1|:97E_IGH_D494_iRep_Seq11|:21X_IGKL_D494_iRep_Seq3|:97E_IGH_D494_iRep_Seq6|:97E_IGH_D494_iRep_Seq15|:62S_IGH_D494_iRep_Seq1|:21X_IG…	593.825	60.56	1	0.73
Denovo821	GPSVFPLAQTK	62S_IGH_D494_iRep_Seq2| Cnt=1 IGHV1-46:IGHD6-19:IGHJ4 CDR3.Len=63	62S_IGH_D494_iRep_Seq2| Cnt=1 IGHV1-46:IGHD6-19:IGHJ4 CDR3.Len=63	50	4.5455	0.3333	GPSVFPLA	GPSVFPLA	116	126	GPSVFPLA	3	F1:9020	97E_IGH_D494_iRep_Seq17|:21X_IGH_D494_iRep_Seq8|:97E_IGH_D494_iRep_Seq16|:21X_IGH_D494_iRep_Seq32|:21X_IGKL_D494_iRep_Seq2|:21X_IGH_D494_iRep_Seq20|:62S_IGH_D494_iRep_Seq2|:97E_IGH_D494_iRep_Seq5|:97E_IGH_D494_iRep_Seq3|:21X_IGH_D494_iRep_Seq21|:21X_IGH_D494_iRep_Seq1|:97E_IGH_D494_iRep_Seq11|:21X_IGKL_D494_iRep_Seq3|:97E_IGH_D494_iRep_Seq6|:97E_IGH_D494_iRep_Seq15|:62S_IGH_D494_iRep_Seq1|:21X_IG…	593.825	60.56	1	0.73
Denovo821	GPSVFPLAQTK	62S_IGH_D494_iRep_Seq3| Cnt=1 IGHV4-59:IGHD2-15:IGHJ5 CDR3.Len=57	62S_IGH_D494_iRep_Seq3| Cnt=1 IGHV4-59:IGHD2-15:IGHJ5 CDR3.Len=57	50	4.5455	0.3333	GPSVFPLA	GPSVFPLA	113	123	GPSVFPLA	3	F1:9020	97E_IGH_D494_iRep_Seq17|:21X_IGH_D494_iRep_Seq8|:97E_IGH_D494_iRep_Seq16|:21X_IGH_D494_iRep_Seq32|:21X_IGKL_D494_iRep_Seq2|:21X_IGH_D494_iRep_Seq20|:62S_IGH_D494_iRep_Seq2|:97E_IGH_D494_iRep_Seq5|:97E_IGH_D494_iRep_Seq3|:21X_IGH_D494_iRep_Seq21|:21X_IGH_D494_iRep_Seq1|:97E_IGH_D494_iRep_Seq11|:21X_IGKL_D494_iRep_Seq3|:97E_IGH_D494_iRep_Seq6|:97E_IGH_D494_iRep_Seq15|:62S_IGH_D494_iRep_Seq1|:21X_IG…	593.825	60.56	1	0.73
Denovo836	GPSVFPLATQK	62S_IGH_D494_iRep_Seq1| Cnt=1 IGHV4-59:IGHD2-21:IGHJ5 CDR3.Len=57	62S_IGH_D494_iRep_Seq1| Cnt=1 IGHV4-59:IGHD2-21:IGHJ5 CDR3.Len=57	50	4.5455	0.3333	GPSVFPLA	GPSVFPLA	113	123	GPSVFPLA	3	F3:5481	97E_IGH_D494_iRep_Seq17|:21X_IGH_D494_iRep_Seq8|:97E_IGH_D494_iRep_Seq16|:21X_IGH_D494_iRep_Seq32|:21X_IGKL_D494_iRep_Seq2|:21X_IGH_D494_iRep_Seq20|:62S_IGH_D494_iRep_Seq2|:97E_IGH_D494_iRep_Seq5|:97E_IGH_D494_iRep_Seq3|:21X_IGH_D494_iRep_Seq21|:21X_IGH_D494_iRep_Seq1|:97E_IGH_D494_iRep_Seq11|:21X_IGKL_D494_iRep_Seq3|:97E_IGH_D494_iRep_Seq6|:97E_IGH_D494_iRep_Seq15|:62S_IGH_D494_iRep_Seq1|:21X_IG…	593.823	39.59	1	0.73
Denovo836	GPSVFPLATQK	62S_IGH_D494_iRep_Seq2| Cnt=1 IGHV1-46:IGHD6-19:IGHJ4 CDR3.Len=63	62S_IGH_D494_iRep_Seq2| Cnt=1 IGHV1-46:IGHD6-19:IGHJ4 CDR3.Len=63	50	4.5455	0.3333	GPSVFPLA	GPSVFPLA	116	126	GPSVFPLA	3	F3:5481	97E_IGH_D494_iRep_Seq17|:21X_IGH_D494_iRep_Seq8|:97E_IGH_D494_iRep_Seq16|:21X_IGH_D494_iRep_Seq32|:21X_IGKL_D494_iRep_Seq2|:21X_IGH_D494_iRep_Seq20|:62S_IGH_D494_iRep_Seq2|:97E_IGH_D494_iRep_Seq5|:97E_IGH_D494_iRep_Seq3|:21X_IGH_D494_iRep_Seq21|:21X_IGH_D494_iRep_Seq1|:97E_IGH_D494_iRep_Seq11|:21X_IGKL_D494_iRep_Seq3|:97E_IGH_D494_iRep_Seq6|:97E_IGH_D494_iRep_Seq15|:62S_IGH_D494_iRep_Seq1|:21X_IG…	593.823	39.59	1	0.73
Denovo836	GPSVFPLATQK	62S_IGH_D494_iRep_Seq3| Cnt=1 IGHV4-59:IGHD2-15:IGHJ5 CDR3.Len=57	62S_IGH_D494_iRep_Seq3| Cnt=1 IGHV4-59:IGHD2-15:IGHJ5 CDR3.Len=57	50	4.5455	0.3333	GPSVFPLA	GPSVFPLA	113	123	GPSVFPLA	3	F3:5481	97E_IGH_D494_iRep_Seq17|:21X_IGH_D494_iRep_Seq8|:97E_IGH_D494_iRep_Seq16|:21X_IGH_D494_iRep_Seq32|:21X_IGKL_D494_iRep_Seq2|:21X_IGH_D494_iRep_Seq20|:62S_IGH_D494_iRep_Seq2|:97E_IGH_D494_iRep_Seq5|:97E_IGH_D494_iRep_Seq3|:21X_IGH_D494_iRep_Seq21|:21X_IGH_D494_iRep_Seq1|:97E_IGH_D494_iRep_Seq11|:21X_IGKL_D494_iRep_Seq3|:97E_IGH_D494_iRep_Seq6|:97E_IGH_D494_iRep_Seq15|:62S_IGH_D494_iRep_Seq1|:21X_IG…	593.823	39.59	1	0.73
Denovo845	GPSVFPLAQTK	62S_IGH_D494_iRep_Seq1| Cnt=1 IGHV4-59:IGHD2-21:IGHJ5 CDR3.Len=57	62S_IGH_D494_iRep_Seq1| Cnt=1 IGHV4-59:IGHD2-21:IGHJ5 CDR3.Len=57	50	4.5455	0.3333	GPSVFPLA	GPSVFPLA	113	123	GPSVFPLA	3	F3:4751	97E_IGH_D494_iRep_Seq17|:21X_IGH_D494_iRep_Seq8|:97E_IGH_D494_iRep_Seq16|:21X_IGH_D494_iRep_Seq32|:21X_IGKL_D494_iRep_Seq2|:21X_IGH_D494_iRep_Seq20|:62S_IGH_D494_iRep_Seq2|:97E_IGH_D494_iRep_Seq5|:97E_IGH_D494_iRep_Seq3|:21X_IGH_D494_iRep_Seq21|:21X_IGH_D494_iRep_Seq1|:97E_IGH_D494_iRep_Seq11|:21X_IGKL_D494_iRep_Seq3|:97E_IGH_D494_iRep_Seq6|:97E_IGH_D494_iRep_Seq15|:62S_IGH_D494_iRep_Seq1|:21X_IG…	593.823	35.11	1	0.73
Denovo845	GPSVFPLAQTK	62S_IGH_D494_iRep_Seq2| Cnt=1 IGHV1-46:IGHD6-19:IGHJ4 CDR3.Len=63	62S_IGH_D494_iRep_Seq2| Cnt=1 IGHV1-46:IGHD6-19:IGHJ4 CDR3.Len=63	50	4.5455	0.3333	GPSVFPLA	GPSVFPLA	116	126	GPSVFPLA	3	F3:4751	97E_IGH_D494_iRep_Seq17|:21X_IGH_D494_iRep_Seq8|:97E_IGH_D494_iRep_Seq16|:21X_IGH_D494_iRep_Seq32|:21X_IGKL_D494_iRep_Seq2|:21X_IGH_D494_iRep_Seq20|:62S_IGH_D494_iRep_Seq2|:97E_IGH_D494_iRep_Seq5|:97E_IGH_D494_iRep_Seq3|:21X_IGH_D494_iRep_Seq21|:21X_IGH_D494_iRep_Seq1|:97E_IGH_D494_iRep_Seq11|:21X_IGKL_D494_iRep_Seq3|:97E_IGH_D494_iRep_Seq6|:97E_IGH_D494_iRep_Seq15|:62S_IGH_D494_iRep_Seq1|:21X_IG…	593.823	35.11	1	0.73
Denovo845	GPSVFPLAQTK	62S_IGH_D494_iRep_Seq3| Cnt=1 IGHV4-59:IGHD2-15:IGHJ5 CDR3.Len=57	62S_IGH_D494_iRep_Seq3| Cnt=1 IGHV4-59:IGHD2-15:IGHJ5 CDR3.Len=57	50	4.5455	0.3333	GPSVFPLA	GPSVFPLA	113	123	GPSVFPLA	3	F3:4751	97E_IGH_D494_iRep_Seq17|:21X_IGH_D494_iRep_Seq8|:97E_IGH_D494_iRep_Seq16|:21X_IGH_D494_iRep_Seq32|:21X_IGKL_D494_iRep_Seq2|:21X_IGH_D494_iRep_Seq20|:62S_IGH_D494_iRep_Seq2|:97E_IGH_D494_iRep_Seq5|:97E_IGH_D494_iRep_Seq3|:21X_IGH_D494_iRep_Seq21|:21X_IGH_D494_iRep_Seq1|:97E_IGH_D494_iRep_Seq11|:21X_IGKL_D494_iRep_Seq3|:97E_IGH_D494_iRep_Seq6|:97E_IGH_D494_iRep_Seq15|:62S_IGH_D494_iRep_Seq1|:21X_IG…	593.823	35.11	1	0.73
Denovo854	GPSVFPLAQTK	62S_IGH_D494_iRep_Seq1| Cnt=1 IGHV4-59:IGHD2-21:IGHJ5 CDR3.Len=57	62S_IGH_D494_iRep_Seq1| Cnt=1 IGHV4-59:IGHD2-21:IGHJ5 CDR3.Len=57	50	4.5455	0.3333	GPSVFPLA	GPSVFPLA	113	123	GPSVFPLA	3	F1:4832	97E_IGH_D494_iRep_Seq17|:21X_IGH_D494_iRep_Seq8|:97E_IGH_D494_iRep_Seq16|:21X_IGH_D494_iRep_Seq32|:21X_IGKL_D494_iRep_Seq2|:21X_IGH_D494_iRep_Seq20|:62S_IGH_D494_iRep_Seq2|:97E_IGH_D494_iRep_Seq5|:97E_IGH_D494_iRep_Seq3|:21X_IGH_D494_iRep_Seq21|:21X_IGH_D494_iRep_Seq1|:97E_IGH_D494_iRep_Seq11|:21X_IGKL_D494_iRep_Seq3|:97E_IGH_D494_iRep_Seq6|:97E_IGH_D494_iRep_Seq15|:62S_IGH_D494_iRep_Seq1|:21X_IG…	593.829	35.77	1	0.73
Denovo854	GPSVFPLAQTK	62S_IGH_D494_iRep_Seq2| Cnt=1 IGHV1-46:IGHD6-19:IGHJ4 CDR3.Len=63	62S_IGH_D494_iRep_Seq2| Cnt=1 IGHV1-46:IGHD6-19:IGHJ4 CDR3.Len=63	50	4.5455	0.3333	GPSVFPLA	GPSVFPLA	116	126	GPSVFPLA	3	F1:4832	97E_IGH_D494_iRep_Seq17|:21X_IGH_D494_iRep_Seq8|:97E_IGH_D494_iRep_Seq16|:21X_IGH_D494_iRep_Seq32|:21X_IGKL_D494_iRep_Seq2|:21X_IGH_D494_iRep_Seq20|:62S_IGH_D494_iRep_Seq2|:97E_IGH_D494_iRep_Seq5|:97E_IGH_D494_iRep_Seq3|:21X_IGH_D494_iRep_Seq21|:21X_IGH_D494_iRep_Seq1|:97E_IGH_D494_iRep_Seq11|:21X_IGKL_D494_iRep_Seq3|:97E_IGH_D494_iRep_Seq6|:97E_IGH_D494_iRep_Seq15|:62S_IGH_D494_iRep_Seq1|:21X_IG…	593.829	35.77	1	0.73
Denovo854	GPSVFPLAQTK	62S_IGH_D494_iRep_Seq3| Cnt=1 IGHV4-59:IGHD2-15:IGHJ5 CDR3.Len=57	62S_IGH_D494_iRep_Seq3| Cnt=1 IGHV4-59:IGHD2-15:IGHJ5 CDR3.Len=57	50	4.5455	0.3333	GPSVFPLA	GPSVFPLA	113	123	GPSVFPLA	3	F1:4832	97E_IGH_D494_iRep_Seq17|:21X_IGH_D494_iRep_Seq8|:97E_IGH_D494_iRep_Seq16|:21X_IGH_D494_iRep_Seq32|:21X_IGKL_D494_iRep_Seq2|:21X_IGH_D494_iRep_Seq20|:62S_IGH_D494_iRep_Seq2|:97E_IGH_D494_iRep_Seq5|:97E_IGH_D494_iRep_Seq3|:21X_IGH_D494_iRep_Seq21|:21X_IGH_D494_iRep_Seq1|:97E_IGH_D494_iRep_Seq11|:21X_IGKL_D494_iRep_Seq3|:97E_IGH_D494_iRep_Seq6|:97E_IGH_D494_iRep_Seq15|:62S_IGH_D494_iRep_Seq1|:21X_IG…	593.829	35.77	1	0.73
Denovo855	GPSVFPLAGWR	62S_IGH_D494_iRep_Seq1| Cnt=1 IGHV4-59:IGHD2-21:IGHJ5 CDR3.Len=57	62S_IGH_D494_iRep_Seq1| Cnt=1 IGHV4-59:IGHD2-21:IGHJ5 CDR3.Len=57	50	4.5455	0.3333	GPSVFPLA	GPSVFPLA	113	123	GPSVFPLA	3	F2:10521	97E_IGH_D494_iRep_Seq17|:21X_IGH_D494_iRep_Seq8|:97E_IGH_D494_iRep_Seq16|:21X_IGH_D494_iRep_Seq32|:21X_IGKL_D494_iRep_Seq2|:21X_IGH_D494_iRep_Seq20|:62S_IGH_D494_iRep_Seq2|:97E_IGH_D494_iRep_Seq5|:97E_IGH_D494_iRep_Seq3|:21X_IGH_D494_iRep_Seq21|:21X_IGH_D494_iRep_Seq1|:97E_IGH_D494_iRep_Seq11|:21X_IGKL_D494_iRep_Seq3|:97E_IGH_D494_iRep_Seq6|:97E_IGH_D494_iRep_Seq15|:62S_IGH_D494_iRep_Seq1|:21X_IG…	593.824	70.14	1	0.73
Denovo855	GPSVFPLAGWR	62S_IGH_D494_iRep_Seq2| Cnt=1 IGHV1-46:IGHD6-19:IGHJ4 CDR3.Len=63	62S_IGH_D494_iRep_Seq2| Cnt=1 IGHV1-46:IGHD6-19:IGHJ4 CDR3.Len=63	50	4.5455	0.3333	GPSVFPLA	GPSVFPLA	116	126	GPSVFPLA	3	F2:10521	97E_IGH_D494_iRep_Seq17|:21X_IGH_D494_iRep_Seq8|:97E_IGH_D494_iRep_Seq16|:21X_IGH_D494_iRep_Seq32|:21X_IGKL_D494_iRep_Seq2|:21X_IGH_D494_iRep_Seq20|:62S_IGH_D494_iRep_Seq2|:97E_IGH_D494_iRep_Seq5|:97E_IGH_D494_iRep_Seq3|:21X_IGH_D494_iRep_Seq21|:21X_IGH_D494_iRep_Seq1|:97E_IGH_D494_iRep_Seq11|:21X_IGKL_D494_iRep_Seq3|:97E_IGH_D494_iRep_Seq6|:97E_IGH_D494_iRep_Seq15|:62S_IGH_D494_iRep_Seq1|:21X_IG…	593.824	70.14	1	0.73
Denovo855	GPSVFPLAGWR	62S_IGH_D494_iRep_Seq3| Cnt=1 IGHV4-59:IGHD2-15:IGHJ5 CDR3.Len=57	62S_IGH_D494_iRep_Seq3| Cnt=1 IGHV4-59:IGHD2-15:IGHJ5 CDR3.Len=57	50	4.5455	0.3333	GPSVFPLA	GPSVFPLA	113	123	GPSVFPLA	3	F2:10521	97E_IGH_D494_iRep_Seq17|:21X_IGH_D494_iRep_Seq8|:97E_IGH_D494_iRep_Seq16|:21X_IGH_D494_iRep_Seq32|:21X_IGKL_D494_iRep_Seq2|:21X_IGH_D494_iRep_Seq20|:62S_IGH_D494_iRep_Seq2|:97E_IGH_D494_iRep_Seq5|:97E_IGH_D494_iRep_Seq3|:21X_IGH_D494_iRep_Seq21|:21X_IGH_D494_iRep_Seq1|:97E_IGH_D494_iRep_Seq11|:21X_IGKL_D494_iRep_Seq3|:97E_IGH_D494_iRep_Seq6|:97E_IGH_D494_iRep_Seq15|:62S_IGH_D494_iRep_Seq1|:21X_IG…	593.824	70.14	1	0.73
Denovo856	GPSVFPLATQK	62S_IGH_D494_iRep_Seq1| Cnt=1 IGHV4-59:IGHD2-21:IGHJ5 CDR3.Len=57	62S_IGH_D494_iRep_Seq1| Cnt=1 IGHV4-59:IGHD2-21:IGHJ5 CDR3.Len=57	50	4.5455	0.3333	GPSVFPLA	GPSVFPLA	113	123	GPSVFPLA	3	F3:5505	97E_IGH_D494_iRep_Seq17|:21X_IGH_D494_iRep_Seq8|:97E_IGH_D494_iRep_Seq16|:21X_IGH_D494_iRep_Seq32|:21X_IGKL_D494_iRep_Seq2|:21X_IGH_D494_iRep_Seq20|:62S_IGH_D494_iRep_Seq2|:97E_IGH_D494_iRep_Seq5|:97E_IGH_D494_iRep_Seq3|:21X_IGH_D494_iRep_Seq21|:21X_IGH_D494_iRep_Seq1|:97E_IGH_D494_iRep_Seq11|:21X_IGKL_D494_iRep_Seq3|:97E_IGH_D494_iRep_Seq6|:97E_IGH_D494_iRep_Seq15|:62S_IGH_D494_iRep_Seq1|:21X_IG…	593.823	39.74	1	0.73
Denovo856	GPSVFPLATQK	62S_IGH_D494_iRep_Seq2| Cnt=1 IGHV1-46:IGHD6-19:IGHJ4 CDR3.Len=63	62S_IGH_D494_iRep_Seq2| Cnt=1 IGHV1-46:IGHD6-19:IGHJ4 CDR3.Len=63	50	4.5455	0.3333	GPSVFPLA	GPSVFPLA	116	126	GPSVFPLA	3	F3:5505	97E_IGH_D494_iRep_Seq17|:21X_IGH_D494_iRep_Seq8|:97E_IGH_D494_iRep_Seq16|:21X_IGH_D494_iRep_Seq32|:21X_IGKL_D494_iRep_Seq2|:21X_IGH_D494_iRep_Seq20|:62S_IGH_D494_iRep_Seq2|:97E_IGH_D494_iRep_Seq5|:97E_IGH_D494_iRep_Seq3|:21X_IGH_D494_iRep_Seq21|:21X_IGH_D494_iRep_Seq1|:97E_IGH_D494_iRep_Seq11|:21X_IGKL_D494_iRep_Seq3|:97E_IGH_D494_iRep_Seq6|:97E_IGH_D494_iRep_Seq15|:62S_IGH_D494_iRep_Seq1|:21X_IG…	593.823	39.74	1	0.73
Denovo856	GPSVFPLATQK	62S_IGH_D494_iRep_Seq3| Cnt=1 IGHV4-59:IGHD2-15:IGHJ5 CDR3.Len=57	62S_IGH_D494_iRep_Seq3| Cnt=1 IGHV4-59:IGHD2-15:IGHJ5 CDR3.Len=57	50	4.5455	0.3333	GPSVFPLA	GPSVFPLA	113	123	GPSVFPLA	3	F3:5505	97E_IGH_D494_iRep_Seq17|:21X_IGH_D494_iRep_Seq8|:97E_IGH_D494_iRep_Seq16|:21X_IGH_D494_iRep_Seq32|:21X_IGKL_D494_iRep_Seq2|:21X_IGH_D494_iRep_Seq20|:62S_IGH_D494_iRep_Seq2|:97E_IGH_D494_iRep_Seq5|:97E_IGH_D494_iRep_Seq3|:21X_IGH_D494_iRep_Seq21|:21X_IGH_D494_iRep_Seq1|:97E_IGH_D494_iRep_Seq11|:21X_IGKL_D494_iRep_Seq3|:97E_IGH_D494_iRep_Seq6|:97E_IGH_D494_iRep_Seq15|:62S_IGH_D494_iRep_Seq1|:21X_IG…	593.823	39.74	1	0.73
Denovo872	GPSVFPLATQK	62S_IGH_D494_iRep_Seq1| Cnt=1 IGHV4-59:IGHD2-21:IGHJ5 CDR3.Len=57	62S_IGH_D494_iRep_Seq1| Cnt=1 IGHV4-59:IGHD2-21:IGHJ5 CDR3.Len=57	50	4.5455	0.3333	GPSVFPLA	GPSVFPLA	113	123	GPSVFPLA	3	F1:5758	97E_IGH_D494_iRep_Seq17|:21X_IGH_D494_iRep_Seq8|:97E_IGH_D494_iRep_Seq16|:21X_IGH_D494_iRep_Seq32|:21X_IGKL_D494_iRep_Seq2|:21X_IGH_D494_iRep_Seq20|:62S_IGH_D494_iRep_Seq2|:97E_IGH_D494_iRep_Seq5|:97E_IGH_D494_iRep_Seq3|:21X_IGH_D494_iRep_Seq21|:21X_IGH_D494_iRep_Seq1|:97E_IGH_D494_iRep_Seq11|:21X_IGKL_D494_iRep_Seq3|:97E_IGH_D494_iRep_Seq6|:97E_IGH_D494_iRep_Seq15|:62S_IGH_D494_iRep_Seq1|:21X_IG…	593.829	41.33	1	0.73
Denovo872	GPSVFPLATQK	62S_IGH_D494_iRep_Seq2| Cnt=1 IGHV1-46:IGHD6-19:IGHJ4 CDR3.Len=63	62S_IGH_D494_iRep_Seq2| Cnt=1 IGHV1-46:IGHD6-19:IGHJ4 CDR3.Len=63	50	4.5455	0.3333	GPSVFPLA	GPSVFPLA	116	126	GPSVFPLA	3	F1:5758	97E_IGH_D494_iRep_Seq17|:21X_IGH_D494_iRep_Seq8|:97E_IGH_D494_iRep_Seq16|:21X_IGH_D494_iRep_Seq32|:21X_IGKL_D494_iRep_Seq2|:21X_IGH_D494_iRep_Seq20|:62S_IGH_D494_iRep_Seq2|:97E_IGH_D494_iRep_Seq5|:97E_IGH_D494_iRep_Seq3|:21X_IGH_D494_iRep_Seq21|:21X_IGH_D494_iRep_Seq1|:97E_IGH_D494_iRep_Seq11|:21X_IGKL_D494_iRep_Seq3|:97E_IGH_D494_iRep_Seq6|:97E_IGH_D494_iRep_Seq15|:62S_IGH_D494_iRep_Seq1|:21X_IG…	593.829	41.33	1	0.73
Denovo872	GPSVFPLATQK	62S_IGH_D494_iRep_Seq3| Cnt=1 IGHV4-59:IGHD2-15:IGHJ5 CDR3.Len=57	62S_IGH_D494_iRep_Seq3| Cnt=1 IGHV4-59:IGHD2-15:IGHJ5 CDR3.Len=57	50	4.5455	0.3333	GPSVFPLA	GPSVFPLA	113	123	GPSVFPLA	3	F1:5758	97E_IGH_D494_iRep_Seq17|:21X_IGH_D494_iRep_Seq8|:97E_IGH_D494_iRep_Seq16|:21X_IGH_D494_iRep_Seq32|:21X_IGKL_D494_iRep_Seq2|:21X_IGH_D494_iRep_Seq20|:62S_IGH_D494_iRep_Seq2|:97E_IGH_D494_iRep_Seq5|:97E_IGH_D494_iRep_Seq3|:21X_IGH_D494_iRep_Seq21|:21X_IGH_D494_iRep_Seq1|:97E_IGH_D494_iRep_Seq11|:21X_IGKL_D494_iRep_Seq3|:97E_IGH_D494_iRep_Seq6|:97E_IGH_D494_iRep_Seq15|:62S_IGH_D494_iRep_Seq1|:21X_IG…	593.829	41.33	1	0.73
Denovo906	GPSVFPLAQTK	62S_IGH_D494_iRep_Seq1| Cnt=1 IGHV4-59:IGHD2-21:IGHJ5 CDR3.Len=57	62S_IGH_D494_iRep_Seq1| Cnt=1 IGHV4-59:IGHD2-21:IGHJ5 CDR3.Len=57	50	4.5455	0.3333	GPSVFPLA	GPSVFPLA	113	123	GPSVFPLA	3	F3:7798	97E_IGH_D494_iRep_Seq17|:21X_IGH_D494_iRep_Seq8|:97E_IGH_D494_iRep_Seq16|:21X_IGH_D494_iRep_Seq32|:21X_IGKL_D494_iRep_Seq2|:21X_IGH_D494_iRep_Seq20|:62S_IGH_D494_iRep_Seq2|:97E_IGH_D494_iRep_Seq5|:97E_IGH_D494_iRep_Seq3|:21X_IGH_D494_iRep_Seq21|:21X_IGH_D494_iRep_Seq1|:97E_IGH_D494_iRep_Seq11|:21X_IGKL_D494_iRep_Seq3|:97E_IGH_D494_iRep_Seq6|:97E_IGH_D494_iRep_Seq15|:62S_IGH_D494_iRep_Seq1|:21X_IG…	593.825	53.23	1	0.73
Denovo906	GPSVFPLAQTK	62S_IGH_D494_iRep_Seq2| Cnt=1 IGHV1-46:IGHD6-19:IGHJ4 CDR3.Len=63	62S_IGH_D494_iRep_Seq2| Cnt=1 IGHV1-46:IGHD6-19:IGHJ4 CDR3.Len=63	50	4.5455	0.3333	GPSVFPLA	GPSVFPLA	116	126	GPSVFPLA	3	F3:7798	97E_IGH_D494_iRep_Seq17|:21X_IGH_D494_iRep_Seq8|:97E_IGH_D494_iRep_Seq16|:21X_IGH_D494_iRep_Seq32|:21X_IGKL_D494_iRep_Seq2|:21X_IGH_D494_iRep_Seq20|:62S_IGH_D494_iRep_Seq2|:97E_IGH_D494_iRep_Seq5|:97E_IGH_D494_iRep_Seq3|:21X_IGH_D494_iRep_Seq21|:21X_IGH_D494_iRep_Seq1|:97E_IGH_D494_iRep_Seq11|:21X_IGKL_D494_iRep_Seq3|:97E_IGH_D494_iRep_Seq6|:97E_IGH_D494_iRep_Seq15|:62S_IGH_D494_iRep_Seq1|:21X_IG…	593.825	53.23	1	0.73
Denovo906	GPSVFPLAQTK	62S_IGH_D494_iRep_Seq3| Cnt=1 IGHV4-59:IGHD2-15:IGHJ5 CDR3.Len=57	62S_IGH_D494_iRep_Seq3| Cnt=1 IGHV4-59:IGHD2-15:IGHJ5 CDR3.Len=57	50	4.5455	0.3333	GPSVFPLA	GPSVFPLA	113	123	GPSVFPLA	3	F3:7798	97E_IGH_D494_iRep_Seq17|:21X_IGH_D494_iRep_Seq8|:97E_IGH_D494_iRep_Seq16|:21X_IGH_D494_iRep_Seq32|:21X_IGKL_D494_iRep_Seq2|:21X_IGH_D494_iRep_Seq20|:62S_IGH_D494_iRep_Seq2|:97E_IGH_D494_iRep_Seq5|:97E_IGH_D494_iRep_Seq3|:21X_IGH_D494_iRep_Seq21|:21X_IGH_D494_iRep_Seq1|:97E_IGH_D494_iRep_Seq11|:21X_IGKL_D494_iRep_Seq3|:97E_IGH_D494_iRep_Seq6|:97E_IGH_D494_iRep_Seq15|:62S_IGH_D494_iRep_Seq1|:21X_IG…	593.825	53.23	1	0.73
Denovo910	GPSVFPLAQTK	62S_IGH_D494_iRep_Seq1| Cnt=1 IGHV4-59:IGHD2-21:IGHJ5 CDR3.Len=57	62S_IGH_D494_iRep_Seq1| Cnt=1 IGHV4-59:IGHD2-21:IGHJ5 CDR3.Len=57	50	4.5455	0.3333	GPSVFPLA	GPSVFPLA	113	123	GPSVFPLA	3	F2:4947	97E_IGH_D494_iRep_Seq17|:21X_IGH_D494_iRep_Seq8|:97E_IGH_D494_iRep_Seq16|:21X_IGH_D494_iRep_Seq32|:21X_IGKL_D494_iRep_Seq2|:21X_IGH_D494_iRep_Seq20|:62S_IGH_D494_iRep_Seq2|:97E_IGH_D494_iRep_Seq5|:97E_IGH_D494_iRep_Seq3|:21X_IGH_D494_iRep_Seq21|:21X_IGH_D494_iRep_Seq1|:97E_IGH_D494_iRep_Seq11|:21X_IGKL_D494_iRep_Seq3|:97E_IGH_D494_iRep_Seq6|:97E_IGH_D494_iRep_Seq15|:62S_IGH_D494_iRep_Seq1|:21X_IG…	593.823	36.59	1	0.73
Denovo910	GPSVFPLAQTK	62S_IGH_D494_iRep_Seq2| Cnt=1 IGHV1-46:IGHD6-19:IGHJ4 CDR3.Len=63	62S_IGH_D494_iRep_Seq2| Cnt=1 IGHV1-46:IGHD6-19:IGHJ4 CDR3.Len=63	50	4.5455	0.3333	GPSVFPLA	GPSVFPLA	116	126	GPSVFPLA	3	F2:4947	97E_IGH_D494_iRep_Seq17|:21X_IGH_D494_iRep_Seq8|:97E_IGH_D494_iRep_Seq16|:21X_IGH_D494_iRep_Seq32|:21X_IGKL_D494_iRep_Seq2|:21X_IGH_D494_iRep_Seq20|:62S_IGH_D494_iRep_Seq2|:97E_IGH_D494_iRep_Seq5|:97E_IGH_D494_iRep_Seq3|:21X_IGH_D494_iRep_Seq21|:21X_IGH_D494_iRep_Seq1|:97E_IGH_D494_iRep_Seq11|:21X_IGKL_D494_iRep_Seq3|:97E_IGH_D494_iRep_Seq6|:97E_IGH_D494_iRep_Seq15|:62S_IGH_D494_iRep_Seq1|:21X_IG…	593.823	36.59	1	0.73
Denovo910	GPSVFPLAQTK	62S_IGH_D494_iRep_Seq3| Cnt=1 IGHV4-59:IGHD2-15:IGHJ5 CDR3.Len=57	62S_IGH_D494_iRep_Seq3| Cnt=1 IGHV4-59:IGHD2-15:IGHJ5 CDR3.Len=57	50	4.5455	0.3333	GPSVFPLA	GPSVFPLA	113	123	GPSVFPLA	3	F2:4947	97E_IGH_D494_iRep_Seq17|:21X_IGH_D494_iRep_Seq8|:97E_IGH_D494_iRep_Seq16|:21X_IGH_D494_iRep_Seq32|:21X_IGKL_D494_iRep_Seq2|:21X_IGH_D494_iRep_Seq20|:62S_IGH_D494_iRep_Seq2|:97E_IGH_D494_iRep_Seq5|:97E_IGH_D494_iRep_Seq3|:21X_IGH_D494_iRep_Seq21|:21X_IGH_D494_iRep_Seq1|:97E_IGH_D494_iRep_Seq11|:21X_IGKL_D494_iRep_Seq3|:97E_IGH_D494_iRep_Seq6|:97E_IGH_D494_iRep_Seq15|:62S_IGH_D494_iRep_Seq1|:21X_IG…	593.823	36.59	1	0.73
Denovo923	GPSVFPLAQTK	62S_IGH_D494_iRep_Seq1| Cnt=1 IGHV4-59:IGHD2-21:IGHJ5 CDR3.Len=57	62S_IGH_D494_iRep_Seq1| Cnt=1 IGHV4-59:IGHD2-21:IGHJ5 CDR3.Len=57	50	4.5455	0.3333	GPSVFPLA	GPSVFPLA	113	123	GPSVFPLA	3	F3:8138	97E_IGH_D494_iRep_Seq17|:21X_IGH_D494_iRep_Seq8|:97E_IGH_D494_iRep_Seq16|:21X_IGH_D494_iRep_Seq32|:21X_IGKL_D494_iRep_Seq2|:21X_IGH_D494_iRep_Seq20|:62S_IGH_D494_iRep_Seq2|:97E_IGH_D494_iRep_Seq5|:97E_IGH_D494_iRep_Seq3|:21X_IGH_D494_iRep_Seq21|:21X_IGH_D494_iRep_Seq1|:97E_IGH_D494_iRep_Seq11|:21X_IGKL_D494_iRep_Seq3|:97E_IGH_D494_iRep_Seq6|:97E_IGH_D494_iRep_Seq15|:62S_IGH_D494_iRep_Seq1|:21X_IG…	593.826	55.26	1	0.73
Denovo923	GPSVFPLAQTK	62S_IGH_D494_iRep_Seq2| Cnt=1 IGHV1-46:IGHD6-19:IGHJ4 CDR3.Len=63	62S_IGH_D494_iRep_Seq2| Cnt=1 IGHV1-46:IGHD6-19:IGHJ4 CDR3.Len=63	50	4.5455	0.3333	GPSVFPLA	GPSVFPLA	116	126	GPSVFPLA	3	F3:8138	97E_IGH_D494_iRep_Seq17|:21X_IGH_D494_iRep_Seq8|:97E_IGH_D494_iRep_Seq16|:21X_IGH_D494_iRep_Seq32|:21X_IGKL_D494_iRep_Seq2|:21X_IGH_D494_iRep_Seq20|:62S_IGH_D494_iRep_Seq2|:97E_IGH_D494_iRep_Seq5|:97E_IGH_D494_iRep_Seq3|:21X_IGH_D494_iRep_Seq21|:21X_IGH_D494_iRep_Seq1|:97E_IGH_D494_iRep_Seq11|:21X_IGKL_D494_iRep_Seq3|:97E_IGH_D494_iRep_Seq6|:97E_IGH_D494_iRep_Seq15|:62S_IGH_D494_iRep_Seq1|:21X_IG…	593.826	55.26	1	0.73
Denovo923	GPSVFPLAQTK	62S_IGH_D494_iRep_Seq3| Cnt=1 IGHV4-59:IGHD2-15:IGHJ5 CDR3.Len=57	62S_IGH_D494_iRep_Seq3| Cnt=1 IGHV4-59:IGHD2-15:IGHJ5 CDR3.Len=57	50	4.5455	0.3333	GPSVFPLA	GPSVFPLA	113	123	GPSVFPLA	3	F3:8138	97E_IGH_D494_iRep_Seq17|:21X_IGH_D494_iRep_Seq8|:97E_IGH_D494_iRep_Seq16|:21X_IGH_D494_iRep_Seq32|:21X_IGKL_D494_iRep_Seq2|:21X_IGH_D494_iRep_Seq20|:62S_IGH_D494_iRep_Seq2|:97E_IGH_D494_iRep_Seq5|:97E_IGH_D494_iRep_Seq3|:21X_IGH_D494_iRep_Seq21|:21X_IGH_D494_iRep_Seq1|:97E_IGH_D494_iRep_Seq11|:21X_IGKL_D494_iRep_Seq3|:97E_IGH_D494_iRep_Seq6|:97E_IGH_D494_iRep_Seq15|:62S_IGH_D494_iRep_Seq1|:21X_IG…	593.826	55.26	1	0.73
Denovo941	GPSVFPLATQK	62S_IGH_D494_iRep_Seq1| Cnt=1 IGHV4-59:IGHD2-21:IGHJ5 CDR3.Len=57	62S_IGH_D494_iRep_Seq1| Cnt=1 IGHV4-59:IGHD2-21:IGHJ5 CDR3.Len=57	50	4.5455	0.3333	GPSVFPLA	GPSVFPLA	113	123	GPSVFPLA	3	F1:5736	97E_IGH_D494_iRep_Seq17|:21X_IGH_D494_iRep_Seq8|:97E_IGH_D494_iRep_Seq16|:21X_IGH_D494_iRep_Seq32|:21X_IGKL_D494_iRep_Seq2|:21X_IGH_D494_iRep_Seq20|:62S_IGH_D494_iRep_Seq2|:97E_IGH_D494_iRep_Seq5|:97E_IGH_D494_iRep_Seq3|:21X_IGH_D494_iRep_Seq21|:21X_IGH_D494_iRep_Seq1|:97E_IGH_D494_iRep_Seq11|:21X_IGKL_D494_iRep_Seq3|:97E_IGH_D494_iRep_Seq6|:97E_IGH_D494_iRep_Seq15|:62S_IGH_D494_iRep_Seq1|:21X_IG…	593.83	41.21	1	0.73
Denovo941	GPSVFPLATQK	62S_IGH_D494_iRep_Seq2| Cnt=1 IGHV1-46:IGHD6-19:IGHJ4 CDR3.Len=63	62S_IGH_D494_iRep_Seq2| Cnt=1 IGHV1-46:IGHD6-19:IGHJ4 CDR3.Len=63	50	4.5455	0.3333	GPSVFPLA	GPSVFPLA	116	126	GPSVFPLA	3	F1:5736	97E_IGH_D494_iRep_Seq17|:21X_IGH_D494_iRep_Seq8|:97E_IGH_D494_iRep_Seq16|:21X_IGH_D494_iRep_Seq32|:21X_IGKL_D494_iRep_Seq2|:21X_IGH_D494_iRep_Seq20|:62S_IGH_D494_iRep_Seq2|:97E_IGH_D494_iRep_Seq5|:97E_IGH_D494_iRep_Seq3|:21X_IGH_D494_iRep_Seq21|:21X_IGH_D494_iRep_Seq1|:97E_IGH_D494_iRep_Seq11|:21X_IGKL_D494_iRep_Seq3|:97E_IGH_D494_iRep_Seq6|:97E_IGH_D494_iRep_Seq15|:62S_IGH_D494_iRep_Seq1|:21X_IG…	593.83	41.21	1	0.73
Denovo941	GPSVFPLATQK	62S_IGH_D494_iRep_Seq3| Cnt=1 IGHV4-59:IGHD2-15:IGHJ5 CDR3.Len=57	62S_IGH_D494_iRep_Seq3| Cnt=1 IGHV4-59:IGHD2-15:IGHJ5 CDR3.Len=57	50	4.5455	0.3333	GPSVFPLA	GPSVFPLA	113	123	GPSVFPLA	3	F1:5736	97E_IGH_D494_iRep_Seq17|:21X_IGH_D494_iRep_Seq8|:97E_IGH_D494_iRep_Seq16|:21X_IGH_D494_iRep_Seq32|:21X_IGKL_D494_iRep_Seq2|:21X_IGH_D494_iRep_Seq20|:62S_IGH_D494_iRep_Seq2|:97E_IGH_D494_iRep_Seq5|:97E_IGH_D494_iRep_Seq3|:21X_IGH_D494_iRep_Seq21|:21X_IGH_D494_iRep_Seq1|:97E_IGH_D494_iRep_Seq11|:21X_IGKL_D494_iRep_Seq3|:97E_IGH_D494_iRep_Seq6|:97E_IGH_D494_iRep_Seq15|:62S_IGH_D494_iRep_Seq1|:21X_IG…	593.83	41.21	1	0.73
Denovo962	GPSVFPLAQTK	62S_IGH_D494_iRep_Seq1| Cnt=1 IGHV4-59:IGHD2-21:IGHJ5 CDR3.Len=57	62S_IGH_D494_iRep_Seq1| Cnt=1 IGHV4-59:IGHD2-21:IGHJ5 CDR3.Len=57	50	4.5455	0.3333	GPSVFPLA	GPSVFPLA	113	123	GPSVFPLA	3	F2:8197	97E_IGH_D494_iRep_Seq17|:21X_IGH_D494_iRep_Seq8|:97E_IGH_D494_iRep_Seq16|:21X_IGH_D494_iRep_Seq32|:21X_IGKL_D494_iRep_Seq2|:21X_IGH_D494_iRep_Seq20|:62S_IGH_D494_iRep_Seq2|:97E_IGH_D494_iRep_Seq5|:97E_IGH_D494_iRep_Seq3|:21X_IGH_D494_iRep_Seq21|:21X_IGH_D494_iRep_Seq1|:97E_IGH_D494_iRep_Seq11|:21X_IGKL_D494_iRep_Seq3|:97E_IGH_D494_iRep_Seq6|:97E_IGH_D494_iRep_Seq15|:62S_IGH_D494_iRep_Seq1|:21X_IG…	593.822	55.69	1	0.73
Denovo962	GPSVFPLAQTK	62S_IGH_D494_iRep_Seq2| Cnt=1 IGHV1-46:IGHD6-19:IGHJ4 CDR3.Len=63	62S_IGH_D494_iRep_Seq2| Cnt=1 IGHV1-46:IGHD6-19:IGHJ4 CDR3.Len=63	50	4.5455	0.3333	GPSVFPLA	GPSVFPLA	116	126	GPSVFPLA	3	F2:8197	97E_IGH_D494_iRep_Seq17|:21X_IGH_D494_iRep_Seq8|:97E_IGH_D494_iRep_Seq16|:21X_IGH_D494_iRep_Seq32|:21X_IGKL_D494_iRep_Seq2|:21X_IGH_D494_iRep_Seq20|:62S_IGH_D494_iRep_Seq2|:97E_IGH_D494_iRep_Seq5|:97E_IGH_D494_iRep_Seq3|:21X_IGH_D494_iRep_Seq21|:21X_IGH_D494_iRep_Seq1|:97E_IGH_D494_iRep_Seq11|:21X_IGKL_D494_iRep_Seq3|:97E_IGH_D494_iRep_Seq6|:97E_IGH_D494_iRep_Seq15|:62S_IGH_D494_iRep_Seq1|:21X_IG…	593.822	55.69	1	0.73
Denovo962	GPSVFPLAQTK	62S_IGH_D494_iRep_Seq3| Cnt=1 IGHV4-59:IGHD2-15:IGHJ5 CDR3.Len=57	62S_IGH_D494_iRep_Seq3| Cnt=1 IGHV4-59:IGHD2-15:IGHJ5 CDR3.Len=57	50	4.5455	0.3333	GPSVFPLA	GPSVFPLA	113	123	GPSVFPLA	3	F2:8197	97E_IGH_D494_iRep_Seq17|:21X_IGH_D494_iRep_Seq8|:97E_IGH_D494_iRep_Seq16|:21X_IGH_D494_iRep_Seq32|:21X_IGKL_D494_iRep_Seq2|:21X_IGH_D494_iRep_Seq20|:62S_IGH_D494_iRep_Seq2|:97E_IGH_D494_iRep_Seq5|:97E_IGH_D494_iRep_Seq3|:21X_IGH_D494_iRep_Seq21|:21X_IGH_D494_iRep_Seq1|:97E_IGH_D494_iRep_Seq11|:21X_IGKL_D494_iRep_Seq3|:97E_IGH_D494_iRep_Seq6|:97E_IGH_D494_iRep_Seq15|:62S_IGH_D494_iRep_Seq1|:21X_IG…	593.822	55.69	1	0.73
Denovo967	GPSVFPLAQTK	62S_IGH_D494_iRep_Seq1| Cnt=1 IGHV4-59:IGHD2-21:IGHJ5 CDR3.Len=57	62S_IGH_D494_iRep_Seq1| Cnt=1 IGHV4-59:IGHD2-21:IGHJ5 CDR3.Len=57	50	4.5455	0.3333	GPSVFPLA	GPSVFPLA	113	123	GPSVFPLA	3	F1:8876	97E_IGH_D494_iRep_Seq17|:21X_IGH_D494_iRep_Seq8|:97E_IGH_D494_iRep_Seq16|:21X_IGH_D494_iRep_Seq32|:21X_IGKL_D494_iRep_Seq2|:21X_IGH_D494_iRep_Seq20|:62S_IGH_D494_iRep_Seq2|:97E_IGH_D494_iRep_Seq5|:97E_IGH_D494_iRep_Seq3|:21X_IGH_D494_iRep_Seq21|:21X_IGH_D494_iRep_Seq1|:97E_IGH_D494_iRep_Seq11|:21X_IGKL_D494_iRep_Seq3|:97E_IGH_D494_iRep_Seq6|:97E_IGH_D494_iRep_Seq15|:62S_IGH_D494_iRep_Seq1|:21X_IG…	593.825	59.66	1	0.73
Denovo967	GPSVFPLAQTK	62S_IGH_D494_iRep_Seq2| Cnt=1 IGHV1-46:IGHD6-19:IGHJ4 CDR3.Len=63	62S_IGH_D494_iRep_Seq2| Cnt=1 IGHV1-46:IGHD6-19:IGHJ4 CDR3.Len=63	50	4.5455	0.3333	GPSVFPLA	GPSVFPLA	116	126	GPSVFPLA	3	F1:8876	97E_IGH_D494_iRep_Seq17|:21X_IGH_D494_iRep_Seq8|:97E_IGH_D494_iRep_Seq16|:21X_IGH_D494_iRep_Seq32|:21X_IGKL_D494_iRep_Seq2|:21X_IGH_D494_iRep_Seq20|:62S_IGH_D494_iRep_Seq2|:97E_IGH_D494_iRep_Seq5|:97E_IGH_D494_iRep_Seq3|:21X_IGH_D494_iRep_Seq21|:21X_IGH_D494_iRep_Seq1|:97E_IGH_D494_iRep_Seq11|:21X_IGKL_D494_iRep_Seq3|:97E_IGH_D494_iRep_Seq6|:97E_IGH_D494_iRep_Seq15|:62S_IGH_D494_iRep_Seq1|:21X_IG…	593.825	59.66	1	0.73
Denovo967	GPSVFPLAQTK	62S_IGH_D494_iRep_Seq3| Cnt=1 IGHV4-59:IGHD2-15:IGHJ5 CDR3.Len=57	62S_IGH_D494_iRep_Seq3| Cnt=1 IGHV4-59:IGHD2-15:IGHJ5 CDR3.Len=57	50	4.5455	0.3333	GPSVFPLA	GPSVFPLA	113	123	GPSVFPLA	3	F1:8876	97E_IGH_D494_iRep_Seq17|:21X_IGH_D494_iRep_Seq8|:97E_IGH_D494_iRep_Seq16|:21X_IGH_D494_iRep_Seq32|:21X_IGKL_D494_iRep_Seq2|:21X_IGH_D494_iRep_Seq20|:62S_IGH_D494_iRep_Seq2|:97E_IGH_D494_iRep_Seq5|:97E_IGH_D494_iRep_Seq3|:21X_IGH_D494_iRep_Seq21|:21X_IGH_D494_iRep_Seq1|:97E_IGH_D494_iRep_Seq11|:21X_IGKL_D494_iRep_Seq3|:97E_IGH_D494_iRep_Seq6|:97E_IGH_D494_iRep_Seq15|:62S_IGH_D494_iRep_Seq1|:21X_IG…	593.825	59.66	1	0.73
Denovo973	GPSVFPLAQTK	62S_IGH_D494_iRep_Seq1| Cnt=1 IGHV4-59:IGHD2-21:IGHJ5 CDR3.Len=57	62S_IGH_D494_iRep_Seq1| Cnt=1 IGHV4-59:IGHD2-21:IGHJ5 CDR3.Len=57	50	4.5455	0.3333	GPSVFPLA	GPSVFPLA	113	123	GPSVFPLA	3	F2:9010	97E_IGH_D494_iRep_Seq17|:21X_IGH_D494_iRep_Seq8|:97E_IGH_D494_iRep_Seq16|:21X_IGH_D494_iRep_Seq32|:21X_IGKL_D494_iRep_Seq2|:21X_IGH_D494_iRep_Seq20|:62S_IGH_D494_iRep_Seq2|:97E_IGH_D494_iRep_Seq5|:97E_IGH_D494_iRep_Seq3|:21X_IGH_D494_iRep_Seq21|:21X_IGH_D494_iRep_Seq1|:97E_IGH_D494_iRep_Seq11|:21X_IGKL_D494_iRep_Seq3|:97E_IGH_D494_iRep_Seq6|:97E_IGH_D494_iRep_Seq15|:62S_IGH_D494_iRep_Seq1|:21X_IG…	593.825	60.61	1	0.73
Denovo973	GPSVFPLAQTK	62S_IGH_D494_iRep_Seq2| Cnt=1 IGHV1-46:IGHD6-19:IGHJ4 CDR3.Len=63	62S_IGH_D494_iRep_Seq2| Cnt=1 IGHV1-46:IGHD6-19:IGHJ4 CDR3.Len=63	50	4.5455	0.3333	GPSVFPLA	GPSVFPLA	116	126	GPSVFPLA	3	F2:9010	97E_IGH_D494_iRep_Seq17|:21X_IGH_D494_iRep_Seq8|:97E_IGH_D494_iRep_Seq16|:21X_IGH_D494_iRep_Seq32|:21X_IGKL_D494_iRep_Seq2|:21X_IGH_D494_iRep_Seq20|:62S_IGH_D494_iRep_Seq2|:97E_IGH_D494_iRep_Seq5|:97E_IGH_D494_iRep_Seq3|:21X_IGH_D494_iRep_Seq21|:21X_IGH_D494_iRep_Seq1|:97E_IGH_D494_iRep_Seq11|:21X_IGKL_D494_iRep_Seq3|:97E_IGH_D494_iRep_Seq6|:97E_IGH_D494_iRep_Seq15|:62S_IGH_D494_iRep_Seq1|:21X_IG…	593.825	60.61	1	0.73
Denovo973	GPSVFPLAQTK	62S_IGH_D494_iRep_Seq3| Cnt=1 IGHV4-59:IGHD2-15:IGHJ5 CDR3.Len=57	62S_IGH_D494_iRep_Seq3| Cnt=1 IGHV4-59:IGHD2-15:IGHJ5 CDR3.Len=57	50	4.5455	0.3333	GPSVFPLA	GPSVFPLA	113	123	GPSVFPLA	3	F2:9010	97E_IGH_D494_iRep_Seq17|:21X_IGH_D494_iRep_Seq8|:97E_IGH_D494_iRep_Seq16|:21X_IGH_D494_iRep_Seq32|:21X_IGKL_D494_iRep_Seq2|:21X_IGH_D494_iRep_Seq20|:62S_IGH_D494_iRep_Seq2|:97E_IGH_D494_iRep_Seq5|:97E_IGH_D494_iRep_Seq3|:21X_IGH_D494_iRep_Seq21|:21X_IGH_D494_iRep_Seq1|:97E_IGH_D494_iRep_Seq11|:21X_IGKL_D494_iRep_Seq3|:97E_IGH_D494_iRep_Seq6|:97E_IGH_D494_iRep_Seq15|:62S_IGH_D494_iRep_Seq1|:21X_IG…	593.825	60.61	1	0.73
Denovo976	GPSVFPLAQTK	62S_IGH_D494_iRep_Seq1| Cnt=1 IGHV4-59:IGHD2-21:IGHJ5 CDR3.Len=57	62S_IGH_D494_iRep_Seq1| Cnt=1 IGHV4-59:IGHD2-21:IGHJ5 CDR3.Len=57	50	4.5455	0.3333	GPSVFPLA	GPSVFPLA	113	123	GPSVFPLA	3	F1:6241	97E_IGH_D494_iRep_Seq17|:21X_IGH_D494_iRep_Seq8|:97E_IGH_D494_iRep_Seq16|:21X_IGH_D494_iRep_Seq32|:21X_IGKL_D494_iRep_Seq2|:21X_IGH_D494_iRep_Seq20|:62S_IGH_D494_iRep_Seq2|:97E_IGH_D494_iRep_Seq5|:97E_IGH_D494_iRep_Seq3|:21X_IGH_D494_iRep_Seq21|:21X_IGH_D494_iRep_Seq1|:97E_IGH_D494_iRep_Seq11|:21X_IGKL_D494_iRep_Seq3|:97E_IGH_D494_iRep_Seq6|:97E_IGH_D494_iRep_Seq15|:62S_IGH_D494_iRep_Seq1|:21X_IG…	593.83	44.1	1	0.73
Denovo976	GPSVFPLAQTK	62S_IGH_D494_iRep_Seq2| Cnt=1 IGHV1-46:IGHD6-19:IGHJ4 CDR3.Len=63	62S_IGH_D494_iRep_Seq2| Cnt=1 IGHV1-46:IGHD6-19:IGHJ4 CDR3.Len=63	50	4.5455	0.3333	GPSVFPLA	GPSVFPLA	116	126	GPSVFPLA	3	F1:6241	97E_IGH_D494_iRep_Seq17|:21X_IGH_D494_iRep_Seq8|:97E_IGH_D494_iRep_Seq16|:21X_IGH_D494_iRep_Seq32|:21X_IGKL_D494_iRep_Seq2|:21X_IGH_D494_iRep_Seq20|:62S_IGH_D494_iRep_Seq2|:97E_IGH_D494_iRep_Seq5|:97E_IGH_D494_iRep_Seq3|:21X_IGH_D494_iRep_Seq21|:21X_IGH_D494_iRep_Seq1|:97E_IGH_D494_iRep_Seq11|:21X_IGKL_D494_iRep_Seq3|:97E_IGH_D494_iRep_Seq6|:97E_IGH_D494_iRep_Seq15|:62S_IGH_D494_iRep_Seq1|:21X_IG…	593.83	44.1	1	0.73
Denovo976	GPSVFPLAQTK	62S_IGH_D494_iRep_Seq3| Cnt=1 IGHV4-59:IGHD2-15:IGHJ5 CDR3.Len=57	62S_IGH_D494_iRep_Seq3| Cnt=1 IGHV4-59:IGHD2-15:IGHJ5 CDR3.Len=57	50	4.5455	0.3333	GPSVFPLA	GPSVFPLA	113	123	GPSVFPLA	3	F1:6241	97E_IGH_D494_iRep_Seq17|:21X_IGH_D494_iRep_Seq8|:97E_IGH_D494_iRep_Seq16|:21X_IGH_D494_iRep_Seq32|:21X_IGKL_D494_iRep_Seq2|:21X_IGH_D494_iRep_Seq20|:62S_IGH_D494_iRep_Seq2|:97E_IGH_D494_iRep_Seq5|:97E_IGH_D494_iRep_Seq3|:21X_IGH_D494_iRep_Seq21|:21X_IGH_D494_iRep_Seq1|:97E_IGH_D494_iRep_Seq11|:21X_IGKL_D494_iRep_Seq3|:97E_IGH_D494_iRep_Seq6|:97E_IGH_D494_iRep_Seq15|:62S_IGH_D494_iRep_Seq1|:21X_IG…	593.83	44.1	1	0.73
Denovo982	GPSVFPLAQTK	62S_IGH_D494_iRep_Seq1| Cnt=1 IGHV4-59:IGHD2-21:IGHJ5 CDR3.Len=57	62S_IGH_D494_iRep_Seq1| Cnt=1 IGHV4-59:IGHD2-21:IGHJ5 CDR3.Len=57	50	4.5455	0.3333	GPSVFPLA	GPSVFPLA	113	123	GPSVFPLA	3	F2:8218	97E_IGH_D494_iRep_Seq17|:21X_IGH_D494_iRep_Seq8|:97E_IGH_D494_iRep_Seq16|:21X_IGH_D494_iRep_Seq32|:21X_IGKL_D494_iRep_Seq2|:21X_IGH_D494_iRep_Seq20|:62S_IGH_D494_iRep_Seq2|:97E_IGH_D494_iRep_Seq5|:97E_IGH_D494_iRep_Seq3|:21X_IGH_D494_iRep_Seq21|:21X_IGH_D494_iRep_Seq1|:97E_IGH_D494_iRep_Seq11|:21X_IGKL_D494_iRep_Seq3|:97E_IGH_D494_iRep_Seq6|:97E_IGH_D494_iRep_Seq15|:62S_IGH_D494_iRep_Seq1|:21X_IG…	593.824	55.82	1	0.73
Denovo982	GPSVFPLAQTK	62S_IGH_D494_iRep_Seq2| Cnt=1 IGHV1-46:IGHD6-19:IGHJ4 CDR3.Len=63	62S_IGH_D494_iRep_Seq2| Cnt=1 IGHV1-46:IGHD6-19:IGHJ4 CDR3.Len=63	50	4.5455	0.3333	GPSVFPLA	GPSVFPLA	116	126	GPSVFPLA	3	F2:8218	97E_IGH_D494_iRep_Seq17|:21X_IGH_D494_iRep_Seq8|:97E_IGH_D494_iRep_Seq16|:21X_IGH_D494_iRep_Seq32|:21X_IGKL_D494_iRep_Seq2|:21X_IGH_D494_iRep_Seq20|:62S_IGH_D494_iRep_Seq2|:97E_IGH_D494_iRep_Seq5|:97E_IGH_D494_iRep_Seq3|:21X_IGH_D494_iRep_Seq21|:21X_IGH_D494_iRep_Seq1|:97E_IGH_D494_iRep_Seq11|:21X_IGKL_D494_iRep_Seq3|:97E_IGH_D494_iRep_Seq6|:97E_IGH_D494_iRep_Seq15|:62S_IGH_D494_iRep_Seq1|:21X_IG…	593.824	55.82	1	0.73
Denovo982	GPSVFPLAQTK	62S_IGH_D494_iRep_Seq3| Cnt=1 IGHV4-59:IGHD2-15:IGHJ5 CDR3.Len=57	62S_IGH_D494_iRep_Seq3| Cnt=1 IGHV4-59:IGHD2-15:IGHJ5 CDR3.Len=57	50	4.5455	0.3333	GPSVFPLA	GPSVFPLA	113	123	GPSVFPLA	3	F2:8218	97E_IGH_D494_iRep_Seq17|:21X_IGH_D494_iRep_Seq8|:97E_IGH_D494_iRep_Seq16|:21X_IGH_D494_iRep_Seq32|:21X_IGKL_D494_iRep_Seq2|:21X_IGH_D494_iRep_Seq20|:62S_IGH_D494_iRep_Seq2|:97E_IGH_D494_iRep_Seq5|:97E_IGH_D494_iRep_Seq3|:21X_IGH_D494_iRep_Seq21|:21X_IGH_D494_iRep_Seq1|:97E_IGH_D494_iRep_Seq11|:21X_IGKL_D494_iRep_Seq3|:97E_IGH_D494_iRep_Seq6|:97E_IGH_D494_iRep_Seq15|:62S_IGH_D494_iRep_Seq1|:21X_IG…	593.824	55.82	1	0.73
Denovo1005	GPSVFPLAQTK	62S_IGH_D494_iRep_Seq1| Cnt=1 IGHV4-59:IGHD2-21:IGHJ5 CDR3.Len=57	62S_IGH_D494_iRep_Seq1| Cnt=1 IGHV4-59:IGHD2-21:IGHJ5 CDR3.Len=57	50	4.5455	0.3333	GPSVFPLA	GPSVFPLA	113	123	GPSVFPLA	3	F3:6206	97E_IGH_D494_iRep_Seq17|:21X_IGH_D494_iRep_Seq8|:97E_IGH_D494_iRep_Seq16|:21X_IGH_D494_iRep_Seq32|:21X_IGKL_D494_iRep_Seq2|:21X_IGH_D494_iRep_Seq20|:62S_IGH_D494_iRep_Seq2|:97E_IGH_D494_iRep_Seq5|:97E_IGH_D494_iRep_Seq3|:21X_IGH_D494_iRep_Seq21|:21X_IGH_D494_iRep_Seq1|:97E_IGH_D494_iRep_Seq11|:21X_IGKL_D494_iRep_Seq3|:97E_IGH_D494_iRep_Seq6|:97E_IGH_D494_iRep_Seq15|:62S_IGH_D494_iRep_Seq1|:21X_IG…	593.824	43.94	1	0.73
Denovo1005	GPSVFPLAQTK	62S_IGH_D494_iRep_Seq2| Cnt=1 IGHV1-46:IGHD6-19:IGHJ4 CDR3.Len=63	62S_IGH_D494_iRep_Seq2| Cnt=1 IGHV1-46:IGHD6-19:IGHJ4 CDR3.Len=63	50	4.5455	0.3333	GPSVFPLA	GPSVFPLA	116	126	GPSVFPLA	3	F3:6206	97E_IGH_D494_iRep_Seq17|:21X_IGH_D494_iRep_Seq8|:97E_IGH_D494_iRep_Seq16|:21X_IGH_D494_iRep_Seq32|:21X_IGKL_D494_iRep_Seq2|:21X_IGH_D494_iRep_Seq20|:62S_IGH_D494_iRep_Seq2|:97E_IGH_D494_iRep_Seq5|:97E_IGH_D494_iRep_Seq3|:21X_IGH_D494_iRep_Seq21|:21X_IGH_D494_iRep_Seq1|:97E_IGH_D494_iRep_Seq11|:21X_IGKL_D494_iRep_Seq3|:97E_IGH_D494_iRep_Seq6|:97E_IGH_D494_iRep_Seq15|:62S_IGH_D494_iRep_Seq1|:21X_IG…	593.824	43.94	1	0.73
Denovo1005	GPSVFPLAQTK	62S_IGH_D494_iRep_Seq3| Cnt=1 IGHV4-59:IGHD2-15:IGHJ5 CDR3.Len=57	62S_IGH_D494_iRep_Seq3| Cnt=1 IGHV4-59:IGHD2-15:IGHJ5 CDR3.Len=57	50	4.5455	0.3333	GPSVFPLA	GPSVFPLA	113	123	GPSVFPLA	3	F3:6206	97E_IGH_D494_iRep_Seq17|:21X_IGH_D494_iRep_Seq8|:97E_IGH_D494_iRep_Seq16|:21X_IGH_D494_iRep_Seq32|:21X_IGKL_D494_iRep_Seq2|:21X_IGH_D494_iRep_Seq20|:62S_IGH_D494_iRep_Seq2|:97E_IGH_D494_iRep_Seq5|:97E_IGH_D494_iRep_Seq3|:21X_IGH_D494_iRep_Seq21|:21X_IGH_D494_iRep_Seq1|:97E_IGH_D494_iRep_Seq11|:21X_IGKL_D494_iRep_Seq3|:97E_IGH_D494_iRep_Seq6|:97E_IGH_D494_iRep_Seq15|:62S_IGH_D494_iRep_Seq1|:21X_IG…	593.824	43.94	1	0.73
Denovo1009	GPSVFPLAQTK	62S_IGH_D494_iRep_Seq1| Cnt=1 IGHV4-59:IGHD2-21:IGHJ5 CDR3.Len=57	62S_IGH_D494_iRep_Seq1| Cnt=1 IGHV4-59:IGHD2-21:IGHJ5 CDR3.Len=57	50	4.5455	0.3333	GPSVFPLA	GPSVFPLA	113	123	GPSVFPLA	3	F2:5963	97E_IGH_D494_iRep_Seq17|:21X_IGH_D494_iRep_Seq8|:97E_IGH_D494_iRep_Seq16|:21X_IGH_D494_iRep_Seq32|:21X_IGKL_D494_iRep_Seq2|:21X_IGH_D494_iRep_Seq20|:62S_IGH_D494_iRep_Seq2|:97E_IGH_D494_iRep_Seq5|:97E_IGH_D494_iRep_Seq3|:21X_IGH_D494_iRep_Seq21|:21X_IGH_D494_iRep_Seq1|:97E_IGH_D494_iRep_Seq11|:21X_IGKL_D494_iRep_Seq3|:97E_IGH_D494_iRep_Seq6|:97E_IGH_D494_iRep_Seq15|:62S_IGH_D494_iRep_Seq1|:21X_IG…	593.824	42.56	1	0.73
Denovo1009	GPSVFPLAQTK	62S_IGH_D494_iRep_Seq2| Cnt=1 IGHV1-46:IGHD6-19:IGHJ4 CDR3.Len=63	62S_IGH_D494_iRep_Seq2| Cnt=1 IGHV1-46:IGHD6-19:IGHJ4 CDR3.Len=63	50	4.5455	0.3333	GPSVFPLA	GPSVFPLA	116	126	GPSVFPLA	3	F2:5963	97E_IGH_D494_iRep_Seq17|:21X_IGH_D494_iRep_Seq8|:97E_IGH_D494_iRep_Seq16|:21X_IGH_D494_iRep_Seq32|:21X_IGKL_D494_iRep_Seq2|:21X_IGH_D494_iRep_Seq20|:62S_IGH_D494_iRep_Seq2|:97E_IGH_D494_iRep_Seq5|:97E_IGH_D494_iRep_Seq3|:21X_IGH_D494_iRep_Seq21|:21X_IGH_D494_iRep_Seq1|:97E_IGH_D494_iRep_Seq11|:21X_IGKL_D494_iRep_Seq3|:97E_IGH_D494_iRep_Seq6|:97E_IGH_D494_iRep_Seq15|:62S_IGH_D494_iRep_Seq1|:21X_IG…	593.824	42.56	1	0.73
Denovo1009	GPSVFPLAQTK	62S_IGH_D494_iRep_Seq3| Cnt=1 IGHV4-59:IGHD2-15:IGHJ5 CDR3.Len=57	62S_IGH_D494_iRep_Seq3| Cnt=1 IGHV4-59:IGHD2-15:IGHJ5 CDR3.Len=57	50	4.5455	0.3333	GPSVFPLA	GPSVFPLA	113	123	GPSVFPLA	3	F2:5963	97E_IGH_D494_iRep_Seq17|:21X_IGH_D494_iRep_Seq8|:97E_IGH_D494_iRep_Seq16|:21X_IGH_D494_iRep_Seq32|:21X_IGKL_D494_iRep_Seq2|:21X_IGH_D494_iRep_Seq20|:62S_IGH_D494_iRep_Seq2|:97E_IGH_D494_iRep_Seq5|:97E_IGH_D494_iRep_Seq3|:21X_IGH_D494_iRep_Seq21|:21X_IGH_D494_iRep_Seq1|:97E_IGH_D494_iRep_Seq11|:21X_IGKL_D494_iRep_Seq3|:97E_IGH_D494_iRep_Seq6|:97E_IGH_D494_iRep_Seq15|:62S_IGH_D494_iRep_Seq1|:21X_IG…	593.824	42.56	1	0.73
Denovo1011	GPSVFPLAQTK	62S_IGH_D494_iRep_Seq1| Cnt=1 IGHV4-59:IGHD2-21:IGHJ5 CDR3.Len=57	62S_IGH_D494_iRep_Seq1| Cnt=1 IGHV4-59:IGHD2-21:IGHJ5 CDR3.Len=57	50	4.5455	0.3333	GPSVFPLA	GPSVFPLA	113	123	GPSVFPLA	3	F2:7831	97E_IGH_D494_iRep_Seq17|:21X_IGH_D494_iRep_Seq8|:97E_IGH_D494_iRep_Seq16|:21X_IGH_D494_iRep_Seq32|:21X_IGKL_D494_iRep_Seq2|:21X_IGH_D494_iRep_Seq20|:62S_IGH_D494_iRep_Seq2|:97E_IGH_D494_iRep_Seq5|:97E_IGH_D494_iRep_Seq3|:21X_IGH_D494_iRep_Seq21|:21X_IGH_D494_iRep_Seq1|:97E_IGH_D494_iRep_Seq11|:21X_IGKL_D494_iRep_Seq3|:97E_IGH_D494_iRep_Seq6|:97E_IGH_D494_iRep_Seq15|:62S_IGH_D494_iRep_Seq1|:21X_IG…	593.821	53.47	1	0.73
Denovo1011	GPSVFPLAQTK	62S_IGH_D494_iRep_Seq2| Cnt=1 IGHV1-46:IGHD6-19:IGHJ4 CDR3.Len=63	62S_IGH_D494_iRep_Seq2| Cnt=1 IGHV1-46:IGHD6-19:IGHJ4 CDR3.Len=63	50	4.5455	0.3333	GPSVFPLA	GPSVFPLA	116	126	GPSVFPLA	3	F2:7831	97E_IGH_D494_iRep_Seq17|:21X_IGH_D494_iRep_Seq8|:97E_IGH_D494_iRep_Seq16|:21X_IGH_D494_iRep_Seq32|:21X_IGKL_D494_iRep_Seq2|:21X_IGH_D494_iRep_Seq20|:62S_IGH_D494_iRep_Seq2|:97E_IGH_D494_iRep_Seq5|:97E_IGH_D494_iRep_Seq3|:21X_IGH_D494_iRep_Seq21|:21X_IGH_D494_iRep_Seq1|:97E_IGH_D494_iRep_Seq11|:21X_IGKL_D494_iRep_Seq3|:97E_IGH_D494_iRep_Seq6|:97E_IGH_D494_iRep_Seq15|:62S_IGH_D494_iRep_Seq1|:21X_IG…	593.821	53.47	1	0.73
Denovo1011	GPSVFPLAQTK	62S_IGH_D494_iRep_Seq3| Cnt=1 IGHV4-59:IGHD2-15:IGHJ5 CDR3.Len=57	62S_IGH_D494_iRep_Seq3| Cnt=1 IGHV4-59:IGHD2-15:IGHJ5 CDR3.Len=57	50	4.5455	0.3333	GPSVFPLA	GPSVFPLA	113	123	GPSVFPLA	3	F2:7831	97E_IGH_D494_iRep_Seq17|:21X_IGH_D494_iRep_Seq8|:97E_IGH_D494_iRep_Seq16|:21X_IGH_D494_iRep_Seq32|:21X_IGKL_D494_iRep_Seq2|:21X_IGH_D494_iRep_Seq20|:62S_IGH_D494_iRep_Seq2|:97E_IGH_D494_iRep_Seq5|:97E_IGH_D494_iRep_Seq3|:21X_IGH_D494_iRep_Seq21|:21X_IGH_D494_iRep_Seq1|:97E_IGH_D494_iRep_Seq11|:21X_IGKL_D494_iRep_Seq3|:97E_IGH_D494_iRep_Seq6|:97E_IGH_D494_iRep_Seq15|:62S_IGH_D494_iRep_Seq1|:21X_IG…	593.821	53.47	1	0.73
Denovo1016	GPSVFPLATQK	62S_IGH_D494_iRep_Seq1| Cnt=1 IGHV4-59:IGHD2-21:IGHJ5 CDR3.Len=57	62S_IGH_D494_iRep_Seq1| Cnt=1 IGHV4-59:IGHD2-21:IGHJ5 CDR3.Len=57	50	4.5455	0.3333	GPSVFPLA	GPSVFPLA	113	123	GPSVFPLA	3	F3:5649	97E_IGH_D494_iRep_Seq17|:21X_IGH_D494_iRep_Seq8|:97E_IGH_D494_iRep_Seq16|:21X_IGH_D494_iRep_Seq32|:21X_IGKL_D494_iRep_Seq2|:21X_IGH_D494_iRep_Seq20|:62S_IGH_D494_iRep_Seq2|:97E_IGH_D494_iRep_Seq5|:97E_IGH_D494_iRep_Seq3|:21X_IGH_D494_iRep_Seq21|:21X_IGH_D494_iRep_Seq1|:97E_IGH_D494_iRep_Seq11|:21X_IGKL_D494_iRep_Seq3|:97E_IGH_D494_iRep_Seq6|:97E_IGH_D494_iRep_Seq15|:62S_IGH_D494_iRep_Seq1|:21X_IG…	593.823	40.64	1	0.73
Denovo1016	GPSVFPLATQK	62S_IGH_D494_iRep_Seq2| Cnt=1 IGHV1-46:IGHD6-19:IGHJ4 CDR3.Len=63	62S_IGH_D494_iRep_Seq2| Cnt=1 IGHV1-46:IGHD6-19:IGHJ4 CDR3.Len=63	50	4.5455	0.3333	GPSVFPLA	GPSVFPLA	116	126	GPSVFPLA	3	F3:5649	97E_IGH_D494_iRep_Seq17|:21X_IGH_D494_iRep_Seq8|:97E_IGH_D494_iRep_Seq16|:21X_IGH_D494_iRep_Seq32|:21X_IGKL_D494_iRep_Seq2|:21X_IGH_D494_iRep_Seq20|:62S_IGH_D494_iRep_Seq2|:97E_IGH_D494_iRep_Seq5|:97E_IGH_D494_iRep_Seq3|:21X_IGH_D494_iRep_Seq21|:21X_IGH_D494_iRep_Seq1|:97E_IGH_D494_iRep_Seq11|:21X_IGKL_D494_iRep_Seq3|:97E_IGH_D494_iRep_Seq6|:97E_IGH_D494_iRep_Seq15|:62S_IGH_D494_iRep_Seq1|:21X_IG…	593.823	40.64	1	0.73
Denovo1016	GPSVFPLATQK	62S_IGH_D494_iRep_Seq3| Cnt=1 IGHV4-59:IGHD2-15:IGHJ5 CDR3.Len=57	62S_IGH_D494_iRep_Seq3| Cnt=1 IGHV4-59:IGHD2-15:IGHJ5 CDR3.Len=57	50	4.5455	0.3333	GPSVFPLA	GPSVFPLA	113	123	GPSVFPLA	3	F3:5649	97E_IGH_D494_iRep_Seq17|:21X_IGH_D494_iRep_Seq8|:97E_IGH_D494_iRep_Seq16|:21X_IGH_D494_iRep_Seq32|:21X_IGKL_D494_iRep_Seq2|:21X_IGH_D494_iRep_Seq20|:62S_IGH_D494_iRep_Seq2|:97E_IGH_D494_iRep_Seq5|:97E_IGH_D494_iRep_Seq3|:21X_IGH_D494_iRep_Seq21|:21X_IGH_D494_iRep_Seq1|:97E_IGH_D494_iRep_Seq11|:21X_IGKL_D494_iRep_Seq3|:97E_IGH_D494_iRep_Seq6|:97E_IGH_D494_iRep_Seq15|:62S_IGH_D494_iRep_Seq1|:21X_IG…	593.823	40.64	1	0.73
Denovo1026	GPSVFPLALER	62S_IGH_D494_iRep_Seq1| Cnt=1 IGHV4-59:IGHD2-21:IGHJ5 CDR3.Len=57	62S_IGH_D494_iRep_Seq1| Cnt=1 IGHV4-59:IGHD2-21:IGHJ5 CDR3.Len=57	50	4.5455	0.3333	GPSVFPLA	GPSVFPLA	113	123	GPSVFPLA	3	F1:4099	97E_IGH_D494_iRep_Seq17|:21X_IGH_D494_iRep_Seq8|:97E_IGH_D494_iRep_Seq16|:21X_IGH_D494_iRep_Seq32|:21X_IGKL_D494_iRep_Seq2|:21X_IGH_D494_iRep_Seq20|:62S_IGH_D494_iRep_Seq2|:97E_IGH_D494_iRep_Seq5|:97E_IGH_D494_iRep_Seq3|:21X_IGH_D494_iRep_Seq21|:21X_IGH_D494_iRep_Seq1|:97E_IGH_D494_iRep_Seq11|:21X_IGKL_D494_iRep_Seq3|:97E_IGH_D494_iRep_Seq6|:97E_IGH_D494_iRep_Seq15|:62S_IGH_D494_iRep_Seq1|:21X_IG…	593.337	31.24	1	0.73
Denovo1026	GPSVFPLALER	62S_IGH_D494_iRep_Seq2| Cnt=1 IGHV1-46:IGHD6-19:IGHJ4 CDR3.Len=63	62S_IGH_D494_iRep_Seq2| Cnt=1 IGHV1-46:IGHD6-19:IGHJ4 CDR3.Len=63	50	4.5455	0.3333	GPSVFPLA	GPSVFPLA	116	126	GPSVFPLA	3	F1:4099	97E_IGH_D494_iRep_Seq17|:21X_IGH_D494_iRep_Seq8|:97E_IGH_D494_iRep_Seq16|:21X_IGH_D494_iRep_Seq32|:21X_IGKL_D494_iRep_Seq2|:21X_IGH_D494_iRep_Seq20|:62S_IGH_D494_iRep_Seq2|:97E_IGH_D494_iRep_Seq5|:97E_IGH_D494_iRep_Seq3|:21X_IGH_D494_iRep_Seq21|:21X_IGH_D494_iRep_Seq1|:97E_IGH_D494_iRep_Seq11|:21X_IGKL_D494_iRep_Seq3|:97E_IGH_D494_iRep_Seq6|:97E_IGH_D494_iRep_Seq15|:62S_IGH_D494_iRep_Seq1|:21X_IG…	593.337	31.24	1	0.73
Denovo1026	GPSVFPLALER	62S_IGH_D494_iRep_Seq3| Cnt=1 IGHV4-59:IGHD2-15:IGHJ5 CDR3.Len=57	62S_IGH_D494_iRep_Seq3| Cnt=1 IGHV4-59:IGHD2-15:IGHJ5 CDR3.Len=57	50	4.5455	0.3333	GPSVFPLA	GPSVFPLA	113	123	GPSVFPLA	3	F1:4099	97E_IGH_D494_iRep_Seq17|:21X_IGH_D494_iRep_Seq8|:97E_IGH_D494_iRep_Seq16|:21X_IGH_D494_iRep_Seq32|:21X_IGKL_D494_iRep_Seq2|:21X_IGH_D494_iRep_Seq20|:62S_IGH_D494_iRep_Seq2|:97E_IGH_D494_iRep_Seq5|:97E_IGH_D494_iRep_Seq3|:21X_IGH_D494_iRep_Seq21|:21X_IGH_D494_iRep_Seq1|:97E_IGH_D494_iRep_Seq11|:21X_IGKL_D494_iRep_Seq3|:97E_IGH_D494_iRep_Seq6|:97E_IGH_D494_iRep_Seq15|:62S_IGH_D494_iRep_Seq1|:21X_IG…	593.337	31.24	1	0.73
Denovo1028	GPSVFPLATQK	62S_IGH_D494_iRep_Seq1| Cnt=1 IGHV4-59:IGHD2-21:IGHJ5 CDR3.Len=57	62S_IGH_D494_iRep_Seq1| Cnt=1 IGHV4-59:IGHD2-21:IGHJ5 CDR3.Len=57	50	4.5455	0.3333	GPSVFPLA	GPSVFPLA	113	123	GPSVFPLA	3	F1:6943	97E_IGH_D494_iRep_Seq17|:21X_IGH_D494_iRep_Seq8|:97E_IGH_D494_iRep_Seq16|:21X_IGH_D494_iRep_Seq32|:21X_IGKL_D494_iRep_Seq2|:21X_IGH_D494_iRep_Seq20|:62S_IGH_D494_iRep_Seq2|:97E_IGH_D494_iRep_Seq5|:97E_IGH_D494_iRep_Seq3|:21X_IGH_D494_iRep_Seq21|:21X_IGH_D494_iRep_Seq1|:97E_IGH_D494_iRep_Seq11|:21X_IGKL_D494_iRep_Seq3|:97E_IGH_D494_iRep_Seq6|:97E_IGH_D494_iRep_Seq15|:62S_IGH_D494_iRep_Seq1|:21X_IG…	593.83	48.12	1	0.73
Denovo1028	GPSVFPLATQK	62S_IGH_D494_iRep_Seq2| Cnt=1 IGHV1-46:IGHD6-19:IGHJ4 CDR3.Len=63	62S_IGH_D494_iRep_Seq2| Cnt=1 IGHV1-46:IGHD6-19:IGHJ4 CDR3.Len=63	50	4.5455	0.3333	GPSVFPLA	GPSVFPLA	116	126	GPSVFPLA	3	F1:6943	97E_IGH_D494_iRep_Seq17|:21X_IGH_D494_iRep_Seq8|:97E_IGH_D494_iRep_Seq16|:21X_IGH_D494_iRep_Seq32|:21X_IGKL_D494_iRep_Seq2|:21X_IGH_D494_iRep_Seq20|:62S_IGH_D494_iRep_Seq2|:97E_IGH_D494_iRep_Seq5|:97E_IGH_D494_iRep_Seq3|:21X_IGH_D494_iRep_Seq21|:21X_IGH_D494_iRep_Seq1|:97E_IGH_D494_iRep_Seq11|:21X_IGKL_D494_iRep_Seq3|:97E_IGH_D494_iRep_Seq6|:97E_IGH_D494_iRep_Seq15|:62S_IGH_D494_iRep_Seq1|:21X_IG…	593.83	48.12	1	0.73
Denovo1028	GPSVFPLATQK	62S_IGH_D494_iRep_Seq3| Cnt=1 IGHV4-59:IGHD2-15:IGHJ5 CDR3.Len=57	62S_IGH_D494_iRep_Seq3| Cnt=1 IGHV4-59:IGHD2-15:IGHJ5 CDR3.Len=57	50	4.5455	0.3333	GPSVFPLA	GPSVFPLA	113	123	GPSVFPLA	3	F1:6943	97E_IGH_D494_iRep_Seq17|:21X_IGH_D494_iRep_Seq8|:97E_IGH_D494_iRep_Seq16|:21X_IGH_D494_iRep_Seq32|:21X_IGKL_D494_iRep_Seq2|:21X_IGH_D494_iRep_Seq20|:62S_IGH_D494_iRep_Seq2|:97E_IGH_D494_iRep_Seq5|:97E_IGH_D494_iRep_Seq3|:21X_IGH_D494_iRep_Seq21|:21X_IGH_D494_iRep_Seq1|:97E_IGH_D494_iRep_Seq11|:21X_IGKL_D494_iRep_Seq3|:97E_IGH_D494_iRep_Seq6|:97E_IGH_D494_iRep_Seq15|:62S_IGH_D494_iRep_Seq1|:21X_IG…	593.83	48.12	1	0.73
Denovo1056	GPSVFPLATQK	62S_IGH_D494_iRep_Seq1| Cnt=1 IGHV4-59:IGHD2-21:IGHJ5 CDR3.Len=57	62S_IGH_D494_iRep_Seq1| Cnt=1 IGHV4-59:IGHD2-21:IGHJ5 CDR3.Len=57	50	4.5455	0.3333	GPSVFPLA	GPSVFPLA	113	123	GPSVFPLA	3	F1:6073	97E_IGH_D494_iRep_Seq17|:21X_IGH_D494_iRep_Seq8|:97E_IGH_D494_iRep_Seq16|:21X_IGH_D494_iRep_Seq32|:21X_IGKL_D494_iRep_Seq2|:21X_IGH_D494_iRep_Seq20|:62S_IGH_D494_iRep_Seq2|:97E_IGH_D494_iRep_Seq5|:97E_IGH_D494_iRep_Seq3|:21X_IGH_D494_iRep_Seq21|:21X_IGH_D494_iRep_Seq1|:97E_IGH_D494_iRep_Seq11|:21X_IGKL_D494_iRep_Seq3|:97E_IGH_D494_iRep_Seq6|:97E_IGH_D494_iRep_Seq15|:62S_IGH_D494_iRep_Seq1|:21X_IG…	593.83	43.14	1	0.73
Denovo1056	GPSVFPLATQK	62S_IGH_D494_iRep_Seq2| Cnt=1 IGHV1-46:IGHD6-19:IGHJ4 CDR3.Len=63	62S_IGH_D494_iRep_Seq2| Cnt=1 IGHV1-46:IGHD6-19:IGHJ4 CDR3.Len=63	50	4.5455	0.3333	GPSVFPLA	GPSVFPLA	116	126	GPSVFPLA	3	F1:6073	97E_IGH_D494_iRep_Seq17|:21X_IGH_D494_iRep_Seq8|:97E_IGH_D494_iRep_Seq16|:21X_IGH_D494_iRep_Seq32|:21X_IGKL_D494_iRep_Seq2|:21X_IGH_D494_iRep_Seq20|:62S_IGH_D494_iRep_Seq2|:97E_IGH_D494_iRep_Seq5|:97E_IGH_D494_iRep_Seq3|:21X_IGH_D494_iRep_Seq21|:21X_IGH_D494_iRep_Seq1|:97E_IGH_D494_iRep_Seq11|:21X_IGKL_D494_iRep_Seq3|:97E_IGH_D494_iRep_Seq6|:97E_IGH_D494_iRep_Seq15|:62S_IGH_D494_iRep_Seq1|:21X_IG…	593.83	43.14	1	0.73
Denovo1056	GPSVFPLATQK	62S_IGH_D494_iRep_Seq3| Cnt=1 IGHV4-59:IGHD2-15:IGHJ5 CDR3.Len=57	62S_IGH_D494_iRep_Seq3| Cnt=1 IGHV4-59:IGHD2-15:IGHJ5 CDR3.Len=57	50	4.5455	0.3333	GPSVFPLA	GPSVFPLA	113	123	GPSVFPLA	3	F1:6073	97E_IGH_D494_iRep_Seq17|:21X_IGH_D494_iRep_Seq8|:97E_IGH_D494_iRep_Seq16|:21X_IGH_D494_iRep_Seq32|:21X_IGKL_D494_iRep_Seq2|:21X_IGH_D494_iRep_Seq20|:62S_IGH_D494_iRep_Seq2|:97E_IGH_D494_iRep_Seq5|:97E_IGH_D494_iRep_Seq3|:21X_IGH_D494_iRep_Seq21|:21X_IGH_D494_iRep_Seq1|:97E_IGH_D494_iRep_Seq11|:21X_IGKL_D494_iRep_Seq3|:97E_IGH_D494_iRep_Seq6|:97E_IGH_D494_iRep_Seq15|:62S_IGH_D494_iRep_Seq1|:21X_IG…	593.83	43.14	1	0.73
Denovo1064	GPSVFPLAQTK	62S_IGH_D494_iRep_Seq1| Cnt=1 IGHV4-59:IGHD2-21:IGHJ5 CDR3.Len=57	62S_IGH_D494_iRep_Seq1| Cnt=1 IGHV4-59:IGHD2-21:IGHJ5 CDR3.Len=57	50	4.5455	0.3333	GPSVFPLA	GPSVFPLA	113	123	GPSVFPLA	3	F2:6595	97E_IGH_D494_iRep_Seq17|:21X_IGH_D494_iRep_Seq8|:97E_IGH_D494_iRep_Seq16|:21X_IGH_D494_iRep_Seq32|:21X_IGKL_D494_iRep_Seq2|:21X_IGH_D494_iRep_Seq20|:62S_IGH_D494_iRep_Seq2|:97E_IGH_D494_iRep_Seq5|:97E_IGH_D494_iRep_Seq3|:21X_IGH_D494_iRep_Seq21|:21X_IGH_D494_iRep_Seq1|:97E_IGH_D494_iRep_Seq11|:21X_IGKL_D494_iRep_Seq3|:97E_IGH_D494_iRep_Seq6|:97E_IGH_D494_iRep_Seq15|:62S_IGH_D494_iRep_Seq1|:21X_IG…	593.825	46.2	1	0.73
Denovo1064	GPSVFPLAQTK	62S_IGH_D494_iRep_Seq2| Cnt=1 IGHV1-46:IGHD6-19:IGHJ4 CDR3.Len=63	62S_IGH_D494_iRep_Seq2| Cnt=1 IGHV1-46:IGHD6-19:IGHJ4 CDR3.Len=63	50	4.5455	0.3333	GPSVFPLA	GPSVFPLA	116	126	GPSVFPLA	3	F2:6595	97E_IGH_D494_iRep_Seq17|:21X_IGH_D494_iRep_Seq8|:97E_IGH_D494_iRep_Seq16|:21X_IGH_D494_iRep_Seq32|:21X_IGKL_D494_iRep_Seq2|:21X_IGH_D494_iRep_Seq20|:62S_IGH_D494_iRep_Seq2|:97E_IGH_D494_iRep_Seq5|:97E_IGH_D494_iRep_Seq3|:21X_IGH_D494_iRep_Seq21|:21X_IGH_D494_iRep_Seq1|:97E_IGH_D494_iRep_Seq11|:21X_IGKL_D494_iRep_Seq3|:97E_IGH_D494_iRep_Seq6|:97E_IGH_D494_iRep_Seq15|:62S_IGH_D494_iRep_Seq1|:21X_IG…	593.825	46.2	1	0.73
Denovo1064	GPSVFPLAQTK	62S_IGH_D494_iRep_Seq3| Cnt=1 IGHV4-59:IGHD2-15:IGHJ5 CDR3.Len=57	62S_IGH_D494_iRep_Seq3| Cnt=1 IGHV4-59:IGHD2-15:IGHJ5 CDR3.Len=57	50	4.5455	0.3333	GPSVFPLA	GPSVFPLA	113	123	GPSVFPLA	3	F2:6595	97E_IGH_D494_iRep_Seq17|:21X_IGH_D494_iRep_Seq8|:97E_IGH_D494_iRep_Seq16|:21X_IGH_D494_iRep_Seq32|:21X_IGKL_D494_iRep_Seq2|:21X_IGH_D494_iRep_Seq20|:62S_IGH_D494_iRep_Seq2|:97E_IGH_D494_iRep_Seq5|:97E_IGH_D494_iRep_Seq3|:21X_IGH_D494_iRep_Seq21|:21X_IGH_D494_iRep_Seq1|:97E_IGH_D494_iRep_Seq11|:21X_IGKL_D494_iRep_Seq3|:97E_IGH_D494_iRep_Seq6|:97E_IGH_D494_iRep_Seq15|:62S_IGH_D494_iRep_Seq1|:21X_IG…	593.825	46.2	1	0.73
Denovo1099	GPSVFPLAQTK	62S_IGH_D494_iRep_Seq1| Cnt=1 IGHV4-59:IGHD2-21:IGHJ5 CDR3.Len=57	62S_IGH_D494_iRep_Seq1| Cnt=1 IGHV4-59:IGHD2-21:IGHJ5 CDR3.Len=57	50	4.5455	0.3333	GPSVFPLA	GPSVFPLA	113	123	GPSVFPLA	3	F3:5626	97E_IGH_D494_iRep_Seq17|:21X_IGH_D494_iRep_Seq8|:97E_IGH_D494_iRep_Seq16|:21X_IGH_D494_iRep_Seq32|:21X_IGKL_D494_iRep_Seq2|:21X_IGH_D494_iRep_Seq20|:62S_IGH_D494_iRep_Seq2|:97E_IGH_D494_iRep_Seq5|:97E_IGH_D494_iRep_Seq3|:21X_IGH_D494_iRep_Seq21|:21X_IGH_D494_iRep_Seq1|:97E_IGH_D494_iRep_Seq11|:21X_IGKL_D494_iRep_Seq3|:97E_IGH_D494_iRep_Seq6|:97E_IGH_D494_iRep_Seq15|:62S_IGH_D494_iRep_Seq1|:21X_IG…	593.823	40.49	1	0.73
Denovo1099	GPSVFPLAQTK	62S_IGH_D494_iRep_Seq2| Cnt=1 IGHV1-46:IGHD6-19:IGHJ4 CDR3.Len=63	62S_IGH_D494_iRep_Seq2| Cnt=1 IGHV1-46:IGHD6-19:IGHJ4 CDR3.Len=63	50	4.5455	0.3333	GPSVFPLA	GPSVFPLA	116	126	GPSVFPLA	3	F3:5626	97E_IGH_D494_iRep_Seq17|:21X_IGH_D494_iRep_Seq8|:97E_IGH_D494_iRep_Seq16|:21X_IGH_D494_iRep_Seq32|:21X_IGKL_D494_iRep_Seq2|:21X_IGH_D494_iRep_Seq20|:62S_IGH_D494_iRep_Seq2|:97E_IGH_D494_iRep_Seq5|:97E_IGH_D494_iRep_Seq3|:21X_IGH_D494_iRep_Seq21|:21X_IGH_D494_iRep_Seq1|:97E_IGH_D494_iRep_Seq11|:21X_IGKL_D494_iRep_Seq3|:97E_IGH_D494_iRep_Seq6|:97E_IGH_D494_iRep_Seq15|:62S_IGH_D494_iRep_Seq1|:21X_IG…	593.823	40.49	1	0.73
Denovo1099	GPSVFPLAQTK	62S_IGH_D494_iRep_Seq3| Cnt=1 IGHV4-59:IGHD2-15:IGHJ5 CDR3.Len=57	62S_IGH_D494_iRep_Seq3| Cnt=1 IGHV4-59:IGHD2-15:IGHJ5 CDR3.Len=57	50	4.5455	0.3333	GPSVFPLA	GPSVFPLA	113	123	GPSVFPLA	3	F3:5626	97E_IGH_D494_iRep_Seq17|:21X_IGH_D494_iRep_Seq8|:97E_IGH_D494_iRep_Seq16|:21X_IGH_D494_iRep_Seq32|:21X_IGKL_D494_iRep_Seq2|:21X_IGH_D494_iRep_Seq20|:62S_IGH_D494_iRep_Seq2|:97E_IGH_D494_iRep_Seq5|:97E_IGH_D494_iRep_Seq3|:21X_IGH_D494_iRep_Seq21|:21X_IGH_D494_iRep_Seq1|:97E_IGH_D494_iRep_Seq11|:21X_IGKL_D494_iRep_Seq3|:97E_IGH_D494_iRep_Seq6|:97E_IGH_D494_iRep_Seq15|:62S_IGH_D494_iRep_Seq1|:21X_IG…	593.823	40.49	1	0.73
Denovo1142	GPSVFPLAQTK	62S_IGH_D494_iRep_Seq1| Cnt=1 IGHV4-59:IGHD2-21:IGHJ5 CDR3.Len=57	62S_IGH_D494_iRep_Seq1| Cnt=1 IGHV4-59:IGHD2-21:IGHJ5 CDR3.Len=57	50	4.5455	0.3333	GPSVFPLA	GPSVFPLA	113	123	GPSVFPLA	3	F3:7419	97E_IGH_D494_iRep_Seq17|:21X_IGH_D494_iRep_Seq8|:97E_IGH_D494_iRep_Seq16|:21X_IGH_D494_iRep_Seq32|:21X_IGKL_D494_iRep_Seq2|:21X_IGH_D494_iRep_Seq20|:62S_IGH_D494_iRep_Seq2|:97E_IGH_D494_iRep_Seq5|:97E_IGH_D494_iRep_Seq3|:21X_IGH_D494_iRep_Seq21|:21X_IGH_D494_iRep_Seq1|:97E_IGH_D494_iRep_Seq11|:21X_IGKL_D494_iRep_Seq3|:97E_IGH_D494_iRep_Seq6|:97E_IGH_D494_iRep_Seq15|:62S_IGH_D494_iRep_Seq1|:21X_IG…	593.824	51.01	1	0.73
Denovo1142	GPSVFPLAQTK	62S_IGH_D494_iRep_Seq2| Cnt=1 IGHV1-46:IGHD6-19:IGHJ4 CDR3.Len=63	62S_IGH_D494_iRep_Seq2| Cnt=1 IGHV1-46:IGHD6-19:IGHJ4 CDR3.Len=63	50	4.5455	0.3333	GPSVFPLA	GPSVFPLA	116	126	GPSVFPLA	3	F3:7419	97E_IGH_D494_iRep_Seq17|:21X_IGH_D494_iRep_Seq8|:97E_IGH_D494_iRep_Seq16|:21X_IGH_D494_iRep_Seq32|:21X_IGKL_D494_iRep_Seq2|:21X_IGH_D494_iRep_Seq20|:62S_IGH_D494_iRep_Seq2|:97E_IGH_D494_iRep_Seq5|:97E_IGH_D494_iRep_Seq3|:21X_IGH_D494_iRep_Seq21|:21X_IGH_D494_iRep_Seq1|:97E_IGH_D494_iRep_Seq11|:21X_IGKL_D494_iRep_Seq3|:97E_IGH_D494_iRep_Seq6|:97E_IGH_D494_iRep_Seq15|:62S_IGH_D494_iRep_Seq1|:21X_IG…	593.824	51.01	1	0.73
Denovo1142	GPSVFPLAQTK	62S_IGH_D494_iRep_Seq3| Cnt=1 IGHV4-59:IGHD2-15:IGHJ5 CDR3.Len=57	62S_IGH_D494_iRep_Seq3| Cnt=1 IGHV4-59:IGHD2-15:IGHJ5 CDR3.Len=57	50	4.5455	0.3333	GPSVFPLA	GPSVFPLA	113	123	GPSVFPLA	3	F3:7419	97E_IGH_D494_iRep_Seq17|:21X_IGH_D494_iRep_Seq8|:97E_IGH_D494_iRep_Seq16|:21X_IGH_D494_iRep_Seq32|:21X_IGKL_D494_iRep_Seq2|:21X_IGH_D494_iRep_Seq20|:62S_IGH_D494_iRep_Seq2|:97E_IGH_D494_iRep_Seq5|:97E_IGH_D494_iRep_Seq3|:21X_IGH_D494_iRep_Seq21|:21X_IGH_D494_iRep_Seq1|:97E_IGH_D494_iRep_Seq11|:21X_IGKL_D494_iRep_Seq3|:97E_IGH_D494_iRep_Seq6|:97E_IGH_D494_iRep_Seq15|:62S_IGH_D494_iRep_Seq1|:21X_IG…	593.824	51.01	1	0.73
Denovo1146	GPSVFPLATQK	62S_IGH_D494_iRep_Seq1| Cnt=1 IGHV4-59:IGHD2-21:IGHJ5 CDR3.Len=57	62S_IGH_D494_iRep_Seq1| Cnt=1 IGHV4-59:IGHD2-21:IGHJ5 CDR3.Len=57	50	4.5455	0.3333	GPSVFPLA	GPSVFPLA	113	123	GPSVFPLA	3	F1:6407	97E_IGH_D494_iRep_Seq17|:21X_IGH_D494_iRep_Seq8|:97E_IGH_D494_iRep_Seq16|:21X_IGH_D494_iRep_Seq32|:21X_IGKL_D494_iRep_Seq2|:21X_IGH_D494_iRep_Seq20|:62S_IGH_D494_iRep_Seq2|:97E_IGH_D494_iRep_Seq5|:97E_IGH_D494_iRep_Seq3|:21X_IGH_D494_iRep_Seq21|:21X_IGH_D494_iRep_Seq1|:97E_IGH_D494_iRep_Seq11|:21X_IGKL_D494_iRep_Seq3|:97E_IGH_D494_iRep_Seq6|:97E_IGH_D494_iRep_Seq15|:62S_IGH_D494_iRep_Seq1|:21X_IG…	593.83	45.07	1	0.73
Denovo1146	GPSVFPLATQK	62S_IGH_D494_iRep_Seq2| Cnt=1 IGHV1-46:IGHD6-19:IGHJ4 CDR3.Len=63	62S_IGH_D494_iRep_Seq2| Cnt=1 IGHV1-46:IGHD6-19:IGHJ4 CDR3.Len=63	50	4.5455	0.3333	GPSVFPLA	GPSVFPLA	116	126	GPSVFPLA	3	F1:6407	97E_IGH_D494_iRep_Seq17|:21X_IGH_D494_iRep_Seq8|:97E_IGH_D494_iRep_Seq16|:21X_IGH_D494_iRep_Seq32|:21X_IGKL_D494_iRep_Seq2|:21X_IGH_D494_iRep_Seq20|:62S_IGH_D494_iRep_Seq2|:97E_IGH_D494_iRep_Seq5|:97E_IGH_D494_iRep_Seq3|:21X_IGH_D494_iRep_Seq21|:21X_IGH_D494_iRep_Seq1|:97E_IGH_D494_iRep_Seq11|:21X_IGKL_D494_iRep_Seq3|:97E_IGH_D494_iRep_Seq6|:97E_IGH_D494_iRep_Seq15|:62S_IGH_D494_iRep_Seq1|:21X_IG…	593.83	45.07	1	0.73
Denovo1146	GPSVFPLATQK	62S_IGH_D494_iRep_Seq3| Cnt=1 IGHV4-59:IGHD2-15:IGHJ5 CDR3.Len=57	62S_IGH_D494_iRep_Seq3| Cnt=1 IGHV4-59:IGHD2-15:IGHJ5 CDR3.Len=57	50	4.5455	0.3333	GPSVFPLA	GPSVFPLA	113	123	GPSVFPLA	3	F1:6407	97E_IGH_D494_iRep_Seq17|:21X_IGH_D494_iRep_Seq8|:97E_IGH_D494_iRep_Seq16|:21X_IGH_D494_iRep_Seq32|:21X_IGKL_D494_iRep_Seq2|:21X_IGH_D494_iRep_Seq20|:62S_IGH_D494_iRep_Seq2|:97E_IGH_D494_iRep_Seq5|:97E_IGH_D494_iRep_Seq3|:21X_IGH_D494_iRep_Seq21|:21X_IGH_D494_iRep_Seq1|:97E_IGH_D494_iRep_Seq11|:21X_IGKL_D494_iRep_Seq3|:97E_IGH_D494_iRep_Seq6|:97E_IGH_D494_iRep_Seq15|:62S_IGH_D494_iRep_Seq1|:21X_IG…	593.83	45.07	1	0.73
Denovo1167	GPSVFPLAQTK	62S_IGH_D494_iRep_Seq1| Cnt=1 IGHV4-59:IGHD2-21:IGHJ5 CDR3.Len=57	62S_IGH_D494_iRep_Seq1| Cnt=1 IGHV4-59:IGHD2-21:IGHJ5 CDR3.Len=57	50	4.5455	0.3333	GPSVFPLA	GPSVFPLA	113	123	GPSVFPLA	3	F1:9482	97E_IGH_D494_iRep_Seq17|:21X_IGH_D494_iRep_Seq8|:97E_IGH_D494_iRep_Seq16|:21X_IGH_D494_iRep_Seq32|:21X_IGKL_D494_iRep_Seq2|:21X_IGH_D494_iRep_Seq20|:62S_IGH_D494_iRep_Seq2|:97E_IGH_D494_iRep_Seq5|:97E_IGH_D494_iRep_Seq3|:21X_IGH_D494_iRep_Seq21|:21X_IGH_D494_iRep_Seq1|:97E_IGH_D494_iRep_Seq11|:21X_IGKL_D494_iRep_Seq3|:97E_IGH_D494_iRep_Seq6|:97E_IGH_D494_iRep_Seq15|:62S_IGH_D494_iRep_Seq1|:21X_IG…	593.825	63.44	1	0.73
Denovo1167	GPSVFPLAQTK	62S_IGH_D494_iRep_Seq2| Cnt=1 IGHV1-46:IGHD6-19:IGHJ4 CDR3.Len=63	62S_IGH_D494_iRep_Seq2| Cnt=1 IGHV1-46:IGHD6-19:IGHJ4 CDR3.Len=63	50	4.5455	0.3333	GPSVFPLA	GPSVFPLA	116	126	GPSVFPLA	3	F1:9482	97E_IGH_D494_iRep_Seq17|:21X_IGH_D494_iRep_Seq8|:97E_IGH_D494_iRep_Seq16|:21X_IGH_D494_iRep_Seq32|:21X_IGKL_D494_iRep_Seq2|:21X_IGH_D494_iRep_Seq20|:62S_IGH_D494_iRep_Seq2|:97E_IGH_D494_iRep_Seq5|:97E_IGH_D494_iRep_Seq3|:21X_IGH_D494_iRep_Seq21|:21X_IGH_D494_iRep_Seq1|:97E_IGH_D494_iRep_Seq11|:21X_IGKL_D494_iRep_Seq3|:97E_IGH_D494_iRep_Seq6|:97E_IGH_D494_iRep_Seq15|:62S_IGH_D494_iRep_Seq1|:21X_IG…	593.825	63.44	1	0.73
Denovo1167	GPSVFPLAQTK	62S_IGH_D494_iRep_Seq3| Cnt=1 IGHV4-59:IGHD2-15:IGHJ5 CDR3.Len=57	62S_IGH_D494_iRep_Seq3| Cnt=1 IGHV4-59:IGHD2-15:IGHJ5 CDR3.Len=57	50	4.5455	0.3333	GPSVFPLA	GPSVFPLA	113	123	GPSVFPLA	3	F1:9482	97E_IGH_D494_iRep_Seq17|:21X_IGH_D494_iRep_Seq8|:97E_IGH_D494_iRep_Seq16|:21X_IGH_D494_iRep_Seq32|:21X_IGKL_D494_iRep_Seq2|:21X_IGH_D494_iRep_Seq20|:62S_IGH_D494_iRep_Seq2|:97E_IGH_D494_iRep_Seq5|:97E_IGH_D494_iRep_Seq3|:21X_IGH_D494_iRep_Seq21|:21X_IGH_D494_iRep_Seq1|:97E_IGH_D494_iRep_Seq11|:21X_IGKL_D494_iRep_Seq3|:97E_IGH_D494_iRep_Seq6|:97E_IGH_D494_iRep_Seq15|:62S_IGH_D494_iRep_Seq1|:21X_IG…	593.825	63.44	1	0.73
Denovo1198	GPSVFPLATQK	62S_IGH_D494_iRep_Seq1| Cnt=1 IGHV4-59:IGHD2-21:IGHJ5 CDR3.Len=57	62S_IGH_D494_iRep_Seq1| Cnt=1 IGHV4-59:IGHD2-21:IGHJ5 CDR3.Len=57	50	4.5455	0.3333	GPSVFPLA	GPSVFPLA	113	123	GPSVFPLA	3	F3:5207	97E_IGH_D494_iRep_Seq17|:21X_IGH_D494_iRep_Seq8|:97E_IGH_D494_iRep_Seq16|:21X_IGH_D494_iRep_Seq32|:21X_IGKL_D494_iRep_Seq2|:21X_IGH_D494_iRep_Seq20|:62S_IGH_D494_iRep_Seq2|:97E_IGH_D494_iRep_Seq5|:97E_IGH_D494_iRep_Seq3|:21X_IGH_D494_iRep_Seq21|:21X_IGH_D494_iRep_Seq1|:97E_IGH_D494_iRep_Seq11|:21X_IGKL_D494_iRep_Seq3|:97E_IGH_D494_iRep_Seq6|:97E_IGH_D494_iRep_Seq15|:62S_IGH_D494_iRep_Seq1|:21X_IG…	593.823	37.9	1	0.73
Denovo1198	GPSVFPLATQK	62S_IGH_D494_iRep_Seq2| Cnt=1 IGHV1-46:IGHD6-19:IGHJ4 CDR3.Len=63	62S_IGH_D494_iRep_Seq2| Cnt=1 IGHV1-46:IGHD6-19:IGHJ4 CDR3.Len=63	50	4.5455	0.3333	GPSVFPLA	GPSVFPLA	116	126	GPSVFPLA	3	F3:5207	97E_IGH_D494_iRep_Seq17|:21X_IGH_D494_iRep_Seq8|:97E_IGH_D494_iRep_Seq16|:21X_IGH_D494_iRep_Seq32|:21X_IGKL_D494_iRep_Seq2|:21X_IGH_D494_iRep_Seq20|:62S_IGH_D494_iRep_Seq2|:97E_IGH_D494_iRep_Seq5|:97E_IGH_D494_iRep_Seq3|:21X_IGH_D494_iRep_Seq21|:21X_IGH_D494_iRep_Seq1|:97E_IGH_D494_iRep_Seq11|:21X_IGKL_D494_iRep_Seq3|:97E_IGH_D494_iRep_Seq6|:97E_IGH_D494_iRep_Seq15|:62S_IGH_D494_iRep_Seq1|:21X_IG…	593.823	37.9	1	0.73
Denovo1198	GPSVFPLATQK	62S_IGH_D494_iRep_Seq3| Cnt=1 IGHV4-59:IGHD2-15:IGHJ5 CDR3.Len=57	62S_IGH_D494_iRep_Seq3| Cnt=1 IGHV4-59:IGHD2-15:IGHJ5 CDR3.Len=57	50	4.5455	0.3333	GPSVFPLA	GPSVFPLA	113	123	GPSVFPLA	3	F3:5207	97E_IGH_D494_iRep_Seq17|:21X_IGH_D494_iRep_Seq8|:97E_IGH_D494_iRep_Seq16|:21X_IGH_D494_iRep_Seq32|:21X_IGKL_D494_iRep_Seq2|:21X_IGH_D494_iRep_Seq20|:62S_IGH_D494_iRep_Seq2|:97E_IGH_D494_iRep_Seq5|:97E_IGH_D494_iRep_Seq3|:21X_IGH_D494_iRep_Seq21|:21X_IGH_D494_iRep_Seq1|:97E_IGH_D494_iRep_Seq11|:21X_IGKL_D494_iRep_Seq3|:97E_IGH_D494_iRep_Seq6|:97E_IGH_D494_iRep_Seq15|:62S_IGH_D494_iRep_Seq1|:21X_IG…	593.823	37.9	1	0.73
Denovo1199	GPSVFPLAWGR	62S_IGH_D494_iRep_Seq1| Cnt=1 IGHV4-59:IGHD2-21:IGHJ5 CDR3.Len=57	62S_IGH_D494_iRep_Seq1| Cnt=1 IGHV4-59:IGHD2-21:IGHJ5 CDR3.Len=57	50	4.5455	0.3333	GPSVFPLA	GPSVFPLA	113	123	GPSVFPLA	3	F1:7054	97E_IGH_D494_iRep_Seq17|:21X_IGH_D494_iRep_Seq8|:97E_IGH_D494_iRep_Seq16|:21X_IGH_D494_iRep_Seq32|:21X_IGKL_D494_iRep_Seq2|:21X_IGH_D494_iRep_Seq20|:62S_IGH_D494_iRep_Seq2|:97E_IGH_D494_iRep_Seq5|:97E_IGH_D494_iRep_Seq3|:21X_IGH_D494_iRep_Seq21|:21X_IGH_D494_iRep_Seq1|:97E_IGH_D494_iRep_Seq11|:21X_IGKL_D494_iRep_Seq3|:97E_IGH_D494_iRep_Seq6|:97E_IGH_D494_iRep_Seq15|:62S_IGH_D494_iRep_Seq1|:21X_IG…	593.823	48.75	1	0.73
Denovo1199	GPSVFPLAWGR	62S_IGH_D494_iRep_Seq2| Cnt=1 IGHV1-46:IGHD6-19:IGHJ4 CDR3.Len=63	62S_IGH_D494_iRep_Seq2| Cnt=1 IGHV1-46:IGHD6-19:IGHJ4 CDR3.Len=63	50	4.5455	0.3333	GPSVFPLA	GPSVFPLA	116	126	GPSVFPLA	3	F1:7054	97E_IGH_D494_iRep_Seq17|:21X_IGH_D494_iRep_Seq8|:97E_IGH_D494_iRep_Seq16|:21X_IGH_D494_iRep_Seq32|:21X_IGKL_D494_iRep_Seq2|:21X_IGH_D494_iRep_Seq20|:62S_IGH_D494_iRep_Seq2|:97E_IGH_D494_iRep_Seq5|:97E_IGH_D494_iRep_Seq3|:21X_IGH_D494_iRep_Seq21|:21X_IGH_D494_iRep_Seq1|:97E_IGH_D494_iRep_Seq11|:21X_IGKL_D494_iRep_Seq3|:97E_IGH_D494_iRep_Seq6|:97E_IGH_D494_iRep_Seq15|:62S_IGH_D494_iRep_Seq1|:21X_IG…	593.823	48.75	1	0.73
Denovo1199	GPSVFPLAWGR	62S_IGH_D494_iRep_Seq3| Cnt=1 IGHV4-59:IGHD2-15:IGHJ5 CDR3.Len=57	62S_IGH_D494_iRep_Seq3| Cnt=1 IGHV4-59:IGHD2-15:IGHJ5 CDR3.Len=57	50	4.5455	0.3333	GPSVFPLA	GPSVFPLA	113	123	GPSVFPLA	3	F1:7054	97E_IGH_D494_iRep_Seq17|:21X_IGH_D494_iRep_Seq8|:97E_IGH_D494_iRep_Seq16|:21X_IGH_D494_iRep_Seq32|:21X_IGKL_D494_iRep_Seq2|:21X_IGH_D494_iRep_Seq20|:62S_IGH_D494_iRep_Seq2|:97E_IGH_D494_iRep_Seq5|:97E_IGH_D494_iRep_Seq3|:21X_IGH_D494_iRep_Seq21|:21X_IGH_D494_iRep_Seq1|:97E_IGH_D494_iRep_Seq11|:21X_IGKL_D494_iRep_Seq3|:97E_IGH_D494_iRep_Seq6|:97E_IGH_D494_iRep_Seq15|:62S_IGH_D494_iRep_Seq1|:21X_IG…	593.823	48.75	1	0.73
Denovo1202	GPSVFPLAQTK	62S_IGH_D494_iRep_Seq1| Cnt=1 IGHV4-59:IGHD2-21:IGHJ5 CDR3.Len=57	62S_IGH_D494_iRep_Seq1| Cnt=1 IGHV4-59:IGHD2-21:IGHJ5 CDR3.Len=57	50	4.5455	0.3333	GPSVFPLA	GPSVFPLA	113	123	GPSVFPLA	3	F2:8047	97E_IGH_D494_iRep_Seq17|:21X_IGH_D494_iRep_Seq8|:97E_IGH_D494_iRep_Seq16|:21X_IGH_D494_iRep_Seq32|:21X_IGKL_D494_iRep_Seq2|:21X_IGH_D494_iRep_Seq20|:62S_IGH_D494_iRep_Seq2|:97E_IGH_D494_iRep_Seq5|:97E_IGH_D494_iRep_Seq3|:21X_IGH_D494_iRep_Seq21|:21X_IGH_D494_iRep_Seq1|:97E_IGH_D494_iRep_Seq11|:21X_IGKL_D494_iRep_Seq3|:97E_IGH_D494_iRep_Seq6|:97E_IGH_D494_iRep_Seq15|:62S_IGH_D494_iRep_Seq1|:21X_IG…	593.824	54.81	1	0.73
Denovo1202	GPSVFPLAQTK	62S_IGH_D494_iRep_Seq2| Cnt=1 IGHV1-46:IGHD6-19:IGHJ4 CDR3.Len=63	62S_IGH_D494_iRep_Seq2| Cnt=1 IGHV1-46:IGHD6-19:IGHJ4 CDR3.Len=63	50	4.5455	0.3333	GPSVFPLA	GPSVFPLA	116	126	GPSVFPLA	3	F2:8047	97E_IGH_D494_iRep_Seq17|:21X_IGH_D494_iRep_Seq8|:97E_IGH_D494_iRep_Seq16|:21X_IGH_D494_iRep_Seq32|:21X_IGKL_D494_iRep_Seq2|:21X_IGH_D494_iRep_Seq20|:62S_IGH_D494_iRep_Seq2|:97E_IGH_D494_iRep_Seq5|:97E_IGH_D494_iRep_Seq3|:21X_IGH_D494_iRep_Seq21|:21X_IGH_D494_iRep_Seq1|:97E_IGH_D494_iRep_Seq11|:21X_IGKL_D494_iRep_Seq3|:97E_IGH_D494_iRep_Seq6|:97E_IGH_D494_iRep_Seq15|:62S_IGH_D494_iRep_Seq1|:21X_IG…	593.824	54.81	1	0.73
Denovo1202	GPSVFPLAQTK	62S_IGH_D494_iRep_Seq3| Cnt=1 IGHV4-59:IGHD2-15:IGHJ5 CDR3.Len=57	62S_IGH_D494_iRep_Seq3| Cnt=1 IGHV4-59:IGHD2-15:IGHJ5 CDR3.Len=57	50	4.5455	0.3333	GPSVFPLA	GPSVFPLA	113	123	GPSVFPLA	3	F2:8047	97E_IGH_D494_iRep_Seq17|:21X_IGH_D494_iRep_Seq8|:97E_IGH_D494_iRep_Seq16|:21X_IGH_D494_iRep_Seq32|:21X_IGKL_D494_iRep_Seq2|:21X_IGH_D494_iRep_Seq20|:62S_IGH_D494_iRep_Seq2|:97E_IGH_D494_iRep_Seq5|:97E_IGH_D494_iRep_Seq3|:21X_IGH_D494_iRep_Seq21|:21X_IGH_D494_iRep_Seq1|:97E_IGH_D494_iRep_Seq11|:21X_IGKL_D494_iRep_Seq3|:97E_IGH_D494_iRep_Seq6|:97E_IGH_D494_iRep_Seq15|:62S_IGH_D494_iRep_Seq1|:21X_IG…	593.824	54.81	1	0.73
Denovo1221	GPSVFPLAWGR	62S_IGH_D494_iRep_Seq1| Cnt=1 IGHV4-59:IGHD2-21:IGHJ5 CDR3.Len=57	62S_IGH_D494_iRep_Seq1| Cnt=1 IGHV4-59:IGHD2-21:IGHJ5 CDR3.Len=57	50	4.5455	0.3333	GPSVFPLA	GPSVFPLA	113	123	GPSVFPLA	3	F2:9937	97E_IGH_D494_iRep_Seq17|:21X_IGH_D494_iRep_Seq8|:97E_IGH_D494_iRep_Seq16|:21X_IGH_D494_iRep_Seq32|:21X_IGKL_D494_iRep_Seq2|:21X_IGH_D494_iRep_Seq20|:62S_IGH_D494_iRep_Seq2|:97E_IGH_D494_iRep_Seq5|:97E_IGH_D494_iRep_Seq3|:21X_IGH_D494_iRep_Seq21|:21X_IGH_D494_iRep_Seq1|:97E_IGH_D494_iRep_Seq11|:21X_IGKL_D494_iRep_Seq3|:97E_IGH_D494_iRep_Seq6|:97E_IGH_D494_iRep_Seq15|:62S_IGH_D494_iRep_Seq1|:21X_IG…	593.824	66.47	1	0.73
Denovo1221	GPSVFPLAWGR	62S_IGH_D494_iRep_Seq2| Cnt=1 IGHV1-46:IGHD6-19:IGHJ4 CDR3.Len=63	62S_IGH_D494_iRep_Seq2| Cnt=1 IGHV1-46:IGHD6-19:IGHJ4 CDR3.Len=63	50	4.5455	0.3333	GPSVFPLA	GPSVFPLA	116	126	GPSVFPLA	3	F2:9937	97E_IGH_D494_iRep_Seq17|:21X_IGH_D494_iRep_Seq8|:97E_IGH_D494_iRep_Seq16|:21X_IGH_D494_iRep_Seq32|:21X_IGKL_D494_iRep_Seq2|:21X_IGH_D494_iRep_Seq20|:62S_IGH_D494_iRep_Seq2|:97E_IGH_D494_iRep_Seq5|:97E_IGH_D494_iRep_Seq3|:21X_IGH_D494_iRep_Seq21|:21X_IGH_D494_iRep_Seq1|:97E_IGH_D494_iRep_Seq11|:21X_IGKL_D494_iRep_Seq3|:97E_IGH_D494_iRep_Seq6|:97E_IGH_D494_iRep_Seq15|:62S_IGH_D494_iRep_Seq1|:21X_IG…	593.824	66.47	1	0.73
Denovo1221	GPSVFPLAWGR	62S_IGH_D494_iRep_Seq3| Cnt=1 IGHV4-59:IGHD2-15:IGHJ5 CDR3.Len=57	62S_IGH_D494_iRep_Seq3| Cnt=1 IGHV4-59:IGHD2-15:IGHJ5 CDR3.Len=57	50	4.5455	0.3333	GPSVFPLA	GPSVFPLA	113	123	GPSVFPLA	3	F2:9937	97E_IGH_D494_iRep_Seq17|:21X_IGH_D494_iRep_Seq8|:97E_IGH_D494_iRep_Seq16|:21X_IGH_D494_iRep_Seq32|:21X_IGKL_D494_iRep_Seq2|:21X_IGH_D494_iRep_Seq20|:62S_IGH_D494_iRep_Seq2|:97E_IGH_D494_iRep_Seq5|:97E_IGH_D494_iRep_Seq3|:21X_IGH_D494_iRep_Seq21|:21X_IGH_D494_iRep_Seq1|:97E_IGH_D494_iRep_Seq11|:21X_IGKL_D494_iRep_Seq3|:97E_IGH_D494_iRep_Seq6|:97E_IGH_D494_iRep_Seq15|:62S_IGH_D494_iRep_Seq1|:21X_IG…	593.824	66.47	1	0.73
Denovo1251	GPSVFPLAQTK	62S_IGH_D494_iRep_Seq1| Cnt=1 IGHV4-59:IGHD2-21:IGHJ5 CDR3.Len=57	62S_IGH_D494_iRep_Seq1| Cnt=1 IGHV4-59:IGHD2-21:IGHJ5 CDR3.Len=57	50	4.5455	0.3333	GPSVFPLA	GPSVFPLA	113	123	GPSVFPLA	3	F1:8016	97E_IGH_D494_iRep_Seq17|:21X_IGH_D494_iRep_Seq8|:97E_IGH_D494_iRep_Seq16|:21X_IGH_D494_iRep_Seq32|:21X_IGKL_D494_iRep_Seq2|:21X_IGH_D494_iRep_Seq20|:62S_IGH_D494_iRep_Seq2|:97E_IGH_D494_iRep_Seq5|:97E_IGH_D494_iRep_Seq3|:21X_IGH_D494_iRep_Seq21|:21X_IGH_D494_iRep_Seq1|:97E_IGH_D494_iRep_Seq11|:21X_IGKL_D494_iRep_Seq3|:97E_IGH_D494_iRep_Seq6|:97E_IGH_D494_iRep_Seq15|:62S_IGH_D494_iRep_Seq1|:21X_IG…	593.827	54.46	1	0.73
Denovo1251	GPSVFPLAQTK	62S_IGH_D494_iRep_Seq2| Cnt=1 IGHV1-46:IGHD6-19:IGHJ4 CDR3.Len=63	62S_IGH_D494_iRep_Seq2| Cnt=1 IGHV1-46:IGHD6-19:IGHJ4 CDR3.Len=63	50	4.5455	0.3333	GPSVFPLA	GPSVFPLA	116	126	GPSVFPLA	3	F1:8016	97E_IGH_D494_iRep_Seq17|:21X_IGH_D494_iRep_Seq8|:97E_IGH_D494_iRep_Seq16|:21X_IGH_D494_iRep_Seq32|:21X_IGKL_D494_iRep_Seq2|:21X_IGH_D494_iRep_Seq20|:62S_IGH_D494_iRep_Seq2|:97E_IGH_D494_iRep_Seq5|:97E_IGH_D494_iRep_Seq3|:21X_IGH_D494_iRep_Seq21|:21X_IGH_D494_iRep_Seq1|:97E_IGH_D494_iRep_Seq11|:21X_IGKL_D494_iRep_Seq3|:97E_IGH_D494_iRep_Seq6|:97E_IGH_D494_iRep_Seq15|:62S_IGH_D494_iRep_Seq1|:21X_IG…	593.827	54.46	1	0.73
Denovo1251	GPSVFPLAQTK	62S_IGH_D494_iRep_Seq3| Cnt=1 IGHV4-59:IGHD2-15:IGHJ5 CDR3.Len=57	62S_IGH_D494_iRep_Seq3| Cnt=1 IGHV4-59:IGHD2-15:IGHJ5 CDR3.Len=57	50	4.5455	0.3333	GPSVFPLA	GPSVFPLA	113	123	GPSVFPLA	3	F1:8016	97E_IGH_D494_iRep_Seq17|:21X_IGH_D494_iRep_Seq8|:97E_IGH_D494_iRep_Seq16|:21X_IGH_D494_iRep_Seq32|:21X_IGKL_D494_iRep_Seq2|:21X_IGH_D494_iRep_Seq20|:62S_IGH_D494_iRep_Seq2|:97E_IGH_D494_iRep_Seq5|:97E_IGH_D494_iRep_Seq3|:21X_IGH_D494_iRep_Seq21|:21X_IGH_D494_iRep_Seq1|:97E_IGH_D494_iRep_Seq11|:21X_IGKL_D494_iRep_Seq3|:97E_IGH_D494_iRep_Seq6|:97E_IGH_D494_iRep_Seq15|:62S_IGH_D494_iRep_Seq1|:21X_IG…	593.827	54.46	1	0.73
Denovo1264	GPSVFPLAQTK	62S_IGH_D494_iRep_Seq1| Cnt=1 IGHV4-59:IGHD2-21:IGHJ5 CDR3.Len=57	62S_IGH_D494_iRep_Seq1| Cnt=1 IGHV4-59:IGHD2-21:IGHJ5 CDR3.Len=57	50	4.5455	0.3333	GPSVFPLA	GPSVFPLA	113	123	GPSVFPLA	3	F1:8603	97E_IGH_D494_iRep_Seq17|:21X_IGH_D494_iRep_Seq8|:97E_IGH_D494_iRep_Seq16|:21X_IGH_D494_iRep_Seq32|:21X_IGKL_D494_iRep_Seq2|:21X_IGH_D494_iRep_Seq20|:62S_IGH_D494_iRep_Seq2|:97E_IGH_D494_iRep_Seq5|:97E_IGH_D494_iRep_Seq3|:21X_IGH_D494_iRep_Seq21|:21X_IGH_D494_iRep_Seq1|:97E_IGH_D494_iRep_Seq11|:21X_IGKL_D494_iRep_Seq3|:97E_IGH_D494_iRep_Seq6|:97E_IGH_D494_iRep_Seq15|:62S_IGH_D494_iRep_Seq1|:21X_IG…	593.824	57.97	1	0.73
Denovo1264	GPSVFPLAQTK	62S_IGH_D494_iRep_Seq2| Cnt=1 IGHV1-46:IGHD6-19:IGHJ4 CDR3.Len=63	62S_IGH_D494_iRep_Seq2| Cnt=1 IGHV1-46:IGHD6-19:IGHJ4 CDR3.Len=63	50	4.5455	0.3333	GPSVFPLA	GPSVFPLA	116	126	GPSVFPLA	3	F1:8603	97E_IGH_D494_iRep_Seq17|:21X_IGH_D494_iRep_Seq8|:97E_IGH_D494_iRep_Seq16|:21X_IGH_D494_iRep_Seq32|:21X_IGKL_D494_iRep_Seq2|:21X_IGH_D494_iRep_Seq20|:62S_IGH_D494_iRep_Seq2|:97E_IGH_D494_iRep_Seq5|:97E_IGH_D494_iRep_Seq3|:21X_IGH_D494_iRep_Seq21|:21X_IGH_D494_iRep_Seq1|:97E_IGH_D494_iRep_Seq11|:21X_IGKL_D494_iRep_Seq3|:97E_IGH_D494_iRep_Seq6|:97E_IGH_D494_iRep_Seq15|:62S_IGH_D494_iRep_Seq1|:21X_IG…	593.824	57.97	1	0.73
Denovo1264	GPSVFPLAQTK	62S_IGH_D494_iRep_Seq3| Cnt=1 IGHV4-59:IGHD2-15:IGHJ5 CDR3.Len=57	62S_IGH_D494_iRep_Seq3| Cnt=1 IGHV4-59:IGHD2-15:IGHJ5 CDR3.Len=57	50	4.5455	0.3333	GPSVFPLA	GPSVFPLA	113	123	GPSVFPLA	3	F1:8603	97E_IGH_D494_iRep_Seq17|:21X_IGH_D494_iRep_Seq8|:97E_IGH_D494_iRep_Seq16|:21X_IGH_D494_iRep_Seq32|:21X_IGKL_D494_iRep_Seq2|:21X_IGH_D494_iRep_Seq20|:62S_IGH_D494_iRep_Seq2|:97E_IGH_D494_iRep_Seq5|:97E_IGH_D494_iRep_Seq3|:21X_IGH_D494_iRep_Seq21|:21X_IGH_D494_iRep_Seq1|:97E_IGH_D494_iRep_Seq11|:21X_IGKL_D494_iRep_Seq3|:97E_IGH_D494_iRep_Seq6|:97E_IGH_D494_iRep_Seq15|:62S_IGH_D494_iRep_Seq1|:21X_IG…	593.824	57.97	1	0.73
Denovo1266	GPSVFPLAQTK	62S_IGH_D494_iRep_Seq1| Cnt=1 IGHV4-59:IGHD2-21:IGHJ5 CDR3.Len=57	62S_IGH_D494_iRep_Seq1| Cnt=1 IGHV4-59:IGHD2-21:IGHJ5 CDR3.Len=57	50	4.5455	0.3333	GPSVFPLA	GPSVFPLA	113	123	GPSVFPLA	3	F2:9576	97E_IGH_D494_iRep_Seq17|:21X_IGH_D494_iRep_Seq8|:97E_IGH_D494_iRep_Seq16|:21X_IGH_D494_iRep_Seq32|:21X_IGKL_D494_iRep_Seq2|:21X_IGH_D494_iRep_Seq20|:62S_IGH_D494_iRep_Seq2|:97E_IGH_D494_iRep_Seq5|:97E_IGH_D494_iRep_Seq3|:21X_IGH_D494_iRep_Seq21|:21X_IGH_D494_iRep_Seq1|:97E_IGH_D494_iRep_Seq11|:21X_IGKL_D494_iRep_Seq3|:97E_IGH_D494_iRep_Seq6|:97E_IGH_D494_iRep_Seq15|:62S_IGH_D494_iRep_Seq1|:21X_IG…	593.825	64.16	1	0.73
Denovo1266	GPSVFPLAQTK	62S_IGH_D494_iRep_Seq2| Cnt=1 IGHV1-46:IGHD6-19:IGHJ4 CDR3.Len=63	62S_IGH_D494_iRep_Seq2| Cnt=1 IGHV1-46:IGHD6-19:IGHJ4 CDR3.Len=63	50	4.5455	0.3333	GPSVFPLA	GPSVFPLA	116	126	GPSVFPLA	3	F2:9576	97E_IGH_D494_iRep_Seq17|:21X_IGH_D494_iRep_Seq8|:97E_IGH_D494_iRep_Seq16|:21X_IGH_D494_iRep_Seq32|:21X_IGKL_D494_iRep_Seq2|:21X_IGH_D494_iRep_Seq20|:62S_IGH_D494_iRep_Seq2|:97E_IGH_D494_iRep_Seq5|:97E_IGH_D494_iRep_Seq3|:21X_IGH_D494_iRep_Seq21|:21X_IGH_D494_iRep_Seq1|:97E_IGH_D494_iRep_Seq11|:21X_IGKL_D494_iRep_Seq3|:97E_IGH_D494_iRep_Seq6|:97E_IGH_D494_iRep_Seq15|:62S_IGH_D494_iRep_Seq1|:21X_IG…	593.825	64.16	1	0.73
Denovo1266	GPSVFPLAQTK	62S_IGH_D494_iRep_Seq3| Cnt=1 IGHV4-59:IGHD2-15:IGHJ5 CDR3.Len=57	62S_IGH_D494_iRep_Seq3| Cnt=1 IGHV4-59:IGHD2-15:IGHJ5 CDR3.Len=57	50	4.5455	0.3333	GPSVFPLA	GPSVFPLA	113	123	GPSVFPLA	3	F2:9576	97E_IGH_D494_iRep_Seq17|:21X_IGH_D494_iRep_Seq8|:97E_IGH_D494_iRep_Seq16|:21X_IGH_D494_iRep_Seq32|:21X_IGKL_D494_iRep_Seq2|:21X_IGH_D494_iRep_Seq20|:62S_IGH_D494_iRep_Seq2|:97E_IGH_D494_iRep_Seq5|:97E_IGH_D494_iRep_Seq3|:21X_IGH_D494_iRep_Seq21|:21X_IGH_D494_iRep_Seq1|:97E_IGH_D494_iRep_Seq11|:21X_IGKL_D494_iRep_Seq3|:97E_IGH_D494_iRep_Seq6|:97E_IGH_D494_iRep_Seq15|:62S_IGH_D494_iRep_Seq1|:21X_IG…	593.825	64.16	1	0.73
Denovo1299	GPSVFPLAQTK	62S_IGH_D494_iRep_Seq1| Cnt=1 IGHV4-59:IGHD2-21:IGHJ5 CDR3.Len=57	62S_IGH_D494_iRep_Seq1| Cnt=1 IGHV4-59:IGHD2-21:IGHJ5 CDR3.Len=57	50	4.5455	0.3333	GPSVFPLA	GPSVFPLA	113	123	GPSVFPLA	3	F1:7257	97E_IGH_D494_iRep_Seq17|:21X_IGH_D494_iRep_Seq8|:97E_IGH_D494_iRep_Seq16|:21X_IGH_D494_iRep_Seq32|:21X_IGKL_D494_iRep_Seq2|:21X_IGH_D494_iRep_Seq20|:62S_IGH_D494_iRep_Seq2|:97E_IGH_D494_iRep_Seq5|:97E_IGH_D494_iRep_Seq3|:21X_IGH_D494_iRep_Seq21|:21X_IGH_D494_iRep_Seq1|:97E_IGH_D494_iRep_Seq11|:21X_IGKL_D494_iRep_Seq3|:97E_IGH_D494_iRep_Seq6|:97E_IGH_D494_iRep_Seq15|:62S_IGH_D494_iRep_Seq1|:21X_IG…	593.823	49.92	1	0.73
Denovo1299	GPSVFPLAQTK	62S_IGH_D494_iRep_Seq2| Cnt=1 IGHV1-46:IGHD6-19:IGHJ4 CDR3.Len=63	62S_IGH_D494_iRep_Seq2| Cnt=1 IGHV1-46:IGHD6-19:IGHJ4 CDR3.Len=63	50	4.5455	0.3333	GPSVFPLA	GPSVFPLA	116	126	GPSVFPLA	3	F1:7257	97E_IGH_D494_iRep_Seq17|:21X_IGH_D494_iRep_Seq8|:97E_IGH_D494_iRep_Seq16|:21X_IGH_D494_iRep_Seq32|:21X_IGKL_D494_iRep_Seq2|:21X_IGH_D494_iRep_Seq20|:62S_IGH_D494_iRep_Seq2|:97E_IGH_D494_iRep_Seq5|:97E_IGH_D494_iRep_Seq3|:21X_IGH_D494_iRep_Seq21|:21X_IGH_D494_iRep_Seq1|:97E_IGH_D494_iRep_Seq11|:21X_IGKL_D494_iRep_Seq3|:97E_IGH_D494_iRep_Seq6|:97E_IGH_D494_iRep_Seq15|:62S_IGH_D494_iRep_Seq1|:21X_IG…	593.823	49.92	1	0.73
Denovo1299	GPSVFPLAQTK	62S_IGH_D494_iRep_Seq3| Cnt=1 IGHV4-59:IGHD2-15:IGHJ5 CDR3.Len=57	62S_IGH_D494_iRep_Seq3| Cnt=1 IGHV4-59:IGHD2-15:IGHJ5 CDR3.Len=57	50	4.5455	0.3333	GPSVFPLA	GPSVFPLA	113	123	GPSVFPLA	3	F1:7257	97E_IGH_D494_iRep_Seq17|:21X_IGH_D494_iRep_Seq8|:97E_IGH_D494_iRep_Seq16|:21X_IGH_D494_iRep_Seq32|:21X_IGKL_D494_iRep_Seq2|:21X_IGH_D494_iRep_Seq20|:62S_IGH_D494_iRep_Seq2|:97E_IGH_D494_iRep_Seq5|:97E_IGH_D494_iRep_Seq3|:21X_IGH_D494_iRep_Seq21|:21X_IGH_D494_iRep_Seq1|:97E_IGH_D494_iRep_Seq11|:21X_IGKL_D494_iRep_Seq3|:97E_IGH_D494_iRep_Seq6|:97E_IGH_D494_iRep_Seq15|:62S_IGH_D494_iRep_Seq1|:21X_IG…	593.823	49.92	1	0.73
Denovo1307	GPSVFPLATQK	62S_IGH_D494_iRep_Seq1| Cnt=1 IGHV4-59:IGHD2-21:IGHJ5 CDR3.Len=57	62S_IGH_D494_iRep_Seq1| Cnt=1 IGHV4-59:IGHD2-21:IGHJ5 CDR3.Len=57	50	4.5455	0.3333	GPSVFPLA	GPSVFPLA	113	123	GPSVFPLA	3	F1:6599	97E_IGH_D494_iRep_Seq17|:21X_IGH_D494_iRep_Seq8|:97E_IGH_D494_iRep_Seq16|:21X_IGH_D494_iRep_Seq32|:21X_IGKL_D494_iRep_Seq2|:21X_IGH_D494_iRep_Seq20|:62S_IGH_D494_iRep_Seq2|:97E_IGH_D494_iRep_Seq5|:97E_IGH_D494_iRep_Seq3|:21X_IGH_D494_iRep_Seq21|:21X_IGH_D494_iRep_Seq1|:97E_IGH_D494_iRep_Seq11|:21X_IGKL_D494_iRep_Seq3|:97E_IGH_D494_iRep_Seq6|:97E_IGH_D494_iRep_Seq15|:62S_IGH_D494_iRep_Seq1|:21X_IG…	593.829	46.15	1	0.73
Denovo1307	GPSVFPLATQK	62S_IGH_D494_iRep_Seq2| Cnt=1 IGHV1-46:IGHD6-19:IGHJ4 CDR3.Len=63	62S_IGH_D494_iRep_Seq2| Cnt=1 IGHV1-46:IGHD6-19:IGHJ4 CDR3.Len=63	50	4.5455	0.3333	GPSVFPLA	GPSVFPLA	116	126	GPSVFPLA	3	F1:6599	97E_IGH_D494_iRep_Seq17|:21X_IGH_D494_iRep_Seq8|:97E_IGH_D494_iRep_Seq16|:21X_IGH_D494_iRep_Seq32|:21X_IGKL_D494_iRep_Seq2|:21X_IGH_D494_iRep_Seq20|:62S_IGH_D494_iRep_Seq2|:97E_IGH_D494_iRep_Seq5|:97E_IGH_D494_iRep_Seq3|:21X_IGH_D494_iRep_Seq21|:21X_IGH_D494_iRep_Seq1|:97E_IGH_D494_iRep_Seq11|:21X_IGKL_D494_iRep_Seq3|:97E_IGH_D494_iRep_Seq6|:97E_IGH_D494_iRep_Seq15|:62S_IGH_D494_iRep_Seq1|:21X_IG…	593.829	46.15	1	0.73
Denovo1307	GPSVFPLATQK	62S_IGH_D494_iRep_Seq3| Cnt=1 IGHV4-59:IGHD2-15:IGHJ5 CDR3.Len=57	62S_IGH_D494_iRep_Seq3| Cnt=1 IGHV4-59:IGHD2-15:IGHJ5 CDR3.Len=57	50	4.5455	0.3333	GPSVFPLA	GPSVFPLA	113	123	GPSVFPLA	3	F1:6599	97E_IGH_D494_iRep_Seq17|:21X_IGH_D494_iRep_Seq8|:97E_IGH_D494_iRep_Seq16|:21X_IGH_D494_iRep_Seq32|:21X_IGKL_D494_iRep_Seq2|:21X_IGH_D494_iRep_Seq20|:62S_IGH_D494_iRep_Seq2|:97E_IGH_D494_iRep_Seq5|:97E_IGH_D494_iRep_Seq3|:21X_IGH_D494_iRep_Seq21|:21X_IGH_D494_iRep_Seq1|:97E_IGH_D494_iRep_Seq11|:21X_IGKL_D494_iRep_Seq3|:97E_IGH_D494_iRep_Seq6|:97E_IGH_D494_iRep_Seq15|:62S_IGH_D494_iRep_Seq1|:21X_IG…	593.829	46.15	1	0.73
Denovo1350	GPSVFPLAQTK	62S_IGH_D494_iRep_Seq1| Cnt=1 IGHV4-59:IGHD2-21:IGHJ5 CDR3.Len=57	62S_IGH_D494_iRep_Seq1| Cnt=1 IGHV4-59:IGHD2-21:IGHJ5 CDR3.Len=57	50	4.5455	0.3333	GPSVFPLA	GPSVFPLA	113	123	GPSVFPLA	3	F2:6424	97E_IGH_D494_iRep_Seq17|:21X_IGH_D494_iRep_Seq8|:97E_IGH_D494_iRep_Seq16|:21X_IGH_D494_iRep_Seq32|:21X_IGKL_D494_iRep_Seq2|:21X_IGH_D494_iRep_Seq20|:62S_IGH_D494_iRep_Seq2|:97E_IGH_D494_iRep_Seq5|:97E_IGH_D494_iRep_Seq3|:21X_IGH_D494_iRep_Seq21|:21X_IGH_D494_iRep_Seq1|:97E_IGH_D494_iRep_Seq11|:21X_IGKL_D494_iRep_Seq3|:97E_IGH_D494_iRep_Seq6|:97E_IGH_D494_iRep_Seq15|:62S_IGH_D494_iRep_Seq1|:21X_IG…	593.824	45.23	1	0.73
Denovo1350	GPSVFPLAQTK	62S_IGH_D494_iRep_Seq2| Cnt=1 IGHV1-46:IGHD6-19:IGHJ4 CDR3.Len=63	62S_IGH_D494_iRep_Seq2| Cnt=1 IGHV1-46:IGHD6-19:IGHJ4 CDR3.Len=63	50	4.5455	0.3333	GPSVFPLA	GPSVFPLA	116	126	GPSVFPLA	3	F2:6424	97E_IGH_D494_iRep_Seq17|:21X_IGH_D494_iRep_Seq8|:97E_IGH_D494_iRep_Seq16|:21X_IGH_D494_iRep_Seq32|:21X_IGKL_D494_iRep_Seq2|:21X_IGH_D494_iRep_Seq20|:62S_IGH_D494_iRep_Seq2|:97E_IGH_D494_iRep_Seq5|:97E_IGH_D494_iRep_Seq3|:21X_IGH_D494_iRep_Seq21|:21X_IGH_D494_iRep_Seq1|:97E_IGH_D494_iRep_Seq11|:21X_IGKL_D494_iRep_Seq3|:97E_IGH_D494_iRep_Seq6|:97E_IGH_D494_iRep_Seq15|:62S_IGH_D494_iRep_Seq1|:21X_IG…	593.824	45.23	1	0.73
Denovo1350	GPSVFPLAQTK	62S_IGH_D494_iRep_Seq3| Cnt=1 IGHV4-59:IGHD2-15:IGHJ5 CDR3.Len=57	62S_IGH_D494_iRep_Seq3| Cnt=1 IGHV4-59:IGHD2-15:IGHJ5 CDR3.Len=57	50	4.5455	0.3333	GPSVFPLA	GPSVFPLA	113	123	GPSVFPLA	3	F2:6424	97E_IGH_D494_iRep_Seq17|:21X_IGH_D494_iRep_Seq8|:97E_IGH_D494_iRep_Seq16|:21X_IGH_D494_iRep_Seq32|:21X_IGKL_D494_iRep_Seq2|:21X_IGH_D494_iRep_Seq20|:62S_IGH_D494_iRep_Seq2|:97E_IGH_D494_iRep_Seq5|:97E_IGH_D494_iRep_Seq3|:21X_IGH_D494_iRep_Seq21|:21X_IGH_D494_iRep_Seq1|:97E_IGH_D494_iRep_Seq11|:21X_IGKL_D494_iRep_Seq3|:97E_IGH_D494_iRep_Seq6|:97E_IGH_D494_iRep_Seq15|:62S_IGH_D494_iRep_Seq1|:21X_IG…	593.824	45.23	1	0.73
Denovo321	WSTFGQGTK	62S_IGKL_D494_iRep_Seq10| Cnt=1 IGKV3-15:*:IGKJ1 CDR3.Len=27	62S_IGKL_D494_iRep_Seq10| Cnt=1 IGKV3-15:*:IGKJ1 CDR3.Len=27	50	5.5556	0.3333	WS-TFGQGTK	WPRTFGQGTK	77	85	WPRTFGQGT	3	F2:3036	21X_IGKL_D494_iRep_Seq2|:21X_IGKL_D494_iRep_Seq20|:97E_IGKL_D494_iRep_Seq19|:21X_IGKL_D494_iRep_Seq22|:62S_IGKL_D494_iRep_Seq4|:21X_IGKL_D494_iRep_Seq36|:21X_IGKL_D494_iRep_Seq56|:64U_IGKL_D494_iRep_Seq18|:21X_IGKL_D494_iRep_Seq55|:21X_IGKL_D494_iRep_Seq57|:64U_IGKL_D494_iRep_Seq1|	527.249	24.66	1	0.67
Denovo646	WSTFGQGTK	62S_IGKL_D494_iRep_Seq10| Cnt=1 IGKV3-15:*:IGKJ1 CDR3.Len=27	62S_IGKL_D494_iRep_Seq10| Cnt=1 IGKV3-15:*:IGKJ1 CDR3.Len=27	50	5.5556	0.3333	WS-TFGQGTK	WPRTFGQGTK	77	85	WPRTFGQGT	3	F2:3052	21X_IGKL_D494_iRep_Seq2|:21X_IGKL_D494_iRep_Seq20|:97E_IGKL_D494_iRep_Seq19|:21X_IGKL_D494_iRep_Seq22|:62S_IGKL_D494_iRep_Seq4|:21X_IGKL_D494_iRep_Seq36|:21X_IGKL_D494_iRep_Seq56|:64U_IGKL_D494_iRep_Seq18|:21X_IGKL_D494_iRep_Seq55|:21X_IGKL_D494_iRep_Seq57|:64U_IGKL_D494_iRep_Seq1|	527.249	24.77	1	0.67
Denovo922	WSTFGQGTK	62S_IGKL_D494_iRep_Seq10| Cnt=1 IGKV3-15:*:IGKJ1 CDR3.Len=27	62S_IGKL_D494_iRep_Seq10| Cnt=1 IGKV3-15:*:IGKJ1 CDR3.Len=27	50	5.5556	0.3333	WS-TFGQGTK	WPRTFGQGTK	77	85	WPRTFGQGT	3	F2:3184	21X_IGKL_D494_iRep_Seq2|:21X_IGKL_D494_iRep_Seq20|:97E_IGKL_D494_iRep_Seq19|:21X_IGKL_D494_iRep_Seq22|:62S_IGKL_D494_iRep_Seq4|:21X_IGKL_D494_iRep_Seq36|:21X_IGKL_D494_iRep_Seq56|:64U_IGKL_D494_iRep_Seq18|:21X_IGKL_D494_iRep_Seq55|:21X_IGKL_D494_iRep_Seq57|:64U_IGKL_D494_iRep_Seq1|	527.249	25.65	1	0.67
Denovo1334	NTAVYYCGK	62S_IGH_D494_iRep_Seq1| Cnt=1 IGHV4-59:IGHD2-21:IGHJ5 CDR3.Len=57	62S_IGH_D494_iRep_Seq1| Cnt=1 IGHV4-59:IGHD2-21:IGHJ5 CDR3.Len=57	50	5.5556	0.3333	NTAVYYCGK	DTAVYYCAR	72	80	DTAVYYCAR	3	F2:3105	97E_IGH_D494_iRep_Seq17|:21X_IGH_D494_iRep_Seq8|:97E_IGH_D494_iRep_Seq16|:21X_IGH_D494_iRep_Seq32|:21X_IGH_D494_iRep_Seq20|:62S_IGH_D494_iRep_Seq2|:97E_IGH_D494_iRep_Seq4|:97E_IGH_D494_iRep_Seq5|:97E_IGH_D494_iRep_Seq3|:21X_IGH_D494_iRep_Seq21|:21X_IGH_D494_iRep_Seq1|:97E_IGH_D494_iRep_Seq6|:97E_IGH_D494_iRep_Seq15|:62S_IGH_D494_iRep_Seq1|:64U_IGH_D494_iRep_Seq2|:21X_IGH_D494_iRep_Seq17|:21X_IGH_…	745.825	25.13	1	0.67
Denovo1334	NTAVYYCGK	62S_IGH_D494_iRep_Seq2| Cnt=1 IGHV1-46:IGHD6-19:IGHJ4 CDR3.Len=63	62S_IGH_D494_iRep_Seq2| Cnt=1 IGHV1-46:IGHD6-19:IGHJ4 CDR3.Len=63	50	5.5556	0.3333	NTAVYYCGK	DTAVYYCAR	73	81	DTAVYYCAR	3	F2:3105	97E_IGH_D494_iRep_Seq17|:21X_IGH_D494_iRep_Seq8|:97E_IGH_D494_iRep_Seq16|:21X_IGH_D494_iRep_Seq32|:21X_IGH_D494_iRep_Seq20|:62S_IGH_D494_iRep_Seq2|:97E_IGH_D494_iRep_Seq4|:97E_IGH_D494_iRep_Seq5|:97E_IGH_D494_iRep_Seq3|:21X_IGH_D494_iRep_Seq21|:21X_IGH_D494_iRep_Seq1|:97E_IGH_D494_iRep_Seq6|:97E_IGH_D494_iRep_Seq15|:62S_IGH_D494_iRep_Seq1|:64U_IGH_D494_iRep_Seq2|:21X_IGH_D494_iRep_Seq17|:21X_IGH_…	745.825	25.13	1	0.67
Denovo1334	NTAVYYCGK	62S_IGH_D494_iRep_Seq3| Cnt=1 IGHV4-59:IGHD2-15:IGHJ5 CDR3.Len=57	62S_IGH_D494_iRep_Seq3| Cnt=1 IGHV4-59:IGHD2-15:IGHJ5 CDR3.Len=57	50	5.5556	0.3333	NTAVYYCGK	DTAVYYCAR	72	80	DTAVYYCAR	3	F2:3105	97E_IGH_D494_iRep_Seq17|:21X_IGH_D494_iRep_Seq8|:97E_IGH_D494_iRep_Seq16|:21X_IGH_D494_iRep_Seq32|:21X_IGH_D494_iRep_Seq20|:62S_IGH_D494_iRep_Seq2|:97E_IGH_D494_iRep_Seq4|:97E_IGH_D494_iRep_Seq5|:97E_IGH_D494_iRep_Seq3|:21X_IGH_D494_iRep_Seq21|:21X_IGH_D494_iRep_Seq1|:97E_IGH_D494_iRep_Seq6|:97E_IGH_D494_iRep_Seq15|:62S_IGH_D494_iRep_Seq1|:64U_IGH_D494_iRep_Seq2|:21X_IGH_D494_iRep_Seq17|:21X_IGH_…	745.825	25.13	1	0.67
Denovo1667	NTAVYYCGK	62S_IGH_D494_iRep_Seq1| Cnt=1 IGHV4-59:IGHD2-21:IGHJ5 CDR3.Len=57	62S_IGH_D494_iRep_Seq1| Cnt=1 IGHV4-59:IGHD2-21:IGHJ5 CDR3.Len=57	50	5.5556	0.3333	NTAVYYCGK	DTAVYYCAR	72	80	DTAVYYCAR	3	F3:1126	97E_IGH_D494_iRep_Seq17|:21X_IGH_D494_iRep_Seq8|:97E_IGH_D494_iRep_Seq16|:21X_IGH_D494_iRep_Seq32|:21X_IGH_D494_iRep_Seq20|:62S_IGH_D494_iRep_Seq2|:97E_IGH_D494_iRep_Seq4|:97E_IGH_D494_iRep_Seq5|:97E_IGH_D494_iRep_Seq3|:21X_IGH_D494_iRep_Seq21|:21X_IGH_D494_iRep_Seq1|:97E_IGH_D494_iRep_Seq6|:97E_IGH_D494_iRep_Seq15|:62S_IGH_D494_iRep_Seq1|:64U_IGH_D494_iRep_Seq2|:21X_IGH_D494_iRep_Seq17|:21X_IGH_…	660.773	11.08	1	0.67
Denovo1667	NTAVYYCGK	62S_IGH_D494_iRep_Seq2| Cnt=1 IGHV1-46:IGHD6-19:IGHJ4 CDR3.Len=63	62S_IGH_D494_iRep_Seq2| Cnt=1 IGHV1-46:IGHD6-19:IGHJ4 CDR3.Len=63	50	5.5556	0.3333	NTAVYYCGK	DTAVYYCAR	73	81	DTAVYYCAR	3	F3:1126	97E_IGH_D494_iRep_Seq17|:21X_IGH_D494_iRep_Seq8|:97E_IGH_D494_iRep_Seq16|:21X_IGH_D494_iRep_Seq32|:21X_IGH_D494_iRep_Seq20|:62S_IGH_D494_iRep_Seq2|:97E_IGH_D494_iRep_Seq4|:97E_IGH_D494_iRep_Seq5|:97E_IGH_D494_iRep_Seq3|:21X_IGH_D494_iRep_Seq21|:21X_IGH_D494_iRep_Seq1|:97E_IGH_D494_iRep_Seq6|:97E_IGH_D494_iRep_Seq15|:62S_IGH_D494_iRep_Seq1|:64U_IGH_D494_iRep_Seq2|:21X_IGH_D494_iRep_Seq17|:21X_IGH_…	660.773	11.08	1	0.67
Denovo1667	NTAVYYCGK	62S_IGH_D494_iRep_Seq3| Cnt=1 IGHV4-59:IGHD2-15:IGHJ5 CDR3.Len=57	62S_IGH_D494_iRep_Seq3| Cnt=1 IGHV4-59:IGHD2-15:IGHJ5 CDR3.Len=57	50	5.5556	0.3333	NTAVYYCGK	DTAVYYCAR	72	80	DTAVYYCAR	3	F3:1126	97E_IGH_D494_iRep_Seq17|:21X_IGH_D494_iRep_Seq8|:97E_IGH_D494_iRep_Seq16|:21X_IGH_D494_iRep_Seq32|:21X_IGH_D494_iRep_Seq20|:62S_IGH_D494_iRep_Seq2|:97E_IGH_D494_iRep_Seq4|:97E_IGH_D494_iRep_Seq5|:97E_IGH_D494_iRep_Seq3|:21X_IGH_D494_iRep_Seq21|:21X_IGH_D494_iRep_Seq1|:97E_IGH_D494_iRep_Seq6|:97E_IGH_D494_iRep_Seq15|:62S_IGH_D494_iRep_Seq1|:64U_IGH_D494_iRep_Seq2|:21X_IGH_D494_iRep_Seq17|:21X_IGH_…	660.773	11.08	1	0.67
Denovo287	GPSVFPLAPSSK	62S_IGH_D494_iRep_Seq1| Cnt=1 IGHV4-59:IGHD2-21:IGHJ5 CDR3.Len=57	62S_IGH_D494_iRep_Seq1| Cnt=1 IGHV4-59:IGHD2-21:IGHJ5 CDR3.Len=57	50	4.1667	0.3333	GPSVFPLA	GPSVFPLA	113	124	GPSVFPLA	4	F1:7636	97E_IGH_D494_iRep_Seq17|:21X_IGH_D494_iRep_Seq8|:97E_IGH_D494_iRep_Seq16|:21X_IGH_D494_iRep_Seq32|:21X_IGKL_D494_iRep_Seq2|:21X_IGH_D494_iRep_Seq20|:62S_IGH_D494_iRep_Seq2|:97E_IGH_D494_iRep_Seq5|:97E_IGH_D494_iRep_Seq3|:21X_IGH_D494_iRep_Seq21|:21X_IGH_D494_iRep_Seq1|:97E_IGH_D494_iRep_Seq11|:21X_IGKL_D494_iRep_Seq3|:97E_IGH_D494_iRep_Seq6|:97E_IGH_D494_iRep_Seq15|:62S_IGH_D494_iRep_Seq1|:21X_IG…	593.823	52.14	1	0.67
Denovo287	GPSVFPLAPSSK	62S_IGH_D494_iRep_Seq2| Cnt=1 IGHV1-46:IGHD6-19:IGHJ4 CDR3.Len=63	62S_IGH_D494_iRep_Seq2| Cnt=1 IGHV1-46:IGHD6-19:IGHJ4 CDR3.Len=63	50	4.1667	0.3333	GPSVFPLA	GPSVFPLA	116	127	GPSVFPLA	4	F1:7636	97E_IGH_D494_iRep_Seq17|:21X_IGH_D494_iRep_Seq8|:97E_IGH_D494_iRep_Seq16|:21X_IGH_D494_iRep_Seq32|:21X_IGKL_D494_iRep_Seq2|:21X_IGH_D494_iRep_Seq20|:62S_IGH_D494_iRep_Seq2|:97E_IGH_D494_iRep_Seq5|:97E_IGH_D494_iRep_Seq3|:21X_IGH_D494_iRep_Seq21|:21X_IGH_D494_iRep_Seq1|:97E_IGH_D494_iRep_Seq11|:21X_IGKL_D494_iRep_Seq3|:97E_IGH_D494_iRep_Seq6|:97E_IGH_D494_iRep_Seq15|:62S_IGH_D494_iRep_Seq1|:21X_IG…	593.823	52.14	1	0.67
Denovo287	GPSVFPLAPSSK	62S_IGH_D494_iRep_Seq3| Cnt=1 IGHV4-59:IGHD2-15:IGHJ5 CDR3.Len=57	62S_IGH_D494_iRep_Seq3| Cnt=1 IGHV4-59:IGHD2-15:IGHJ5 CDR3.Len=57	50	4.1667	0.3333	GPSVFPLA	GPSVFPLA	113	124	GPSVFPLA	4	F1:7636	97E_IGH_D494_iRep_Seq17|:21X_IGH_D494_iRep_Seq8|:97E_IGH_D494_iRep_Seq16|:21X_IGH_D494_iRep_Seq32|:21X_IGKL_D494_iRep_Seq2|:21X_IGH_D494_iRep_Seq20|:62S_IGH_D494_iRep_Seq2|:97E_IGH_D494_iRep_Seq5|:97E_IGH_D494_iRep_Seq3|:21X_IGH_D494_iRep_Seq21|:21X_IGH_D494_iRep_Seq1|:97E_IGH_D494_iRep_Seq11|:21X_IGKL_D494_iRep_Seq3|:97E_IGH_D494_iRep_Seq6|:97E_IGH_D494_iRep_Seq15|:62S_IGH_D494_iRep_Seq1|:21X_IG…	593.823	52.14	1	0.67
Denovo544	GPSVFPLAPSSK	62S_IGH_D494_iRep_Seq1| Cnt=1 IGHV4-59:IGHD2-21:IGHJ5 CDR3.Len=57	62S_IGH_D494_iRep_Seq1| Cnt=1 IGHV4-59:IGHD2-21:IGHJ5 CDR3.Len=57	50	4.1667	0.3333	GPSVFPLA	GPSVFPLA	113	124	GPSVFPLA	4	F1:6746	97E_IGH_D494_iRep_Seq17|:21X_IGH_D494_iRep_Seq8|:97E_IGH_D494_iRep_Seq16|:21X_IGH_D494_iRep_Seq32|:21X_IGKL_D494_iRep_Seq2|:21X_IGH_D494_iRep_Seq20|:62S_IGH_D494_iRep_Seq2|:97E_IGH_D494_iRep_Seq5|:97E_IGH_D494_iRep_Seq3|:21X_IGH_D494_iRep_Seq21|:21X_IGH_D494_iRep_Seq1|:97E_IGH_D494_iRep_Seq11|:21X_IGKL_D494_iRep_Seq3|:97E_IGH_D494_iRep_Seq6|:97E_IGH_D494_iRep_Seq15|:62S_IGH_D494_iRep_Seq1|:21X_IG…	593.83	47	1	0.67
Denovo544	GPSVFPLAPSSK	62S_IGH_D494_iRep_Seq2| Cnt=1 IGHV1-46:IGHD6-19:IGHJ4 CDR3.Len=63	62S_IGH_D494_iRep_Seq2| Cnt=1 IGHV1-46:IGHD6-19:IGHJ4 CDR3.Len=63	50	4.1667	0.3333	GPSVFPLA	GPSVFPLA	116	127	GPSVFPLA	4	F1:6746	97E_IGH_D494_iRep_Seq17|:21X_IGH_D494_iRep_Seq8|:97E_IGH_D494_iRep_Seq16|:21X_IGH_D494_iRep_Seq32|:21X_IGKL_D494_iRep_Seq2|:21X_IGH_D494_iRep_Seq20|:62S_IGH_D494_iRep_Seq2|:97E_IGH_D494_iRep_Seq5|:97E_IGH_D494_iRep_Seq3|:21X_IGH_D494_iRep_Seq21|:21X_IGH_D494_iRep_Seq1|:97E_IGH_D494_iRep_Seq11|:21X_IGKL_D494_iRep_Seq3|:97E_IGH_D494_iRep_Seq6|:97E_IGH_D494_iRep_Seq15|:62S_IGH_D494_iRep_Seq1|:21X_IG…	593.83	47	1	0.67
Denovo544	GPSVFPLAPSSK	62S_IGH_D494_iRep_Seq3| Cnt=1 IGHV4-59:IGHD2-15:IGHJ5 CDR3.Len=57	62S_IGH_D494_iRep_Seq3| Cnt=1 IGHV4-59:IGHD2-15:IGHJ5 CDR3.Len=57	50	4.1667	0.3333	GPSVFPLA	GPSVFPLA	113	124	GPSVFPLA	4	F1:6746	97E_IGH_D494_iRep_Seq17|:21X_IGH_D494_iRep_Seq8|:97E_IGH_D494_iRep_Seq16|:21X_IGH_D494_iRep_Seq32|:21X_IGKL_D494_iRep_Seq2|:21X_IGH_D494_iRep_Seq20|:62S_IGH_D494_iRep_Seq2|:97E_IGH_D494_iRep_Seq5|:97E_IGH_D494_iRep_Seq3|:21X_IGH_D494_iRep_Seq21|:21X_IGH_D494_iRep_Seq1|:97E_IGH_D494_iRep_Seq11|:21X_IGKL_D494_iRep_Seq3|:97E_IGH_D494_iRep_Seq6|:97E_IGH_D494_iRep_Seq15|:62S_IGH_D494_iRep_Seq1|:21X_IG…	593.83	47	1	0.67
Denovo560	GPSVFPLAPSSK	62S_IGH_D494_iRep_Seq1| Cnt=1 IGHV4-59:IGHD2-21:IGHJ5 CDR3.Len=57	62S_IGH_D494_iRep_Seq1| Cnt=1 IGHV4-59:IGHD2-21:IGHJ5 CDR3.Len=57	50	4.1667	0.3333	GPSVFPLA	GPSVFPLA	113	124	GPSVFPLA	4	F1:7277	97E_IGH_D494_iRep_Seq17|:21X_IGH_D494_iRep_Seq8|:97E_IGH_D494_iRep_Seq16|:21X_IGH_D494_iRep_Seq32|:21X_IGKL_D494_iRep_Seq2|:21X_IGH_D494_iRep_Seq20|:62S_IGH_D494_iRep_Seq2|:97E_IGH_D494_iRep_Seq5|:97E_IGH_D494_iRep_Seq3|:21X_IGH_D494_iRep_Seq21|:21X_IGH_D494_iRep_Seq1|:97E_IGH_D494_iRep_Seq11|:21X_IGKL_D494_iRep_Seq3|:97E_IGH_D494_iRep_Seq6|:97E_IGH_D494_iRep_Seq15|:62S_IGH_D494_iRep_Seq1|:21X_IG…	593.823	50.03	1	0.67
Denovo560	GPSVFPLAPSSK	62S_IGH_D494_iRep_Seq2| Cnt=1 IGHV1-46:IGHD6-19:IGHJ4 CDR3.Len=63	62S_IGH_D494_iRep_Seq2| Cnt=1 IGHV1-46:IGHD6-19:IGHJ4 CDR3.Len=63	50	4.1667	0.3333	GPSVFPLA	GPSVFPLA	116	127	GPSVFPLA	4	F1:7277	97E_IGH_D494_iRep_Seq17|:21X_IGH_D494_iRep_Seq8|:97E_IGH_D494_iRep_Seq16|:21X_IGH_D494_iRep_Seq32|:21X_IGKL_D494_iRep_Seq2|:21X_IGH_D494_iRep_Seq20|:62S_IGH_D494_iRep_Seq2|:97E_IGH_D494_iRep_Seq5|:97E_IGH_D494_iRep_Seq3|:21X_IGH_D494_iRep_Seq21|:21X_IGH_D494_iRep_Seq1|:97E_IGH_D494_iRep_Seq11|:21X_IGKL_D494_iRep_Seq3|:97E_IGH_D494_iRep_Seq6|:97E_IGH_D494_iRep_Seq15|:62S_IGH_D494_iRep_Seq1|:21X_IG…	593.823	50.03	1	0.67
Denovo560	GPSVFPLAPSSK	62S_IGH_D494_iRep_Seq3| Cnt=1 IGHV4-59:IGHD2-15:IGHJ5 CDR3.Len=57	62S_IGH_D494_iRep_Seq3| Cnt=1 IGHV4-59:IGHD2-15:IGHJ5 CDR3.Len=57	50	4.1667	0.3333	GPSVFPLA	GPSVFPLA	113	124	GPSVFPLA	4	F1:7277	97E_IGH_D494_iRep_Seq17|:21X_IGH_D494_iRep_Seq8|:97E_IGH_D494_iRep_Seq16|:21X_IGH_D494_iRep_Seq32|:21X_IGKL_D494_iRep_Seq2|:21X_IGH_D494_iRep_Seq20|:62S_IGH_D494_iRep_Seq2|:97E_IGH_D494_iRep_Seq5|:97E_IGH_D494_iRep_Seq3|:21X_IGH_D494_iRep_Seq21|:21X_IGH_D494_iRep_Seq1|:97E_IGH_D494_iRep_Seq11|:21X_IGKL_D494_iRep_Seq3|:97E_IGH_D494_iRep_Seq6|:97E_IGH_D494_iRep_Seq15|:62S_IGH_D494_iRep_Seq1|:21X_IG…	593.823	50.03	1	0.67
Denovo611	GPSVFPLAPSSK	62S_IGH_D494_iRep_Seq1| Cnt=1 IGHV4-59:IGHD2-21:IGHJ5 CDR3.Len=57	62S_IGH_D494_iRep_Seq1| Cnt=1 IGHV4-59:IGHD2-21:IGHJ5 CDR3.Len=57	50	4.1667	0.3333	GPSVFPLA	GPSVFPLA	113	124	GPSVFPLA	4	F2:6617	97E_IGH_D494_iRep_Seq17|:21X_IGH_D494_iRep_Seq8|:97E_IGH_D494_iRep_Seq16|:21X_IGH_D494_iRep_Seq32|:21X_IGKL_D494_iRep_Seq2|:21X_IGH_D494_iRep_Seq20|:62S_IGH_D494_iRep_Seq2|:97E_IGH_D494_iRep_Seq5|:97E_IGH_D494_iRep_Seq3|:21X_IGH_D494_iRep_Seq21|:21X_IGH_D494_iRep_Seq1|:97E_IGH_D494_iRep_Seq11|:21X_IGKL_D494_iRep_Seq3|:97E_IGH_D494_iRep_Seq6|:97E_IGH_D494_iRep_Seq15|:62S_IGH_D494_iRep_Seq1|:21X_IG…	593.824	46.32	1	0.67
Denovo611	GPSVFPLAPSSK	62S_IGH_D494_iRep_Seq2| Cnt=1 IGHV1-46:IGHD6-19:IGHJ4 CDR3.Len=63	62S_IGH_D494_iRep_Seq2| Cnt=1 IGHV1-46:IGHD6-19:IGHJ4 CDR3.Len=63	50	4.1667	0.3333	GPSVFPLA	GPSVFPLA	116	127	GPSVFPLA	4	F2:6617	97E_IGH_D494_iRep_Seq17|:21X_IGH_D494_iRep_Seq8|:97E_IGH_D494_iRep_Seq16|:21X_IGH_D494_iRep_Seq32|:21X_IGKL_D494_iRep_Seq2|:21X_IGH_D494_iRep_Seq20|:62S_IGH_D494_iRep_Seq2|:97E_IGH_D494_iRep_Seq5|:97E_IGH_D494_iRep_Seq3|:21X_IGH_D494_iRep_Seq21|:21X_IGH_D494_iRep_Seq1|:97E_IGH_D494_iRep_Seq11|:21X_IGKL_D494_iRep_Seq3|:97E_IGH_D494_iRep_Seq6|:97E_IGH_D494_iRep_Seq15|:62S_IGH_D494_iRep_Seq1|:21X_IG…	593.824	46.32	1	0.67
Denovo611	GPSVFPLAPSSK	62S_IGH_D494_iRep_Seq3| Cnt=1 IGHV4-59:IGHD2-15:IGHJ5 CDR3.Len=57	62S_IGH_D494_iRep_Seq3| Cnt=1 IGHV4-59:IGHD2-15:IGHJ5 CDR3.Len=57	50	4.1667	0.3333	GPSVFPLA	GPSVFPLA	113	124	GPSVFPLA	4	F2:6617	97E_IGH_D494_iRep_Seq17|:21X_IGH_D494_iRep_Seq8|:97E_IGH_D494_iRep_Seq16|:21X_IGH_D494_iRep_Seq32|:21X_IGKL_D494_iRep_Seq2|:21X_IGH_D494_iRep_Seq20|:62S_IGH_D494_iRep_Seq2|:97E_IGH_D494_iRep_Seq5|:97E_IGH_D494_iRep_Seq3|:21X_IGH_D494_iRep_Seq21|:21X_IGH_D494_iRep_Seq1|:97E_IGH_D494_iRep_Seq11|:21X_IGKL_D494_iRep_Seq3|:97E_IGH_D494_iRep_Seq6|:97E_IGH_D494_iRep_Seq15|:62S_IGH_D494_iRep_Seq1|:21X_IG…	593.824	46.32	1	0.67
Denovo619	GPSVFPLAPSSK	62S_IGH_D494_iRep_Seq1| Cnt=1 IGHV4-59:IGHD2-21:IGHJ5 CDR3.Len=57	62S_IGH_D494_iRep_Seq1| Cnt=1 IGHV4-59:IGHD2-21:IGHJ5 CDR3.Len=57	50	4.1667	0.3333	GPSVFPLA	GPSVFPLA	113	124	GPSVFPLA	4	F2:6785	97E_IGH_D494_iRep_Seq17|:21X_IGH_D494_iRep_Seq8|:97E_IGH_D494_iRep_Seq16|:21X_IGH_D494_iRep_Seq32|:21X_IGKL_D494_iRep_Seq2|:21X_IGH_D494_iRep_Seq20|:62S_IGH_D494_iRep_Seq2|:97E_IGH_D494_iRep_Seq5|:97E_IGH_D494_iRep_Seq3|:21X_IGH_D494_iRep_Seq21|:21X_IGH_D494_iRep_Seq1|:97E_IGH_D494_iRep_Seq11|:21X_IGKL_D494_iRep_Seq3|:97E_IGH_D494_iRep_Seq6|:97E_IGH_D494_iRep_Seq15|:62S_IGH_D494_iRep_Seq1|:21X_IG…	593.823	47.31	1	0.67
Denovo619	GPSVFPLAPSSK	62S_IGH_D494_iRep_Seq2| Cnt=1 IGHV1-46:IGHD6-19:IGHJ4 CDR3.Len=63	62S_IGH_D494_iRep_Seq2| Cnt=1 IGHV1-46:IGHD6-19:IGHJ4 CDR3.Len=63	50	4.1667	0.3333	GPSVFPLA	GPSVFPLA	116	127	GPSVFPLA	4	F2:6785	97E_IGH_D494_iRep_Seq17|:21X_IGH_D494_iRep_Seq8|:97E_IGH_D494_iRep_Seq16|:21X_IGH_D494_iRep_Seq32|:21X_IGKL_D494_iRep_Seq2|:21X_IGH_D494_iRep_Seq20|:62S_IGH_D494_iRep_Seq2|:97E_IGH_D494_iRep_Seq5|:97E_IGH_D494_iRep_Seq3|:21X_IGH_D494_iRep_Seq21|:21X_IGH_D494_iRep_Seq1|:97E_IGH_D494_iRep_Seq11|:21X_IGKL_D494_iRep_Seq3|:97E_IGH_D494_iRep_Seq6|:97E_IGH_D494_iRep_Seq15|:62S_IGH_D494_iRep_Seq1|:21X_IG…	593.823	47.31	1	0.67
Denovo619	GPSVFPLAPSSK	62S_IGH_D494_iRep_Seq3| Cnt=1 IGHV4-59:IGHD2-15:IGHJ5 CDR3.Len=57	62S_IGH_D494_iRep_Seq3| Cnt=1 IGHV4-59:IGHD2-15:IGHJ5 CDR3.Len=57	50	4.1667	0.3333	GPSVFPLA	GPSVFPLA	113	124	GPSVFPLA	4	F2:6785	97E_IGH_D494_iRep_Seq17|:21X_IGH_D494_iRep_Seq8|:97E_IGH_D494_iRep_Seq16|:21X_IGH_D494_iRep_Seq32|:21X_IGKL_D494_iRep_Seq2|:21X_IGH_D494_iRep_Seq20|:62S_IGH_D494_iRep_Seq2|:97E_IGH_D494_iRep_Seq5|:97E_IGH_D494_iRep_Seq3|:21X_IGH_D494_iRep_Seq21|:21X_IGH_D494_iRep_Seq1|:97E_IGH_D494_iRep_Seq11|:21X_IGKL_D494_iRep_Seq3|:97E_IGH_D494_iRep_Seq6|:97E_IGH_D494_iRep_Seq15|:62S_IGH_D494_iRep_Seq1|:21X_IG…	593.823	47.31	1	0.67
Denovo648	GPSVFPLAPSSK	62S_IGH_D494_iRep_Seq1| Cnt=1 IGHV4-59:IGHD2-21:IGHJ5 CDR3.Len=57	62S_IGH_D494_iRep_Seq1| Cnt=1 IGHV4-59:IGHD2-21:IGHJ5 CDR3.Len=57	50	4.1667	0.3333	GPSVFPLA	GPSVFPLA	113	124	GPSVFPLA	4	F2:7306	97E_IGH_D494_iRep_Seq17|:21X_IGH_D494_iRep_Seq8|:97E_IGH_D494_iRep_Seq16|:21X_IGH_D494_iRep_Seq32|:21X_IGKL_D494_iRep_Seq2|:21X_IGH_D494_iRep_Seq20|:62S_IGH_D494_iRep_Seq2|:97E_IGH_D494_iRep_Seq5|:97E_IGH_D494_iRep_Seq3|:21X_IGH_D494_iRep_Seq21|:21X_IGH_D494_iRep_Seq1|:97E_IGH_D494_iRep_Seq11|:21X_IGKL_D494_iRep_Seq3|:97E_IGH_D494_iRep_Seq6|:97E_IGH_D494_iRep_Seq15|:62S_IGH_D494_iRep_Seq1|:21X_IG…	593.826	50.36	1	0.67
Denovo648	GPSVFPLAPSSK	62S_IGH_D494_iRep_Seq2| Cnt=1 IGHV1-46:IGHD6-19:IGHJ4 CDR3.Len=63	62S_IGH_D494_iRep_Seq2| Cnt=1 IGHV1-46:IGHD6-19:IGHJ4 CDR3.Len=63	50	4.1667	0.3333	GPSVFPLA	GPSVFPLA	116	127	GPSVFPLA	4	F2:7306	97E_IGH_D494_iRep_Seq17|:21X_IGH_D494_iRep_Seq8|:97E_IGH_D494_iRep_Seq16|:21X_IGH_D494_iRep_Seq32|:21X_IGKL_D494_iRep_Seq2|:21X_IGH_D494_iRep_Seq20|:62S_IGH_D494_iRep_Seq2|:97E_IGH_D494_iRep_Seq5|:97E_IGH_D494_iRep_Seq3|:21X_IGH_D494_iRep_Seq21|:21X_IGH_D494_iRep_Seq1|:97E_IGH_D494_iRep_Seq11|:21X_IGKL_D494_iRep_Seq3|:97E_IGH_D494_iRep_Seq6|:97E_IGH_D494_iRep_Seq15|:62S_IGH_D494_iRep_Seq1|:21X_IG…	593.826	50.36	1	0.67
Denovo648	GPSVFPLAPSSK	62S_IGH_D494_iRep_Seq3| Cnt=1 IGHV4-59:IGHD2-15:IGHJ5 CDR3.Len=57	62S_IGH_D494_iRep_Seq3| Cnt=1 IGHV4-59:IGHD2-15:IGHJ5 CDR3.Len=57	50	4.1667	0.3333	GPSVFPLA	GPSVFPLA	113	124	GPSVFPLA	4	F2:7306	97E_IGH_D494_iRep_Seq17|:21X_IGH_D494_iRep_Seq8|:97E_IGH_D494_iRep_Seq16|:21X_IGH_D494_iRep_Seq32|:21X_IGKL_D494_iRep_Seq2|:21X_IGH_D494_iRep_Seq20|:62S_IGH_D494_iRep_Seq2|:97E_IGH_D494_iRep_Seq5|:97E_IGH_D494_iRep_Seq3|:21X_IGH_D494_iRep_Seq21|:21X_IGH_D494_iRep_Seq1|:97E_IGH_D494_iRep_Seq11|:21X_IGKL_D494_iRep_Seq3|:97E_IGH_D494_iRep_Seq6|:97E_IGH_D494_iRep_Seq15|:62S_IGH_D494_iRep_Seq1|:21X_IG…	593.826	50.36	1	0.67
Denovo753	GPSVFPLAPSSK	62S_IGH_D494_iRep_Seq1| Cnt=1 IGHV4-59:IGHD2-21:IGHJ5 CDR3.Len=57	62S_IGH_D494_iRep_Seq1| Cnt=1 IGHV4-59:IGHD2-21:IGHJ5 CDR3.Len=57	50	4.1667	0.3333	GPSVFPLA	GPSVFPLA	113	124	GPSVFPLA	4	F1:9171	97E_IGH_D494_iRep_Seq17|:21X_IGH_D494_iRep_Seq8|:97E_IGH_D494_iRep_Seq16|:21X_IGH_D494_iRep_Seq32|:21X_IGKL_D494_iRep_Seq2|:21X_IGH_D494_iRep_Seq20|:62S_IGH_D494_iRep_Seq2|:97E_IGH_D494_iRep_Seq5|:97E_IGH_D494_iRep_Seq3|:21X_IGH_D494_iRep_Seq21|:21X_IGH_D494_iRep_Seq1|:97E_IGH_D494_iRep_Seq11|:21X_IGKL_D494_iRep_Seq3|:97E_IGH_D494_iRep_Seq6|:97E_IGH_D494_iRep_Seq15|:62S_IGH_D494_iRep_Seq1|:21X_IG…	593.825	61.49	1	0.67
Denovo753	GPSVFPLAPSSK	62S_IGH_D494_iRep_Seq2| Cnt=1 IGHV1-46:IGHD6-19:IGHJ4 CDR3.Len=63	62S_IGH_D494_iRep_Seq2| Cnt=1 IGHV1-46:IGHD6-19:IGHJ4 CDR3.Len=63	50	4.1667	0.3333	GPSVFPLA	GPSVFPLA	116	127	GPSVFPLA	4	F1:9171	97E_IGH_D494_iRep_Seq17|:21X_IGH_D494_iRep_Seq8|:97E_IGH_D494_iRep_Seq16|:21X_IGH_D494_iRep_Seq32|:21X_IGKL_D494_iRep_Seq2|:21X_IGH_D494_iRep_Seq20|:62S_IGH_D494_iRep_Seq2|:97E_IGH_D494_iRep_Seq5|:97E_IGH_D494_iRep_Seq3|:21X_IGH_D494_iRep_Seq21|:21X_IGH_D494_iRep_Seq1|:97E_IGH_D494_iRep_Seq11|:21X_IGKL_D494_iRep_Seq3|:97E_IGH_D494_iRep_Seq6|:97E_IGH_D494_iRep_Seq15|:62S_IGH_D494_iRep_Seq1|:21X_IG…	593.825	61.49	1	0.67
Denovo753	GPSVFPLAPSSK	62S_IGH_D494_iRep_Seq3| Cnt=1 IGHV4-59:IGHD2-15:IGHJ5 CDR3.Len=57	62S_IGH_D494_iRep_Seq3| Cnt=1 IGHV4-59:IGHD2-15:IGHJ5 CDR3.Len=57	50	4.1667	0.3333	GPSVFPLA	GPSVFPLA	113	124	GPSVFPLA	4	F1:9171	97E_IGH_D494_iRep_Seq17|:21X_IGH_D494_iRep_Seq8|:97E_IGH_D494_iRep_Seq16|:21X_IGH_D494_iRep_Seq32|:21X_IGKL_D494_iRep_Seq2|:21X_IGH_D494_iRep_Seq20|:62S_IGH_D494_iRep_Seq2|:97E_IGH_D494_iRep_Seq5|:97E_IGH_D494_iRep_Seq3|:21X_IGH_D494_iRep_Seq21|:21X_IGH_D494_iRep_Seq1|:97E_IGH_D494_iRep_Seq11|:21X_IGKL_D494_iRep_Seq3|:97E_IGH_D494_iRep_Seq6|:97E_IGH_D494_iRep_Seq15|:62S_IGH_D494_iRep_Seq1|:21X_IG…	593.825	61.49	1	0.67
Denovo796	GPSVFPLAPSCR	62S_IGH_D494_iRep_Seq1| Cnt=1 IGHV4-59:IGHD2-21:IGHJ5 CDR3.Len=57	62S_IGH_D494_iRep_Seq1| Cnt=1 IGHV4-59:IGHD2-21:IGHJ5 CDR3.Len=57	50	4.1667	0.3333	GPSVFPLA	GPSVFPLA	113	124	GPSVFPLA	4	F3:5689	97E_IGH_D494_iRep_Seq17|:21X_IGH_D494_iRep_Seq8|:97E_IGH_D494_iRep_Seq16|:21X_IGH_D494_iRep_Seq32|:21X_IGKL_D494_iRep_Seq2|:21X_IGH_D494_iRep_Seq20|:62S_IGH_D494_iRep_Seq2|:97E_IGH_D494_iRep_Seq5|:97E_IGH_D494_iRep_Seq3|:21X_IGH_D494_iRep_Seq21|:21X_IGH_D494_iRep_Seq1|:97E_IGH_D494_iRep_Seq11|:21X_IGKL_D494_iRep_Seq3|:97E_IGH_D494_iRep_Seq6|:97E_IGH_D494_iRep_Seq15|:62S_IGH_D494_iRep_Seq1|:21X_IG…	644.326	40.89	1	0.67
Denovo796	GPSVFPLAPSCR	62S_IGH_D494_iRep_Seq2| Cnt=1 IGHV1-46:IGHD6-19:IGHJ4 CDR3.Len=63	62S_IGH_D494_iRep_Seq2| Cnt=1 IGHV1-46:IGHD6-19:IGHJ4 CDR3.Len=63	50	4.1667	0.3333	GPSVFPLA	GPSVFPLA	116	127	GPSVFPLA	4	F3:5689	97E_IGH_D494_iRep_Seq17|:21X_IGH_D494_iRep_Seq8|:97E_IGH_D494_iRep_Seq16|:21X_IGH_D494_iRep_Seq32|:21X_IGKL_D494_iRep_Seq2|:21X_IGH_D494_iRep_Seq20|:62S_IGH_D494_iRep_Seq2|:97E_IGH_D494_iRep_Seq5|:97E_IGH_D494_iRep_Seq3|:21X_IGH_D494_iRep_Seq21|:21X_IGH_D494_iRep_Seq1|:97E_IGH_D494_iRep_Seq11|:21X_IGKL_D494_iRep_Seq3|:97E_IGH_D494_iRep_Seq6|:97E_IGH_D494_iRep_Seq15|:62S_IGH_D494_iRep_Seq1|:21X_IG…	644.326	40.89	1	0.67
Denovo796	GPSVFPLAPSCR	62S_IGH_D494_iRep_Seq3| Cnt=1 IGHV4-59:IGHD2-15:IGHJ5 CDR3.Len=57	62S_IGH_D494_iRep_Seq3| Cnt=1 IGHV4-59:IGHD2-15:IGHJ5 CDR3.Len=57	50	4.1667	0.3333	GPSVFPLA	GPSVFPLA	113	124	GPSVFPLA	4	F3:5689	97E_IGH_D494_iRep_Seq17|:21X_IGH_D494_iRep_Seq8|:97E_IGH_D494_iRep_Seq16|:21X_IGH_D494_iRep_Seq32|:21X_IGKL_D494_iRep_Seq2|:21X_IGH_D494_iRep_Seq20|:62S_IGH_D494_iRep_Seq2|:97E_IGH_D494_iRep_Seq5|:97E_IGH_D494_iRep_Seq3|:21X_IGH_D494_iRep_Seq21|:21X_IGH_D494_iRep_Seq1|:97E_IGH_D494_iRep_Seq11|:21X_IGKL_D494_iRep_Seq3|:97E_IGH_D494_iRep_Seq6|:97E_IGH_D494_iRep_Seq15|:62S_IGH_D494_iRep_Seq1|:21X_IG…	644.326	40.89	1	0.67
Denovo812	GPSVFPLAPSSK	62S_IGH_D494_iRep_Seq1| Cnt=1 IGHV4-59:IGHD2-21:IGHJ5 CDR3.Len=57	62S_IGH_D494_iRep_Seq1| Cnt=1 IGHV4-59:IGHD2-21:IGHJ5 CDR3.Len=57	50	4.1667	0.3333	GPSVFPLA	GPSVFPLA	113	124	GPSVFPLA	4	F2:5243	97E_IGH_D494_iRep_Seq17|:21X_IGH_D494_iRep_Seq8|:97E_IGH_D494_iRep_Seq16|:21X_IGH_D494_iRep_Seq32|:21X_IGKL_D494_iRep_Seq2|:21X_IGH_D494_iRep_Seq20|:62S_IGH_D494_iRep_Seq2|:97E_IGH_D494_iRep_Seq5|:97E_IGH_D494_iRep_Seq3|:21X_IGH_D494_iRep_Seq21|:21X_IGH_D494_iRep_Seq1|:97E_IGH_D494_iRep_Seq11|:21X_IGKL_D494_iRep_Seq3|:97E_IGH_D494_iRep_Seq6|:97E_IGH_D494_iRep_Seq15|:62S_IGH_D494_iRep_Seq1|:21X_IG…	593.824	38.35	1	0.67
Denovo812	GPSVFPLAPSSK	62S_IGH_D494_iRep_Seq2| Cnt=1 IGHV1-46:IGHD6-19:IGHJ4 CDR3.Len=63	62S_IGH_D494_iRep_Seq2| Cnt=1 IGHV1-46:IGHD6-19:IGHJ4 CDR3.Len=63	50	4.1667	0.3333	GPSVFPLA	GPSVFPLA	116	127	GPSVFPLA	4	F2:5243	97E_IGH_D494_iRep_Seq17|:21X_IGH_D494_iRep_Seq8|:97E_IGH_D494_iRep_Seq16|:21X_IGH_D494_iRep_Seq32|:21X_IGKL_D494_iRep_Seq2|:21X_IGH_D494_iRep_Seq20|:62S_IGH_D494_iRep_Seq2|:97E_IGH_D494_iRep_Seq5|:97E_IGH_D494_iRep_Seq3|:21X_IGH_D494_iRep_Seq21|:21X_IGH_D494_iRep_Seq1|:97E_IGH_D494_iRep_Seq11|:21X_IGKL_D494_iRep_Seq3|:97E_IGH_D494_iRep_Seq6|:97E_IGH_D494_iRep_Seq15|:62S_IGH_D494_iRep_Seq1|:21X_IG…	593.824	38.35	1	0.67
Denovo812	GPSVFPLAPSSK	62S_IGH_D494_iRep_Seq3| Cnt=1 IGHV4-59:IGHD2-15:IGHJ5 CDR3.Len=57	62S_IGH_D494_iRep_Seq3| Cnt=1 IGHV4-59:IGHD2-15:IGHJ5 CDR3.Len=57	50	4.1667	0.3333	GPSVFPLA	GPSVFPLA	113	124	GPSVFPLA	4	F2:5243	97E_IGH_D494_iRep_Seq17|:21X_IGH_D494_iRep_Seq8|:97E_IGH_D494_iRep_Seq16|:21X_IGH_D494_iRep_Seq32|:21X_IGKL_D494_iRep_Seq2|:21X_IGH_D494_iRep_Seq20|:62S_IGH_D494_iRep_Seq2|:97E_IGH_D494_iRep_Seq5|:97E_IGH_D494_iRep_Seq3|:21X_IGH_D494_iRep_Seq21|:21X_IGH_D494_iRep_Seq1|:97E_IGH_D494_iRep_Seq11|:21X_IGKL_D494_iRep_Seq3|:97E_IGH_D494_iRep_Seq6|:97E_IGH_D494_iRep_Seq15|:62S_IGH_D494_iRep_Seq1|:21X_IG…	593.824	38.35	1	0.67
Denovo991	GPSVFPLACPSR	62S_IGH_D494_iRep_Seq1| Cnt=1 IGHV4-59:IGHD2-21:IGHJ5 CDR3.Len=57	62S_IGH_D494_iRep_Seq1| Cnt=1 IGHV4-59:IGHD2-21:IGHJ5 CDR3.Len=57	50	4.1667	0.3333	GPSVFPLA	GPSVFPLA	113	124	GPSVFPLA	4	F3:5393	97E_IGH_D494_iRep_Seq17|:21X_IGH_D494_iRep_Seq8|:97E_IGH_D494_iRep_Seq16|:21X_IGH_D494_iRep_Seq32|:21X_IGKL_D494_iRep_Seq2|:21X_IGH_D494_iRep_Seq20|:62S_IGH_D494_iRep_Seq2|:97E_IGH_D494_iRep_Seq5|:97E_IGH_D494_iRep_Seq3|:21X_IGH_D494_iRep_Seq21|:21X_IGH_D494_iRep_Seq1|:97E_IGH_D494_iRep_Seq11|:21X_IGKL_D494_iRep_Seq3|:97E_IGH_D494_iRep_Seq6|:97E_IGH_D494_iRep_Seq15|:62S_IGH_D494_iRep_Seq1|:21X_IG…	644.326	39.04	1	0.67
Denovo991	GPSVFPLACPSR	62S_IGH_D494_iRep_Seq2| Cnt=1 IGHV1-46:IGHD6-19:IGHJ4 CDR3.Len=63	62S_IGH_D494_iRep_Seq2| Cnt=1 IGHV1-46:IGHD6-19:IGHJ4 CDR3.Len=63	50	4.1667	0.3333	GPSVFPLA	GPSVFPLA	116	127	GPSVFPLA	4	F3:5393	97E_IGH_D494_iRep_Seq17|:21X_IGH_D494_iRep_Seq8|:97E_IGH_D494_iRep_Seq16|:21X_IGH_D494_iRep_Seq32|:21X_IGKL_D494_iRep_Seq2|:21X_IGH_D494_iRep_Seq20|:62S_IGH_D494_iRep_Seq2|:97E_IGH_D494_iRep_Seq5|:97E_IGH_D494_iRep_Seq3|:21X_IGH_D494_iRep_Seq21|:21X_IGH_D494_iRep_Seq1|:97E_IGH_D494_iRep_Seq11|:21X_IGKL_D494_iRep_Seq3|:97E_IGH_D494_iRep_Seq6|:97E_IGH_D494_iRep_Seq15|:62S_IGH_D494_iRep_Seq1|:21X_IG…	644.326	39.04	1	0.67
Denovo991	GPSVFPLACPSR	62S_IGH_D494_iRep_Seq3| Cnt=1 IGHV4-59:IGHD2-15:IGHJ5 CDR3.Len=57	62S_IGH_D494_iRep_Seq3| Cnt=1 IGHV4-59:IGHD2-15:IGHJ5 CDR3.Len=57	50	4.1667	0.3333	GPSVFPLA	GPSVFPLA	113	124	GPSVFPLA	4	F3:5393	97E_IGH_D494_iRep_Seq17|:21X_IGH_D494_iRep_Seq8|:97E_IGH_D494_iRep_Seq16|:21X_IGH_D494_iRep_Seq32|:21X_IGKL_D494_iRep_Seq2|:21X_IGH_D494_iRep_Seq20|:62S_IGH_D494_iRep_Seq2|:97E_IGH_D494_iRep_Seq5|:97E_IGH_D494_iRep_Seq3|:21X_IGH_D494_iRep_Seq21|:21X_IGH_D494_iRep_Seq1|:97E_IGH_D494_iRep_Seq11|:21X_IGKL_D494_iRep_Seq3|:97E_IGH_D494_iRep_Seq6|:97E_IGH_D494_iRep_Seq15|:62S_IGH_D494_iRep_Seq1|:21X_IG…	644.326	39.04	1	0.67
Denovo1013	GPSVFPLACPSR	62S_IGH_D494_iRep_Seq1| Cnt=1 IGHV4-59:IGHD2-21:IGHJ5 CDR3.Len=57	62S_IGH_D494_iRep_Seq1| Cnt=1 IGHV4-59:IGHD2-21:IGHJ5 CDR3.Len=57	50	4.1667	0.3333	GPSVFPLA	GPSVFPLA	113	124	GPSVFPLA	4	F2:5075	97E_IGH_D494_iRep_Seq17|:21X_IGH_D494_iRep_Seq8|:97E_IGH_D494_iRep_Seq16|:21X_IGH_D494_iRep_Seq32|:21X_IGKL_D494_iRep_Seq2|:21X_IGH_D494_iRep_Seq20|:62S_IGH_D494_iRep_Seq2|:97E_IGH_D494_iRep_Seq5|:97E_IGH_D494_iRep_Seq3|:21X_IGH_D494_iRep_Seq21|:21X_IGH_D494_iRep_Seq1|:97E_IGH_D494_iRep_Seq11|:21X_IGKL_D494_iRep_Seq3|:97E_IGH_D494_iRep_Seq6|:97E_IGH_D494_iRep_Seq15|:62S_IGH_D494_iRep_Seq1|:21X_IG…	644.326	37.37	1	0.67
Denovo1013	GPSVFPLACPSR	62S_IGH_D494_iRep_Seq2| Cnt=1 IGHV1-46:IGHD6-19:IGHJ4 CDR3.Len=63	62S_IGH_D494_iRep_Seq2| Cnt=1 IGHV1-46:IGHD6-19:IGHJ4 CDR3.Len=63	50	4.1667	0.3333	GPSVFPLA	GPSVFPLA	116	127	GPSVFPLA	4	F2:5075	97E_IGH_D494_iRep_Seq17|:21X_IGH_D494_iRep_Seq8|:97E_IGH_D494_iRep_Seq16|:21X_IGH_D494_iRep_Seq32|:21X_IGKL_D494_iRep_Seq2|:21X_IGH_D494_iRep_Seq20|:62S_IGH_D494_iRep_Seq2|:97E_IGH_D494_iRep_Seq5|:97E_IGH_D494_iRep_Seq3|:21X_IGH_D494_iRep_Seq21|:21X_IGH_D494_iRep_Seq1|:97E_IGH_D494_iRep_Seq11|:21X_IGKL_D494_iRep_Seq3|:97E_IGH_D494_iRep_Seq6|:97E_IGH_D494_iRep_Seq15|:62S_IGH_D494_iRep_Seq1|:21X_IG…	644.326	37.37	1	0.67
Denovo1013	GPSVFPLACPSR	62S_IGH_D494_iRep_Seq3| Cnt=1 IGHV4-59:IGHD2-15:IGHJ5 CDR3.Len=57	62S_IGH_D494_iRep_Seq3| Cnt=1 IGHV4-59:IGHD2-15:IGHJ5 CDR3.Len=57	50	4.1667	0.3333	GPSVFPLA	GPSVFPLA	113	124	GPSVFPLA	4	F2:5075	97E_IGH_D494_iRep_Seq17|:21X_IGH_D494_iRep_Seq8|:97E_IGH_D494_iRep_Seq16|:21X_IGH_D494_iRep_Seq32|:21X_IGKL_D494_iRep_Seq2|:21X_IGH_D494_iRep_Seq20|:62S_IGH_D494_iRep_Seq2|:97E_IGH_D494_iRep_Seq5|:97E_IGH_D494_iRep_Seq3|:21X_IGH_D494_iRep_Seq21|:21X_IGH_D494_iRep_Seq1|:97E_IGH_D494_iRep_Seq11|:21X_IGKL_D494_iRep_Seq3|:97E_IGH_D494_iRep_Seq6|:97E_IGH_D494_iRep_Seq15|:62S_IGH_D494_iRep_Seq1|:21X_IG…	644.326	37.37	1	0.67
Denovo1023	GPSVFPLAPSSK	62S_IGH_D494_iRep_Seq1| Cnt=1 IGHV4-59:IGHD2-21:IGHJ5 CDR3.Len=57	62S_IGH_D494_iRep_Seq1| Cnt=1 IGHV4-59:IGHD2-21:IGHJ5 CDR3.Len=57	50	4.1667	0.3333	GPSVFPLA	GPSVFPLA	113	124	GPSVFPLA	4	F2:5772	97E_IGH_D494_iRep_Seq17|:21X_IGH_D494_iRep_Seq8|:97E_IGH_D494_iRep_Seq16|:21X_IGH_D494_iRep_Seq32|:21X_IGKL_D494_iRep_Seq2|:21X_IGH_D494_iRep_Seq20|:62S_IGH_D494_iRep_Seq2|:97E_IGH_D494_iRep_Seq5|:97E_IGH_D494_iRep_Seq3|:21X_IGH_D494_iRep_Seq21|:21X_IGH_D494_iRep_Seq1|:97E_IGH_D494_iRep_Seq11|:21X_IGKL_D494_iRep_Seq3|:97E_IGH_D494_iRep_Seq6|:97E_IGH_D494_iRep_Seq15|:62S_IGH_D494_iRep_Seq1|:21X_IG…	593.823	41.47	1	0.67
Denovo1023	GPSVFPLAPSSK	62S_IGH_D494_iRep_Seq2| Cnt=1 IGHV1-46:IGHD6-19:IGHJ4 CDR3.Len=63	62S_IGH_D494_iRep_Seq2| Cnt=1 IGHV1-46:IGHD6-19:IGHJ4 CDR3.Len=63	50	4.1667	0.3333	GPSVFPLA	GPSVFPLA	116	127	GPSVFPLA	4	F2:5772	97E_IGH_D494_iRep_Seq17|:21X_IGH_D494_iRep_Seq8|:97E_IGH_D494_iRep_Seq16|:21X_IGH_D494_iRep_Seq32|:21X_IGKL_D494_iRep_Seq2|:21X_IGH_D494_iRep_Seq20|:62S_IGH_D494_iRep_Seq2|:97E_IGH_D494_iRep_Seq5|:97E_IGH_D494_iRep_Seq3|:21X_IGH_D494_iRep_Seq21|:21X_IGH_D494_iRep_Seq1|:97E_IGH_D494_iRep_Seq11|:21X_IGKL_D494_iRep_Seq3|:97E_IGH_D494_iRep_Seq6|:97E_IGH_D494_iRep_Seq15|:62S_IGH_D494_iRep_Seq1|:21X_IG…	593.823	41.47	1	0.67
Denovo1023	GPSVFPLAPSSK	62S_IGH_D494_iRep_Seq3| Cnt=1 IGHV4-59:IGHD2-15:IGHJ5 CDR3.Len=57	62S_IGH_D494_iRep_Seq3| Cnt=1 IGHV4-59:IGHD2-15:IGHJ5 CDR3.Len=57	50	4.1667	0.3333	GPSVFPLA	GPSVFPLA	113	124	GPSVFPLA	4	F2:5772	97E_IGH_D494_iRep_Seq17|:21X_IGH_D494_iRep_Seq8|:97E_IGH_D494_iRep_Seq16|:21X_IGH_D494_iRep_Seq32|:21X_IGKL_D494_iRep_Seq2|:21X_IGH_D494_iRep_Seq20|:62S_IGH_D494_iRep_Seq2|:97E_IGH_D494_iRep_Seq5|:97E_IGH_D494_iRep_Seq3|:21X_IGH_D494_iRep_Seq21|:21X_IGH_D494_iRep_Seq1|:97E_IGH_D494_iRep_Seq11|:21X_IGKL_D494_iRep_Seq3|:97E_IGH_D494_iRep_Seq6|:97E_IGH_D494_iRep_Seq15|:62S_IGH_D494_iRep_Seq1|:21X_IG…	593.823	41.47	1	0.67
Denovo1106	GPSVFPLAPSSK	62S_IGH_D494_iRep_Seq1| Cnt=1 IGHV4-59:IGHD2-21:IGHJ5 CDR3.Len=57	62S_IGH_D494_iRep_Seq1| Cnt=1 IGHV4-59:IGHD2-21:IGHJ5 CDR3.Len=57	50	4.1667	0.3333	GPSVFPLA	GPSVFPLA	113	124	GPSVFPLA	4	F2:8703	97E_IGH_D494_iRep_Seq17|:21X_IGH_D494_iRep_Seq8|:97E_IGH_D494_iRep_Seq16|:21X_IGH_D494_iRep_Seq32|:21X_IGKL_D494_iRep_Seq2|:21X_IGH_D494_iRep_Seq20|:62S_IGH_D494_iRep_Seq2|:97E_IGH_D494_iRep_Seq5|:97E_IGH_D494_iRep_Seq3|:21X_IGH_D494_iRep_Seq21|:21X_IGH_D494_iRep_Seq1|:97E_IGH_D494_iRep_Seq11|:21X_IGKL_D494_iRep_Seq3|:97E_IGH_D494_iRep_Seq6|:97E_IGH_D494_iRep_Seq15|:62S_IGH_D494_iRep_Seq1|:21X_IG…	593.824	58.71	1	0.67
Denovo1106	GPSVFPLAPSSK	62S_IGH_D494_iRep_Seq2| Cnt=1 IGHV1-46:IGHD6-19:IGHJ4 CDR3.Len=63	62S_IGH_D494_iRep_Seq2| Cnt=1 IGHV1-46:IGHD6-19:IGHJ4 CDR3.Len=63	50	4.1667	0.3333	GPSVFPLA	GPSVFPLA	116	127	GPSVFPLA	4	F2:8703	97E_IGH_D494_iRep_Seq17|:21X_IGH_D494_iRep_Seq8|:97E_IGH_D494_iRep_Seq16|:21X_IGH_D494_iRep_Seq32|:21X_IGKL_D494_iRep_Seq2|:21X_IGH_D494_iRep_Seq20|:62S_IGH_D494_iRep_Seq2|:97E_IGH_D494_iRep_Seq5|:97E_IGH_D494_iRep_Seq3|:21X_IGH_D494_iRep_Seq21|:21X_IGH_D494_iRep_Seq1|:97E_IGH_D494_iRep_Seq11|:21X_IGKL_D494_iRep_Seq3|:97E_IGH_D494_iRep_Seq6|:97E_IGH_D494_iRep_Seq15|:62S_IGH_D494_iRep_Seq1|:21X_IG…	593.824	58.71	1	0.67
Denovo1106	GPSVFPLAPSSK	62S_IGH_D494_iRep_Seq3| Cnt=1 IGHV4-59:IGHD2-15:IGHJ5 CDR3.Len=57	62S_IGH_D494_iRep_Seq3| Cnt=1 IGHV4-59:IGHD2-15:IGHJ5 CDR3.Len=57	50	4.1667	0.3333	GPSVFPLA	GPSVFPLA	113	124	GPSVFPLA	4	F2:8703	97E_IGH_D494_iRep_Seq17|:21X_IGH_D494_iRep_Seq8|:97E_IGH_D494_iRep_Seq16|:21X_IGH_D494_iRep_Seq32|:21X_IGKL_D494_iRep_Seq2|:21X_IGH_D494_iRep_Seq20|:62S_IGH_D494_iRep_Seq2|:97E_IGH_D494_iRep_Seq5|:97E_IGH_D494_iRep_Seq3|:21X_IGH_D494_iRep_Seq21|:21X_IGH_D494_iRep_Seq1|:97E_IGH_D494_iRep_Seq11|:21X_IGKL_D494_iRep_Seq3|:97E_IGH_D494_iRep_Seq6|:97E_IGH_D494_iRep_Seq15|:62S_IGH_D494_iRep_Seq1|:21X_IG…	593.824	58.71	1	0.67
Denovo1125	GPSVFPLASPSK	62S_IGH_D494_iRep_Seq1| Cnt=1 IGHV4-59:IGHD2-21:IGHJ5 CDR3.Len=57	62S_IGH_D494_iRep_Seq1| Cnt=1 IGHV4-59:IGHD2-21:IGHJ5 CDR3.Len=57	50	4.1667	0.3333	GPSVFPLA	GPSVFPLA	113	124	GPSVFPLA	4	F2:9303	97E_IGH_D494_iRep_Seq17|:21X_IGH_D494_iRep_Seq8|:97E_IGH_D494_iRep_Seq16|:21X_IGH_D494_iRep_Seq32|:21X_IGKL_D494_iRep_Seq2|:21X_IGH_D494_iRep_Seq20|:62S_IGH_D494_iRep_Seq2|:97E_IGH_D494_iRep_Seq5|:97E_IGH_D494_iRep_Seq3|:21X_IGH_D494_iRep_Seq21|:21X_IGH_D494_iRep_Seq1|:97E_IGH_D494_iRep_Seq11|:21X_IGKL_D494_iRep_Seq3|:97E_IGH_D494_iRep_Seq6|:97E_IGH_D494_iRep_Seq15|:62S_IGH_D494_iRep_Seq1|:21X_IG…	593.824	62.44	1	0.67
Denovo1125	GPSVFPLASPSK	62S_IGH_D494_iRep_Seq2| Cnt=1 IGHV1-46:IGHD6-19:IGHJ4 CDR3.Len=63	62S_IGH_D494_iRep_Seq2| Cnt=1 IGHV1-46:IGHD6-19:IGHJ4 CDR3.Len=63	50	4.1667	0.3333	GPSVFPLA	GPSVFPLA	116	127	GPSVFPLA	4	F2:9303	97E_IGH_D494_iRep_Seq17|:21X_IGH_D494_iRep_Seq8|:97E_IGH_D494_iRep_Seq16|:21X_IGH_D494_iRep_Seq32|:21X_IGKL_D494_iRep_Seq2|:21X_IGH_D494_iRep_Seq20|:62S_IGH_D494_iRep_Seq2|:97E_IGH_D494_iRep_Seq5|:97E_IGH_D494_iRep_Seq3|:21X_IGH_D494_iRep_Seq21|:21X_IGH_D494_iRep_Seq1|:97E_IGH_D494_iRep_Seq11|:21X_IGKL_D494_iRep_Seq3|:97E_IGH_D494_iRep_Seq6|:97E_IGH_D494_iRep_Seq15|:62S_IGH_D494_iRep_Seq1|:21X_IG…	593.824	62.44	1	0.67
Denovo1125	GPSVFPLASPSK	62S_IGH_D494_iRep_Seq3| Cnt=1 IGHV4-59:IGHD2-15:IGHJ5 CDR3.Len=57	62S_IGH_D494_iRep_Seq3| Cnt=1 IGHV4-59:IGHD2-15:IGHJ5 CDR3.Len=57	50	4.1667	0.3333	GPSVFPLA	GPSVFPLA	113	124	GPSVFPLA	4	F2:9303	97E_IGH_D494_iRep_Seq17|:21X_IGH_D494_iRep_Seq8|:97E_IGH_D494_iRep_Seq16|:21X_IGH_D494_iRep_Seq32|:21X_IGKL_D494_iRep_Seq2|:21X_IGH_D494_iRep_Seq20|:62S_IGH_D494_iRep_Seq2|:97E_IGH_D494_iRep_Seq5|:97E_IGH_D494_iRep_Seq3|:21X_IGH_D494_iRep_Seq21|:21X_IGH_D494_iRep_Seq1|:97E_IGH_D494_iRep_Seq11|:21X_IGKL_D494_iRep_Seq3|:97E_IGH_D494_iRep_Seq6|:97E_IGH_D494_iRep_Seq15|:62S_IGH_D494_iRep_Seq1|:21X_IG…	593.824	62.44	1	0.67
Denovo1132	GPSVFPLASPSK	62S_IGH_D494_iRep_Seq1| Cnt=1 IGHV4-59:IGHD2-21:IGHJ5 CDR3.Len=57	62S_IGH_D494_iRep_Seq1| Cnt=1 IGHV4-59:IGHD2-21:IGHJ5 CDR3.Len=57	50	4.1667	0.3333	GPSVFPLA	GPSVFPLA	113	124	GPSVFPLA	4	F2:9139	97E_IGH_D494_iRep_Seq17|:21X_IGH_D494_iRep_Seq8|:97E_IGH_D494_iRep_Seq16|:21X_IGH_D494_iRep_Seq32|:21X_IGKL_D494_iRep_Seq2|:21X_IGH_D494_iRep_Seq20|:62S_IGH_D494_iRep_Seq2|:97E_IGH_D494_iRep_Seq5|:97E_IGH_D494_iRep_Seq3|:21X_IGH_D494_iRep_Seq21|:21X_IGH_D494_iRep_Seq1|:97E_IGH_D494_iRep_Seq11|:21X_IGKL_D494_iRep_Seq3|:97E_IGH_D494_iRep_Seq6|:97E_IGH_D494_iRep_Seq15|:62S_IGH_D494_iRep_Seq1|:21X_IG…	593.823	61.41	1	0.67
Denovo1132	GPSVFPLASPSK	62S_IGH_D494_iRep_Seq2| Cnt=1 IGHV1-46:IGHD6-19:IGHJ4 CDR3.Len=63	62S_IGH_D494_iRep_Seq2| Cnt=1 IGHV1-46:IGHD6-19:IGHJ4 CDR3.Len=63	50	4.1667	0.3333	GPSVFPLA	GPSVFPLA	116	127	GPSVFPLA	4	F2:9139	97E_IGH_D494_iRep_Seq17|:21X_IGH_D494_iRep_Seq8|:97E_IGH_D494_iRep_Seq16|:21X_IGH_D494_iRep_Seq32|:21X_IGKL_D494_iRep_Seq2|:21X_IGH_D494_iRep_Seq20|:62S_IGH_D494_iRep_Seq2|:97E_IGH_D494_iRep_Seq5|:97E_IGH_D494_iRep_Seq3|:21X_IGH_D494_iRep_Seq21|:21X_IGH_D494_iRep_Seq1|:97E_IGH_D494_iRep_Seq11|:21X_IGKL_D494_iRep_Seq3|:97E_IGH_D494_iRep_Seq6|:97E_IGH_D494_iRep_Seq15|:62S_IGH_D494_iRep_Seq1|:21X_IG…	593.823	61.41	1	0.67
Denovo1132	GPSVFPLASPSK	62S_IGH_D494_iRep_Seq3| Cnt=1 IGHV4-59:IGHD2-15:IGHJ5 CDR3.Len=57	62S_IGH_D494_iRep_Seq3| Cnt=1 IGHV4-59:IGHD2-15:IGHJ5 CDR3.Len=57	50	4.1667	0.3333	GPSVFPLA	GPSVFPLA	113	124	GPSVFPLA	4	F2:9139	97E_IGH_D494_iRep_Seq17|:21X_IGH_D494_iRep_Seq8|:97E_IGH_D494_iRep_Seq16|:21X_IGH_D494_iRep_Seq32|:21X_IGKL_D494_iRep_Seq2|:21X_IGH_D494_iRep_Seq20|:62S_IGH_D494_iRep_Seq2|:97E_IGH_D494_iRep_Seq5|:97E_IGH_D494_iRep_Seq3|:21X_IGH_D494_iRep_Seq21|:21X_IGH_D494_iRep_Seq1|:97E_IGH_D494_iRep_Seq11|:21X_IGKL_D494_iRep_Seq3|:97E_IGH_D494_iRep_Seq6|:97E_IGH_D494_iRep_Seq15|:62S_IGH_D494_iRep_Seq1|:21X_IG…	593.823	61.41	1	0.67
Denovo1164	GPSVFPLAAAEK	62S_IGH_D494_iRep_Seq1| Cnt=1 IGHV4-59:IGHD2-21:IGHJ5 CDR3.Len=57	62S_IGH_D494_iRep_Seq1| Cnt=1 IGHV4-59:IGHD2-21:IGHJ5 CDR3.Len=57	50	4.1667	0.3333	GPSVFPLA	GPSVFPLA	113	124	GPSVFPLA	4	F1:14718	97E_IGH_D494_iRep_Seq17|:21X_IGH_D494_iRep_Seq8|:97E_IGH_D494_iRep_Seq16|:21X_IGH_D494_iRep_Seq32|:21X_IGKL_D494_iRep_Seq2|:21X_IGH_D494_iRep_Seq20|:62S_IGH_D494_iRep_Seq2|:97E_IGH_D494_iRep_Seq5|:97E_IGH_D494_iRep_Seq3|:21X_IGH_D494_iRep_Seq21|:21X_IGH_D494_iRep_Seq1|:97E_IGH_D494_iRep_Seq11|:21X_IGKL_D494_iRep_Seq3|:97E_IGH_D494_iRep_Seq6|:97E_IGH_D494_iRep_Seq15|:62S_IGH_D494_iRep_Seq1|:21X_IG…	593.824	96.66	1	0.67
Denovo1164	GPSVFPLAAAEK	62S_IGH_D494_iRep_Seq2| Cnt=1 IGHV1-46:IGHD6-19:IGHJ4 CDR3.Len=63	62S_IGH_D494_iRep_Seq2| Cnt=1 IGHV1-46:IGHD6-19:IGHJ4 CDR3.Len=63	50	4.1667	0.3333	GPSVFPLA	GPSVFPLA	116	127	GPSVFPLA	4	F1:14718	97E_IGH_D494_iRep_Seq17|:21X_IGH_D494_iRep_Seq8|:97E_IGH_D494_iRep_Seq16|:21X_IGH_D494_iRep_Seq32|:21X_IGKL_D494_iRep_Seq2|:21X_IGH_D494_iRep_Seq20|:62S_IGH_D494_iRep_Seq2|:97E_IGH_D494_iRep_Seq5|:97E_IGH_D494_iRep_Seq3|:21X_IGH_D494_iRep_Seq21|:21X_IGH_D494_iRep_Seq1|:97E_IGH_D494_iRep_Seq11|:21X_IGKL_D494_iRep_Seq3|:97E_IGH_D494_iRep_Seq6|:97E_IGH_D494_iRep_Seq15|:62S_IGH_D494_iRep_Seq1|:21X_IG…	593.824	96.66	1	0.67
Denovo1164	GPSVFPLAAAEK	62S_IGH_D494_iRep_Seq3| Cnt=1 IGHV4-59:IGHD2-15:IGHJ5 CDR3.Len=57	62S_IGH_D494_iRep_Seq3| Cnt=1 IGHV4-59:IGHD2-15:IGHJ5 CDR3.Len=57	50	4.1667	0.3333	GPSVFPLA	GPSVFPLA	113	124	GPSVFPLA	4	F1:14718	97E_IGH_D494_iRep_Seq17|:21X_IGH_D494_iRep_Seq8|:97E_IGH_D494_iRep_Seq16|:21X_IGH_D494_iRep_Seq32|:21X_IGKL_D494_iRep_Seq2|:21X_IGH_D494_iRep_Seq20|:62S_IGH_D494_iRep_Seq2|:97E_IGH_D494_iRep_Seq5|:97E_IGH_D494_iRep_Seq3|:21X_IGH_D494_iRep_Seq21|:21X_IGH_D494_iRep_Seq1|:97E_IGH_D494_iRep_Seq11|:21X_IGKL_D494_iRep_Seq3|:97E_IGH_D494_iRep_Seq6|:97E_IGH_D494_iRep_Seq15|:62S_IGH_D494_iRep_Seq1|:21X_IG…	593.824	96.66	1	0.67
Denovo1190	GPSVFPLAPSSK	62S_IGH_D494_iRep_Seq1| Cnt=1 IGHV4-59:IGHD2-21:IGHJ5 CDR3.Len=57	62S_IGH_D494_iRep_Seq1| Cnt=1 IGHV4-59:IGHD2-21:IGHJ5 CDR3.Len=57	50	4.1667	0.3333	GPSVFPLA	GPSVFPLA	113	124	GPSVFPLA	4	F1:6577	97E_IGH_D494_iRep_Seq17|:21X_IGH_D494_iRep_Seq8|:97E_IGH_D494_iRep_Seq16|:21X_IGH_D494_iRep_Seq32|:21X_IGKL_D494_iRep_Seq2|:21X_IGH_D494_iRep_Seq20|:62S_IGH_D494_iRep_Seq2|:97E_IGH_D494_iRep_Seq5|:97E_IGH_D494_iRep_Seq3|:21X_IGH_D494_iRep_Seq21|:21X_IGH_D494_iRep_Seq1|:97E_IGH_D494_iRep_Seq11|:21X_IGKL_D494_iRep_Seq3|:97E_IGH_D494_iRep_Seq6|:97E_IGH_D494_iRep_Seq15|:62S_IGH_D494_iRep_Seq1|:21X_IG…	593.83	46.02	1	0.67
Denovo1190	GPSVFPLAPSSK	62S_IGH_D494_iRep_Seq2| Cnt=1 IGHV1-46:IGHD6-19:IGHJ4 CDR3.Len=63	62S_IGH_D494_iRep_Seq2| Cnt=1 IGHV1-46:IGHD6-19:IGHJ4 CDR3.Len=63	50	4.1667	0.3333	GPSVFPLA	GPSVFPLA	116	127	GPSVFPLA	4	F1:6577	97E_IGH_D494_iRep_Seq17|:21X_IGH_D494_iRep_Seq8|:97E_IGH_D494_iRep_Seq16|:21X_IGH_D494_iRep_Seq32|:21X_IGKL_D494_iRep_Seq2|:21X_IGH_D494_iRep_Seq20|:62S_IGH_D494_iRep_Seq2|:97E_IGH_D494_iRep_Seq5|:97E_IGH_D494_iRep_Seq3|:21X_IGH_D494_iRep_Seq21|:21X_IGH_D494_iRep_Seq1|:97E_IGH_D494_iRep_Seq11|:21X_IGKL_D494_iRep_Seq3|:97E_IGH_D494_iRep_Seq6|:97E_IGH_D494_iRep_Seq15|:62S_IGH_D494_iRep_Seq1|:21X_IG…	593.83	46.02	1	0.67
Denovo1190	GPSVFPLAPSSK	62S_IGH_D494_iRep_Seq3| Cnt=1 IGHV4-59:IGHD2-15:IGHJ5 CDR3.Len=57	62S_IGH_D494_iRep_Seq3| Cnt=1 IGHV4-59:IGHD2-15:IGHJ5 CDR3.Len=57	50	4.1667	0.3333	GPSVFPLA	GPSVFPLA	113	124	GPSVFPLA	4	F1:6577	97E_IGH_D494_iRep_Seq17|:21X_IGH_D494_iRep_Seq8|:97E_IGH_D494_iRep_Seq16|:21X_IGH_D494_iRep_Seq32|:21X_IGKL_D494_iRep_Seq2|:21X_IGH_D494_iRep_Seq20|:62S_IGH_D494_iRep_Seq2|:97E_IGH_D494_iRep_Seq5|:97E_IGH_D494_iRep_Seq3|:21X_IGH_D494_iRep_Seq21|:21X_IGH_D494_iRep_Seq1|:97E_IGH_D494_iRep_Seq11|:21X_IGKL_D494_iRep_Seq3|:97E_IGH_D494_iRep_Seq6|:97E_IGH_D494_iRep_Seq15|:62S_IGH_D494_iRep_Seq1|:21X_IG…	593.83	46.02	1	0.67
Denovo1239	GPSVFPLAPSSK	62S_IGH_D494_iRep_Seq1| Cnt=1 IGHV4-59:IGHD2-21:IGHJ5 CDR3.Len=57	62S_IGH_D494_iRep_Seq1| Cnt=1 IGHV4-59:IGHD2-21:IGHJ5 CDR3.Len=57	50	4.1667	0.3333	GPSVFPLA	GPSVFPLA	113	124	GPSVFPLA	4	F1:7780	97E_IGH_D494_iRep_Seq17|:21X_IGH_D494_iRep_Seq8|:97E_IGH_D494_iRep_Seq16|:21X_IGH_D494_iRep_Seq32|:21X_IGKL_D494_iRep_Seq2|:21X_IGH_D494_iRep_Seq20|:62S_IGH_D494_iRep_Seq2|:97E_IGH_D494_iRep_Seq5|:97E_IGH_D494_iRep_Seq3|:21X_IGH_D494_iRep_Seq21|:21X_IGH_D494_iRep_Seq1|:97E_IGH_D494_iRep_Seq11|:21X_IGKL_D494_iRep_Seq3|:97E_IGH_D494_iRep_Seq6|:97E_IGH_D494_iRep_Seq15|:62S_IGH_D494_iRep_Seq1|:21X_IG…	593.823	53.01	1	0.67
Denovo1239	GPSVFPLAPSSK	62S_IGH_D494_iRep_Seq2| Cnt=1 IGHV1-46:IGHD6-19:IGHJ4 CDR3.Len=63	62S_IGH_D494_iRep_Seq2| Cnt=1 IGHV1-46:IGHD6-19:IGHJ4 CDR3.Len=63	50	4.1667	0.3333	GPSVFPLA	GPSVFPLA	116	127	GPSVFPLA	4	F1:7780	97E_IGH_D494_iRep_Seq17|:21X_IGH_D494_iRep_Seq8|:97E_IGH_D494_iRep_Seq16|:21X_IGH_D494_iRep_Seq32|:21X_IGKL_D494_iRep_Seq2|:21X_IGH_D494_iRep_Seq20|:62S_IGH_D494_iRep_Seq2|:97E_IGH_D494_iRep_Seq5|:97E_IGH_D494_iRep_Seq3|:21X_IGH_D494_iRep_Seq21|:21X_IGH_D494_iRep_Seq1|:97E_IGH_D494_iRep_Seq11|:21X_IGKL_D494_iRep_Seq3|:97E_IGH_D494_iRep_Seq6|:97E_IGH_D494_iRep_Seq15|:62S_IGH_D494_iRep_Seq1|:21X_IG…	593.823	53.01	1	0.67
Denovo1239	GPSVFPLAPSSK	62S_IGH_D494_iRep_Seq3| Cnt=1 IGHV4-59:IGHD2-15:IGHJ5 CDR3.Len=57	62S_IGH_D494_iRep_Seq3| Cnt=1 IGHV4-59:IGHD2-15:IGHJ5 CDR3.Len=57	50	4.1667	0.3333	GPSVFPLA	GPSVFPLA	113	124	GPSVFPLA	4	F1:7780	97E_IGH_D494_iRep_Seq17|:21X_IGH_D494_iRep_Seq8|:97E_IGH_D494_iRep_Seq16|:21X_IGH_D494_iRep_Seq32|:21X_IGKL_D494_iRep_Seq2|:21X_IGH_D494_iRep_Seq20|:62S_IGH_D494_iRep_Seq2|:97E_IGH_D494_iRep_Seq5|:97E_IGH_D494_iRep_Seq3|:21X_IGH_D494_iRep_Seq21|:21X_IGH_D494_iRep_Seq1|:97E_IGH_D494_iRep_Seq11|:21X_IGKL_D494_iRep_Seq3|:97E_IGH_D494_iRep_Seq6|:97E_IGH_D494_iRep_Seq15|:62S_IGH_D494_iRep_Seq1|:21X_IG…	593.823	53.01	1	0.67
Denovo1261	GPSVFPLAAAEK	62S_IGH_D494_iRep_Seq1| Cnt=1 IGHV4-59:IGHD2-21:IGHJ5 CDR3.Len=57	62S_IGH_D494_iRep_Seq1| Cnt=1 IGHV4-59:IGHD2-21:IGHJ5 CDR3.Len=57	50	4.1667	0.3333	GPSVFPLA	GPSVFPLA	113	124	GPSVFPLA	4	F2:5074	97E_IGH_D494_iRep_Seq17|:21X_IGH_D494_iRep_Seq8|:97E_IGH_D494_iRep_Seq16|:21X_IGH_D494_iRep_Seq32|:21X_IGKL_D494_iRep_Seq2|:21X_IGH_D494_iRep_Seq20|:62S_IGH_D494_iRep_Seq2|:97E_IGH_D494_iRep_Seq5|:97E_IGH_D494_iRep_Seq3|:21X_IGH_D494_iRep_Seq21|:21X_IGH_D494_iRep_Seq1|:97E_IGH_D494_iRep_Seq11|:21X_IGKL_D494_iRep_Seq3|:97E_IGH_D494_iRep_Seq6|:97E_IGH_D494_iRep_Seq15|:62S_IGH_D494_iRep_Seq1|:21X_IG…	593.824	37.36	1	0.67
Denovo1261	GPSVFPLAAAEK	62S_IGH_D494_iRep_Seq2| Cnt=1 IGHV1-46:IGHD6-19:IGHJ4 CDR3.Len=63	62S_IGH_D494_iRep_Seq2| Cnt=1 IGHV1-46:IGHD6-19:IGHJ4 CDR3.Len=63	50	4.1667	0.3333	GPSVFPLA	GPSVFPLA	116	127	GPSVFPLA	4	F2:5074	97E_IGH_D494_iRep_Seq17|:21X_IGH_D494_iRep_Seq8|:97E_IGH_D494_iRep_Seq16|:21X_IGH_D494_iRep_Seq32|:21X_IGKL_D494_iRep_Seq2|:21X_IGH_D494_iRep_Seq20|:62S_IGH_D494_iRep_Seq2|:97E_IGH_D494_iRep_Seq5|:97E_IGH_D494_iRep_Seq3|:21X_IGH_D494_iRep_Seq21|:21X_IGH_D494_iRep_Seq1|:97E_IGH_D494_iRep_Seq11|:21X_IGKL_D494_iRep_Seq3|:97E_IGH_D494_iRep_Seq6|:97E_IGH_D494_iRep_Seq15|:62S_IGH_D494_iRep_Seq1|:21X_IG…	593.824	37.36	1	0.67
Denovo1261	GPSVFPLAAAEK	62S_IGH_D494_iRep_Seq3| Cnt=1 IGHV4-59:IGHD2-15:IGHJ5 CDR3.Len=57	62S_IGH_D494_iRep_Seq3| Cnt=1 IGHV4-59:IGHD2-15:IGHJ5 CDR3.Len=57	50	4.1667	0.3333	GPSVFPLA	GPSVFPLA	113	124	GPSVFPLA	4	F2:5074	97E_IGH_D494_iRep_Seq17|:21X_IGH_D494_iRep_Seq8|:97E_IGH_D494_iRep_Seq16|:21X_IGH_D494_iRep_Seq32|:21X_IGKL_D494_iRep_Seq2|:21X_IGH_D494_iRep_Seq20|:62S_IGH_D494_iRep_Seq2|:97E_IGH_D494_iRep_Seq5|:97E_IGH_D494_iRep_Seq3|:21X_IGH_D494_iRep_Seq21|:21X_IGH_D494_iRep_Seq1|:97E_IGH_D494_iRep_Seq11|:21X_IGKL_D494_iRep_Seq3|:97E_IGH_D494_iRep_Seq6|:97E_IGH_D494_iRep_Seq15|:62S_IGH_D494_iRep_Seq1|:21X_IG…	593.824	37.36	1	0.67
Denovo1283	GPSVFPLAAAEK	62S_IGH_D494_iRep_Seq1| Cnt=1 IGHV4-59:IGHD2-21:IGHJ5 CDR3.Len=57	62S_IGH_D494_iRep_Seq1| Cnt=1 IGHV4-59:IGHD2-21:IGHJ5 CDR3.Len=57	50	4.1667	0.3333	GPSVFPLA	GPSVFPLA	113	124	GPSVFPLA	4	F2:8510	97E_IGH_D494_iRep_Seq17|:21X_IGH_D494_iRep_Seq8|:97E_IGH_D494_iRep_Seq16|:21X_IGH_D494_iRep_Seq32|:21X_IGKL_D494_iRep_Seq2|:21X_IGH_D494_iRep_Seq20|:62S_IGH_D494_iRep_Seq2|:97E_IGH_D494_iRep_Seq5|:97E_IGH_D494_iRep_Seq3|:21X_IGH_D494_iRep_Seq21|:21X_IGH_D494_iRep_Seq1|:97E_IGH_D494_iRep_Seq11|:21X_IGKL_D494_iRep_Seq3|:97E_IGH_D494_iRep_Seq6|:97E_IGH_D494_iRep_Seq15|:62S_IGH_D494_iRep_Seq1|:21X_IG…	593.824	57.56	1	0.67
Denovo1283	GPSVFPLAAAEK	62S_IGH_D494_iRep_Seq2| Cnt=1 IGHV1-46:IGHD6-19:IGHJ4 CDR3.Len=63	62S_IGH_D494_iRep_Seq2| Cnt=1 IGHV1-46:IGHD6-19:IGHJ4 CDR3.Len=63	50	4.1667	0.3333	GPSVFPLA	GPSVFPLA	116	127	GPSVFPLA	4	F2:8510	97E_IGH_D494_iRep_Seq17|:21X_IGH_D494_iRep_Seq8|:97E_IGH_D494_iRep_Seq16|:21X_IGH_D494_iRep_Seq32|:21X_IGKL_D494_iRep_Seq2|:21X_IGH_D494_iRep_Seq20|:62S_IGH_D494_iRep_Seq2|:97E_IGH_D494_iRep_Seq5|:97E_IGH_D494_iRep_Seq3|:21X_IGH_D494_iRep_Seq21|:21X_IGH_D494_iRep_Seq1|:97E_IGH_D494_iRep_Seq11|:21X_IGKL_D494_iRep_Seq3|:97E_IGH_D494_iRep_Seq6|:97E_IGH_D494_iRep_Seq15|:62S_IGH_D494_iRep_Seq1|:21X_IG…	593.824	57.56	1	0.67
Denovo1283	GPSVFPLAAAEK	62S_IGH_D494_iRep_Seq3| Cnt=1 IGHV4-59:IGHD2-15:IGHJ5 CDR3.Len=57	62S_IGH_D494_iRep_Seq3| Cnt=1 IGHV4-59:IGHD2-15:IGHJ5 CDR3.Len=57	50	4.1667	0.3333	GPSVFPLA	GPSVFPLA	113	124	GPSVFPLA	4	F2:8510	97E_IGH_D494_iRep_Seq17|:21X_IGH_D494_iRep_Seq8|:97E_IGH_D494_iRep_Seq16|:21X_IGH_D494_iRep_Seq32|:21X_IGKL_D494_iRep_Seq2|:21X_IGH_D494_iRep_Seq20|:62S_IGH_D494_iRep_Seq2|:97E_IGH_D494_iRep_Seq5|:97E_IGH_D494_iRep_Seq3|:21X_IGH_D494_iRep_Seq21|:21X_IGH_D494_iRep_Seq1|:97E_IGH_D494_iRep_Seq11|:21X_IGKL_D494_iRep_Seq3|:97E_IGH_D494_iRep_Seq6|:97E_IGH_D494_iRep_Seq15|:62S_IGH_D494_iRep_Seq1|:21X_IG…	593.824	57.56	1	0.67
Denovo2068	GPSVFPLAPPLYL	62S_IGH_D494_iRep_Seq1| Cnt=1 IGHV4-59:IGHD2-21:IGHJ5 CDR3.Len=57	62S_IGH_D494_iRep_Seq1| Cnt=1 IGHV4-59:IGHD2-21:IGHJ5 CDR3.Len=57	50	3.8462	0.3333	GPSVFPLA	GPSVFPLA	113	125	GPSVFPLA	5	F1:6148	97E_IGH_D494_iRep_Seq17|:21X_IGH_D494_iRep_Seq8|:97E_IGH_D494_iRep_Seq16|:21X_IGH_D494_iRep_Seq32|:21X_IGKL_D494_iRep_Seq2|:21X_IGH_D494_iRep_Seq20|:62S_IGH_D494_iRep_Seq2|:97E_IGH_D494_iRep_Seq5|:97E_IGH_D494_iRep_Seq3|:21X_IGH_D494_iRep_Seq21|:21X_IGH_D494_iRep_Seq1|:97E_IGH_D494_iRep_Seq11|:21X_IGKL_D494_iRep_Seq3|:97E_IGH_D494_iRep_Seq6|:97E_IGH_D494_iRep_Seq15|:62S_IGH_D494_iRep_Seq1|:21X_IG…	669.385	43.56	1	0.62
Denovo2068	GPSVFPLAPPLYL	62S_IGH_D494_iRep_Seq2| Cnt=1 IGHV1-46:IGHD6-19:IGHJ4 CDR3.Len=63	62S_IGH_D494_iRep_Seq2| Cnt=1 IGHV1-46:IGHD6-19:IGHJ4 CDR3.Len=63	50	3.8462	0.3333	GPSVFPLA	GPSVFPLA	116	128	GPSVFPLA	5	F1:6148	97E_IGH_D494_iRep_Seq17|:21X_IGH_D494_iRep_Seq8|:97E_IGH_D494_iRep_Seq16|:21X_IGH_D494_iRep_Seq32|:21X_IGKL_D494_iRep_Seq2|:21X_IGH_D494_iRep_Seq20|:62S_IGH_D494_iRep_Seq2|:97E_IGH_D494_iRep_Seq5|:97E_IGH_D494_iRep_Seq3|:21X_IGH_D494_iRep_Seq21|:21X_IGH_D494_iRep_Seq1|:97E_IGH_D494_iRep_Seq11|:21X_IGKL_D494_iRep_Seq3|:97E_IGH_D494_iRep_Seq6|:97E_IGH_D494_iRep_Seq15|:62S_IGH_D494_iRep_Seq1|:21X_IG…	669.385	43.56	1	0.62
Denovo2068	GPSVFPLAPPLYL	62S_IGH_D494_iRep_Seq3| Cnt=1 IGHV4-59:IGHD2-15:IGHJ5 CDR3.Len=57	62S_IGH_D494_iRep_Seq3| Cnt=1 IGHV4-59:IGHD2-15:IGHJ5 CDR3.Len=57	50	3.8462	0.3333	GPSVFPLA	GPSVFPLA	113	125	GPSVFPLA	5	F1:6148	97E_IGH_D494_iRep_Seq17|:21X_IGH_D494_iRep_Seq8|:97E_IGH_D494_iRep_Seq16|:21X_IGH_D494_iRep_Seq32|:21X_IGKL_D494_iRep_Seq2|:21X_IGH_D494_iRep_Seq20|:62S_IGH_D494_iRep_Seq2|:97E_IGH_D494_iRep_Seq5|:97E_IGH_D494_iRep_Seq3|:21X_IGH_D494_iRep_Seq21|:21X_IGH_D494_iRep_Seq1|:97E_IGH_D494_iRep_Seq11|:21X_IGKL_D494_iRep_Seq3|:97E_IGH_D494_iRep_Seq6|:97E_IGH_D494_iRep_Seq15|:62S_IGH_D494_iRep_Seq1|:21X_IG…	669.385	43.56	1	0.62
Denovo667	DSSASHVLFKETLTVLGQPK	62S_IGKL_D494_iRep_Seq11| Cnt=2 IGLV3-1:*:IGLJ3 CDR3.Len=27	62S_IGKL_D494_iRep_Seq11| Cnt=2 IGLV3-1:*:IGLJ3 CDR3.Len=27	50	2.5	0.3333	LTVLGQPK	LTVLGQPK	71	90	DSSTAVFGGGTKLTVLGQPK	8	F3:5705	21X_IGKL_D494_iRep_Seq30|:21X_IGKL_D494_iRep_Seq31|	733.726	40.98	1	0.6
Denovo667	DSSASHVLFKETLTVLGQPK	62S_IGKL_D494_iRep_Seq16| Cnt=1 IGLV2-11:*:IGLJ3 CDR3.Len=33	62S_IGKL_D494_iRep_Seq16| Cnt=1 IGLV2-11:*:IGLJ3 CDR3.Len=33	50	2.5	0.3333	LTVLGQPK	LTVLGQPK	76	95	SSTLRVFGGGTRLTVLGQPK	9	F3:5705	21X_IGKL_D494_iRep_Seq30|:21X_IGKL_D494_iRep_Seq31|	733.726	40.98	1	0.55
Denovo667	DSSASHVLFKETLTVLGQPK	62S_IGKL_D494_iRep_Seq17| Cnt=1 IGLV2-11:*:IGLJ3 CDR3.Len=33	62S_IGKL_D494_iRep_Seq17| Cnt=1 IGLV2-11:*:IGLJ3 CDR3.Len=33	50	2.5	0.3333	LTVLGQPK	LTVLGQPK	77	96	SSTLRVFGGGTRLTVLGQPK	9	F3:5705	21X_IGKL_D494_iRep_Seq30|:21X_IGKL_D494_iRep_Seq31|	733.726	40.98	1	0.55
Denovo1230	TDTSTSTAFMELR	62S_IGH_D494_iRep_Seq2| Cnt=1 IGHV1-46:IGHD6-19:IGHJ4 CDR3.Len=63	62S_IGH_D494_iRep_Seq2| Cnt=1 IGHV1-46:IGHD6-19:IGHJ4 CDR3.Len=63	50	3.8462	1	DTSTSTAFME	DTSTNTVYME	55	67	RDTSTNTVYMEVN	6	F3:5648	21X_IGH_D494_iRep_Seq32|:97E_IGH_D494_iRep_Seq4|:97E_IGH_D494_iRep_Seq5|:97E_IGH_D494_iRep_Seq3|	954.434	40.63	1	0.54
Denovo1872	NTTSTSTAFMEVK	62S_IGH_D494_iRep_Seq2| Cnt=1 IGHV1-46:IGHD6-19:IGHJ4 CDR3.Len=63	62S_IGH_D494_iRep_Seq2| Cnt=1 IGHV1-46:IGHD6-19:IGHJ4 CDR3.Len=63	50	3.8462	1	TSTSTAFMEV	TSTNTVYMEV	55	67	RDTSTNTVYMEVN	6	F2:5350		954.433	38.98	1	0.54
Denovo682	TTNTSTSTAFMELR	62S_IGH_D494_iRep_Seq2| Cnt=1 IGHV1-46:IGHD6-19:IGHJ4 CDR3.Len=63	62S_IGH_D494_iRep_Seq2| Cnt=1 IGHV1-46:IGHD6-19:IGHJ4 CDR3.Len=63	50	3.5714	1	TTNTSTSTAFME	TRDTSTNTVYME	54	67	TRDTSTNTVYMEVN	7	F3:5509		954.434	39.76	1	0.5
Denovo768	TTNTSTSTAFMELR	62S_IGH_D494_iRep_Seq2| Cnt=1 IGHV1-46:IGHD6-19:IGHJ4 CDR3.Len=63	62S_IGH_D494_iRep_Seq2| Cnt=1 IGHV1-46:IGHD6-19:IGHJ4 CDR3.Len=63	50	3.5714	1	TTNTSTSTAFME	TRDTSTNTVYME	54	67	TRDTSTNTVYMEVN	7	F2:5340		954.434	38.92	1	0.5
Denovo769	TTNTSTSTAFMELR	62S_IGH_D494_iRep_Seq2| Cnt=1 IGHV1-46:IGHD6-19:IGHJ4 CDR3.Len=63	62S_IGH_D494_iRep_Seq2| Cnt=1 IGHV1-46:IGHD6-19:IGHJ4 CDR3.Len=63	50	3.5714	1	TTNTSTSTAFME	TRDTSTNTVYME	54	67	TRDTSTNTVYMEVN	7	F2:4235		962.437	32.29	1	0.5
Denovo1404	QSLGNYLASVRVETPEQWK	62S_IGKL_D494_iRep_Seq1| Cnt=1 IGKV3-11:*:IGKJ2 CDR3.Len=27	62S_IGKL_D494_iRep_Seq1| Cnt=1 IGKV3-11:*:IGKJ2 CDR3.Len=27	50	2.6316	1	QSLGNYLA	QSLGNYLA	9	27	QSLGNYLAWYQQKPGQAPR	10	F1:6370		788.405	44.85	1	0.47
Denovo2168	VSCEASGYT	62S_IGH_D494_iRep_Seq2| Cnt=1 IGHV1-46:IGHD6-19:IGHJ4 CDR3.Len=63	62S_IGH_D494_iRep_Seq2| Cnt=1 IGHV1-46:IGHD6-19:IGHJ4 CDR3.Len=63	49	5.4444	1	VSCEASGYT	VSCKASGYT	3	11	VSCKASGYT	1	F2:7178		760.007	49.62	1	0.89
Database135	RVLIYAASTRA	62S_IGKL_D494_iRep_Seq10| Cnt=1 IGKV3-15:*:IGKJ1 CDR3.Len=27	62S_IGKL_D494_iRep_Seq10| Cnt=1 IGKV3-15:*:IGKJ1 CDR3.Len=27	49	4.4545	1	RVLIYAASTRA	RLLIHGASTRA	28	38	RLLIHGASTRA	3	F1:2487	21X_IGKL_D494_iRep_Seq55|;21X_IGKL_D494_iRep_Seq56|;21X_IGKL_D494_iRep_Seq57|	497.292	20.94	2	0.73
Denovo712	LLYATSSLQR	62S_IGKL_D494_iRep_Seq5| Cnt=1 IGKV1D-39:*:IGKJ2 CDR3.Len=30	62S_IGKL_D494_iRep_Seq5| Cnt=1 IGKV1D-39:*:IGKJ2 CDR3.Len=30	49	4.9	1	LLYATSSLQ	LIYAASSLQ	31	40	LIYAASSLQS	3	F1:5197		632.87	37.98	1	0.7
Denovo27	LLLYEASNR	62S_IGKL_D494_iRep_Seq3| Cnt=1 IGKV3-11:*:IGKJ2 CDR3.Len=27	62S_IGKL_D494_iRep_Seq3| Cnt=1 IGKV3-11:*:IGKJ2 CDR3.Len=27	49	5.4444	1	LLLYEASNR	LLIYDTSNR	29	37	LLIYDTSNR	3	F1:3511		539.801	27.7	1	0.67
Denovo48	LLLYEASNR	62S_IGKL_D494_iRep_Seq3| Cnt=1 IGKV3-11:*:IGKJ2 CDR3.Len=27	62S_IGKL_D494_iRep_Seq3| Cnt=1 IGKV3-11:*:IGKJ2 CDR3.Len=27	49	5.4444	1	LLLYEASNR	LLIYDTSNR	29	37	LLIYDTSNR	3	F3:3387		539.796	26.79	1	0.67
Denovo72	LLLYEASNR	62S_IGKL_D494_iRep_Seq3| Cnt=1 IGKV3-11:*:IGKJ2 CDR3.Len=27	62S_IGKL_D494_iRep_Seq3| Cnt=1 IGKV3-11:*:IGKJ2 CDR3.Len=27	49	5.4444	1	LLLYEASNR	LLIYDTSNR	29	37	LLIYDTSNR	3	F2:2845		539.793	23.38	1	0.67
Denovo203	LLLYEASNR	62S_IGKL_D494_iRep_Seq3| Cnt=1 IGKV3-11:*:IGKJ2 CDR3.Len=27	62S_IGKL_D494_iRep_Seq3| Cnt=1 IGKV3-11:*:IGKJ2 CDR3.Len=27	49	5.4444	1	LLLYEASNR	LLIYDTSNR	29	37	LLIYDTSNR	3	F3:3405		539.795	26.9	1	0.67
Denovo278	LLLYEASNR	62S_IGKL_D494_iRep_Seq3| Cnt=1 IGKV3-11:*:IGKJ2 CDR3.Len=27	62S_IGKL_D494_iRep_Seq3| Cnt=1 IGKV3-11:*:IGKJ2 CDR3.Len=27	49	5.4444	1	LLLYEASNR	LLIYDTSNR	29	37	LLIYDTSNR	3	F1:3491		539.801	27.58	1	0.67
Denovo398	LLLYEASNR	62S_IGKL_D494_iRep_Seq3| Cnt=1 IGKV3-11:*:IGKJ2 CDR3.Len=27	62S_IGKL_D494_iRep_Seq3| Cnt=1 IGKV3-11:*:IGKJ2 CDR3.Len=27	49	5.4444	1	LLLYEASNR	LLIYDTSNR	29	37	LLIYDTSNR	3	F2:2987		539.796	24.34	1	0.67
Denovo403	LLLYEASNR	62S_IGKL_D494_iRep_Seq3| Cnt=1 IGKV3-11:*:IGKJ2 CDR3.Len=27	62S_IGKL_D494_iRep_Seq3| Cnt=1 IGKV3-11:*:IGKJ2 CDR3.Len=27	49	5.4444	1	LLLYEASNR	LLIYDTSNR	29	37	LLIYDTSNR	3	F2:2793		539.794	23.02	1	0.67
Denovo2124	DLKGKGTLVTVS	62S_IGH_D494_iRep_Seq1| Cnt=1 IGHV4-59:IGHD2-21:IGHJ5 CDR3.Len=57	62S_IGH_D494_iRep_Seq1| Cnt=1 IGHV4-59:IGHD2-21:IGHJ5 CDR3.Len=57	49	4.0833	1	GKGTLVTVS	GRGTLVTVS	96	107	EPWGRGTLVTVS	4	F1:9609	97E_IGH_D494_iRep_Seq17|:21X_IGH_D494_iRep_Seq8|:97E_IGH_D494_iRep_Seq16|:21X_IGH_D494_iRep_Seq32|:21X_IGH_D494_iRep_Seq20|:62S_IGH_D494_iRep_Seq2|:97E_IGH_D494_iRep_Seq4|:97E_IGH_D494_iRep_Seq5|:97E_IGH_D494_iRep_Seq3|:21X_IGH_D494_iRep_Seq21|:21X_IGH_D494_iRep_Seq1|:97E_IGH_D494_iRep_Seq11|:97E_IGH_D494_iRep_Seq6|:97E_IGH_D494_iRep_Seq15|:62S_IGH_D494_iRep_Seq1|	1069.53	64.26	1	0.67
Denovo600	DTSLSTAFMELSR	62S_IGH_D494_iRep_Seq2| Cnt=1 IGHV1-46:IGHD6-19:IGHJ4 CDR3.Len=63	62S_IGH_D494_iRep_Seq2| Cnt=1 IGHV1-46:IGHD6-19:IGHJ4 CDR3.Len=63	49	3.7692	1	DTSLSTAFMELSR	DTSTNTVYMEVNR	56	68	DTSTNTVYMEVNR	6	F1:6767		737.352	47.12	1	0.54
Denovo849	LLLYDVSSRPCARAR	62S_IGKL_D494_iRep_Seq16| Cnt=1 IGLV2-11:*:IGLJ3 CDR3.Len=33	62S_IGKL_D494_iRep_Seq16| Cnt=1 IGLV2-11:*:IGLJ3 CDR3.Len=33	49	3.2667	0.5	LLLYDVSSRP	LMIYDVTERP	28	42	LMIYDVTERPSGVPG	9	F2:4300		592.989	32.7	1	0.4
Denovo849	LLLYDVSSRPCARAR	62S_IGKL_D494_iRep_Seq17| Cnt=1 IGLV2-11:*:IGLJ3 CDR3.Len=33	62S_IGKL_D494_iRep_Seq17| Cnt=1 IGLV2-11:*:IGLJ3 CDR3.Len=33	49	3.2667	0.5	LLLYDVSSRP	LMIYDVTERP	29	43	LMIYDVTERPSGVPG	9	F2:4300		592.989	32.7	1	0.4
Denovo1674	VNWPFTF	62S_IGKL_D494_iRep_Seq1| Cnt=1 IGKV3-11:*:IGKJ2 CDR3.Len=27	62S_IGKL_D494_iRep_Seq1| Cnt=1 IGKV3-11:*:IGKJ2 CDR3.Len=27	48	6.8571	0.5	NWPFTF	NWPFTF	74	80	TNWPFTF	1	F3:8062		676.342	54.78	1	0.86
Denovo1674	VNWPFTF	62S_IGKL_D494_iRep_Seq3| Cnt=1 IGKV3-11:*:IGKJ2 CDR3.Len=27	62S_IGKL_D494_iRep_Seq3| Cnt=1 IGKV3-11:*:IGKJ2 CDR3.Len=27	48	6.8571	0.5	NWPFTF	NWPFTF	75	81	TNWPFTF	1	F3:8062		676.342	54.78	1	0.86
Denovo1969	NTAVYYC	62S_IGH_D494_iRep_Seq1| Cnt=1 IGHV4-59:IGHD2-21:IGHJ5 CDR3.Len=57	62S_IGH_D494_iRep_Seq1| Cnt=1 IGHV4-59:IGHD2-21:IGHJ5 CDR3.Len=57	48	6.8571	0.3333	NTAVYYC	DTAVYYC	72	78	DTAVYYC	1	F3:676	97E_IGH_D494_iRep_Seq17|:21X_IGH_D494_iRep_Seq8|:97E_IGH_D494_iRep_Seq16|:21X_IGH_D494_iRep_Seq32|:21X_IGH_D494_iRep_Seq20|:62S_IGH_D494_iRep_Seq2|:97E_IGH_D494_iRep_Seq4|:97E_IGH_D494_iRep_Seq5|:97E_IGH_D494_iRep_Seq3|:21X_IGH_D494_iRep_Seq21|:21X_IGH_D494_iRep_Seq1|:97E_IGH_D494_iRep_Seq6|:97E_IGH_D494_iRep_Seq15|:62S_IGH_D494_iRep_Seq1|:64U_IGH_D494_iRep_Seq2|:21X_IGH_D494_iRep_Seq17|:21X_IGH_…	675.781	7.92	1	0.86
Denovo1969	NTAVYYC	62S_IGH_D494_iRep_Seq2| Cnt=1 IGHV1-46:IGHD6-19:IGHJ4 CDR3.Len=63	62S_IGH_D494_iRep_Seq2| Cnt=1 IGHV1-46:IGHD6-19:IGHJ4 CDR3.Len=63	48	6.8571	0.3333	NTAVYYC	DTAVYYC	73	79	DTAVYYC	1	F3:676	97E_IGH_D494_iRep_Seq17|:21X_IGH_D494_iRep_Seq8|:97E_IGH_D494_iRep_Seq16|:21X_IGH_D494_iRep_Seq32|:21X_IGH_D494_iRep_Seq20|:62S_IGH_D494_iRep_Seq2|:97E_IGH_D494_iRep_Seq4|:97E_IGH_D494_iRep_Seq5|:97E_IGH_D494_iRep_Seq3|:21X_IGH_D494_iRep_Seq21|:21X_IGH_D494_iRep_Seq1|:97E_IGH_D494_iRep_Seq6|:97E_IGH_D494_iRep_Seq15|:62S_IGH_D494_iRep_Seq1|:64U_IGH_D494_iRep_Seq2|:21X_IGH_D494_iRep_Seq17|:21X_IGH_…	675.781	7.92	1	0.86
Denovo1969	NTAVYYC	62S_IGH_D494_iRep_Seq3| Cnt=1 IGHV4-59:IGHD2-15:IGHJ5 CDR3.Len=57	62S_IGH_D494_iRep_Seq3| Cnt=1 IGHV4-59:IGHD2-15:IGHJ5 CDR3.Len=57	48	6.8571	0.3333	NTAVYYC	DTAVYYC	72	78	DTAVYYC	1	F3:676	97E_IGH_D494_iRep_Seq17|:21X_IGH_D494_iRep_Seq8|:97E_IGH_D494_iRep_Seq16|:21X_IGH_D494_iRep_Seq32|:21X_IGH_D494_iRep_Seq20|:62S_IGH_D494_iRep_Seq2|:97E_IGH_D494_iRep_Seq4|:97E_IGH_D494_iRep_Seq5|:97E_IGH_D494_iRep_Seq3|:21X_IGH_D494_iRep_Seq21|:21X_IGH_D494_iRep_Seq1|:97E_IGH_D494_iRep_Seq6|:97E_IGH_D494_iRep_Seq15|:62S_IGH_D494_iRep_Seq1|:64U_IGH_D494_iRep_Seq2|:21X_IGH_D494_iRep_Seq17|:21X_IGH_…	675.781	7.92	1	0.86
Denovo1996	NTAVYYC	62S_IGH_D494_iRep_Seq1| Cnt=1 IGHV4-59:IGHD2-21:IGHJ5 CDR3.Len=57	62S_IGH_D494_iRep_Seq1| Cnt=1 IGHV4-59:IGHD2-21:IGHJ5 CDR3.Len=57	48	6.8571	0.3333	NTAVYYC	DTAVYYC	72	78	DTAVYYC	1	F3:662	97E_IGH_D494_iRep_Seq17|:21X_IGH_D494_iRep_Seq8|:97E_IGH_D494_iRep_Seq16|:21X_IGH_D494_iRep_Seq32|:21X_IGH_D494_iRep_Seq20|:62S_IGH_D494_iRep_Seq2|:97E_IGH_D494_iRep_Seq4|:97E_IGH_D494_iRep_Seq5|:97E_IGH_D494_iRep_Seq3|:21X_IGH_D494_iRep_Seq21|:21X_IGH_D494_iRep_Seq1|:97E_IGH_D494_iRep_Seq6|:97E_IGH_D494_iRep_Seq15|:62S_IGH_D494_iRep_Seq1|:64U_IGH_D494_iRep_Seq2|:21X_IGH_D494_iRep_Seq17|:21X_IGH_…	675.781	7.82	1	0.86
Denovo1996	NTAVYYC	62S_IGH_D494_iRep_Seq2| Cnt=1 IGHV1-46:IGHD6-19:IGHJ4 CDR3.Len=63	62S_IGH_D494_iRep_Seq2| Cnt=1 IGHV1-46:IGHD6-19:IGHJ4 CDR3.Len=63	48	6.8571	0.3333	NTAVYYC	DTAVYYC	73	79	DTAVYYC	1	F3:662	97E_IGH_D494_iRep_Seq17|:21X_IGH_D494_iRep_Seq8|:97E_IGH_D494_iRep_Seq16|:21X_IGH_D494_iRep_Seq32|:21X_IGH_D494_iRep_Seq20|:62S_IGH_D494_iRep_Seq2|:97E_IGH_D494_iRep_Seq4|:97E_IGH_D494_iRep_Seq5|:97E_IGH_D494_iRep_Seq3|:21X_IGH_D494_iRep_Seq21|:21X_IGH_D494_iRep_Seq1|:97E_IGH_D494_iRep_Seq6|:97E_IGH_D494_iRep_Seq15|:62S_IGH_D494_iRep_Seq1|:64U_IGH_D494_iRep_Seq2|:21X_IGH_D494_iRep_Seq17|:21X_IGH_…	675.781	7.82	1	0.86
Denovo1996	NTAVYYC	62S_IGH_D494_iRep_Seq3| Cnt=1 IGHV4-59:IGHD2-15:IGHJ5 CDR3.Len=57	62S_IGH_D494_iRep_Seq3| Cnt=1 IGHV4-59:IGHD2-15:IGHJ5 CDR3.Len=57	48	6.8571	0.3333	NTAVYYC	DTAVYYC	72	78	DTAVYYC	1	F3:662	97E_IGH_D494_iRep_Seq17|:21X_IGH_D494_iRep_Seq8|:97E_IGH_D494_iRep_Seq16|:21X_IGH_D494_iRep_Seq32|:21X_IGH_D494_iRep_Seq20|:62S_IGH_D494_iRep_Seq2|:97E_IGH_D494_iRep_Seq4|:97E_IGH_D494_iRep_Seq5|:97E_IGH_D494_iRep_Seq3|:21X_IGH_D494_iRep_Seq21|:21X_IGH_D494_iRep_Seq1|:97E_IGH_D494_iRep_Seq6|:97E_IGH_D494_iRep_Seq15|:62S_IGH_D494_iRep_Seq1|:64U_IGH_D494_iRep_Seq2|:21X_IGH_D494_iRep_Seq17|:21X_IGH_…	675.781	7.82	1	0.86
Denovo1730	DTAEYFCAR	62S_IGH_D494_iRep_Seq1| Cnt=1 IGHV4-59:IGHD2-21:IGHJ5 CDR3.Len=57	62S_IGH_D494_iRep_Seq1| Cnt=1 IGHV4-59:IGHD2-21:IGHJ5 CDR3.Len=57	48	5.3333	0.3333	DTAEYFCAR	DTAVYYCAR	72	80	DTAVYYCAR	2	F1:5013		781.354	36.86	1	0.78
Denovo1730	DTAEYFCAR	62S_IGH_D494_iRep_Seq2| Cnt=1 IGHV1-46:IGHD6-19:IGHJ4 CDR3.Len=63	62S_IGH_D494_iRep_Seq2| Cnt=1 IGHV1-46:IGHD6-19:IGHJ4 CDR3.Len=63	48	5.3333	0.3333	DTAEYFCAR	DTAVYYCAR	73	81	DTAVYYCAR	2	F1:5013		781.354	36.86	1	0.78
Denovo1730	DTAEYFCAR	62S_IGH_D494_iRep_Seq3| Cnt=1 IGHV4-59:IGHD2-15:IGHJ5 CDR3.Len=57	62S_IGH_D494_iRep_Seq3| Cnt=1 IGHV4-59:IGHD2-15:IGHJ5 CDR3.Len=57	48	5.3333	0.3333	DTAEYFCAR	DTAVYYCAR	72	80	DTAVYYCAR	2	F1:5013		781.354	36.86	1	0.78
Denovo196	DLWSWVR	62S_IGH_D494_iRep_Seq3| Cnt=1 IGHV4-59:IGHD2-15:IGHJ5 CDR3.Len=57	62S_IGH_D494_iRep_Seq3| Cnt=1 IGHV4-59:IGHD2-15:IGHJ5 CDR3.Len=57	48	6.8571	1	LWSWVR	LWSWIR	15	21	YLWSWIR	2	F2:8893		481.247	59.86	1	0.71
Denovo224	DLWSWVR	62S_IGH_D494_iRep_Seq3| Cnt=1 IGHV4-59:IGHD2-15:IGHJ5 CDR3.Len=57	62S_IGH_D494_iRep_Seq3| Cnt=1 IGHV4-59:IGHD2-15:IGHJ5 CDR3.Len=57	48	6.8571	1	LWSWVR	LWSWIR	15	21	YLWSWIR	2	F3:9079		481.247	60.9	1	0.71
Denovo368	DLWSWVR	62S_IGH_D494_iRep_Seq3| Cnt=1 IGHV4-59:IGHD2-15:IGHJ5 CDR3.Len=57	62S_IGH_D494_iRep_Seq3| Cnt=1 IGHV4-59:IGHD2-15:IGHJ5 CDR3.Len=57	48	6.8571	1	LWSWVR	LWSWIR	15	21	YLWSWIR	2	F1:8880		481.247	59.69	1	0.71
Denovo418	LLFWASSR	62S_IGKL_D494_iRep_Seq2| Cnt=1 IGKV4-1:*:IGKJ4 CDR3.Len=27	62S_IGKL_D494_iRep_Seq2| Cnt=1 IGKV4-1:*:IGKJ4 CDR3.Len=27	48	6	0.3333	LLFWASSR	LIYWASTR	36	43	LIYWASTR	3	F2:2338	64U_IGKL_D494_iRep_Seq1|	490.269	19.9	1	0.62
Denovo418	LLFWASSR	62S_IGKL_D494_iRep_Seq14| Cnt=1 IGKV4-1:*:IGKJ3 CDR3.Len=24	62S_IGKL_D494_iRep_Seq14| Cnt=1 IGKV4-1:*:IGKJ3 CDR3.Len=24	48	6	0.3333	LLFWASSR	LIYWASTR	36	43	LIYWASTR	3	F2:2338	64U_IGKL_D494_iRep_Seq1|	490.269	19.9	1	0.62
Denovo418	LLFWASSR	62S_IGKL_D494_iRep_Seq15| Cnt=1 IGKV4-1:*:IGKJ4 CDR3.Len=27	62S_IGKL_D494_iRep_Seq15| Cnt=1 IGKV4-1:*:IGKJ4 CDR3.Len=27	48	6	0.3333	LLFWASSR	LIYWASTR	36	43	LIYWASTR	3	F2:2338	64U_IGKL_D494_iRep_Seq1|	490.269	19.9	1	0.62
Denovo295	YGYWGWLR	62S_IGH_D494_iRep_Seq1| Cnt=1 IGHV4-59:IGHD2-21:IGHJ5 CDR3.Len=57	62S_IGH_D494_iRep_Seq1| Cnt=1 IGHV4-59:IGHD2-21:IGHJ5 CDR3.Len=57	48	6	1	YWGWLR	YWSWIR	14	21	THYWSWIR	4	F1:7806		550.766	53.18	1	0.5
Denovo365	YGYWGWLR	62S_IGH_D494_iRep_Seq1| Cnt=1 IGHV4-59:IGHD2-21:IGHJ5 CDR3.Len=57	62S_IGH_D494_iRep_Seq1| Cnt=1 IGHV4-59:IGHD2-21:IGHJ5 CDR3.Len=57	48	6	1	YWGWLR	YWSWIR	14	21	THYWSWIR	4	F1:7830		550.768	53.33	1	0.5
Denovo696	LLLYDVTKSASGFSFR	62S_IGKL_D494_iRep_Seq16| Cnt=1 IGLV2-11:*:IGLJ3 CDR3.Len=33	62S_IGKL_D494_iRep_Seq16| Cnt=1 IGLV2-11:*:IGLJ3 CDR3.Len=33	48	3	0.5	LLLYDVTKSASG	LMIYDVTERPSG	28	43	LMIYDVTERPSGVPGR	8	F2:4366		601.992	33.08	1	0.5
Denovo696	LLLYDVTKSASGFSFR	62S_IGKL_D494_iRep_Seq17| Cnt=1 IGLV2-11:*:IGLJ3 CDR3.Len=33	62S_IGKL_D494_iRep_Seq17| Cnt=1 IGLV2-11:*:IGLJ3 CDR3.Len=33	48	3	0.5	LLLYDVTKSASG	LMIYDVTERPSG	29	44	LMIYDVTERPSGVPGR	8	F2:4366		601.992	33.08	1	0.5
Denovo1298	QSVDDYLDVSYQQKKEHK	62S_IGKL_D494_iRep_Seq12| Cnt=1 IGKV1D-39:*:IGKJ3 CDR3.Len=27	62S_IGKL_D494_iRep_Seq12| Cnt=1 IGKV1D-39:*:IGKJ3 CDR3.Len=27	48	2.6667	1	QSVDDYLDVSYQQK	QNIDRYLN-WYQQK	10	27	QNIDRYLNWYQQKPGKAP	11	F1:6467		818.059	45.39	1	0.39
Denovo2062	DDTAVYY	62S_IGH_D494_iRep_Seq2| Cnt=1 IGHV1-46:IGHD6-19:IGHJ4 CDR3.Len=63	62S_IGH_D494_iRep_Seq2| Cnt=1 IGHV1-46:IGHD6-19:IGHJ4 CDR3.Len=63	47	6.7143	1	DDTAVYY	DDTAVYY	72	78	DDTAVYY	0	F2:646	97E_IGH_D494_iRep_Seq17|:21X_IGH_D494_iRep_Seq8|:97E_IGH_D494_iRep_Seq16|:21X_IGH_D494_iRep_Seq32|:21X_IGH_D494_iRep_Seq20|:62S_IGH_D494_iRep_Seq2|:97E_IGH_D494_iRep_Seq4|:97E_IGH_D494_iRep_Seq5|:97E_IGH_D494_iRep_Seq3|:21X_IGH_D494_iRep_Seq21|:21X_IGH_D494_iRep_Seq1|:97E_IGH_D494_iRep_Seq6|:97E_IGH_D494_iRep_Seq15|:62S_IGH_D494_iRep_Seq1|:64U_IGH_D494_iRep_Seq2|:21X_IGH_D494_iRep_Seq17|:21X_IGH_…	781.347	7.68	1	1
Denovo2065	TAEYYCAR	62S_IGH_D494_iRep_Seq1| Cnt=1 IGHV4-59:IGHD2-21:IGHJ5 CDR3.Len=57	62S_IGH_D494_iRep_Seq1| Cnt=1 IGHV4-59:IGHD2-21:IGHJ5 CDR3.Len=57	47	5.875	0.3333	TAEYYCAR	TAVYYCAR	73	80	TAVYYCAR	1	F1:3536		789.351	27.85	1	0.88
Denovo2065	TAEYYCAR	62S_IGH_D494_iRep_Seq2| Cnt=1 IGHV1-46:IGHD6-19:IGHJ4 CDR3.Len=63	62S_IGH_D494_iRep_Seq2| Cnt=1 IGHV1-46:IGHD6-19:IGHJ4 CDR3.Len=63	47	5.875	0.3333	TAEYYCAR	TAVYYCAR	74	81	TAVYYCAR	1	F1:3536		789.351	27.85	1	0.88
Denovo2065	TAEYYCAR	62S_IGH_D494_iRep_Seq3| Cnt=1 IGHV4-59:IGHD2-15:IGHJ5 CDR3.Len=57	62S_IGH_D494_iRep_Seq3| Cnt=1 IGHV4-59:IGHD2-15:IGHJ5 CDR3.Len=57	47	5.875	0.3333	TAEYYCAR	TAVYYCAR	73	80	TAVYYCAR	1	F1:3536		789.351	27.85	1	0.88
Denovo1900	AVYYCTR	62S_IGH_D494_iRep_Seq1| Cnt=1 IGHV4-59:IGHD2-21:IGHJ5 CDR3.Len=57	62S_IGH_D494_iRep_Seq1| Cnt=1 IGHV4-59:IGHD2-21:IGHJ5 CDR3.Len=57	47	6.7143	0.3333	AVYYCTR	AVYYCAR	74	80	AVYYCAR	1	F2:2532	97E_IGH_D494_iRep_Seq17|:21X_IGH_D494_iRep_Seq8|:97E_IGH_D494_iRep_Seq16|:21X_IGH_D494_iRep_Seq32|:21X_IGH_D494_iRep_Seq20|:62S_IGH_D494_iRep_Seq2|:97E_IGH_D494_iRep_Seq4|:97E_IGH_D494_iRep_Seq5|:97E_IGH_D494_iRep_Seq3|:21X_IGH_D494_iRep_Seq21|:21X_IGH_D494_iRep_Seq1|:97E_IGH_D494_iRep_Seq6|:97E_IGH_D494_iRep_Seq15|:62S_IGH_D494_iRep_Seq1|:64U_IGH_D494_iRep_Seq2|:21X_IGH_D494_iRep_Seq17|:21X_IGH_…	631.296	21.25	1	0.86
Denovo1900	AVYYCTR	62S_IGH_D494_iRep_Seq2| Cnt=1 IGHV1-46:IGHD6-19:IGHJ4 CDR3.Len=63	62S_IGH_D494_iRep_Seq2| Cnt=1 IGHV1-46:IGHD6-19:IGHJ4 CDR3.Len=63	47	6.7143	0.3333	AVYYCTR	AVYYCAR	75	81	AVYYCAR	1	F2:2532	97E_IGH_D494_iRep_Seq17|:21X_IGH_D494_iRep_Seq8|:97E_IGH_D494_iRep_Seq16|:21X_IGH_D494_iRep_Seq32|:21X_IGH_D494_iRep_Seq20|:62S_IGH_D494_iRep_Seq2|:97E_IGH_D494_iRep_Seq4|:97E_IGH_D494_iRep_Seq5|:97E_IGH_D494_iRep_Seq3|:21X_IGH_D494_iRep_Seq21|:21X_IGH_D494_iRep_Seq1|:97E_IGH_D494_iRep_Seq6|:97E_IGH_D494_iRep_Seq15|:62S_IGH_D494_iRep_Seq1|:64U_IGH_D494_iRep_Seq2|:21X_IGH_D494_iRep_Seq17|:21X_IGH_…	631.296	21.25	1	0.86
Denovo1900	AVYYCTR	62S_IGH_D494_iRep_Seq3| Cnt=1 IGHV4-59:IGHD2-15:IGHJ5 CDR3.Len=57	62S_IGH_D494_iRep_Seq3| Cnt=1 IGHV4-59:IGHD2-15:IGHJ5 CDR3.Len=57	47	6.7143	0.3333	AVYYCTR	AVYYCAR	74	80	AVYYCAR	1	F2:2532	97E_IGH_D494_iRep_Seq17|:21X_IGH_D494_iRep_Seq8|:97E_IGH_D494_iRep_Seq16|:21X_IGH_D494_iRep_Seq32|:21X_IGH_D494_iRep_Seq20|:62S_IGH_D494_iRep_Seq2|:97E_IGH_D494_iRep_Seq4|:97E_IGH_D494_iRep_Seq5|:97E_IGH_D494_iRep_Seq3|:21X_IGH_D494_iRep_Seq21|:21X_IGH_D494_iRep_Seq1|:97E_IGH_D494_iRep_Seq6|:97E_IGH_D494_iRep_Seq15|:62S_IGH_D494_iRep_Seq1|:64U_IGH_D494_iRep_Seq2|:21X_IGH_D494_iRep_Seq17|:21X_IGH_…	631.296	21.25	1	0.86
Denovo1879	ADTAVYYACR	62S_IGH_D494_iRep_Seq1| Cnt=1 IGHV4-59:IGHD2-21:IGHJ5 CDR3.Len=57	62S_IGH_D494_iRep_Seq1| Cnt=1 IGHV4-59:IGHD2-21:IGHJ5 CDR3.Len=57	47	4.7	0.5	ADTAVYYAC	ADTAVYY-C	71	80	ADTAVYYCAR	2	F1:4966	97E_IGH_D494_iRep_Seq17|:21X_IGH_D494_iRep_Seq8|:97E_IGH_D494_iRep_Seq16|:21X_IGH_D494_iRep_Seq32|:21X_IGH_D494_iRep_Seq20|:62S_IGH_D494_iRep_Seq2|:97E_IGH_D494_iRep_Seq4|:97E_IGH_D494_iRep_Seq5|:97E_IGH_D494_iRep_Seq3|:21X_IGH_D494_iRep_Seq21|:21X_IGH_D494_iRep_Seq1|:97E_IGH_D494_iRep_Seq6|:97E_IGH_D494_iRep_Seq15|:62S_IGH_D494_iRep_Seq1|:64U_IGH_D494_iRep_Seq2|:21X_IGH_D494_iRep_Seq17|:21X_IGH_…	887.928	36.57	1	0.8
Denovo1879	ADTAVYYACR	62S_IGH_D494_iRep_Seq3| Cnt=1 IGHV4-59:IGHD2-15:IGHJ5 CDR3.Len=57	62S_IGH_D494_iRep_Seq3| Cnt=1 IGHV4-59:IGHD2-15:IGHJ5 CDR3.Len=57	47	4.7	0.5	ADTAVYYAC	ADTAVYY-C	71	80	ADTAVYYCAR	2	F1:4966	97E_IGH_D494_iRep_Seq17|:21X_IGH_D494_iRep_Seq8|:97E_IGH_D494_iRep_Seq16|:21X_IGH_D494_iRep_Seq32|:21X_IGH_D494_iRep_Seq20|:62S_IGH_D494_iRep_Seq2|:97E_IGH_D494_iRep_Seq4|:97E_IGH_D494_iRep_Seq5|:97E_IGH_D494_iRep_Seq3|:21X_IGH_D494_iRep_Seq21|:21X_IGH_D494_iRep_Seq1|:97E_IGH_D494_iRep_Seq6|:97E_IGH_D494_iRep_Seq15|:62S_IGH_D494_iRep_Seq1|:64U_IGH_D494_iRep_Seq2|:21X_IGH_D494_iRep_Seq17|:21X_IGH_…	887.928	36.57	1	0.8
Denovo329	LLLYSASTR	62S_IGKL_D494_iRep_Seq2| Cnt=1 IGKV4-1:*:IGKJ4 CDR3.Len=27	62S_IGKL_D494_iRep_Seq2| Cnt=1 IGKV4-1:*:IGKJ4 CDR3.Len=27	47	5.2222	0.3333	LLLYSASTR	LLIYWASTR	35	43	LLIYWASTR	2	F1:3456		512.298	27.35	1	0.78
Denovo329	LLLYSASTR	62S_IGKL_D494_iRep_Seq14| Cnt=1 IGKV4-1:*:IGKJ3 CDR3.Len=24	62S_IGKL_D494_iRep_Seq14| Cnt=1 IGKV4-1:*:IGKJ3 CDR3.Len=24	47	5.2222	0.3333	LLLYSASTR	LLIYWASTR	35	43	LLIYWASTR	2	F1:3456		512.298	27.35	1	0.78
Denovo329	LLLYSASTR	62S_IGKL_D494_iRep_Seq15| Cnt=1 IGKV4-1:*:IGKJ4 CDR3.Len=27	62S_IGKL_D494_iRep_Seq15| Cnt=1 IGKV4-1:*:IGKJ4 CDR3.Len=27	47	5.2222	0.3333	LLLYSASTR	LLIYWASTR	35	43	LLIYWASTR	2	F1:3456		512.298	27.35	1	0.78
Denovo1952	DTADFYCAR	62S_IGH_D494_iRep_Seq1| Cnt=1 IGHV4-59:IGHD2-21:IGHJ5 CDR3.Len=57	62S_IGH_D494_iRep_Seq1| Cnt=1 IGHV4-59:IGHD2-21:IGHJ5 CDR3.Len=57	47	5.2222	0.3333	DTADFYCAR	DTAVYYCAR	72	80	DTAVYYCAR	2	F2:3354		774.34	26.79	1	0.78
Denovo1952	DTADFYCAR	62S_IGH_D494_iRep_Seq2| Cnt=1 IGHV1-46:IGHD6-19:IGHJ4 CDR3.Len=63	62S_IGH_D494_iRep_Seq2| Cnt=1 IGHV1-46:IGHD6-19:IGHJ4 CDR3.Len=63	47	5.2222	0.3333	DTADFYCAR	DTAVYYCAR	73	81	DTAVYYCAR	2	F2:3354		774.34	26.79	1	0.78
Denovo1952	DTADFYCAR	62S_IGH_D494_iRep_Seq3| Cnt=1 IGHV4-59:IGHD2-15:IGHJ5 CDR3.Len=57	62S_IGH_D494_iRep_Seq3| Cnt=1 IGHV4-59:IGHD2-15:IGHJ5 CDR3.Len=57	47	5.2222	0.3333	DTADFYCAR	DTAVYYCAR	72	80	DTAVYYCAR	2	F2:3354		774.34	26.79	1	0.78
Denovo1966	DTADFYCAR	62S_IGH_D494_iRep_Seq1| Cnt=1 IGHV4-59:IGHD2-21:IGHJ5 CDR3.Len=57	62S_IGH_D494_iRep_Seq1| Cnt=1 IGHV4-59:IGHD2-21:IGHJ5 CDR3.Len=57	47	5.2222	0.3333	DTADFYCAR	DTAVYYCAR	72	80	DTAVYYCAR	2	F2:3337		774.339	26.67	1	0.78
Denovo1966	DTADFYCAR	62S_IGH_D494_iRep_Seq2| Cnt=1 IGHV1-46:IGHD6-19:IGHJ4 CDR3.Len=63	62S_IGH_D494_iRep_Seq2| Cnt=1 IGHV1-46:IGHD6-19:IGHJ4 CDR3.Len=63	47	5.2222	0.3333	DTADFYCAR	DTAVYYCAR	73	81	DTAVYYCAR	2	F2:3337		774.339	26.67	1	0.78
Denovo1966	DTADFYCAR	62S_IGH_D494_iRep_Seq3| Cnt=1 IGHV4-59:IGHD2-15:IGHJ5 CDR3.Len=57	62S_IGH_D494_iRep_Seq3| Cnt=1 IGHV4-59:IGHD2-15:IGHJ5 CDR3.Len=57	47	5.2222	0.3333	DTADFYCAR	DTAVYYCAR	72	80	DTAVYYCAR	2	F2:3337		774.339	26.67	1	0.78
Denovo59	LLLFDASNR	62S_IGKL_D494_iRep_Seq3| Cnt=1 IGKV3-11:*:IGKJ2 CDR3.Len=27	62S_IGKL_D494_iRep_Seq3| Cnt=1 IGKV3-11:*:IGKJ2 CDR3.Len=27	47	5.2222	1	LLLFDASNR	LLIYDTSNR	29	37	LLIYDTSNR	3	F2:5442		524.789	39.54	1	0.67
Denovo62	LLLFDASNR	62S_IGKL_D494_iRep_Seq3| Cnt=1 IGKV3-11:*:IGKJ2 CDR3.Len=27	62S_IGKL_D494_iRep_Seq3| Cnt=1 IGKV3-11:*:IGKJ2 CDR3.Len=27	47	5.2222	1	LLLFDASNR	LLIYDTSNR	29	37	LLIYDTSNR	3	F1:5552		524.795	40.11	1	0.67
Denovo63	LLLYDASSR	62S_IGKL_D494_iRep_Seq3| Cnt=1 IGKV3-11:*:IGKJ2 CDR3.Len=27	62S_IGKL_D494_iRep_Seq3| Cnt=1 IGKV3-11:*:IGKJ2 CDR3.Len=27	47	5.2222	1	LLLYDASSR	LLIYDTSNR	29	37	LLIYDTSNR	3	F2:3491	21X_IGKL_D494_iRep_Seq3|:21X_IGKL_D494_iRep_Seq36|	519.28	27.65	1	0.67
Denovo83	LLLFDASNR	62S_IGKL_D494_iRep_Seq3| Cnt=1 IGKV3-11:*:IGKJ2 CDR3.Len=27	62S_IGKL_D494_iRep_Seq3| Cnt=1 IGKV3-11:*:IGKJ2 CDR3.Len=27	47	5.2222	1	LLLFDASNR	LLIYDTSNR	29	37	LLIYDTSNR	3	F2:5425		524.791	39.43	1	0.67
Denovo97	LLLFDASNR	62S_IGKL_D494_iRep_Seq3| Cnt=1 IGKV3-11:*:IGKJ2 CDR3.Len=27	62S_IGKL_D494_iRep_Seq3| Cnt=1 IGKV3-11:*:IGKJ2 CDR3.Len=27	47	5.2222	1	LLLFDASNR	LLIYDTSNR	29	37	LLIYDTSNR	3	F1:5567		524.795	40.2	1	0.67
Denovo100	LLLFDASNR	62S_IGKL_D494_iRep_Seq3| Cnt=1 IGKV3-11:*:IGKJ2 CDR3.Len=27	62S_IGKL_D494_iRep_Seq3| Cnt=1 IGKV3-11:*:IGKJ2 CDR3.Len=27	47	5.2222	1	LLLFDASNR	LLIYDTSNR	29	37	LLIYDTSNR	3	F3:5758		524.79	41.31	1	0.67
Denovo101	LLLYDASSR	62S_IGKL_D494_iRep_Seq3| Cnt=1 IGKV3-11:*:IGKJ2 CDR3.Len=27	62S_IGKL_D494_iRep_Seq3| Cnt=1 IGKV3-11:*:IGKJ2 CDR3.Len=27	47	5.2222	1	LLLYDASSR	LLIYDTSNR	29	37	LLIYDTSNR	3	F2:3468	21X_IGKL_D494_iRep_Seq3|:21X_IGKL_D494_iRep_Seq36|	519.282	27.51	1	0.67
Denovo1036	CWTVYYCAR	62S_IGH_D494_iRep_Seq1| Cnt=1 IGHV4-59:IGHD2-21:IGHJ5 CDR3.Len=57	62S_IGH_D494_iRep_Seq1| Cnt=1 IGHV4-59:IGHD2-21:IGHJ5 CDR3.Len=57	47	5.2222	0.3333	TVYYCAR	AVYYCAR	72	80	DTAVYYCAR	3	F3:1145	97E_IGH_D494_iRep_Seq17|:21X_IGH_D494_iRep_Seq8|:97E_IGH_D494_iRep_Seq16|:21X_IGH_D494_iRep_Seq32|:21X_IGH_D494_iRep_Seq20|:62S_IGH_D494_iRep_Seq2|:97E_IGH_D494_iRep_Seq4|:97E_IGH_D494_iRep_Seq5|:97E_IGH_D494_iRep_Seq3|:21X_IGH_D494_iRep_Seq21|:21X_IGH_D494_iRep_Seq1|:97E_IGH_D494_iRep_Seq15|:62S_IGH_D494_iRep_Seq1|:64U_IGH_D494_iRep_Seq2|:21X_IGH_D494_iRep_Seq17|:21X_IGH_D494_iRep_Seq4|:21X_IGH_…	660.773	11.21	1	0.67
Denovo1036	CWTVYYCAR	62S_IGH_D494_iRep_Seq2| Cnt=1 IGHV1-46:IGHD6-19:IGHJ4 CDR3.Len=63	62S_IGH_D494_iRep_Seq2| Cnt=1 IGHV1-46:IGHD6-19:IGHJ4 CDR3.Len=63	47	5.2222	0.3333	TVYYCAR	AVYYCAR	73	81	DTAVYYCAR	3	F3:1145	97E_IGH_D494_iRep_Seq17|:21X_IGH_D494_iRep_Seq8|:97E_IGH_D494_iRep_Seq16|:21X_IGH_D494_iRep_Seq32|:21X_IGH_D494_iRep_Seq20|:62S_IGH_D494_iRep_Seq2|:97E_IGH_D494_iRep_Seq4|:97E_IGH_D494_iRep_Seq5|:97E_IGH_D494_iRep_Seq3|:21X_IGH_D494_iRep_Seq21|:21X_IGH_D494_iRep_Seq1|:97E_IGH_D494_iRep_Seq15|:62S_IGH_D494_iRep_Seq1|:64U_IGH_D494_iRep_Seq2|:21X_IGH_D494_iRep_Seq17|:21X_IGH_D494_iRep_Seq4|:21X_IGH_…	660.773	11.21	1	0.67
Denovo1036	CWTVYYCAR	62S_IGH_D494_iRep_Seq3| Cnt=1 IGHV4-59:IGHD2-15:IGHJ5 CDR3.Len=57	62S_IGH_D494_iRep_Seq3| Cnt=1 IGHV4-59:IGHD2-15:IGHJ5 CDR3.Len=57	47	5.2222	0.3333	TVYYCAR	AVYYCAR	72	80	DTAVYYCAR	3	F3:1145	97E_IGH_D494_iRep_Seq17|:21X_IGH_D494_iRep_Seq8|:97E_IGH_D494_iRep_Seq16|:21X_IGH_D494_iRep_Seq32|:21X_IGH_D494_iRep_Seq20|:62S_IGH_D494_iRep_Seq2|:97E_IGH_D494_iRep_Seq4|:97E_IGH_D494_iRep_Seq5|:97E_IGH_D494_iRep_Seq3|:21X_IGH_D494_iRep_Seq21|:21X_IGH_D494_iRep_Seq1|:97E_IGH_D494_iRep_Seq15|:62S_IGH_D494_iRep_Seq1|:64U_IGH_D494_iRep_Seq2|:21X_IGH_D494_iRep_Seq17|:21X_IGH_D494_iRep_Seq4|:21X_IGH_…	660.773	11.21	1	0.67
Denovo811	NYAWSWVR	62S_IGH_D494_iRep_Seq3| Cnt=1 IGHV4-59:IGHD2-15:IGHJ5 CDR3.Len=57	62S_IGH_D494_iRep_Seq3| Cnt=1 IGHV4-59:IGHD2-15:IGHJ5 CDR3.Len=57	47	5.875	1	NYAWSWVR	TYLWSWIR	14	21	TYLWSWIR	3	F3:7064		613.78	48.92	1	0.62
Denovo1349	DYAWSWVR	62S_IGH_D494_iRep_Seq3| Cnt=1 IGHV4-59:IGHD2-15:IGHJ5 CDR3.Len=57	62S_IGH_D494_iRep_Seq3| Cnt=1 IGHV4-59:IGHD2-15:IGHJ5 CDR3.Len=57	47	5.875	1	YAWSWVR	YLWSWIR	14	21	TYLWSWIR	3	F3:7045		613.78	48.81	1	0.62
Denovo4	LSCAASGFTFSDR	62S_IGH_D494_iRep_Seq2| Cnt=1 IGHV1-46:IGHD6-19:IGHJ4 CDR3.Len=63	62S_IGH_D494_iRep_Seq2| Cnt=1 IGHV1-46:IGHD6-19:IGHJ4 CDR3.Len=63	47	3.6154	1	LSCAASGFTF-SD	VSCKASGYTFTSD	3	15	VSCKASGYTFTSD	5	F1:4759	21X_IGH_D494_iRep_Seq21|:64U_IGH_D494_iRep_Seq2|:21X_IGH_D494_iRep_Seq17|:21X_IGH_D494_iRep_Seq4|:21X_IGH_D494_iRep_Seq16|	709.823	35.32	1	0.62
Denovo323	LSCAASGFTFSDK	62S_IGH_D494_iRep_Seq2| Cnt=1 IGHV1-46:IGHD6-19:IGHJ4 CDR3.Len=63	62S_IGH_D494_iRep_Seq2| Cnt=1 IGHV1-46:IGHD6-19:IGHJ4 CDR3.Len=63	47	3.6154	1	LSCAASGFTF-SD	VSCKASGYTFTSD	3	15	VSCKASGYTFTSD	5	F1:4591	21X_IGH_D494_iRep_Seq21|:64U_IGH_D494_iRep_Seq2|:21X_IGH_D494_iRep_Seq17|:21X_IGH_D494_iRep_Seq4|:21X_IGH_D494_iRep_Seq16|	695.822	34.31	1	0.62
Denovo1416	ASGFTMSSYTTSWVR	62S_IGH_D494_iRep_Seq2| Cnt=1 IGHV1-46:IGHD6-19:IGHJ4 CDR3.Len=63	62S_IGH_D494_iRep_Seq2| Cnt=1 IGHV1-46:IGHD6-19:IGHJ4 CDR3.Len=63	47	3.1333	1	ASGFTMSS-YTTSWVR	ASGYTFTSDYI-HWVR	7	21	ASGYTFTSDYIHWVR	7	F3:9962		1064.48	66.5	1	0.53
Denovo1762	ASGFTFTDFFWQ	62S_IGH_D494_iRep_Seq2| Cnt=1 IGHV1-46:IGHD6-19:IGHJ4 CDR3.Len=63	62S_IGH_D494_iRep_Seq2| Cnt=1 IGHV1-46:IGHD6-19:IGHJ4 CDR3.Len=63	47	3.9167	1	ASGFTFT-DFF-W	ASGYTFTSDYIHW	7	18	ASGYTFTSDYIH	6	F2:8874	21X_IGH_D494_iRep_Seq21|:21X_IGH_D494_iRep_Seq17|:21X_IGH_D494_iRep_Seq4|:21X_IGH_D494_iRep_Seq16|	627.616	59.74	1	0.5
Denovo1244	LSCAASGFTFSDKMFDERR	62S_IGH_D494_iRep_Seq2| Cnt=1 IGHV1-46:IGHD6-19:IGHJ4 CDR3.Len=63	62S_IGH_D494_iRep_Seq2| Cnt=1 IGHV1-46:IGHD6-19:IGHJ4 CDR3.Len=63	47	2.4737	1	LSCAASGFTF-SD	VSCKASGYTFTSD	3	21	VSCKASGYTFTSDYIHWVR	10	F1:8030	21X_IGH_D494_iRep_Seq21|:64U_IGH_D494_iRep_Seq2|:21X_IGH_D494_iRep_Seq17|:21X_IGH_D494_iRep_Seq4|:21X_IGH_D494_iRep_Seq16|	747.672	54.56	1	0.47
Denovo1337	APTLLLYDVNLRYSTAFK	62S_IGKL_D494_iRep_Seq16| Cnt=1 IGLV2-11:*:IGLJ3 CDR3.Len=33	62S_IGKL_D494_iRep_Seq16| Cnt=1 IGLV2-11:*:IGLJ3 CDR3.Len=33	47	2.6111	0.5	APTLLLYDVNLR	APKLMIYDVTER	25	42	APKLMIYDVTERPSGVPG	10	F2:6474		695.716	45.5	1	0.44
Denovo1337	APTLLLYDVNLRYSTAFK	62S_IGKL_D494_iRep_Seq17| Cnt=1 IGLV2-11:*:IGLJ3 CDR3.Len=33	62S_IGKL_D494_iRep_Seq17| Cnt=1 IGLV2-11:*:IGLJ3 CDR3.Len=33	47	2.6111	0.5	APTLLLYDVNLR	APKLMIYDVTER	26	43	APKLMIYDVTERPSGVPG	10	F2:6474		695.716	45.5	1	0.44
Denovo2167	VYYCAR	62S_IGH_D494_iRep_Seq1| Cnt=1 IGHV4-59:IGHD2-21:IGHJ5 CDR3.Len=57	62S_IGH_D494_iRep_Seq1| Cnt=1 IGHV4-59:IGHD2-21:IGHJ5 CDR3.Len=57	46	7.6667	0.3333	VYYCAR	VYYCAR	75	80	VYYCAR	0	F1:968	97E_IGH_D494_iRep_Seq17|:21X_IGH_D494_iRep_Seq8|:97E_IGH_D494_iRep_Seq16|:21X_IGH_D494_iRep_Seq32|:21X_IGH_D494_iRep_Seq20|:62S_IGH_D494_iRep_Seq2|:97E_IGH_D494_iRep_Seq4|:97E_IGH_D494_iRep_Seq5|:97E_IGH_D494_iRep_Seq3|:21X_IGH_D494_iRep_Seq21|:21X_IGH_D494_iRep_Seq1|:97E_IGH_D494_iRep_Seq15|:62S_IGH_D494_iRep_Seq1|:64U_IGH_D494_iRep_Seq2|:21X_IGH_D494_iRep_Seq17|:21X_IGH_D494_iRep_Seq4|:21X_IGH_…	530.584	10.07	1	1
Denovo2167	VYYCAR	62S_IGH_D494_iRep_Seq2| Cnt=1 IGHV1-46:IGHD6-19:IGHJ4 CDR3.Len=63	62S_IGH_D494_iRep_Seq2| Cnt=1 IGHV1-46:IGHD6-19:IGHJ4 CDR3.Len=63	46	7.6667	0.3333	VYYCAR	VYYCAR	76	81	VYYCAR	0	F1:968	97E_IGH_D494_iRep_Seq17|:21X_IGH_D494_iRep_Seq8|:97E_IGH_D494_iRep_Seq16|:21X_IGH_D494_iRep_Seq32|:21X_IGH_D494_iRep_Seq20|:62S_IGH_D494_iRep_Seq2|:97E_IGH_D494_iRep_Seq4|:97E_IGH_D494_iRep_Seq5|:97E_IGH_D494_iRep_Seq3|:21X_IGH_D494_iRep_Seq21|:21X_IGH_D494_iRep_Seq1|:97E_IGH_D494_iRep_Seq15|:62S_IGH_D494_iRep_Seq1|:64U_IGH_D494_iRep_Seq2|:21X_IGH_D494_iRep_Seq17|:21X_IGH_D494_iRep_Seq4|:21X_IGH_…	530.584	10.07	1	1
Denovo2167	VYYCAR	62S_IGH_D494_iRep_Seq3| Cnt=1 IGHV4-59:IGHD2-15:IGHJ5 CDR3.Len=57	62S_IGH_D494_iRep_Seq3| Cnt=1 IGHV4-59:IGHD2-15:IGHJ5 CDR3.Len=57	46	7.6667	0.3333	VYYCAR	VYYCAR	75	80	VYYCAR	0	F1:968	97E_IGH_D494_iRep_Seq17|:21X_IGH_D494_iRep_Seq8|:97E_IGH_D494_iRep_Seq16|:21X_IGH_D494_iRep_Seq32|:21X_IGH_D494_iRep_Seq20|:62S_IGH_D494_iRep_Seq2|:97E_IGH_D494_iRep_Seq4|:97E_IGH_D494_iRep_Seq5|:97E_IGH_D494_iRep_Seq3|:21X_IGH_D494_iRep_Seq21|:21X_IGH_D494_iRep_Seq1|:97E_IGH_D494_iRep_Seq15|:62S_IGH_D494_iRep_Seq1|:64U_IGH_D494_iRep_Seq2|:21X_IGH_D494_iRep_Seq17|:21X_IGH_D494_iRep_Seq4|:21X_IGH_…	530.584	10.07	1	1
Denovo28	LLLYAASR	62S_IGKL_D494_iRep_Seq13| Cnt=1 IGKV1D-39:*:IGKJ1 CDR3.Len=27	62S_IGKL_D494_iRep_Seq13| Cnt=1 IGKV1D-39:*:IGKJ1 CDR3.Len=27	46	5.75	1	LLLYAASR	LLMYAASR	29	36	LLMYAASR	1	F1:3413	62S_IGKL_D494_iRep_Seq18|:21X_IGKL_D494_iRep_Seq56|:64U_IGKL_D494_iRep_Seq18|:21X_IGKL_D494_iRep_Seq55|:21X_IGKL_D494_iRep_Seq57|	453.776	27.07	1	0.88
Denovo277	LLLYAASR	62S_IGKL_D494_iRep_Seq13| Cnt=1 IGKV1D-39:*:IGKJ1 CDR3.Len=27	62S_IGKL_D494_iRep_Seq13| Cnt=1 IGKV1D-39:*:IGKJ1 CDR3.Len=27	46	5.75	1	LLLYAASR	LLMYAASR	29	36	LLMYAASR	1	F3:3289	62S_IGKL_D494_iRep_Seq18|:21X_IGKL_D494_iRep_Seq56|:64U_IGKL_D494_iRep_Seq18|:21X_IGKL_D494_iRep_Seq55|:21X_IGKL_D494_iRep_Seq57|	453.771	26.15	1	0.88
Denovo286	LLLYAASR	62S_IGKL_D494_iRep_Seq13| Cnt=1 IGKV1D-39:*:IGKJ1 CDR3.Len=27	62S_IGKL_D494_iRep_Seq13| Cnt=1 IGKV1D-39:*:IGKJ1 CDR3.Len=27	46	5.75	1	LLLYAASR	LLMYAASR	29	36	LLMYAASR	1	F3:3310	62S_IGKL_D494_iRep_Seq18|:21X_IGKL_D494_iRep_Seq56|:64U_IGKL_D494_iRep_Seq18|:21X_IGKL_D494_iRep_Seq55|:21X_IGKL_D494_iRep_Seq57|	453.771	26.29	1	0.88
Denovo394	LLLYAASR	62S_IGKL_D494_iRep_Seq13| Cnt=1 IGKV1D-39:*:IGKJ1 CDR3.Len=27	62S_IGKL_D494_iRep_Seq13| Cnt=1 IGKV1D-39:*:IGKJ1 CDR3.Len=27	46	5.75	1	LLLYAASR	LLMYAASR	29	36	LLMYAASR	1	F1:3429	62S_IGKL_D494_iRep_Seq18|:21X_IGKL_D494_iRep_Seq56|:64U_IGKL_D494_iRep_Seq18|:21X_IGKL_D494_iRep_Seq55|:21X_IGKL_D494_iRep_Seq57|	453.776	27.18	1	0.88
Denovo643	LLLYAASR	62S_IGKL_D494_iRep_Seq13| Cnt=1 IGKV1D-39:*:IGKJ1 CDR3.Len=27	62S_IGKL_D494_iRep_Seq13| Cnt=1 IGKV1D-39:*:IGKJ1 CDR3.Len=27	46	5.75	1	LLLYAASR	LLMYAASR	29	36	LLMYAASR	1	F2:2822	62S_IGKL_D494_iRep_Seq18|:21X_IGKL_D494_iRep_Seq56|:64U_IGKL_D494_iRep_Seq18|:21X_IGKL_D494_iRep_Seq55|:21X_IGKL_D494_iRep_Seq57|	453.771	23.22	1	0.88
Denovo767	LLLYAASR	62S_IGKL_D494_iRep_Seq13| Cnt=1 IGKV1D-39:*:IGKJ1 CDR3.Len=27	62S_IGKL_D494_iRep_Seq13| Cnt=1 IGKV1D-39:*:IGKJ1 CDR3.Len=27	46	5.75	1	LLLYAASR	LLMYAASR	29	36	LLMYAASR	1	F2:2681	62S_IGKL_D494_iRep_Seq18|:21X_IGKL_D494_iRep_Seq56|:64U_IGKL_D494_iRep_Seq18|:21X_IGKL_D494_iRep_Seq55|:21X_IGKL_D494_iRep_Seq57|	453.771	22.28	1	0.88
Denovo766	LLYDASNR	62S_IGKL_D494_iRep_Seq3| Cnt=1 IGKV3-11:*:IGKJ2 CDR3.Len=27	62S_IGKL_D494_iRep_Seq3| Cnt=1 IGKV3-11:*:IGKJ2 CDR3.Len=27	46	5.75	1	LLYDASNR	LIYDTSNR	30	37	LIYDTSNR	2	F1:4387	21X_IGKL_D494_iRep_Seq3|:21X_IGKL_D494_iRep_Seq36|	532.793	33.04	1	0.75
Denovo2050	VNWYQQLP	62S_IGKL_D494_iRep_Seq16| Cnt=1 IGLV2-11:*:IGLJ3 CDR3.Len=33	62S_IGKL_D494_iRep_Seq16| Cnt=1 IGLV2-11:*:IGLJ3 CDR3.Len=33	46	5.75	0.5	VNWYQQLP	VSWYQQHP	15	22	VSWYQQHP	2	F2:5970		858.935	42.59	1	0.75
Denovo2050	VNWYQQLP	62S_IGKL_D494_iRep_Seq17| Cnt=1 IGLV2-11:*:IGLJ3 CDR3.Len=33	62S_IGKL_D494_iRep_Seq17| Cnt=1 IGLV2-11:*:IGLJ3 CDR3.Len=33	46	5.75	0.5	VNWYQQLP	VSWYQQHP	16	23	VSWYQQHP	2	F2:5970		858.935	42.59	1	0.75
Denovo2090	VNWYQQLP	62S_IGKL_D494_iRep_Seq16| Cnt=1 IGLV2-11:*:IGLJ3 CDR3.Len=33	62S_IGKL_D494_iRep_Seq16| Cnt=1 IGLV2-11:*:IGLJ3 CDR3.Len=33	46	5.75	0.5	VNWYQQLP	VSWYQQHP	15	22	VSWYQQHP	2	F3:6226		858.934	44.05	1	0.75
Denovo2090	VNWYQQLP	62S_IGKL_D494_iRep_Seq17| Cnt=1 IGLV2-11:*:IGLJ3 CDR3.Len=33	62S_IGKL_D494_iRep_Seq17| Cnt=1 IGLV2-11:*:IGLJ3 CDR3.Len=33	46	5.75	0.5	VNWYQQLP	VSWYQQHP	16	23	VSWYQQHP	2	F3:6226		858.934	44.05	1	0.75
Denovo2141	VNWYQQLP	62S_IGKL_D494_iRep_Seq16| Cnt=1 IGLV2-11:*:IGLJ3 CDR3.Len=33	62S_IGKL_D494_iRep_Seq16| Cnt=1 IGLV2-11:*:IGLJ3 CDR3.Len=33	46	5.75	0.5	VNWYQQLP	VSWYQQHP	15	22	VSWYQQHP	2	F3:6239		858.935	44.13	1	0.75
Denovo2141	VNWYQQLP	62S_IGKL_D494_iRep_Seq17| Cnt=1 IGLV2-11:*:IGLJ3 CDR3.Len=33	62S_IGKL_D494_iRep_Seq17| Cnt=1 IGLV2-11:*:IGLJ3 CDR3.Len=33	46	5.75	0.5	VNWYQQLP	VSWYQQHP	16	23	VSWYQQHP	2	F3:6239		858.935	44.13	1	0.75
Denovo1398	TAVYYCGK	62S_IGH_D494_iRep_Seq1| Cnt=1 IGHV4-59:IGHD2-21:IGHJ5 CDR3.Len=57	62S_IGH_D494_iRep_Seq1| Cnt=1 IGHV4-59:IGHD2-21:IGHJ5 CDR3.Len=57	46	5.75	0.3333	TAVYYCGK	TAVYYCAR	73	80	TAVYYCAR	2	F3:1006	97E_IGH_D494_iRep_Seq17|:21X_IGH_D494_iRep_Seq8|:97E_IGH_D494_iRep_Seq16|:21X_IGH_D494_iRep_Seq32|:21X_IGH_D494_iRep_Seq20|:62S_IGH_D494_iRep_Seq2|:97E_IGH_D494_iRep_Seq4|:97E_IGH_D494_iRep_Seq5|:97E_IGH_D494_iRep_Seq3|:21X_IGH_D494_iRep_Seq21|:21X_IGH_D494_iRep_Seq1|:97E_IGH_D494_iRep_Seq6|:97E_IGH_D494_iRep_Seq15|:62S_IGH_D494_iRep_Seq1|:64U_IGH_D494_iRep_Seq2|:21X_IGH_D494_iRep_Seq17|:21X_IGH_…	660.773	10.22	1	0.75
Denovo1398	TAVYYCGK	62S_IGH_D494_iRep_Seq2| Cnt=1 IGHV1-46:IGHD6-19:IGHJ4 CDR3.Len=63	62S_IGH_D494_iRep_Seq2| Cnt=1 IGHV1-46:IGHD6-19:IGHJ4 CDR3.Len=63	46	5.75	0.3333	TAVYYCGK	TAVYYCAR	74	81	TAVYYCAR	2	F3:1006	97E_IGH_D494_iRep_Seq17|:21X_IGH_D494_iRep_Seq8|:97E_IGH_D494_iRep_Seq16|:21X_IGH_D494_iRep_Seq32|:21X_IGH_D494_iRep_Seq20|:62S_IGH_D494_iRep_Seq2|:97E_IGH_D494_iRep_Seq4|:97E_IGH_D494_iRep_Seq5|:97E_IGH_D494_iRep_Seq3|:21X_IGH_D494_iRep_Seq21|:21X_IGH_D494_iRep_Seq1|:97E_IGH_D494_iRep_Seq6|:97E_IGH_D494_iRep_Seq15|:62S_IGH_D494_iRep_Seq1|:64U_IGH_D494_iRep_Seq2|:21X_IGH_D494_iRep_Seq17|:21X_IGH_…	660.773	10.22	1	0.75
Denovo1398	TAVYYCGK	62S_IGH_D494_iRep_Seq3| Cnt=1 IGHV4-59:IGHD2-15:IGHJ5 CDR3.Len=57	62S_IGH_D494_iRep_Seq3| Cnt=1 IGHV4-59:IGHD2-15:IGHJ5 CDR3.Len=57	46	5.75	0.3333	TAVYYCGK	TAVYYCAR	73	80	TAVYYCAR	2	F3:1006	97E_IGH_D494_iRep_Seq17|:21X_IGH_D494_iRep_Seq8|:97E_IGH_D494_iRep_Seq16|:21X_IGH_D494_iRep_Seq32|:21X_IGH_D494_iRep_Seq20|:62S_IGH_D494_iRep_Seq2|:97E_IGH_D494_iRep_Seq4|:97E_IGH_D494_iRep_Seq5|:97E_IGH_D494_iRep_Seq3|:21X_IGH_D494_iRep_Seq21|:21X_IGH_D494_iRep_Seq1|:97E_IGH_D494_iRep_Seq6|:97E_IGH_D494_iRep_Seq15|:62S_IGH_D494_iRep_Seq1|:64U_IGH_D494_iRep_Seq2|:21X_IGH_D494_iRep_Seq17|:21X_IGH_…	660.773	10.22	1	0.75
Denovo1997	TAVYYCGK	62S_IGH_D494_iRep_Seq1| Cnt=1 IGHV4-59:IGHD2-21:IGHJ5 CDR3.Len=57	62S_IGH_D494_iRep_Seq1| Cnt=1 IGHV4-59:IGHD2-21:IGHJ5 CDR3.Len=57	46	5.75	0.3333	TAVYYCGK	TAVYYCAR	73	80	TAVYYCAR	2	F3:2690	97E_IGH_D494_iRep_Seq17|:21X_IGH_D494_iRep_Seq8|:97E_IGH_D494_iRep_Seq16|:21X_IGH_D494_iRep_Seq32|:21X_IGH_D494_iRep_Seq20|:62S_IGH_D494_iRep_Seq2|:97E_IGH_D494_iRep_Seq4|:97E_IGH_D494_iRep_Seq5|:97E_IGH_D494_iRep_Seq3|:21X_IGH_D494_iRep_Seq21|:21X_IGH_D494_iRep_Seq1|:97E_IGH_D494_iRep_Seq6|:97E_IGH_D494_iRep_Seq15|:62S_IGH_D494_iRep_Seq1|:64U_IGH_D494_iRep_Seq2|:21X_IGH_D494_iRep_Seq17|:21X_IGH_…	753.824	22.14	1	0.75
Denovo1997	TAVYYCGK	62S_IGH_D494_iRep_Seq2| Cnt=1 IGHV1-46:IGHD6-19:IGHJ4 CDR3.Len=63	62S_IGH_D494_iRep_Seq2| Cnt=1 IGHV1-46:IGHD6-19:IGHJ4 CDR3.Len=63	46	5.75	0.3333	TAVYYCGK	TAVYYCAR	74	81	TAVYYCAR	2	F3:2690	97E_IGH_D494_iRep_Seq17|:21X_IGH_D494_iRep_Seq8|:97E_IGH_D494_iRep_Seq16|:21X_IGH_D494_iRep_Seq32|:21X_IGH_D494_iRep_Seq20|:62S_IGH_D494_iRep_Seq2|:97E_IGH_D494_iRep_Seq4|:97E_IGH_D494_iRep_Seq5|:97E_IGH_D494_iRep_Seq3|:21X_IGH_D494_iRep_Seq21|:21X_IGH_D494_iRep_Seq1|:97E_IGH_D494_iRep_Seq6|:97E_IGH_D494_iRep_Seq15|:62S_IGH_D494_iRep_Seq1|:64U_IGH_D494_iRep_Seq2|:21X_IGH_D494_iRep_Seq17|:21X_IGH_…	753.824	22.14	1	0.75
Denovo1997	TAVYYCGK	62S_IGH_D494_iRep_Seq3| Cnt=1 IGHV4-59:IGHD2-15:IGHJ5 CDR3.Len=57	62S_IGH_D494_iRep_Seq3| Cnt=1 IGHV4-59:IGHD2-15:IGHJ5 CDR3.Len=57	46	5.75	0.3333	TAVYYCGK	TAVYYCAR	73	80	TAVYYCAR	2	F3:2690	97E_IGH_D494_iRep_Seq17|:21X_IGH_D494_iRep_Seq8|:97E_IGH_D494_iRep_Seq16|:21X_IGH_D494_iRep_Seq32|:21X_IGH_D494_iRep_Seq20|:62S_IGH_D494_iRep_Seq2|:97E_IGH_D494_iRep_Seq4|:97E_IGH_D494_iRep_Seq5|:97E_IGH_D494_iRep_Seq3|:21X_IGH_D494_iRep_Seq21|:21X_IGH_D494_iRep_Seq1|:97E_IGH_D494_iRep_Seq6|:97E_IGH_D494_iRep_Seq15|:62S_IGH_D494_iRep_Seq1|:64U_IGH_D494_iRep_Seq2|:21X_IGH_D494_iRep_Seq17|:21X_IGH_…	753.824	22.14	1	0.75
Denovo2096	TAVYYCGK	62S_IGH_D494_iRep_Seq1| Cnt=1 IGHV4-59:IGHD2-21:IGHJ5 CDR3.Len=57	62S_IGH_D494_iRep_Seq1| Cnt=1 IGHV4-59:IGHD2-21:IGHJ5 CDR3.Len=57	46	5.75	0.3333	TAVYYCGK	TAVYYCAR	73	80	TAVYYCAR	2	F3:2715	97E_IGH_D494_iRep_Seq17|:21X_IGH_D494_iRep_Seq8|:97E_IGH_D494_iRep_Seq16|:21X_IGH_D494_iRep_Seq32|:21X_IGH_D494_iRep_Seq20|:62S_IGH_D494_iRep_Seq2|:97E_IGH_D494_iRep_Seq4|:97E_IGH_D494_iRep_Seq5|:97E_IGH_D494_iRep_Seq3|:21X_IGH_D494_iRep_Seq21|:21X_IGH_D494_iRep_Seq1|:97E_IGH_D494_iRep_Seq6|:97E_IGH_D494_iRep_Seq15|:62S_IGH_D494_iRep_Seq1|:64U_IGH_D494_iRep_Seq2|:21X_IGH_D494_iRep_Seq17|:21X_IGH_…	753.825	22.31	1	0.75
Denovo2096	TAVYYCGK	62S_IGH_D494_iRep_Seq2| Cnt=1 IGHV1-46:IGHD6-19:IGHJ4 CDR3.Len=63	62S_IGH_D494_iRep_Seq2| Cnt=1 IGHV1-46:IGHD6-19:IGHJ4 CDR3.Len=63	46	5.75	0.3333	TAVYYCGK	TAVYYCAR	74	81	TAVYYCAR	2	F3:2715	97E_IGH_D494_iRep_Seq17|:21X_IGH_D494_iRep_Seq8|:97E_IGH_D494_iRep_Seq16|:21X_IGH_D494_iRep_Seq32|:21X_IGH_D494_iRep_Seq20|:62S_IGH_D494_iRep_Seq2|:97E_IGH_D494_iRep_Seq4|:97E_IGH_D494_iRep_Seq5|:97E_IGH_D494_iRep_Seq3|:21X_IGH_D494_iRep_Seq21|:21X_IGH_D494_iRep_Seq1|:97E_IGH_D494_iRep_Seq6|:97E_IGH_D494_iRep_Seq15|:62S_IGH_D494_iRep_Seq1|:64U_IGH_D494_iRep_Seq2|:21X_IGH_D494_iRep_Seq17|:21X_IGH_…	753.825	22.31	1	0.75
Denovo2096	TAVYYCGK	62S_IGH_D494_iRep_Seq3| Cnt=1 IGHV4-59:IGHD2-15:IGHJ5 CDR3.Len=57	62S_IGH_D494_iRep_Seq3| Cnt=1 IGHV4-59:IGHD2-15:IGHJ5 CDR3.Len=57	46	5.75	0.3333	TAVYYCGK	TAVYYCAR	73	80	TAVYYCAR	2	F3:2715	97E_IGH_D494_iRep_Seq17|:21X_IGH_D494_iRep_Seq8|:97E_IGH_D494_iRep_Seq16|:21X_IGH_D494_iRep_Seq32|:21X_IGH_D494_iRep_Seq20|:62S_IGH_D494_iRep_Seq2|:97E_IGH_D494_iRep_Seq4|:97E_IGH_D494_iRep_Seq5|:97E_IGH_D494_iRep_Seq3|:21X_IGH_D494_iRep_Seq21|:21X_IGH_D494_iRep_Seq1|:97E_IGH_D494_iRep_Seq6|:97E_IGH_D494_iRep_Seq15|:62S_IGH_D494_iRep_Seq1|:64U_IGH_D494_iRep_Seq2|:21X_IGH_D494_iRep_Seq17|:21X_IGH_…	753.825	22.31	1	0.75
Denovo2094	LMLYNVT	62S_IGKL_D494_iRep_Seq16| Cnt=1 IGLV2-11:*:IGLJ3 CDR3.Len=33	62S_IGKL_D494_iRep_Seq16| Cnt=1 IGLV2-11:*:IGLJ3 CDR3.Len=33	46	6.5714	0.5	LMLYNVT	LMIYDVT	28	34	LMIYDVT	2	F2:624		613.31	7.55	1	0.71
[truncated: 1,577 more rows]
