# Supplementary material for: Antimalarial antibody repertoire defined by plasma IG proteomics and single B cell IG sequencing
Source: JCI Insight. 2020 Nov 19;5(22):e143471. doi: 10.1172/jci.insight.143471 (PMC7710313; doi:10.1172/jci.insight.143471)
Supplement: supplemental Table 7 [file jciinsight-5-143471-s180.xlsx]

## Sheet: Sheet1
Subject	Anti-Pfs25 titers	TRA%
10	2325	91.1
11	1388	89
12	3139	85.7
13	2015	31.8
14	3322	100
