# Supplementary material for: Antimalarial antibody repertoire defined by plasma IG proteomics and single B cell IG sequencing
Source: JCI Insight. 2020 Nov 19;5(22):e143471. doi: 10.1172/jci.insight.143471 (PMC7710313; doi:10.1172/jci.insight.143471)
Supplement: supplemental Table 8 [file jciinsight-5-143471-s181.xlsx]

## Sheet: Subject 10
Heavy Chain Sequences
Name	Copy	V	D	J	C	CDR1 Peptide	CDR2 Peptide	CDR3 Peptide	CDR3 Nucleotide	Joined Sequence
A04	2906	hIGHV1-18	hIGHD5-12	hIGHJ4	hIGHG	GYTFTNYG	VNCKNGNT	ARVKERWLLLSAFDY	GCGAGagttaaggagagatggctactattatcggcctttgactac	gtgaaggtctcctgcaagccttctggttacacctttaccaactatggtatcacttgggtgcgacaggcccctggacaagggcttgagtggatgggctgggtcaactgtaaAAATGGTAACACACATTATGCACAGAAGTTCCAGGACAGAGTCACCATGACCACAGACACATCCACGAACACAGCCTACATGGACCTTAGGATCCTAAGATCTGACGACACGGCCGTATATTATTGTGCGAGagttaaggagagatggctactattatcggcctttgactactggggccagggaaccctggtcaccgtctcctcagcctccaccaagggcccatcggtcttccccctggcgc
A04	62	hIGHV1-18	hIGHD5-12	hIGHJ4	hIGHA	GYTFTNYG	VNCKNGNT	ARVKERWLLLSAFDY	GCGAgagttaaggagagatggctactattatcggcctttgactac	gtgaaggtctcctgcaagccttctggttacacctttaccaactatggtatcacttgggtgcgacaggcccctggacaagggcttgagtggatgggctgggtcaactgtAAAAATGGTAACACACATTATGCACAGAAGTTCCAGGACAGAGTCACCATGACCACAGACACATCCACGAACACAGCCTACATGGACCTTAGGATCCTAAGATCTGACGACACGGCCGTATATTATTGTGCGAgagttaaggagagatggctactattatcggcctttgactactggggccagggaaccctggtcaccgtctcctcagcctccaccaagggcccaaggtcttcccgctgagc
A05	2314	hIGHV4-30-4	hIGHD6-13	hIGHJ1	hIGHG	GDSFSNANYH	IYYTGNT	ATDWASSNWQGGFQH	gccacagattgggctagcagcaactggcaagggggattccagcac	ccctgtccctcacctgcactgtctctggtgactccttcagcaatgctaattaccactggagttggatccgccagcccccagggaagggcctggagtggattgggtacatctattaCACTGGAAACACCTTCTACAACCCGTCCCTCAAGAGTCGACTTACCATATCAGGGAACACGTCCAAGAACCAGTTCTCCCTGAAGCTGACCTCTGTGACTGCCGCAGACACGGCCGTGTATTTCTGtgccacagattgggctagcagcaactggcaagggggattccagcactggggccagggcaccctggtcaccgtctcctcagcctccaccaagggcccatcggtcttccccctggcac
A05	51	hIGHV4-30-4	hIGHD6-13	hIGHJ1	hIGHA	GDSFSNANYH	IYYTGNT	ATDWASSNWQGGFQH	gccacagattgggctagcagcaactggcaagggggattccagcac	ccctgtccctcacctgcactgtctctggtgactccttcagcaatgctaattaccactggagttggatccgccagcccccagggaagggcctggagtggattgggtacatctatTACACTGGAAACACCTTCTACAACCCGTCCCTCAAGAGTCGACTTACCATATCAGGGAACACGTCCAAGAACCAGTTCTCCCTGAAGCTGACCTCTGTGACTGCCGCAGACACGGCCGTGTATTTCTGtgccacagattgggctagcagcaactggcaagggggattccagcactggggccagggcaccctggtcaccgtctcctcagcctccaccaagggcccaaggtcttcccgctgagc
A10	611	hIGHV4-59	hIGHD3-10	hIGHJ5	hIGHG	GGSISSHY	IYYTGST	ARDGLNYYGEWFDP	GCGAGagatggcctcaattactatggagagtggttcgacccc	ccctgtccctcacctgcactgtctctggtggctccatcagtagtcactactggagctggatccggcagtccccagggaagggactggagtggattgggtatatctaTTACACTGGGAGCACCAACTACAACCCCTCCCTCAAGAGTCGAGTCACCATATCAGTGGACAGGTCCAAGAACCAGTTCTCCCTGAAGCTGACCTCTATGACCGCTGCGGACACGGCCGTTTATTATTGTGCGAGagatggcctcaattactatggagagtggttcgacccctggggccagggaaccctggtcaccgtctcctcagcctccaccaagggcccatcggtcttccccctggcgc
B05	1395	hIGHV3-23	hIGHD1-26	hIGHJ4	hIGHG	GFTFSMYA	INDSGGST	AKEYRYSGNYFNY	GCGAAAGAAtaccggtacagtgggaactactttaactac	gactctcctgtgcagcctctggattcacctttagcatgtatgccatgagctgggtccgccaggctccagggaaggggctggagtgggtctcagttattaaTGATAGTGGTGGAAGCACATACTACGCAGACTCCGTGAAGGGCCGGTTCGCCATCTCCAGAGACAATTCCAAGAACACGCTGTATCTGCAAATGAACAGCCTGAGAGCCGAGGACACGGCCGTATATTACTGTGCGAAAGAAtaccggtacagtgggaactactttaactactggggccagggaaccctggtcaccgtctcctcagcctccaccaagggcccatcggtcttccccctggcgc
B08	1925	hIGHV4-b	hIGHD2-2	hIGHJ4	hIGHG	DYSITGGSF	IYHSGNT	ARRSTSFDY	GCGagacgtagtacctcgttcgactac	ccctgtccctcacctgcgtagtctctgattactccatcaccgggggttccttctgggcctggatccggcagcccccagggaaggggctggggtggattggaagtatctaccacagtgggaacacctactacaacccgtcgctcaagagtcggctctccttttcagtggacacgtctaagaatcaattctccgtaaacctgagctctgtgaCCGCCGCAGACACGGCCGTCTACTACTGTGCGagacgtagtacctcgttcgactactggggccagggaatcctggtcaccgtctcctcagcctccaccaagggcccatcggtcttccccctggcgc
B09	2854	hIGHV4-30-4	hIGHD3-3	hIGHJ3	hIGHG	GGSISSADYY	IYFTGST	ARDRSHSAVVTDAFDI	gccagagataggagccactctgcagtggttactgatgcatttgatatc	ccctgtccctcacctgcgctgtctctggtggctccatcagcagtgctgattactactggacctggatccgccagcccccagggaagggcctggagtgggttggatatatctatttcacTGGGAGCACCTTCTATAACCCGTCCCTCAAGAGTCGACTTACCATATCACTAGACACGTCCAGGAACCAGTTCTCCCTGAAGTTGAGCTCTGTGACTGCCGCAGACACGGCCGTGTATTACTGtgccagagataggagccactctgcagtggttactgatgcatttgatatctggggcccagggacaatggtcgtcgtctcttcagcctccaccaagggcccatccgtcttccccctggcgc
B09	75	hIGHV4-30-4	hIGHD3-3	hIGHJ3	hIGHA	GGSISSADYY	IYFTGST	ARDRSHSAVVTDAFDI	gccagagataggagccactctgcagtggttactgatgcatttgatatc	ccctgtccctcacctgcgctgtctctggtggctccatcagcagtgctgattactactggacctggatccgccagcccccagggaagggcctggagtgggttggatatatctatttcaCTGGGAGCACCTTCTATAACCCGTCCCTCAAGAGTCGACTTACCATATCACTAGACACGTCCAGGAACCAGTTCTCCCTGAAGTTGAGCTCTGTGACTGCCGCAGACACGGCCGTGTATTACTGtgccagagataggagccactctgcagtggttactgatgcatttgatatctggggcccagggacaatggtcgtcgtctcttcagcctccaccaagggcccaaggtcttcccgctgagc
B10	70	hIGHV5-51	hIGHD6-19	hIGHJ4	hIGHG	GYKFTNYW	IYPGDSDT	ARLRIAVAGEIDY	gcgagactgcgtattgcagtggctggcgagattgactac	tctgaagatctcctgtaagggttctggatacaagtttaccaactactggatcggctgggtgcgccagatgtccgggaaaggcctggagtggatggggatcatctaTCCTGGTGACTCTGATACCAGATACAGCCCGTCCTTCCAAGGCCAGGCCACCATCTCAGCCGACAAGTCCATCAATACCGCCTACCTGCAGTGGAACAGCCTGGAGACCTCGGACACCGCCATGTATTACtgtgcgagactgcgtattgcagtggctggcgagattgactactggggccagggaaccctggtcaccgtctcctcagcttccaccaagggcccatcggtcttccccctggtgc
B11	1172	hIGHV4-59	*	hIGHJ3	hIGHG	GGSIRSYY	IFYSGST	ARERQLRDAFEI	GCGAGagaacgtcagttgcgtgatgcttttgagatc	ccctgtccctcacctgtactgtctctggtggctccatcaggagttactactggagttggatccggcagcccccagggaagggactggagtggattgggtaTATCTTTTACAGTGGGAGTACCTACTCCAACCCCTCCCTCAAGAGCCGAGTCACCATATCAGTCGACACGTCCAAAAACCAGTTCTCCATGAGGCTGACCTCTGTGACCGCTGCTGACACGGCCATATATTATTGTGCGAGagaacgtcagttgcgtgatgcttttgagatctggggccaagggacaatggtcaccgtctcttcagcctccaccaagggcccatcggtcttccccctggcgc
C06	1008	hIGHV1-2	hIGHD3-9	hIGHJ6	hIGHG	GYTFTGYT	INPKSGGT	ARDGVSREAGYSGAFYYMDV	GCGAgagatggggtctcgagggaggctggttattccggggccttctattacatggacgtc	gtgaaggtctcctgcaaggcttccggatacaccttcaccggctacactatgcactgggtgcgacaggcccccggacaagggcttgagtggataggatggatcaaccctaagagtggtggcacacaCTACACACAGAAGTTTCGGGGCAGGGTCACCATGACCAGGGACACGTCCATCGCCACAGCCTACATGGACCTGACCAGGCTGAGATCTGACGACACGGCCGTGTATTACTGTGCGAgagatggggtctcgagggaggctggttattccggggccttctattacatggacgtctggggcaaagggaccacggtcagcgtttcctcagcttccaccaagggcccatccgtcttccccctggcgc
C09	1386	hIGHV1-2	hIGHD6-6	hIGHJ3	hIGHG	GYTFTGYY	INPNNGGT	ARIYAIAGTGRITNAFDT	GCGAgaatttacgcaatagcaggaactggtcgaatcacaaatgcttttgatacc	gtgaaggtctcctgcaaggcttctggatacacctttaccggctactatatgcactgggtgcgacaggcccctggacaagggcttgagtggatgggatggatcaaccctaacaatggtggCACAAACTATGGACAGAAGTTTCAGGGCAGGGTCACCATGACCAGGGACACGTCCACCAGCACAGCCTACATGGAGCTGAGCAGGCTGAGATCTGACGACACGGCCGTGTATTACTGTGCGAgaatttacgcaatagcaggaactggtcgaatcacaaatgcttttgatacctggggccaagggacaatggtcaccgtctcttcagcctccaccaagggcccatccgtcttccccttgaccc
C09	343	hIGHV1-2	hIGHD6-6	hIGHJ3	hIGHG	GYTFTGYY	INPNNGGT	ARIYAIAGIGRITNAFDT	GCGAGaatttacgcaatagcaggaattggtcgaatcacaaatgcttttgatacc	gtgaaggtctcctgcaaggcttctggatacacctttaccggctactatatgcactgggtgcgacaggcccctggacaagggcttgagtggatgggatggatcaaccctaacaatggtggCACAAACTATGGACAGAAGTTTCAGGGCAGGGTCACCATGACCAGGGACACGTCCACCAGCACAGCCTACATGGAGCTGAGCAGGCTGAGATCTGACGACACGGCCGTGTATTACTGTGCGAGaatttacgcaatagcaggaattggtcgaatcacaaatgcttttgatacctggggccaagggacaatggtcaccgtctcttcagcctccaccaagggcccatcggtcttccccctggcac
C09	52	hIGHV1-2	hIGHD6-6	hIGHJ3	hIGHA	GYTFTGYY	INPNNGGT	ARIYAIAGTGRITNAFDT	GCGAgaatttacgcaatagcaggaactggtcgaatcacaaatgcttttgatacc	gtgaaggtctcctgcaaggcttctggatacacctttaccggctactatatgcactgggtgcgacaggcccctggacaagggcttgagtggatgggatggatcaaccctaacaatggtGGCACAAACTATGGACAGAAGTTTCAGGGCAGGGTCACCATGACCAGGGACACGTCCACCAGCACAGCCTACATGGAGCTGAGCAGGCTGAGATCTGACGACACGGCCGTGTATTACTGTGCGAgaatttacgcaatagcaggaactggtcgaatcacaaatgcttttgatacctggggccaagggacaatggtcaccgtctcttcagcctccaccaagggcccaaggtcttcccgctgagc
C11	121	hIGHV3-9	hIGHD6-19	hIGHJ4	hIGHG	GFTFDDYA	LSWSGGSV	AKDRTPGMAVVHGKTGYDY	gcaaaagatcgaacaccgggcatggcagtggtccatggtaagacgggctacgactac	gactctcctgtgcagcctctggattcacctttgatgattatgccatgcactgggtccggcaagctccagggaagggcctggagtgggtctcaggtcttagttggagtggcggaagtgtAGGCTATGCGGACTCTGTGAAGGGCCGATTCACCgtctccagagacaacgccaagaactccctatatctgcaaatgaacagtctgagacctgacgacacggccttctattactgtgcaaaagatcgaacaccgggcatggcagtggtccatggtaagacgggctacgactactggggccggggaaccctggtcaccgtctcctcagcctccaccaagggcccatccgtcttccccttgaccc
C12	2104	hIGHV4-30-4	hIGHD6-6	hIGHJ3	hIGHG	GDSISNSDYY	IYYTGNT	ARDRNPSSSVDAFDI	gccagagatcggaacccgagtagctcggttgatgcttttgatatc	ccctgtccctcacctgcactgtctctggtgactccatcagtaattctgattactactggacctggatccgccagcccccagggaagggcctggagtggattggctacatctattaCACTGGGAACACCTTCTACAACCCGTCTCTCAAGAGTCGACTTACCATATCCTTAGACACGTCCAAGAACCAATTCTCCCTGAAGCTGAGCTCTGTGACTGCCGCAGACACGGCCGTGTATTACTGTgccagagatcggaacccgagtagctcggttgatgcttttgatatctggggccaagggacaatggtcaccgtctcttcagcctccaccaagggcccatcggtcttccccctggtgc
C12	60	hIGHV4-30-4	hIGHD6-6	hIGHJ3	hIGHA	GDSISNSDYY	IYYTGNT	ARDRNPSSSVDAFDI	gccagagatcggaacccgagtagctcggttgatgcttttgatatc	ccctgtccctcacctgcactgtctctggtgactccatcagtaattctgattactactggacctggatccgccagcccccagggaagggcctggagtggattggctacatctatTACACTGGGAACACCTTCTACAACCCGTCTCTCAAGAGTCGACTTACCATATCCTTAGACACGTCCAAGAACCAATTCTCCCTGAAGCTGAGCTCTGTGACTGCCGCAGACACGGCCGTGTATTACTGtgccagagatcggaacccgagtagctcggttgatgcttttgatatctggggccaagggacaatggtcaccgtctcttcagcctccaccaagggcccaaggtcttcccgctgagc
D03	1482	hIGHV4-39	hIGHD7-27	hIGHJ3	hIGHG	GGSMRSNNYY	IFYRGSS	ARGGLIDLAILGAYDL	gcgagaggaggactcatagacctggccattctgggggcctatgatctc	ccctgtccctcacctgcactgtctctggtggctccatgaggagtaataattactattggggttggatccgccagtcccccgggaaggggctggagtggattgcgagtattttttatcgtgggagctccttctacaacccgtccctgaagagtcgagtctccatttccgtggacacgtcgaagaaccagttctccctgaagctgaactCTGTGACCGCCGCagacacggctgtgtatcactgtgcgagaggaggactcatagacctggccattctgggggcctatgatctctggggccaagggacaatggtcaccgtctcctcagcctccaccaagggcccatcggtcttccccctggcgc
D04	58	hIGHV5-51	hIGHD2-2	hIGHJ5	hIGHG	GFPFTSYW	IYPGDSQT	ARHPLVVPVGIDYIGWFDL	GCGagacatcccctagtagtaccagttggcatagactacataggctggttcgacctc	tctgaggatctcctgtaagggttctggattcccctttacctcctactggatcggctgggtgcgccagatgcccgggaaaggcctggagtggatggggggcatctatcctggtgactctcaaacCAGCTATAGTCCGTCCTTCCAAGGCCAGGTCACCATCTCAGCCGACAAGTCCATCAACACCGCCTACCTGCAGTGGAGCAGCCTGAAGGCCTCGGACACCGCCATGTATTACTGTGCGagacatcccctagtagtaccagttggcatagactacataggctggttcgacctctggggccagggaaccctggtcaccgtctcctcagcctccaccaagggcccatcggtcttccccctggtgc
D06	2406	hIGHV4-4	hIGHD6-13	hIGHJ3	hIGHG	GGSISSNNW	MLHSGST	ARTQSSSWYRGAFDI	GCGagaacacaaagtagcagctggtacaggggggcttttgatatc	ccctgtccctcacctgcgatgtctctggtggctccatcagcagtaataactggtggagttgggtccgccagcccccagggaaggggctggagtggattggggaaatgttacaTAGTGGGAGCACCAACTACAACCCGTCCCTCAAGAGTCGAGTCACCATGTCAGTAGACAAGTCTAAGAACCAGATCTCCCTGAAGCTGACCTCTATGACCGCCGCGGACACGGCCGTGTATTACTGTGCGagaacacaaagtagcagctggtacaggggggcttttgatatctggggccaagggacaatggtcaccgtctcttcagcctccaccaagggcccatccgtcttccccctggcgc
D06	58	hIGHV4-4	hIGHD6-13	hIGHJ3	hIGHA	GGSISSNNW	MLHSGST	ARTQSSSWYRGAFDI	GCGagaacacaaagtagcagctggtacaggggggcttttgatatc	ccctgtccctcacctgcgatgtctctggtggctccatcagcagtaataactggtggagttgggtccgccagcccccagggaaggggctggagtggattggggaaatgttaCATAGTGGGAGCACCAACTACAACCCGTCCCTCAAGAGTCGAGTCACCATGTCAGTAGACAAGTCTAAGAACCAGATCTCCCTGAAGCTGACCTCTATGACCGCCGCGGACACGGCCGTGTATTACTGTGCGagaacacaaagtagcagctggtacaggggggcttttgatatctggggccaagggacaatggtcaccgtctcttcagcctccaccaagggcccaaggtcttcccgctgagc
D06	53	hIGHV4-4	hIGHD6-13	hIGHJ3	hIGHG	GGSISSNNW	MLHSGST	ARTQSSSWYGGAFDI	GCgagaacacaaagtagcagctggtacgggggggcttttgatatc	ccctgtccctcacctgcgatgtctctggtggctccatcagcagtaataactggtggagttgggtccgccagcccccagggaaggggctggagtggattggggaaatgttacaTAGTGGGAGCACCAACTACAACCCGTCCCTCAAGAGTCGAGTCACCATGTCAGTAGACAAGTCTAAGAACCAGATCTCCCTGAAGCTGACCTCTATGACCGCCGCGGACACGGCCGTGTATTACTGTGCgagaacacaaagtagcagctggtacgggggggcttttgatatctggggccaagggacaatggtcaccgtctcttcagcctccaccaagggcccatcggtcttccccctggcac
D07	573	hIGHV1-18	hIGHD1-26	hIGHJ3	hIGHG	GYTFTRYG	ISAYNGNT	ARTGEGATIVAFDI	GCGAGgacaggggaaggggctactattgtcgcttttgatatc	gtgaaggtctcctgcaaggcttctggttacacctttaccagatatggtatcagctgggtgcgacaggcccctggacaagggcttgagtggatgggatggatcagcgcTTACAATGGTAACACAAACTATGCACAGAAGATCCAGGGCAGAGTCACCATGACCACAGACACATCCACGAGCACAGCCTACATGGAGTTGAGGAGCCTGAGATCGGACGACACGGCCGTGTATTACTGTGCGAGgacaggggaaggggctactattgtcgcttttgatatctggggccaagggacaatggtcaccgtctcttcagcctccaccaagggcccatccgtcttccccctggcgc
D11	1024	hIGHV4-61	hIGHD6-19	hIGHJ4	hIGHG	GASSSSGRYY	IHTTGST	AREVTGVGEWLVPHFDY	gcgagagaggtaactggtgttggggagtggctggtaccccactttgactac	ccctgtccctcacctgcactgtctctggtgcctccagcagcagtggtcgttactacttgagctggatccggcagcccgccgggaagggactggagtggattgggcgtatccataccactgggagcaccaactacaacgcctccctcaggagtcgagtcaccatgtcagtggccacgtccaagaaCCAGTTCTCCCTGAAGCTGAGCTCTGTGACCGCCGCAGACACGGCCGTATATTACtgtgcgagagaggtaactggtgttggggagtggctggtaccccactttgactactggggccagggaaccctggtcaccgtctcctcagcctccaccaagggcccatccgtcttccccttgaccc
D12	1469	hIGHV3-30-3	hIGHD2-2	hIGHJ6	hIGHG	GFTFSTHT	ISYDGSNK	ARDLPLS*DILVVPGSIADEG*DN*YYMDV	GCGAGAGACcttcccttatcctaggatattttagtagtgccaggttctattgcggatgagggataagacaactaatactacatggacgtc	gactctcctgtgcagcctctggattcaccttcagtacccatactatgcactgggtccgccaggctccaggcaaggggctggagtgggtgacacttatatcatatgatggaagcaataaattctacgcagactccgtgaagggccgattcacCATCTCCAGAGACAATTCCAAGAGCACGCTGCATCTGCAAATGAGCACCCTGAGAGCTGAAGACACGGCTGTGTATCACTGTGCGAGAGACcttcccttatcctaggatattttagtagtgccaggttctattgcggatgagggataagacaactaatactacatggacgtctggggcaaagggaccacggtcaccgtctcctcagcctccaccaagggcccatccgtcttccccctggcgc
E01	410	hIGHV1-69	hIGHD5-12	hIGHJ4	hIGHG	GGTFSSDT	ILPIAGTP	ARLMARIGNDDY	GCGCGattgatggctagaattggaaatgacgactac	gtgaaggtctcctgcaaggtttctggaggcaccttcagcagcgatactatcagctgggtgcgacaggtccctggacaagggcttgagtggatgggaaggatCCTCCCAATCGCTGGTACACCTAATTATGCACAGAAGTTCCAGGGCAGAGTCACAATAAACGCGGACAAATCCACGAGGACAGCCTATTTGGAGCTGAGCAGGCTGACATCTGAGGACACGGGCATATATTACTGTGCGCGattgatggctagaattggaaatgacgactactggggccagggaaccctgctcaccgtctcctcagcctccaccaagggcccatccgtcttccccctggcgc
E06	422	hIGHV1-18	hIGHD6-19	hIGHJ2	hIGHG	GYTFTRYG	ISTYNGNR	ARNPGGRERQTWLDWYFDL	GCGAgaaacccagggggccgagagaggcagacatggcttgactggtacttcgatctc	gtgaaggtttcctgcaaggcttctggttacacctttaccagatatggtataaactgggtgcgacaggcccctggacaagggcttgagtggatgggatggatcagcacttacaatggtaacagAAACTATGTACAGAAGTTCCAGGGCAGAGTCACCATGACCACAGACACATCCTCGGGCACAGCCTACATGGAACTGAGGAGCCTGACATCTGACGACACGGCCGTGTATTACTGTGCGAgaaacccagggggccgagagaggcagacatggcttgactggtacttcgatctctggggccgtggcaccctggtcactgtctcctcagcctccaccaagggcccatcggtcttccccctggcgc
E07	1280	hIGHV1-58	hIGHD6-13	hIGHJ5	hIGHG	GFTFTSSA	IVVRSGNT	AADIRRLQLGFLDP	GCGGcagatattcgacggctgcagctgggtttcctcgacccc	gtgaaggtttcctgcaaggcttctggattcacctttactagctctgctatgcactggatccgacaggctcgtggacaaccccttgagtggatagggtggatcgtcgtTCGCAGTGGTAACACAAGCTACGCACGGAAGTTCCAGAAAAGAGTCACCTTTACCAGGGACATGTCCACAAGCACAGCCTACATGGAGCTGAGCAGCCTGAAATCCGACGACACGGCCGTGTATTACTGTGCGGcagatattcgacggctgcagctgggtttcctcgacccctggggccagggaaccctggtcaccgtctcctcagcctccaccaagggcccatcggtcttccccctggtgc
E08	2554	hIGHV4-b	hIGHD2-21	hIGHJ4	hIGHG	PYSTTTTYS	FYLTENT	*	GCGagacttcgggcgggtattttggtggtgattgtagccaggtcactttgactcc	ccctgtccctcacctgcgatgtctctccttactccaccactactacttactcctggggctggatccggcagcccccagggaaggggctggaatgaattgggcgtttctatcttactgagaacaCCTACAACACTCCGTCCCTCAAGAGTCGCGTCATTATATCTCTTGACACGTCTAACAACCACTTCTCCCTGAAGCTGACCTCTGTGACCGCCGCACACACGGCCATCCTTTACTGTGCGagacttcgggcgggtattttggtggtgattgtagccaggtcactttgactcctggggccagggaacccgggtcaccgcctcctcaccctccaccaagggcccatccgtcttccccctggcgc
E08	69	hIGHV4-b	hIGHD2-21	hIGHJ4	hIGHA	PYSTTTTYS	FYLTENT	*	GCGagacttcgggcgggtattttggtggtgattgtagtcaggtcactttgactcc	ccctgtccctcacctgcgatgtctctccttactccaccactactacttactcctgggctggatccggcagcccccagggaaggggctggaatgaattgggcgtttctatcttactgagaACACCTACAACACTCCGTCCCTCAAGAGTCGCGTCATTATATCTCTTGACACGTCTAACAACCACTTCTCCCTGAAGCTGACCTCTGTGACTGCCGCACACACGGCCATCCTTTACTGTGCGagacttcgggcgggtattttggtggtgattgtagtcaggtcactttgactcctggggccagggaacccgggtcaccgcctcctcaccctccaccaagggcccaaggtcttcccgctgagc
E09	343	hIGHV1-3	hIGHD2-2	hIGHJ4	hIGHG	GYTFTRST	INAGIGDI	ARGAVVATAILHFDY	gcgagaggcgcagtagtagcaactgctatactgcactttgactac	gtgaaggtctcctgcaaggcttctggatacaccttcactaggtctactatgcattgggtgcgccaggcccccggacaaaggcttgagtggatgggatggatcaacgctggcATTGGTGACATAATGTATTCAGAGAAGTTCCAGGGCAGACTCACCATTGCCAGGGACACATCCGCGAGCACAGTCTACATGGAACTGAGCAGCCTGAGATCTGAAGACGCGGCTGTGTATTACTGtgcgagaggcgcagtagtagcaactgctatactgcactttgactactggggccagggaaccctggtcaccgtctcctcagcctccaccaagggcccatccgtcttccccttgaccc
F04	2922	hIGHV3-66	hIGHD2-2	hIGHJ4	hIGHG	GFTVSNNS	IYRGGST	ARARCSRTACYTFDY	GCGAGAGCACGGtgtagtaggaccgcctgctatacatttgactac	gactctcctgttcagcctctggattcaccgtcagtaacaactctatgaactgggtccgccaggctccagggaaggggctggagtgggtctcaattatttatcgCGGTGGTAGTACAAACTACGCAGACTCCGTGAAGGGCCGATTCACCGTCTCCAGAGACAATTCCCAGAACACGCTGTTTCTTCAAATGACCAACCTGAGAGCTGAGGACACGGCTGTGTATTACTGTGCGAGAGCACGGtgtagtaggaccgcctgctatacatttgactactggggccagggagccctggtcaccgtctcctcagcctccaccaagggcccatccgtcttccccctggcgc
F04	62	hIGHV3-66	hIGHD2-2	hIGHJ4	hIGHA	GFTVSNNS	IYRGGST	ARARCSRTACYTFDY	GCGAGAGCACGGtgtagtaggaccgcctgctatacatttgactac	gactctcctgttcagcctctggattcaccgtcagtaacaactctatgaactgggtccgccaggctccagggaaggggctggagtgggtctcaattatttatCGCGGTGGTAGTACAAACTACGCAGACTCCGTGAAGGGCCGATTCACCGTCTCCAGAGACAATTCCCAGAACACGCTGTTTCTTCAAATGACCAACCTGAGAGCTGAGGACACGGCTGTGTATTACTGTGCGAGAGCACGGtgtagtaggaccgcctgctatacatttgactactggggccagggagccctggtcaccgtctcctcagcctccaccaagggcccaaggtcttcccgctgagc
F04	55	hIGHV3-66	hIGHD2-2	hIGHJ4	hIGHG	GFTVSNNS	IYRGGST	ARARCSRTACYAFDY	gcgagagcacggtgtagtaggaccgcctgctatgcatttgactac	gactctcctgtgcagcctctggattcaccgtcagtaacaactctatgaactgggtccgccaggctccagggaaggggctggagtgggtctcaattatttatcgcGGTGGTAGTACAAACTACGCAGACTCCGTGAAGGGCCGATTCACCGTCTCCAGAGACAATTCCCAGAACACGCTGTTTCTTCAAATGACCAACCTGAGAGCTGAGGACACggctgtgtattactgtgcgagagcacggtgtagtaggaccgcctgctatgcatttgactactggggccagggagccctggtcaccgtctcctcagcctccaccaagggcccatccgtcttccccttgaccc
F07	3572	hIGHV4-30-4	hIGHD1-26	hIGHJ3	hIGHG	GVSISSADYF	IYYSGST	ASQRYSGSYSDVFDI	gccagccagagatatagtgggagctactctgatgtttttgatatc	ccctgtccctcacctgcacggtctctggtgtctccatcagtagtgctgattacttctggagctggatccgccagcccccaggggagggcctggagtggattgggtacatttattaCAGTGGGAGCACCTACTACAACCCGTCCCTCAAGAGTCGAGTTACCATATCAGTAGACACGTCCAAGAACCAGTTCTCCCTGAAGCTGATCTCTCTGACTGCCGCAGACACGGCCGTGTATTACTGtgccagccagagatatagtgggagctactctgatgtttttgatatctggggccaagggacaatggtcaccgtctcttcagcctccaccaagggcccatcggtcttccccctggcac
F07	106	hIGHV4-30-4	hIGHD1-26	hIGHJ3	hIGHA	GVSISSADYF	IYYSGST	ASQRYSGSYSDVFDI	gccagccagagatatagtgggagctactctgatgtttttgatatc	ccctgtccctcacctgcacggtctctggtgtctccatcagtagtgctgattacttctggagctggatccgccagcccccaggggagggcctggagtggattgggtacatttatTACAGTGGGAGCACCTACTACAACCCGTCCCTCAAGAGTCGAGTTACCATATCAGTAGACACGTCCAAGAACCAGTTCTCCCTGAAGCTGATCTCTCTGACTGCCGCAGACACGGCCGTGTATTACTGtgccagccagagatatagtgggagctactctgatgtttttgatatctggggccaagggacaatggtcaccgtctcttcagcctccaccaagggcccaaggtcttcccgctgagc
F08	2256	hIGHV1-46	hIGHD1-26	hIGHJ3	hIGHG	GYTFTSHY	LNPSGGGT	AISLVVGATVFHI	GCTATctcacttgtagtgggagctacagtttttcatatc	gtgaaggtctcctgcaaggcatctggatacaccttcaccagtcactatattcactggctgcgacaggcccctggacaaggccttgagtggatggtaatactcaaCCCTAGTGGTGGTGGCACAAACTCCGCACAGAAGTTCAAGGACAGACTCACCATGACCAGCGACACGTCCACGAGCACAGTGTACATGGAGCTGAGCAGCCTGAGATCTGAAGACACGGCCACCTATTACTGTGCTATctcacttgtagtgggagctacagtttttcatatctggggccaagggacaatggtcatcgtctcttcagcctccaccaagggcccatcggtcttccccctggcgc
F09	2322	hIGHV4-30-4	hIGHD3-3	hIGHJ3	hIGHG	DDSIGSADYY	IYYTGST	ARDRSHSGVFNDGFDI	gccagagataggagtcactctggagtgtttaatgatggttttgatatc	ccctgtccctcacctgcactgtctctgatgactccatcggcagtgctgattactactggacctggatccgccagcccccagggaagggcctggagtggattggatacatctattacactGGGAGCACCTTCTACAACCCGTCCCTCAGGGGTCGACTTACCATATCACTGGACACGTCCAAGAACCAGTTTTCCCTCTGTCTGACCTCTGTGACTGCCGCAGACACGGCCGTGTATTTCTGtgccagagataggagtcactctggagtgtttaatgatggttttgatatctggggcccagggaaaatggtcaccgtctcttcagcctccaccaagggcccatccgtcttccccctggcgc
F09	66	hIGHV4-30-4	hIGHD3-3	hIGHJ3	hIGHA	DDSISSADYY	IYYTGST	ARDRSHSGVFNDGFDI	gccagagataggagtcactctggagtgtttaatgatggttttgatatc	ccctgtccctcacctgcactgtctctgatgactccatcagcagtgctgattactactggacctggatccgccagcccccagggaagggcctggagtggattggatacatctattacaCTGGGAGCACCTTCTACAACCCGTCCCTCAGGGGTCGACTTACCATATCACTGGACACGTCCAAGAACCAGTTTTCCCTCTATCTGACCTCTGTGACTGCCGCAGACACGGCCGTGTATTTCTGtgccagagataggagtcactctggagtgtttaatgatggttttgatatctggggcccagggaaaatggtcaccgtctcttcagcctccaccaagggcccaaggtcttcccgctgagc
F12	282	hIGHV5-51	hIGHD6-19	hIGHJ4	hIGHG	GYSFTSYW	IYPRDSDT	VKTRVAVAGQPDY	GTGAaaacccgtgtagcagtggctggccaacccgactac	tctgaagatctcctgtaagggttctggatacagttttaccagctactggatcggctgggtgcgccagatgcccgggaaaggcctggagtggatggggatcatctatCCTCGTGACTCTGATACCAGATACAGTCCGTCCTTCCAAGGCCAGGTCGCCATCTCAGCCGACAAGTCCATCAGCACCGCCTACCTGCAGTGGAGGAGCCTGAAGACCTCGGACACCGCCATGTATTATTGTGTGAaaacccgtgtagcagtggctggccaacccgactactggggccaaggaacccaggtcaccgtctcctcagcttccaccaagggcccatccgtcttccccctggcgc
G01	1392	hIGHV4-4	hIGHD3-22	hIGHJ5	hIGHG	GVSISDRNW	ISHSGSP	ARRIVVTVTTLGWFDP	GCGaggcgtatagtagtgactgttacgactttgggctggttcgacccc	ccctgtccctcacctgcggtgtctctggtgtctccatcagcgataggaactggtggacttgggtccgccagcccccagggaaggggctggagtggattggggaaatctctcatagtGGGAGCCCCAACTACAACCCGTCCCTCAAGAGTCGAGTCACCATTTCAGTGGACAAGTCCAAGAACCAGTTCTCCCTGAAGCTGAGCTCTGTGACCGCCGCGGACACGGCCGTGTATTACTGTGCGaggcgtatagtagtgactgttacgactttgggctggttcgacccctggggccagggaaccctggtcaccgtctcctcagcctccaccaagggcccatcggtcttccccctggcac
G02	1437	hIGHV3-11	hIGHD6-19	hIGHJ4	hIGHG	GFTFSKYY	ISHSGTDI	AKDWYGGNSVLDY	GCGAAAGACtggtacggtggtaactccgtgcttgactac	gactctcctgtgcagcctctggattcaccttcagtaaatactacatgagctggatccgccaggctccagggaaggggctggagtgggtttcatacattagTCATAGTGGTACTGACATATACTACGCAGACTCTGTGAAGGGCCGATTCACCATCTCCAGGGACAACGCCAAGAACTCACTGTATCTGCAAATGAACAGCCTGAGAGCCGAGGACACGGCCGTCTATTACTGTGCGAAAGACtggtacggtggtaactccgtgcttgactactggggccagggaaccctggtcaccgtctcctcagcctccaccaagggcccatcggtcttccccctggcgc
G03	2226	hIGHV1-18	*	hIGHJ3	hIGHG	GYTFTSYH	INSYNGNT	ARGRERKFLLDAFDI	GCGAGagggagagagaggaaatttctccttgatgcttttgatatc	gtgaaggtctcctgcaaggcttctggttacacctttaccagctatcatatcacctgggtgcgacaggcccctggacaagggcttgagtggatgggatggatcaattcttaCAATGGTAACACAAACTTTGCACAGAAGTTTCAGGGCAGACTCACCATGACCACAGACACATCCACGAGCACAGCCTACATGGAGCTGAGGAGCCTGAGATCTGACGACACGGCCGTGTATTACTGTGCGAGagggagagagaggaaatttctccttgatgcttttgatatctggggccaggggacaatggtcaccgtctcttcagcctccaccaagggcccatcggtcttccccctggcac
G09	991	hIGHV4-39	hIGHD6-6	hIGHJ2	hIGHG	GGSISNNNYY	IYYLGSS	ARRGRIGSHWYFDL	gcgagacgggggcgtataggaagtcactggtacttcgatctc	ccctgtccctcacctgcactgtctctggtggctccatcagcaataataattactattggggctggctccgccagcccccagggaaggggctggagtggattgggagtatctattatcttgggagttcctactataacccgtccctcaagagtcgagtcaccatctccgtagacacgtccaagagccagttctccctgAAGTTGAGCTCTGTGACCGCCGCAGACACGGCTCTGTATTACTGtgcgagacgggggcgtataggaagtcactggtacttcgatctctggggccgtggcaccctggtcacggtctcctcagcctccaccaagggcccatcggtcttccccctggcgc
G11	196	hIGHV5-51	hIGHD5-12	hIGHJ4	hIGHG	GYSFSTYW	IYPRDSDT	VRLRGYSYGDVGERDY	GTGagactacgtggatatagttatggtgatgtgggcgaacgtgactac	tctgaggatctcctgtaagggttctggatacagctttagcacctactggatcggctgggtgcgccagatgcccgggaaaggcctggagtggatggggatcatctatcctcgtgaCTCTGATACCAGATACAGGCCGTCCTTCGTAGGCCAGGTCAGCATCTCAGTCGACAAGTCCATCAATACCGCCTACGTGCAGTGGGACAGCCTGAAGGCCTCGGACACCGCCATGTATTACTGTGTGagactacgtggatatagttatggtgatgtgggcgaacgtgactactggggccagggaaccctggtcaccgtctcctcagcttccaccaagggcccatccgtcttccccctggcgc
H05	702	hIGHV3-9	hIGHD6-6	hIGHJ3	hIGHG	GFTFDDYA	ISWNSNTI	AKGMTTRPGLGTFDI	GCAAAAGGGatgacaactcgtcccggcctcgggacttttgatatc	gactctcctgtgcagcctctggattcacctttgatgattacgccatgcactgggtccggcaggtaccagggaagggcctggagtgggtcgcagctattagttggaaTAGTAATACCATAGGCTATGCGGACTTTGTGAAGGGCCGAATCACCATCTCCAGAGACAACGCCAAGAACTCCCTGTATCTGCAAATGAATAGTCTGAGAGCTGAGGACACGGCCTTGTATTACTGTGCAAAAGGGatgacaactcgtcccggcctcgggacttttgatatctggggccaagggacaatggtcaccgtctcttcagcctccaccaagggcccatcggtcttccccctggcac
H06	1445	hIGHV1-3	hIGHD2-21	hIGHJ5	hIGHG	GSTFSN	INTGNGNT	ATDRGFRVTAIGWFDS	GCGACAGATCGtggatttagagtgactgcgataggctggttcgactcc	gtgaaggtctcctgcaagtcttctggatccaccttcagtaacatgcattgggtgcgccaggcccccggacaaaggcttgagtggataggatggatcaacactggcaaTGGCAACACAATATATTCAGAGAAGTTCCAGGGCAGAGTCACCTTTACCAGGGACAGATCCGCGAGCACAGGTTACATGGAGCTGAGCAGTCTGAGATCTGAAGACACGGCTATGTATTACTGCGCGACAGATCGtggatttagagtgactgcgataggctggttcgactcctggggccagggaaccctggtcaccgtctcctcagcctccaccaagggcccatcggtcttccccctggcgc
H08	2546	hIGHV4-30-4	hIGHD3-22	hIGHJ5	hIGHG	GGSITSSDYH	IYYSGNT	ASSPSGYYAGVVHF	gccagtagtcctagtggttattacgcaggtgtcgttcacttc	ccctgtccctcacctgcactgtctctggtggctccatcaccagtagtgactaccactggacctggatccgccagcccccagggaagggcctggagtggattgggtacatctaTTACAGTGGGAACACCTACTACAACCCGTCCCTCAAGAGTCGAGTTTCCATGTCACCAGACTCGTCCAAGAACCAGTTCTCCCTGAAGCTGAGCTCTGTGACTGCCGCAGACACGGCCGTGTATTACTGtgccagtagtcctagtggttattacgcaggtgtcgttcacttctggggccagggaaccctggtcaccgtctcctcagcctccaccaagggcccatcggtcttccccctggcgc
H08	63	hIGHV4-30-4	hIGHD3-22	hIGHJ5	hIGHA	GGSITSSDYH	TYYSGNT	ASSPSGYYAGVVHF	gccagtagtcctagtggttattacgcaggtgtcgttcacttc	ccctgtccctcacctgcactgtctctggtggctccatcaccagtagtgactaccactggacctggatccgccagcccccagggaagggcctggagtggattgggtacaccTATTACAGTGGGAACACCTACTACAACCCGTCCCTCAAGAGTCGAGCTTCCATGTCACCAGACTCGTCCAAGAACCAGTTCTCCCTGAAGCTGAGCTCTGTGACTGCCGCagacacggccgtgtattactgtgccagtagtcctagtggttattacgcaggtgtcgttcacttctggggccagggaaccctggtcaccgtctcctcagcctccaccaagggcccaaggtcttcccgctgagc
H09	825	hIGHV1-8	hIGHD6-19	hIGHJ4	hIGHG	GYTFTGYD	MSPNSGNT	ARGRDPSGWYIGPRGY	gcgagaggcagggatcccagtggctggtacatcggtccccggggctac	gtgaaggtctcctgcaaggcttctggatacaccttcaccggttatgatatcaactggattcgacaggccactggacaagggcttgagtggatggggtggatgagccctaacagtGGTAACACAGGCTATGCACCGAAGTTCCAGGGCAGAGTCACCATGACCAGGAACACCTCCACAAACACAGCCTACATGGAGTTGAGCAGCCTCAGatctgaggacacggccgtgtattactgtgcgagaggcagggatcccagtggctggtacatcggtccccggggctactggggccagggaaccctggtcaccgtctcctcagcttccaccaagggcccatcggtcttccccctggcac
H10	501	hIGHV1-18	hIGHD3-9	hIGHJ3	hIGHG	GYTFTSHG	IRASNGNT	ARRHDYTFYYGAFDI	GCGAgacgacatgattatactttttattacggtgcttttgatatc	gtgaaggtctcctgcaaggcttctggttacacgtttaccagtcatggggtcacctgggtgcgacaggcacctggacaagggcttgagtggatgggatggatccgcgcttcCAATGGTAACACAAACTATGCACAGAATCTCCAGGGCAGAGTCACAATGACCACAGATACATCCACGAACACAGCCTACATGGAACTGAGGAGCCTGAGATCTGACGACACGGCCGTGTATTACTGTGCGAgacgacatgattatactttttattacggtgcttttgatatctggggccaagggacaatgatcaccgtctcttcagcctccaccaagggcccatcggtcttccccctggcac
H11	2445	hIGHV4-59	hIGHD2-2	hIGHJ4	hIGHG	GDSMRNYF	ISYRGSV	ARQVVVEPTSIGHFDY	GCGAGAcaagttgtagtcgaacctacttctatagggcactttgactac	ccctgtccctcacctgcactgtctctggtgactccatgaggaattacttctggaactggatccggcagtccccagggaagggatttgagtggattgggtatatttcttaccgTGGGAGCGTCAACTACAGCGCCTCCCTCAAGAGTCGAGTTACCATATCATTAGACAGGTCCAAGAACCAGTTCTCCCTTAATCTGAACTCTGTGACGCCTGCGGACACGGCCTTTTATTACTGTGCGAGAcaagttgtagtcgaacctacttctatagggcactttgactactggggccagggagccctggtcaccgtctcctccgcctccaccaagggcccatccgtcttccccctggcgc
H11	51	hIGHV4-59	hIGHD2-2	hIGHJ4	hIGHA	GDSMRYYF	ISYRGSV	ARQVVVEPTSIGHFDY	GCGAGacaagttgtagtcgaacctacttctatagggcactttgactac	ccctgtccctcacctgcactgtctctggtgactccatgaggtattacttctggaactggatccggcagtccccagggaagggatttgagtggattgggtatatttcttaccgtgggagcgtcaactaCAGCGCCTCCCTCAAGAGTCGAGTTACCATATCATTAGACAGGTCCAAGAACCAGTTCTCCCTTAATCTGAACTCTGTGACGCCTGCGGACACGGCCTTTTATTACTGTGCGAGacaagttgtagtcgaacctacttctatagggcactttgactactggggccagggagccctggtcaccgtctcctccgcctccaccaagggcccaaggtcttcccgctgagc
H12	373	hIGHV5-51	hIGHD4-17	hIGHJ4	hIGHG	GYNFPSYW	IYPGDSDT	ARTSSHHYVVYDSFDY	GCGaggacgtcgtcgcatcactacgttgtctatgactcctttgactac	tctgaggatctcctgtaagggttctggatacaactttcccagttactggatcggctgggtgcgccagatgcccgggaaaggcctggagtggatgggaatcatctatcctggtgaCTCTGATACCAGATACAGCCCGTCCTTCCAAGGCCAGGTCACCATCTCAGCCGACAAATCCACCGGCACCGCCTACCTGCAGTGGGACAGTTTGAAGGCCTCGGACACCGCCATTTATTACTGTGCGaggacgtcgtcgcatcactacgttgtctatgactcctttgactactggggccagggaaccctggtcaccgtctcctcagcctccaccaagggcccatccgtcttccccctggcgc
Light Chain Sequences
Name	Copy	V	D	J	C	CDR1 Peptide	CDR2 Peptide	CDR3 Peptide	CDR3 Nucleotide	Joined Sequence
A01	204	hIGKV2-30	*	hIGKJ5	hIGKC	QSLVYSDGNTY	KVS	MQGTYWPLT	ATGCAAGGTACGtactggcctctcacc	gccggcctccatctcctgcaggttcagtcaaagcctcgtatatagtgatggaaacacctacttgaattggtttcaGCAGAGGCCAGGCCAATCTCCAAGGCGCCTAATTTATAAGGTTTCTAACCGGGACTCTGGGGTCCCAGACAGATTCAGCGGCAGTGGGTCAGGCACCTATTTCACACTGAACATCATCAGGGTGGAGGCTGAGGATATTGGGGTTTATTATTGCATGCAAGGTACGtactggcctctcaccttcggccaagggacacgactggagattaaacgaactgtggctgcaccatctgtcttcatct
A02	2833	hIGKV3-20	*	hIGKJ2	hIGKC	QSLRSSY	GTS	QQYAGSPLYS	CAGCAGTATGCTGGCTCACCTCTGTacagt	aagagtcaccctctcctgcagggccagtcagagtcttaggagcagctacttagcctggtaccaacaGAAACCTGGCCAGGCTCCCAGGCTCCTCATCTCTGGTACGTCCAGCAGGGCCTCTGGCGTCCCTGACAGGTTCAGTGGCAGTGGGTCTGGGACAGTCTTCACTCTCACCATCAGCAGACTGCAGCCTGAAGATTTTGCAGTGTATTACTGTCAGCAGTATGCTGGCTCACCTCTGTacagttttggccaggggaccaagctggagatcaaacgaactgtggctgcaccatctgtcttcatct
A03	2148	hIGKV4-1	*	hIGKJ1	hIGKC	QSVLYSSNNKNY	WAS	QQYYSTPMA	CAGCAATATTatagtactcctatggcg	gagggccaccatcaactgcaagtccagccagagtgttttatacagctccaacaataagaactacttagcttggtaccaGCAGAAACCAGGACAGCCTCCTAAGCTGCTCATTTACTGGGCATCTACCCGGGAATCCGGGGTCCCTGACCGATTCAGTGGCAGCGGGTCTGGGACAGATTTCACTCTCACCATCAGCAGCCTGCAGGCTGAAGATGTGGCAGTTTATTACTGTCAGCAATATTatagtactcctatggcgttcggccaagggaccaaggtggaaatcaaacgaactgtggctgcaccatctgtcttcatct
A04	722	hIGKV4-1	*	hIGKJ1	hIGKC	QTVLHSSNNKNY	WAS	QQYFSTPGT	CAGCAATATtttagtactccggggacg	agcaggcctccatcaactgcaagtccagccagactgttttacacagctccaataataagaattacttagcttggtaccaGCAGAAACCAGGACAGCCTCCTAAGCTCCTCATTGACTGGGCATCTACCCGGGAATCCGGGGTCCCTGACCGATTCAGTGGCAGCGGGTCTGGGACAGATTTCACTCTCACCATCAGCAGCCTACAGGCTGAAGATGTGGCAGTATATTACTGTCAGCAATATtttagtactccggggacgttcggccaagggaccaaagtggaaatcagacgaactgtggctgcaccatctgtcttcatct
A05	205	hIGKV1-5	*	hIGKJ1	hIGKC	QSISTW	KAS	QQYVSYSPVT	caacagtatgttagttattctccggtgacg	agacagagtcaccctcacctgccgggccagtcagagtattagtacgtggttggcctggtatcaacaaaaaccAGGAAAAGCCCCTAAGCTCCTGATTTATAAGGCGTCTAGTTTACAAAGTGGAGTCCCATCAAGGTTCAGCGGCGGtggatctgggacagaattcactctcaccatcagcagcctgcagcctgatgattttgcaacttattactgccaacagtatgttagttattctccggtgacgttcggccaggggaccaaggtggagatcaaacgaactaaggctgcaccatcggtcttccccctggtgc
A07	3074	hIGKV4-1	*	hIGKJ1	hIGKC	QSVLYSSNNNNY	WAS	QQYYSTPPT	CAGCAATATTatagtactcctccgacg	gagggccaccatcaactgcaagtccagccagagtgttttatacagctccaacaataacaactacttagcttggtaccaGCAGAAACCAGGACAGCCTCCTAAGCTGCTCATTTACTGGGCATCTACCCGGGAATCCGGGGTCCCTGACCGATTCAGTGGCAGCGGGTCTGGGACAGATTTCACTCTCACCATCAGCAGCCTGCAGGCTGAAGATGTGGCAGTTTATTACTGTCAGCAATATTatagtactcctccgacgttcggccaagggaccaaggtggaaatcaaacgaactgtggctgcaccatctgtcttcatct
A08	1330	hIGKV4-1	*	hIGKJ5	hIGKC	QSVLSSSSNKNF	WAS	QQYYSTPIT	CAGCAATATTatagtactcctatcacc	gagggccaccatcaactgcaagtccagccagagtgttttatccagctccagcaataagaacttcttaacttggtaccaGCAGAAACCAGGACAGCCTCCTAAGCTGCTCATTTACTGGGCATCTATTCGGGAATCCGGGGTCCCTGACCGATTCAGTGGCAGCGGGTCTGGGACAGATTTCACTCTCACCATCAGCAGCCTGCAGGCTGAAGATGTGGCAGTTTATTACTGTCAGCAATATTatagtactcctatcaccttcggccaagggacacgactggagattaaacgaactgtggctgcaccatctgtcttcatct
A10	1233	hIGKV3-11	*	hIGKJ5	hIGKC	QSVSKY	HTS	QLRLNWPPGVT	CAGCTACGTCTCAACTGGCCTCCGGGGGtcacc	aagagtcaccctctcctgcagggccagtcagagtgttagcaagtacttagcctggtaccaacagaaACCTGGCCAGGCTCCCAGGCTCCTCATCTATCATACATCCAACAGGGCCACTGGCATCCCAGCCAGGTTCAGTGGCAGTGGGTCTGGGACAGACTTCACTCTCACCATCAGCAGCCTAGAGCCTGAAGATTTTGCAGTTTATTACTGTCAGCTACGTCTCAACTGGCCTCCGGGGGtcaccttcggccaagggacacgactggagattaaacgaactgtggctgcaccatctgtcttcatct
A11	2194	hIGKV4-1	*	hIGKJ1	hIGKC	QSVLYSSNNKNG	WSS	QQYYSGPT	CAGCAATATTatagtggtccgacg	gagggccaccatcaactgcaagtccagccagagtgttttatacagctccaacaacaagaacggcctagcttggtaCCAGCAGAAACCAGGACAGCCTCCTAAGCTGCTCATTTTCTGGTCATCTACCCGGGCATCCGGGGTCCCTGACCGATTCAGTGGCAGCGGGTCTGGGACAGATTTCACTCTCACCATCAGCAGCCTGCAGGCTGAAGATGTGGCAGTTTATTACTGTCAGCAATATTatagtggtccgacgttcggccgagggaccaaggtggaaatcaaacgaactgtggctgcaccatctgtcttcatct
A11	62	hIGKV4-1	*	hIGKJ1	hIGKC	QSVLYSSNNKNG	WSS	QQYYSGLT	CAGCAATATtatagtggtctgacg	agcaggcctccatcaactgcaagtccagccagagtgttttatacagctccaacaacaagaacggcctagcttggtaCCAGCAGAAACCAGGACAGCCTCCTAAGCTGCTCATTTTCTGGTCATCTACCCGGGCATCCGGGGTCCCTGACCGATTCAGTGGCAGCGGGTCTGGGACAGATTTCACTCTCACCATCAGCAGCCTGCAGGCTGAAGATGTGGCAGTTTATTACTGTCAGCAATATtatagtggtctgacgttcggccgagggaccaaggtggaaatcaaacgaactgtggctgcaccatctgtcttcatct
B04	5595	hIGKV3D-15	*	hIGKJ2	hIGKC	QSVSSN	RAS	QHYHNWPYT	cagcactatcataactggccttacact	aagagtcaccctctcctgcagggccagtcagagtgttagcagcaacttagcctggtaccaGCAGAATCCTGGCCAGGCTCCCAGGCTCCTCATCTATCGTGCCTCCACCAGGGCCACTGGCATCCCAGCCAGGTTCAGTGGCGGTGGGtctgggacagagttcactctcaccatcagcaacctgcagtctgaagattttgcagtttattactgtcagcactatcataactggccttacacttttggccaggggaccaagctggagatcaagcgaactgtggctgcaccatctgtcttcatct
B04	57	hIGKV3D-15	*	hIGKJ2	hIGKC	QSVSSN	RAS	QHYHNWPYP	cagcactatcataactggccttaccct	aagagccaccctctcctgcagggccagtcagagtgttagcagcaacttagcctggtaccaGCAGAATCCTGGCCAGGCTCCCAGGCTCCTCATCTATCGTGCCTCCACCAGGGCCACTGGCATCCCAGCCAGGTTCAGTGGCGGtgggtctgggacagagttcactctcaccatcagcaacctgcagtctgaagattttgcagtttattactgtcagcactatcataactggccttacccttttggccaggggaccaagctggagatcaagcgaactgtggctgcaccatctgtcttcatct
B05	741	hIGLV2-14	*	hIGLJ3	hIGLC	SSDVGGYNY	DVS	SSYTSSSTLGV	AGCTCATATACAAGCAGCAGCACTCTCGGGGta	tcctgcactggaagcagcagtgacgttggtggttataactatgtctcctggtaccaacagtacccaggcaaagcccccAAACTCCTGATTTATGATGTCAGTAATCGGCCCTCAGGGGTTTCTAATCGCTTCTCTGGCTCCAAGTCTGGCAACACGGCCTCCCTGACCATCTCTGGGCTCCAGGCTGAGGACGAGGCTGATTATTACTGCAGCTCATATACAAGCAGCAGCACTCTCGGGGtattcggcggagggaccaagctgaccgtcctaggtcagcccaaggctgccccctcggtcactctgttcccgccctcctc
B05	181	hIGKV4-1	*	hIGKJ3	hIGKC	QSVLYSSNNKNS	WAS	*	CAGCAATATTatagtactccgtattcact	gagggccaccatcaactgcaagtccagccagagtgttttatacagctccaacaataagaactccttaacttggtaccagcAAAAACCAGGACAGCCTCCTAACCTGCTCATTTACTGGGCATCTACCCGGGAATCCGGGGTCCCTGACCGATTCAGTGGCCGCGGGTCTGGGACAGATTTCACTCTCACCATCAGCGGCCCGCAGGCTGAAGATGTGGCAATTTATTACTGTCAGCAATATTatagtactccgtattcactttcggccctgggaccaaagtggatatcaaacgaactgtggctgcaccatctgtcttcatct
B06	3359	hIGKV3D-20	*	hIGKJ5	hIGKC	QSFSTSY	DVS	QHYGSSAGIS	CAGCATTATGGTAGCTCAGCGGGGatctcc	aagagccaccctctcctgcagggccagtcagagtttcagcaccagttacttagcctggtaccagcaGAAGCCTGGCCAGGCGCCCAGGCTCGTCATCTATGATGTATCCAGGAGGGCCACTGGCATCCCAGATAGGTTCAGTGGCAGTGGGTCTGAGACAGACTTCACTCTCACCATCAGCAGACTGGAGCCTGAGGATTTTGCAGTGTATTATTGTCAGCATTATGGTAGCTCAGCGGGGatctccttcggccaagggacacgagtggagattaaacgaactgtggctgcaccatctgtcttcatct
B07	3278	hIGKV4-1	*	hIGKJ1	hIGKC	QSVLNSSKNKNF	WAS	HQYYSTPQT	CACCAATATTatagtactcctcagacg	gagggccaccatcaaatgcaaggccagccagagtgttttaaacagctccaagaataagaacttcttagcctggtaccaACAGAAACCAGGACAGCCTCCTAAGCTGCTCATCTACTGGGCATCTACCCGGGAATCCGGGGTCCCTGACCGATTCAGTGGCAGCGGGTCTGGGACAGATTTCACTCTCACCATCAGCAGCCTGCAGGCTGAAGATGTGGCACTTTATTACTGTCACCAATATTatagtactcctcagacgttcggccaagggaccaaggtggaaatcaaacgaactgtggctgcaccatctgtcttcatct
B09	156	hIGKV1-5	*	hIGKJ4	hIGKC	QSIGHW	KAS	QQYKNYTPLT	CAACAATATAAAAATTATACTCCTCtcact	agacagagtcaccatcacttgccgggccagtcagagtattggtcactggttggcctggtatcagcaGAAACCAGGGAAAGCCCCTAAGCTCCTGATCTATAAGGCATCTACTTTAGAAAGTGGGGTCCCATCAAGGTTCAGCGGCAGTGGATCTGGGACAGAGTTCACTCTCACCATCAGCAGCCTGCAGCCTGATGATTTCGCTACTTATTACTGCCAACAATATAAAAATTATACTCCTCtcactttcggcggagggaccaaggtggagatcaaacgaactgtggctgcaccatctgtcttcatct
B10	2294	hIGKV3-11	*	hIGKJ4	hIGKC	LSISVF	DAS	QQRSRWPLT	CAGCAACGTAGCAGGTGGCCGCTCACT	aagagtcaccctctcctgcagggccagtctgagtattagcgtcttcttaaactggtaccaACAGAAACCTGGCCAGGCTCCCAGGCTCCTCATCTATGATGCATCCAACAGGGCCACTGACATCCCAGCCAGGTTCAGTGGCAGTGGGTCTGGGACAGACTTCACTCTCACCATCAGCAGCCTAGAGCCTGAAGATTTTGCAGTTTATTACTGTCAGCAACGTAGCAGGTGGCCGCTCACTTtcggcggagggagcaaggtggagatcaaacgaactgtggctgcaccatctgtcttcatct
B11	1852	hIGKV3-20	*	hIGKJ2	hIGKC	QSVDSRY	GAS	QQYGSSCS	CAGCAGTATGGTAGCTCGTGCAGT	aagagccaccctctcctgcagggccagtcagagtgttgacagcaggtacttagcctggtaCCAGCAGAAACCTGGCCAGGCTCCCAGGCTCCTCATCTATGGTGCATCCAACAGGGCCACTGGCATCCCAGACAGGTTCAGTGGCAGTGGGTCTGGGACAGACTTCACTCTCACCATCAGCAGACTGGAGCCTGAAGATTTTGCAGTGTATTACTGTCAGCAGTATGGTAGCTCGTGCAGTTttggccaggggaccaagctggagctcaaacgaactgtggctgcaccatctgtcttcatct
B12	881	hIGKV1D-33	*	hIGKJ4	hIGKC	QDIRKY	DVS	QQYDSLPLT	CAACAATATGATAGTCTCCCCCTCAct	agacagagtcaccatcacttgccaggcgagtcaggacatcaggaagtatttaaattggtatcaACAGAAACCAGGGAAAGCCCCTAAGCTCCTGATCTACGATGTATCGAATTTGGAAACAGGGGTCCCATCAAGGTTCAGTGGAAGAGGATCTGGGACAGATTTTACTTTCAGCATCAGCAGCCTGCAGCCTGAAGATATTGCAACATATTACTGTCAACAATATGATAGTCTCCCCCTCActttcggcggagggaccaaggtggagatcaaacgaactgtggctgcaccatctgtcttcatct
C01	2412	hIGKV4-1	*	hIGKJ1	hIGKC	QNVLYSSNNKNY	WAS	QQYYSTPMA	CAGCAATATTatagtactcctatggcg	gagggccaccatcaactgcaagtccagccagaatgttttatacagctccaacaataagaactacttagcttggtaccaGCAGAAATTAGGACAGCCTCCTAAGCTACTCATTTACTGGGCATCTACCCGGGAATCCGGGGTCCCTGACCGCTTCAGTGGCAGCGGGTCTGGGACAGATTTCACTCTCACCATCAGCAGCCTGCAGGCTGAAGATGTGGCAGTTTATTACTGTCAGCAATATTatagtactcctatggcgttcggccaagggaccaaggtggaaatcaaacgaactgtggctgcaccatctgtcttcatct
C02	2361	hIGKV3-20	*	hIGKJ2	hIGKC	QSIDSRY	GAS	HHYDRSPYG	CACCACTATGACAGGTCCCCGTACGgt	aagagtcaccctctcctgcagggccagtcagagtattgacagcagatatttaggctggtaccaACACAGACCTGGCCAGGCGCCCCGGCTCCTCATCTATGGTGCATCCAACAGGGCCACTGGCATCCCAGACAGGTTCAGTGGCAGTGTATCTGGGACAGACTTCACTCTCACCATCAGCAGACTGGAGCCTGAAGACTTTGCAGTATATTACTGTCACCACTATGACAGGTCCCCGTACGgttttggccaggggaccaagctggagatcaaacgaactgtggctgcaccatctgtcttcatct
C03	3119	hIGKV3-15	*	hIGKJ2	hIGKC	QSISSD	GAS	QQYNNWPPYT	CAGCAATACAATAACTGGCCTCCGTACAct	aagagccaccctctcctgcagggccagtcagagtattagcagcgacttagcctggtaccaacaGAAACCTGGCCAGGCTCCCAGGCTCCTCATCTATGGTGCATCCACCAGGGCCACTGGTATCCCAGCCAGGTTCAGTGGCAGTGGGTCTGGGACAGACTTCACTCTCACCATCAGCAGCCTGCAGTCTGAAGATTTTGCAGTTTATTACTGTCAGCAATACAATAACTGGCCTCCGTACActtttggccaggggaccaagctggagatcaaacgaactgtggctgcaccatctgtcttcatct
C03	487	hIGKV2D-30	*	hIGKJ2	hIGKC	QSLVYSDGNTY	KVS	*	ATGCAAGGTACACACTGGtccct	gccggcctccatctcctgcaggtctagtcaaagcctcgtatacagtgatggaaacacctacttactTTCAGCAGAGGCCAGGCCAATCTCCAAGGCGCCTAATTTATAAGGTTTCTAACTGGGACTCTGGGGTCCCAGACAGATTCAGCGGCAGTGGGTCAGGCACTGATTTAACACTGAAAATCATCAGGGTGGAGGCTGAGGATGTTGGTGTTTATTACTGCATGCAAGGTACACACTGGtcccttttggccaggggaccaagatggagatcaaacgaactgtggctgcaccatctgtcttcatct
C04	1120	hIGKV4-1	*	hIGKJ2	hIGKC	QSILSTSNNKDY	WAS	QQYYSTPQS	CAGCAATACTatagtactcctcagagt	gccggcctccatcaactgcaagtccagccagagtattttatccacctccaacaataaggattacttagcttggtaccaGCAGAAACCAGGTCAGCCTCCTAAGTTGCTCATTCACTGGGCATCTACCCGGGTATCCGGGGTCCCTGACCGATTCAGTGGCAGCGGGTCTGGGACACATTTCACTCTCACCATCAGCAGCCTGCAGGCTGAAGATGTGGCAGTTTATTACTGTCAGCAATACTatagtactcctcagagttttggccaggggaccaagctggagatcaaacgaactgtggctgcaccatctgtcttcatct
C04	347	hIGKV3-11	*	hIGKJ5	hIGKC	QSVYRY	DAS	*	CAGCTGCGTAGCAACTGGCCGGGACACC	aagagccaccctctcctgcagggccagtcagagtgtttacagatatgtagcctggtaccaaCAGAAGCCTGGCCAGGCTCCCAGGCTCCTCATCTATGATGCATCCAACAGGGCCACTGGCATCCCAGCCAGATTGAGTGACAGTGGGTCTGGGACAGACTTCGCTCTCACCATCAGCAGCCTAGAGTCTGAAGGTTTTACAGTTCATTAATGTCAGCTGCGTAGCAACTGGCCGGGACACCttcggccaagggacacgactggagattaaacgaactgtggctgcaccatctgtcttcatct
C05	456	hIGKV1-5	*	hIGKJ2	hIGKC	QSISNW	KTS	QNRYT	CAGAACAGGTACACT	agacagagtcaccatcacttgccgggccagtcagagtattagtaattggttGGCCTGGTATCAGCAGAAACCAGGGAAAGCCCCTAAGCTCCTGATCTCTAAGACGTCTAGTTTAGAAAGTGGGGTCCCATCAAGGTTCAGCGGCAGTGGATCTGGGACAGAATTCACTCTCACCATCACCAGCCTGCAGCCTGATGATTTTGCAACTTATTATTGCCAGAACAGGTACACTTTTGGCCAGGggaccaagctggagatcaaacgaactgtggctgcaccatctgtcttcatct
C06	1263	hIGKV4-1	*	hIGKJ3	hIGKC	QSVLYSSSNKNY	WAS	QQYYSTPLA	CAGCAATATTatagtactcctctcgct	gagggccaccatcaactgcaagtccagccagagtgttttatacagctcgagcaataagaactacttagcttggtaccaGCAGAAACCAGGACAGCCTCCTAAACTACTCATTTACTGGGCATCTACCCGGGAATCCGGGGTCCCTGACCGATTCAGTGGCAGCGGGTCTGGGACAGATTTCACTCTCACCATCAGCAGCCTGCAGGCTGAAGATGTGGCAGTTTATTACTGTCAGCAATATTatagtactcctctcgctttcggccctgggaccaaagtggatatcaaacgaactgtggctgcaccatctgtcttcatct
C07	1471	hIGKV4-1	*	hIGKJ2	hIGKC	QTILSSSNNKNY	WAS	QQYYITPQS	CAGCAATATTatattactcctcagagt	gagggccaccatcaactgcaagtccagccagactattttatccagctccaacaataagaactacttagcttggtaccaGCAGAAACCAGGTCAGCCTCCTAAGTTGCTCATTTACTGGGCATCTACCCGGCAATCCGGGGTCCCTGACCGATTCAGTGGCAGCGGGTCTGGGACAGGTTTCACTCTCACCATCAGCAGCCTGCAGGCTGAAGATGTGGCAGTTTATTACTGTCAGCAATATTatattactcctcagagttttggccaggggaccaagctggagatcaaacgaactgtggctgcaccatctgtcttcatct
C07	1180	hIGKV3-11	*	hIGKJ5	hIGKC	QSVSSY	DAS	*	CAGCGACGTACCAACTGGCCGGGACACC	aagagtcaccctctcctgcagggccagtcagagtgttagcagctacgtagcctggtcccaaCAGAAACCTGGCCAGGCTCCCAGGCTCCTCATCTATGATGCATCCAACAGGGCCACTGGCATCCCAGTCAGGTTCAGTGGCAGTGGGTCTGGGACAGACTTCACTCTCACCATCAGCAGCCTAGAGCCTGAGGATTTTGCAGTTTATTACTGTCAGCGACGTACCAACTGGCCGGGACACCttcggccaagggacacgactggagattaaacgaactgtggctgcaccatctgtcttcatct
C08	122	hIGKV1-5	*	hIGKJ2	hIGKC	QSISIW	KAS	QQYVSYSPTT	CAACAGTATGTTAGTTATTCTCCGaccact	agacagagtcaccatcacttgccgggccagtcagagtattagtatctggttggcctggtatcggcaGAAACCAGGGAAAGCCCCTAAGCTCCTGATCTATAAGGCATCTACTTTAGAAAATGGGGTCCCATCAAGGTTCAGCGGCAGTGGATCTGGGACAGAATTCACTCTCACCATCAGCAGCCTGCAGCCTGATGATTTTGCAACTTATTATTGCCAACAGTATGTTAGTTATTCTCCGaccacttttggccaggggaccaagctggagatcaaacgaactgtggctgcaccatctgtcttcatct
C09	338	hIGLV2-8	*	hIGLJ1	hIGLC	SSDVGGYNF	EVT	SSYAGSNNYV	AGCTCATATGCAGGCAGCAACAATTATGTC	tcctgcactggaaccagcagtgacgttggtggttataactttgtctcctggtaccaacagcacccaggcaaagccCCCAAACCCATGATTTATGAGGTCACTAAGCGGCCCTCAGGGGTCCCTCATCGCTTCTCTGGCTCCAAGTCTGGCAACACGGCCTCCCTGACCGTCTCTGGGCTCCAGGCTGAGGATGAGGCTGATTATTACTGCAGCTCATATGCAGGCAGCAACAATTATGTCTTcggaactgggaccaaggtcaccgtcctaggtcagcccaaggccaaccccactgtcactctgttcccaccctcctc
C10	2686	hIGKV3-11	*	hIGKJ4	hIGKC	RGVSSY	DAS	QQRSSWPPT	CAGCAGCGTAGCTCCTGGCCTCCCACT	aagagccaccctctcctgcagggccagtcggggtgttagcagttacttagcctggtaccaACAGAAACCTGGCCAGGCTCCCAGGCTCCTCATCTATGATGCATCCAACAGGGCCACTGCCATCCCAGCCAGGTTCAGTGGCAGTGGGTCTGGGACAGACTTCACTCTCACCATCAGCAGCCTAGAGCCTGAAGATTTTGCAGTTTATTACTGTCAGCAGCGTAGCTCCTGGCCTCCCACTTtcggcggagggaccagggtggagatcaaacgaactgtggctgcaccatctgtcttcatct
C11	1338	hIGKV3-20	*	hIGKJ2	hIGKC	QSISSNY	GAS	QQYGNSLYS	CAGCAGTATGGTAACTCCCTGTACAgt	aagagccaccctctcctgcagggccagtcagagtattagcagcaactacttagcctggtaccaGCAGAAACCTGGCCAGCCTCCCAGGCTCCTCGTCTATGGTGCATCCACTAGGGCCACTGGCGTCCCAGACAGGTTCAGTGGCAGTGGCTCTGGGACAGACTTCACTCTCACCATCAGCAGACTGGAGCCTGAAGATTTTGCCGTGTATTACTGTCAGCAGTATGGTAACTCCCTGTACAgttttggccaggggaccaaacttgagatcaaacgaactgtggctgcaccatctgtcttcatct
C12	94	hIGKV1-5	*	hIGKJ4	hIGKC	QSISNW	KAS	QQYVSYTPLT	CAACAGTATGTTAGTTACACTCCCCtcact	agacagagtcaccatcacttgccgggccagtcagagtattagtaactggttggcctggtatcagcaGAAACCAGGGAAAGCCCCTAAGCTCCTAATCTATAAGGCGTCTACTTTACAAAGTGGGGTCCCATCAAGGTTCAGCGGCAGTGGATCTGGGACAGAATTCACTCTCACCATCAGCAGCCTGCAGCCTGATGATTTTGCAATTTATTACTGCCAACAGTATGTTAGTTACACTCCCCtcactttcggcggagggaccaaggtggagatcaaacgaactgtggctgcaccatctgtcttcatct
D01	2499	hIGKV2-29	*	hIGKJ4	hIGKC	QSLFHRDGKTY	EVS	MQGLHPLT	ATGCAAGGTTTACaccccctcact	gccggcctccatctcctgcaagtctagtcagagcctctttcatagggatggaaagacctatttgtattggtaCCTGCAGAAGCCAGGCCAGTCTCCACAACTGCTAATCTATGAAGTTTCCAGACGGTTCTCCGGAGTGCCAGATAGGTTCAGTGGCAGCGGGTCAGGGACAGATTTCACACTGAAAATCAGCCGGGTGGAGGCTGAGGATGTTGGGGTTTATTACTGCATGCAAGGTTTACaccccctcactttcggcggagggaccaaggtggagatcaaacgaactgtggctgcaccatctgtcttcatct
D03	222	hIGKV4-1	*	hIGKJ1	hIGKC	QSVLYSSNSKNY	WAS	QQYYSTPQT	CAGCAGTATTatagcactcctcagacg	gagggccaccatcaagtgcaagtccagccagagtgttttatacagctccaacagcaagaactacttagcttggttgcaGCAGAAACCAGGACAGCCTCCTAAGCTGCTCATTAACTGGGCATCTACCCGGGAATCCGGGGTCCCTGAGCGATTCAGTGGCAGCGGGTCTGGGACAGATTTCACTCTCACCATCAGCAGCCTGCAGGTTGAAGATGTGGCAGTTTATTACTGTCAGCAGTATTatagcactcctcagacgttcggccaagggaccaaagtggagatcaaacgaactgtggctgcaccatctgtcttcatct
D04	3335	hIGKV3-20	*	hIGKJ5	hIGKC	QSVSSSY	GAS	QQYGSSPIT	CAGCAGTATGGTAGCTCACCGATCAcc	aagagccaccctctcctgcagggccagtcagagtgttagcagcagctacttagcctggtaccaGCGGAAACCTGGCCAGGCGCCCAGGCTCCTCATCTATGGTGCATCCAGCAGGGCCACTGGCATCCCAAACAGGTTCAGTGGCAGTGGGTCTGGGACAGACTTCACTCTCACCATCAGCAGACTGGACCCTGAAGATTTTGCAGTGTATTACTGTCAGCAGTATGGTAGCTCACCGATCAccttcggccaagggacacgactggagattaaacgaactgtggctgcaccatctgtcttcatct
D05	3139	hIGKV3-11	*	hIGKJ4	hIGKC	QTVSRY	DAN	QQRSIWPLT	CAGCAGCGTAGCATCTGGCCTCTCACT	aagagccaccctctcctgtagggccagtcagactgttagcaggtacatagcctggtaccaACAAAAACCTGGCCAGGCTCCCAGGCTCCTCATCTATGATGCAAACAAGAGGGCCACTGGCACCCCAGCCAGGTTCAGTGGCAGTGCGTCTGGGACAGACTCCACTCTCACCATCAGCAGCCTAGAGCCTGAAGACTTTGCAGTTTATTACTGTCAGCAGCGTAGCATCTGGCCTCTCACTTtcggcggagggaccaaggtggagatcaaacgaactgtggctgcaccatctgtcttcatct
D06	333	hIGKV4-1	*	hIGKJ2	hIGKC	QSVLYTSNNKNY	WAS	QQYYSTPPG	CAGCAATATTatagtactcctccgggt	gagggccaccatcaactgcaagtccagccagagtgttttatacacctccaacaataagaactacttagcttggtaccaGCAGAAACCAGGACAGCCTCCTAAGCTGCTCATTTACTGGGCATCTACCCGGGAATCCGGGGTCCCTGACCGATTCAGTGGCAGCGGGTCTGGGACAGATTTCACTCTCACCATCAGCAGCCTGCAGGCTGAAGATGTGGCAGTTTATTACTGTCAGCAATATTatagtactcctccgggttttggccaggggaccaagctggagatcaaacgaactgtggctgcaccatctgtcttcatct
D07	2769	hIGKV3-20	*	hIGKJ1	hIGKC	QSVSSSY	GAS	QLYGNSPTWT	CAGCTATATGGTAACTCACCCACGtggacg	aagagccaccctctcctgcagggccagtcagagtgttagcagcagctacttagcctggtaccagcaGAAACCTGGCCAGGCTCCCAGGCTCCTCATCTATGGTGCATCCAGCAGGGCCACTGGCATCCCAGACAGGTTCAGTGGCAGTGGGTCTGGGACAGACTTCACTCTCACCATCAGCAGACTGGAGCCTGAAGATTTTGCAGTGTATTACTGTCAGCTATATGGTAACTCACCCACGtggacgttcggccaagggaccaaggtggacatcaaacgaactgtggctgcaccatctgtcttcatct
D08	2407	hIGKV4-1	*	hIGKJ2	hIGKC	QSVFSSSNNKNY	WAS	QQYYISPQS	CAGCAATATTatattagtcctcagagt	gagggccaccatcaactgcaagtccagccagagtgttttttccagctccaacaataagaactacttagcttggtaccaGCAGAAACCAGGACAGCCTCCTAAGCTCCTCATTTACTGGGCATCTACCCGGGAATCCGGGGTCCCTGACCGATTCACTGGCAGCGGGTCTGGGACAGATTTCACTCTCACCATCAGCAGCCTGCAGGCTGAAGATGTGGCAGTTTATTACTGTCAGCAATATTatattagtcctcagagttttggccaggggaccaagctggagatcagacgaactgtggctgcaccatctgtcttcatct
D09	1521	hIGKV4-1	*	hIGKJ2	hIGKC	QSVLYSSNNKNY	WAS	HQYYSTPDS	CACCAATATTatagtactccggacagt	gagggccaccatcaactgcaagtccagccagagtgttttatacagctccaacaataagaactacttagcttggtaccaGCAGAAACCAGGACAGCCTCCTAAGCTGCTCATTTACTGGGCATCTACCCGGGAATCCGGGGTCCCTGACCGATTCAGTGGCAGCGGGTCTGGGACAGATTTCACTCTCACCATCAGCAGGCTCCAGGCTGAAGATGTGGCAGTTTATTACTGTCACCAATATTatagtactccggacagttttggccaggggaccaagctggaaatcaaacgaactgtggctgcaccatctgtcttcatct
D10	125	hIGKV1-5	*	hIGKJ4	hIGKC	QSIGSW	KAS	QQYKNYTPLT	CAACAGTATAAGAATTATACTCCCCtcact	agacagagtcaccatcacttgtcgggccagtcagagtattggaagttggttggcctggtatcagcaGAAACCAGGGAAAGCCCCTAAGCTCCTGATCTATAAGGCATCTACTTTAGAAAGTGGGGTCCCATCAAGGTTCAGCGGCAGTGGATCTGGGACACAATTCACTCTCACCATCAGCAGCCTGCAGCCTGATGATTCTGCAATTTATTACTGCCAACAGTATAAGAATTATACTCCCCtcactttcggcggagggaccaaggtggagatcaaacgaactgtggctgcaccatctgtcttcatct
D11	1414	hIGKV3-20	*	hIGKJ3	hIGKC	QSVSSSY	GAS	QQYGSSPLFT	CAGCAGTATGGTAGCTCACCTTTATtcact	aagagccaccctctcctgcagggccagtcagagtgttagcagcagctacttagcctggtaccagcaGAAACCTGGCCAGGCTCCCAGGCTCCTCATCTATGGTGCATCCCGCAGGGCCACTGGCATCCCAGACAGGTTCAGTGGCAGTGGGTCTGGGACAGACTTCACTCTCACCATCAGCAGACTGGAGCCTGAAGATTTTGCAGTGTATTACTGTCAGCAGTATGGTAGCTCACCTTTATtcactttcggccctgggaccaaagtggatatcaaacgaactgtggctgcaccatctgtcttcatct
E01	1820	hIGKV2-29	*	hIGKJ4	hIGKC	QSLLHRDGRTY	EAS	MQGLHPVT	ATGCAAGGTCTACaccccgtcact	gccggcctccatctcctgtaaggctactcagagtcttctgcatagggatggaaggacctatttgtattggtaCGTGCAGAAGGCAGGCCAGTCTCCACAGCTCCTGATCTATGAAGCTTCAAGGCGGTTCGCTGGAGTGCCAGATAGGTTCACTGGCAGCGGGTCAGGGACAGATTTCACACTGAAAATCAGCCGGGTGGAGGCTGAGGACATTGGGGTTTATTTCTGCATGCAAGGTCTACaccccgtcactttcggcggagggaccaagctggagatcaaacgaactgtggctgcaccatctgtcttcatct
E02	293	hIGKV4-1	*	hIGKJ1	hIGKC	QSVFSSSNNKNY	WAS	QQYYSFPRT	CAGCAATATTatagttttcctcgaacg	gagggccaccatcaactgcaagtccaggcagagtgttttttccagctccaacaataagaactacttggcttggtaccaGCAGAAACCAGGACAGCCTCCTAAGTTGCTCCTTTACTGGGCATCTACCCGGCAATCCGGGGTCCCTGACCGATTCAGTGGCAGCGGGTCTGGGACAGATTTCACTCTCACCATCAGCAGCCTGCAGGCTGAAGATGTTGCAGTTTATTTCTGTCAGCAATATTatagttttcctcgaacgttcggccaagggaccaaggtggaaatcaaacgaactgtggctgcaccatctgtcttcatct
E03	1558	hIGKV1D-39	*	hIGKJ5	hIGKC	QTISRY	AAS	QQSDSSPGT	CAACAGAGTGACAGTAGCCCTGGCAcc	agacagagtcaccatcacttgccgggcaagtcagaccattagcagatatttaaattggtatcaGCAGAAACCAGGGAAAGCCCCTAAGCTCCTGATCTATGCTGCATCCAGTTTGCAAAGTGGGGTCCCATCAAGGTTCAGTGGCAGTGGATCTGGGACAGATTTCACTCTCACCATCAGCAGTCTGCAACCTGAAGATTTTGCAACTTACTACTGTCAACAGAGTGACAGTAGCCCTGGCAccttcggccaagggacacgactggagattaaacgaactgtggctgcaccatctgtcttcatct
E03	488	hIGKV5-2	*	hIGKJ4	hIGKC	QDIDDD	EAT	*	CTACAACATGATAATTTCCCTCGCtcact	gagacaaagtcaacatctcctgcaaagccagccaagacattgatgatgatatgaactggtaccaacAGAAACCAGGAGAAGCTGCTATTTTCATTATTCAAGAAGCTACTACTCTCGTTCCTGGAATCTCACCTCGATTCAGTGGCAGCGGGTATGGAACAGATTTTACCCTCACAATTAATAACATAGAATCTGAGGATGCTGCATATTACTTCTGTCTACAACATGATAATTTCCCTCGCtcactttcggcggagggaccaaggtggagatcaaacgaactgtggctgcaccatctgtcttcatct
E04	523	hIGKV4-1	*	hIGKJ5	hIGKC	QSLLYSSNNNKY	WAS	QQYYSTPPT	CAGCAATATTatagtactccccccacc	gagggccaccatcaactgcaagtccagccagagtcttttatacagctccaacaataacaagtacttagcttggtaccaGCAGAAACCACGACAGCCTCCCAAGCTGCTCATTTACTGGGCATCCACCCGGAAATCCGGGGTCCCTGACCGATTCAGTGGCAGCGGGTCTGGGACAGATTTCACTCTCACCATCAGCAGCCTGCAGGCTGAAGATGTGGCCGTTTATTACTGTCAGCAATATTatagtactccccccaccttcggccaagggacacgactggagattaaacgaactgtggctgcaccatctgtcttcatct
E06	138	hIGKV4-1	*	hIGKJ1	hIGKC	QSILSSSNNKNY	WAS	QQYYSTPLT	CAGCAATATTatagcactcccttgacg	gagggccaccatcaactgcaagtccagccagagtattttatccagctccaacaataagaactacttagcttggtaccaGCAGACACCAGGTCAGCCTCCTAAGCTGCTCATTTACTGGGCATCTACCCGGGAATCCGGGGTCCCTGACCGATTCAGTGGCAGCGGGTCTGGGACAGATTTCACTCTCACCATCAGTAGGCTGCAGGCTGAAGATGTGGCACTTTATTACTGTCAGCAATATTatagcactcccttgacgttcggccaagggaccacggtggaaatcaaacgaactgtggctgcaccatctgtcttcatct
E09	116	hIGKV4-1	*	hIGKJ4	hIGKC	QSVLNSSNNKNY	WAS	QQYYSSPFT	CAGCAATATTatagttctcctttcact	gagggccaccatcaactgcaagtccagccagagtgttttaaacagctccaacaataagaactacttagcttggtaccaGCAGAGACCAGGACAGCCTCCTAAGCTGCTCATTTACTGGGCATCTACCCGGGAATCCGGGGTCCCTGACCGATTCAGTGGCAGCGGGTCTGGGACAGATTTCACTCTCACCATCAGCCGCCTGCAGGCTGAAGATGTGGCAGTTTATTTCTGTCAGCAATATTatagttctcctttcactttcggcggagggacccaggtggagatcaaacgaactgtggctgcaccatctgtcttcatct
E10	2201	hIGKV3-20	*	hIGKJ2	hIGKC	QSVINNY	TAS	QQYGTSPWYS	CAGCAGTATGgaacctcaccttggtacagt	aagagtcaccctctcctgcagggccagtcagagtgttatcaacaactacttagcctggtaccagcagaaacctGGCCAGGCTCCCAGGCTCCTCATCTATACTGCATCCAGCAGGGCCACTGGCATCCCCGACAGGTTCAGTGGCAGTGGGTCTGGGACAGACTTCACTCTCACCATCAGCAGACTGGAGCCTGAAGATTTTGCAGTATATTACTGTCAGCAGTATGgaacctcaccttggtacagttttggccagggggccaagctggagatcaaacgaactgtggctgcaccatccgtcttccccttgaccc
E11	2672	hIGKV1-5	*	hIGKJ4	hIGKC	QSISRR	KAS	QQYISYSPLT	CAACAGTATATTAGTTATTCTCCTCtcact	agacagagtcaccatcacttgccgggccagtcagagtattagtcgccggttggcctggtatcagcaGAAACCAGGGAAAGTCCCTAAGCTCCTGATCTACAAGGCATCCACTTTAGAAAGTGGGGTCCCATCAAGGTTCAGCGGCAGTGGATCTGGGACAGAATTCACTCTCACCATCAGCAGCCTGCAGCCTGATGATTTTGCAACTTATTACTGCCAACAGTATATTAGTTATTCTCCTCtcactttcggcggagggaccaaggtggagatcaaacgaactgtggctgcaccatctgtcttcatct
E12	2263	hIGKV4-1	*	hIGKJ3	hIGKC	QTVLSVSNNKNF	WAS	QQYFSTPPA	CAGCAATATTttagtactcctccggct	gccggcctccatcaactgcaagtccagccagactgttttatccgtctccaacaataagaatttcttagcttggtaccaGCAGAAACCGGGACAGCCTCCTAAACTACTCGTTTACTGGGCATCTACCCGGGAATCCGGGGTCCCTGATCGATTCAGTGGCAGCGGGTCTGGGACAGATTTCACTCTCACCATCAGCAGCCTGCAGGCTGAAGATGTGGCAGTTTATTACTGTCAGCAATATTttagtactcctccggctttcggccctgggaccaaagtggatatcaaacgaactgtggctgcaccatctgtcttcatct
F01	101	hIGLV3-19	*	hIGLJ3	hIGLC	SLRNYY	GKN	NSRDSSGKFWEV	AACTCCCGGGACAGCAGTGGTAAATTCTGGGAGGTA	cacatgccaaggagacagcctcagaaactattatgcaagctggtaccagcataagccaggacaggcccctgtaCTTGTCATCTATGGTAAAAACAACCGGCCCTCAGGGATCCCAGGCCGATTCTCTGGCTCCACCTCAGGAAACACAGCCTCCTTGACCATCACTGGGGCTCAGGCGGAAGATGAGGCTGACTATTACTGTAACTCCCGGGACAGCAGTGGTAAATTCTGGGAGGTATTCGgcggagggaccaagctgactgtccttggtcagcccaaggctgccccctcggtcactctgttcccgccctcctc
F03	2130	hIGKV3-11	*	hIGKJ5	hIGKC	QSVSRY	HTS	QQRLNWPPGVT	CAGCAGCGTCTCAACTGGCCTCCGGGGGtcacc	aagagtcaccctctcctgcagggccagtcagagtgttagcaggtacttagcctggtaccaacagaaACCTGGCCAGGCTCCCAGACTCCTCATCTATCATACATCCAACAGGGCCACTGGCATCCCAGCCAGGTTCAGTGGCAGTGGGTCTGGGACAGACTTCACTCTCACCATCAGCAGCCTAGAGCCTGAAGATTTTGCAGTTTATTACTGTCAGCAGCGTCTCAACTGGCCTCCGGGGGtcaccttcggccaagggacacgactggagattaaacgaactgtggctgcaccatctgtcttcatct
F04	765	hIGKV4-1	*	hIGKJ2	hIGKC	QSVLYSSTNKNY	WAS	QQYYSTPYT	CAGCAATATTatagtactccgtacact	gagggccaccatcaactgcaagtccagccagagtgttttatacagctccaccaataagaactacttagcttggtaccaGCAGAAACCAGGACAGTCTCCTAATCTGCTCATTTCCTGGGCATCTACCCGGGAATCCGGGGTCCCTGACCGATTTAGTGGCAGCGGGTCTGGGACAGATTTCACTCTCACCATCAGCAGCCTGCAGGCTGAAGATGTGGCAGTTTATTACTGTCAGCAATATTatagtactccgtacacttttggccaggggaccaaactggagatcaaacgaactgtggctgcaccatctgtcttcatct
F06	2049	hIGLV2-8	*	hIGLJ1	hIGLC	SRDVGGYNF	EVS	TSYAGGNNYV	ACCTCATATGCAGGCGGCAACAATTATGTC	tcctgcactggaaccagtcgtgacgttggtggttataactttgtctcctggtaccaacagcacccaggccaagccCCCAAACTCATGATTTATGAGGTCAGTAAGCGGCCCTCAGGGGTCCCTGATCGCTTCTCTGGCTCCAAGTCTGGCAACACGGCCTCCCTGACCGTCTCTGGGCTCCAGGCTGAGGATGAGGCTGATTATTACTGCACCTCATATGCAGGCGGCAACAATTATGTCTTcggaactgggaccaaggtcaccgtcctaggtcagcccaaggccaaccccactgtcactctgttcccaccctcctc
F07	366	hIGKV1-5	*	hIGKJ4	hIGKC	QSISRW	KAS	QQYSSYSPLT	CAACAGTATAGTAGTTATTCTCCGCtcact	agacagagtcaccatcacttgtcgggccagtcagagtattagtaggtggttggcctggtatcagcaGAAACCAGGGAAAGCCCCTAAGGTCCTGATCTATAAGGCGTCTAGTTTAGAAAGTGGGGTCCCATCAAGGTTCAGCGGCAGTGGATCTGGGACAGAATTCACTCTCACCATCAGCAGCCTGCAGCCTGATGATTTTGCAACTTATTACTGCCAACAGTATAGTAGTTATTCTCCGCtcactttcggcggagggaccaaggtggagatcaaacgaactgtggctgcaccatctgtcttcatct
F08	998	hIGKV3-15	*	hIGKJ1	hIGKC	QSVSSY	GAS	QQYDDWPRT	CAGCAGTATGATGACTGGCCTCGGACG	aagagtcaccctctcctgcagggctagtcagagtgttagcagctacgtagcctggtaccaGCAGAAAGCTGGCCAGGCTCCCAGGCTCCTCATCTATGGTGCATCCACCAGGGCCACTGATATCCCAGCCAGGTTCAGTGGCAGTGGGTCTGGGACAGAGTTCACTCTCACCATCAGCAGCCTGCAGTCTGAAGATTTTGCAGTTTATTATTGTCAGCAGTATGATGACTGGCCTCGGACGTtcggccaagggaccaaggtggaaatcaaacgaactgtggctgcaccatctgtcttcatct
F11	174	hIGKV4-1	*	hIGKJ1	hIGKC	QTILYTSNNKNY	WAS	HQHYSTPPT	CACCAACATTatagtactcctccgacg	gagggccaccatcaaatgcaagtccagccagactattttatacacctccaacaataagaattacttagcttggtaccaGCAGAAACCAGGACAGCCTCCTAAGCTGCTCATTTACTGGGCATCTACCCGGGAATCCGGGGTCCCTGACCGATTCAGTGGCAGCGGGTCAGGGACAGATTTCACTCTCACCATCAGCAGCCTCCAGGCTGAAGATGTGGCAGTTTATTACTGTCACCAACATTatagtactcctccgacgttcggccaagggaccaaggtggaaatcaaacgaactgtggctgcaccatctgtcttcatct
G01	826	hIGKV4-1	*	hIGKJ4	hIGKC	QSVLYSSNNKNY	WAS	QQYYTTPLT	CAGCAATATTatactactcctctcact	gagggccaccatcaactgcaagtccagccagagtgttttatacagctccaacaataagaactacttagcttggtaccaGCAGAAACCAGGACAGCCTCCTAAGCTGCTCATTTACTGGGCATCTACCCGGGAATCCGGGGTCCCTGACCGATTCAGTGGCAGCGGGTCTGGGACAGATTTCACTCTCACCATCAGCAGCCTGCAGGCTGAAGATGTGGCAGTTTATTACTGTCAGCAATATTatactactcctctcactttcggcggagggaccaaggtggagatcaaacgaactgtggctgcaccatctgtcttcatct
G02	650	hIGKV3-20	*	hIGKJ2	hIGKC	QSVSSY	GAS	QHYGPSPRS	CAGCACTATGGTCCCTCACCCCGGAGT	aagagccaccctctcctgcagggccagtcagagtgttagcagctacttagcctggtaccaGCAGAAACCTGGCCAGGCTCCCAGGCTCCTCATTTATGGTGCATCCAGCAGGGTCACTGGCATCCCAGACAGGTTCAGTGGCAGTGGGTCTGGGACAGACTTCACCCTCACCATCAGCAGACTGGAGCCTGAAGATTTTGCAGTGTATTACTGTCAGCACTATGGTCCCTCACCCCGGAGTTttggccaggggaccaagctggagatcaaacgaactgtggctgcaccatctgtcttcatct
G02	147	hIGKV3-20	*	hIGKJ2	hIGKC	QSVSSSY	GAS	QQYGSSPPDT	CAGCAGTACGGTagctcacctccagacact	aagagccaccctctcctgcagggccagtcagagtgttagcagcagctacttagcctggtaccagcagaaacctGGCCAGGCGCCCAGGCTCCTCATCTATGGTGCATCCAGCAGGGCCACTGGCATCCCAGACAGGTTCAGTGGCAGTGGGTCTGGGACAGACTTCACTCTCACCATCAGCAGACTGGAGCCTGAAGATTTTGCAGTGTATTACTGTCAGCAGTACGGTagctcacctccagacacttttggccaggggaccaacctggagatcaaacgaactgtggctgcaccatcggtcttccccctggtgc
G05	1594	hIGKV3D-20	*	hIGKJ2	hIGKC	QTIINNY	DAS	QQYGNSPPYT	CAGCAGTATGGTAATTCACCTCCCTacact	aagagccaccctctcctgcggggccagtcagactattattaacaactacttagcctggtatcagcaGAAACCTGGCCTGGCGCCCAGACTGCTCATCTATGATGCATCCAAGAGGGCCACTGGCATCCCGGACAGGTTCAGTGGCAGTGGGTCTGGGACAGACTTCACTCTCACCATTAGCAGACTGGAGCCTGAAGATTTTGCAATTTATTACTGTCAGCAGTATGGTAATTCACCTCCCTacacttttggccaggggaccaaactggagatcaaacgaactgtggctgcaccatctgtcttcatct
G06	1862	hIGKV3-11	*	hIGKJ5	hIGKC	QSVSSY	DAS	*	CAGCGACGTAGCAACTGGCCGGGACACC	aagagccaccctctcctgcagggccagtcagagtgttagcagctacgtagcctggtaccaaCAGAAACCTGGCCAGGCTCCCAGGCTCCTCATCTATGATGCATCCAACAGGGCCACTGGCATCCCAGCCAGGTTCAGTGGCAGTGGGTCTGGGACAGACTTCACTCTCACCATCAGCAGCCTAGAGCCTGAAGATTTTGCAGTTTATTACTGTCAGCGACGTAGCAACTGGCCGGGACACCttcggccaagggacacgactggagattaaacgaactgtggctgcaccatctgtcttcatct
G06	595	hIGKV4-1	*	hIGKJ2	hIGKC	QTILSSSNNKNF	WAS	QQYYITPQS	CAGCAATATTatattactcctcagagt	gagggccaccatcaactgcaagtccagccagactattttatccagctccaacaataagaacttcttagcttggtaccaGCAGAAACCAGGTCAGCCTCCTAAGTTGCTCATTTACTGGGCATCTACCCGGCAATCCGGGGTCCCTGACCGATTCAGTGGCAGCGGGTCTGGGACAGATTTCACTCTCACCATCAGCAGCCTGCAGGCTGAAGATGTGGCAGTTTATTACTGTCAGCAATATTatattactcctcagagttttggccaggggaccaagctggagatcaaacgaactgtggctgcaccatctgtcttcatct
G07	1515	hIGKV3-11	*	hIGKJ4	hIGKC	LTISNY	DAS	QQRSRWPLT	CAGCAGCGTAGCAGGTGGCCTCTCACT	aagagccaccctctcctgcagggccagtctgactattagcaactacttagcctggtaccaACAGAAACCTGGCCAGGCTCCCAGACTCCTCATCTATGATGCATCCACCAGGGCCACTGGCATCCCAGCCAGGTTCAGTGGCAGTGGGTCTGGGACAGACTTCATTCTCACCATCAGCAGCCTAGAGCCTGAAGATTTTGCAGTTTATTACTGTCAGCAGCGTAGCAGGTGGCCTCTCACTTtcggcggagggaccaaggtggagatcaaacgaactgtggctgcaccatctgtcttcatct
G07	362	hIGKV3-11	*	hIGKJ4	hIGKC	LTISNY	DAS	QQRGRWPLT	CAGCAGCGTGGCAggtggcctctcact	aagagtcaccctctcctgcagggccagtctgactattagcaactacttagcctggtaccaacagaaacCTGGCCAGGCTCCCAGACTCCTCATCTATGATGCATCCACCAGGGCCACTGGCATCCCAGCCAGGTTCAGTGGCAGTGGGTCTGGGACAGACTTCATTCTCACCATCAGCAGCCTAGAGCCTGAAGATTTTGCAGTTTACTACTGTCAGCAGCGTGGCAggtggcctctcactttcggcggagggaccaaggtggagatcaaacgaactgtggctgcaccatctgtcttcatct
G08	2986	hIGKV4-1	*	hIGKJ1	hIGKC	QSVLYGSNNKNY	WAS	QQYYTTPPT	CAGCAATATTatactactcctccgacg	gagggccaccatcaactgcaagtccagccagagtgttttatacggctccaacaacaagaactacttagcttggtaccaGCAGAAACCTGGTCAGCCTCCTAAGCTGCTCATTTACTGGGCATCTACCCGGGAATCCGGGGTCCCTGACCGATTCAGTGGCAGCGCGTCTGGGACAGATTTCACTCTCACCATCAGCAGCCTGCAGGCTGAAGATGTGGCAGTTTATTACTGTCAGCAATATTatactactcctccgacgttcggccaagggaccaaggtggaaatcaaacgaactgtggctgcaccatctgtcttcatct
G09	503	hIGKV1D-39	*	hIGKJ1	hIGKC	QTISKY	LAS	QQSHSTPWT	CAACAGAGTCACAGTACTCCCTGGAcg	agacagagtcaccatcacttgccgggcaagtcagaccattagcaagtacttaaattggtatcaGCAGAAACCAGGGAAAGCCCCTAAGCTCCTGATCTATCTTGCATCCACTTTGCAAAGTGGGGTCCCATCAAGGTTCAGTGGCAGTGGATCTGGGACAGATTTCACTCTCACCATCACCAGTCTGCAACCTGAAGATTTTGCAACTTACTCCTGTCAACAGAGTCACAGTACTCCCTGGAcgttcggccaagggaccaaggtggaaatcaaacgaactgtggctgcaccatctgtcttcatct
G10	773	hIGKV4-1	*	hIGKJ2	hIGKC	QSVLYSSDNKNY	WAS	QQYSSTPYN	CAGCAATATTccagtactccgtacaat	gagggccaccatcaactgcaagtccagccagagtgttttatacagctccgacaataagaactacttagcttggtaccaGCAGAAACCAGGACAGCCTCCTAAGCTGCTCATTTACTGGGCATCTACTCGGGAATCCGGGGTCCCTGACCGATTCAGTGGCAGCGGGTCTGGGACAGATTTCACTCTCACCATCAGCAGCCTGCAGGCTGAAGATGTGGCAGTTTATTACTGTCAGCAATATTccagtactccgtacaattttggccaggggaccaagctggagatcaaacgaactgtggctgcaccatctgtcttcatct
G12	1098	hIGKV4-1	*	hIGKJ3	hIGKC	QSILYSSSNKNY	WAS	QQYYSTPLA	CAACAATATTatagtactcctctcgct	gagggccaccatcaactgcaagtccagccagagtattttatacagctcgagcaataagaactacttagcttggtaccaGCAGAAACCAGGACAGCCTCCTAAGCTGCTCATTTACTGGGCATCTACCCGGGAATCCGGGGTCCCTGACCGATTCAGTGGCAGCGGGTCTGGGACAGATTTCACTCTCACCATCAGCAGCCTGCAGGCTGAAGATGTGGCAGTTTATTACTGTCAACAATATTatagtactcctctcgctttcggccctgggaccaaagtggatatcaaacgaactgtggctgcaccatctgtcttcatct
H05	2031	hIGKV3-20	*	hIGKJ2	hIGKC	QSVRSRN	GAS	QQYGSSPLYS	CAGCAGTATGGTAGCTCACCCCTGTacagt	aagagtcaccctctcctgcagggccagtcagagtgttaggagcagaaatttagcctggtaccagcaGAAACCTGGCCAGGCTCCCAGGCTCCTCATCTATGGTGCATCCAGCAGGGCCACTGGCATCCCAGACAGGTTCAGTGGTAGTGGGTCTGGGACAGACTTCACTCTCACCATCAGCAGACTGGAGCCTGAAGATTTTGCAGTCTATTACTGTCAGCAGTATGGTAGCTCACCCCTGTacagttttggccaggggaccaagctggaaatcaaacgaactgtggctgcaccatctgtcttcatct
H07	1611	hIGKV3D-20	*	hIGKJ2	hIGKC	QSLSNNY	DAS	QQYGNSPPYT	CAGCAGTATGGTAACTCACCTCCCTatact	aagagccaccctctcctgcggggccagtcagagtctgagcaacaactacttagcctggtaccagcaTAAACCTGGCCTGGCGCCCAGACTCCTCATCTATGATGCATCCAAGAGGGCCACTGGCATCCCAGACAGGTTCAGTGGCAGTGGGTCTGGGGCAGACTTCACTCTCACCATCAGCAGGCTGGAGCCTGAAGATTTTGCGGTGTATTACTGTCAGCAGTATGGTAACTCACCTCCCTatacttttggccaggggaccaagctggagatcaaacgaactgtggctgcaccatctgtcttcatct
H08	1091	hIGKV3-15	*	hIGKJ4	hIGKC	QSVGSN	GAS	QQFNNWLFT	CAGCAGTTTAATAACTGGCTCTTCACT	aagagtcaccctctcctgcagggccagtcagagtgttggcagcaacttagcctggtaccaGCAGAAACCTGGCCAGGCTCCCAGGCTCCTCATCTATGGTGCATCCTCCAGGGCCACTGGTATCCCAGCCAGGTTCAGTGGCAGTGGGTCTGGGACAGAGTTCACTCTCACCATCAGCAGCCTGCAGTCTGAAGATTTTGCAGTTTATTACTGTCAGCAGTTTAATAACTGGCTCTTCACTTtcggcggagggaccaaggtggagatcaaacgaactgtggctgcaccatctgtcttcatct
H09	679	hIGKV4-1	*	hIGKJ2	hIGKC	QNVLSRSNNNNY	WAS	QQYFATPHT	CAGCAATATTTTgctactcctcacact	gggtcaccatctcctgcaagtccagccagaatgttttatccagatccaacaataacaactacgtagcttggtacaaGCAGAAACCAGGACAGCCTCCTAAGTTGCTCATTTACTGGGCATCTACCCGGGAATCCGGGGTCCCTGCCCGATTCAGTGGCAGCGGGTCTGGGACAGATTTCACTCTCAGCATCAGCAGCCTGCAGGCTGAAGATGTGGCAGTTTATTACTGTCAGCAATATTTTgctactcctcacacttttggccaggggaccaagctggagatcaaacgaactgtggctgcaccatctgtcttcatct
H11	611	hIGKV4-1	*	hIGKJ1	hIGKC	QSVLSSSNSKNY	WAS	QQYFSTPWT	CAGCAATATTttagtactccctggaca	gagggccaccatcaactgcaagtccagccagagtgttttatccagctccaacagtaagaattacttagcttggtatcaACAGAAACCAGGACACCCTCCTAGGCTGCTCATTTACTGGGCATCTACCCGGGAGTCCGGGGTCCCTGACCGATTCAGTGGCAGCGGGTCTGGGACAGATTTCACTCTCACCATCAGCAGCCTGCAGGCTGAAGATGTGGCAGTTTATTACTGTCAGCAATATTttagtactccctggacattcggccaagggaccaaggtggaaatcaaacgaactgtggctgcaccatctgtcttcatct

## Sheet: Subject 11
Heavy Chain Sequences
Name	Copy	V	D	J	C	CDR1 Peptide	CDR2 Peptide	CDR3 Peptide	CDR3 Nucleotide	Joined Sequence
A02	854	hIGHV4-4	hIGHD6-19	hIGHJ5	hIGHG	GASISSFY	IYANGST	ARDHRGRRLQSKPYNWFDP	GCGAGagatcatcgtgggcgccgtctgcagtcgaaaccttacaattggttcgacccc	ccctgtccctcacctgcagtgtctctggtgcctccatcagtagtttctattggagctggatccggcagcccgccgggaagggactggagtggattggacatatctatgccaatgggagcacCAACTTCAACCCCTCCCTCACGAGTCGAGTCTCCATGTCAGTAGACACCTCCAAGAACCAGTTCTCCCTGAAGTTGAACTCTGTGACCGCCGCGGACACGGCCGTCTATTACTGTGCGAGagatcatcgtgggcgccgtctgcagtcgaaaccttacaattggttcgacccctggggccagggaaccctggtcaccgtctcctcagcctccaccaagggcccatcggtcttccccctggcgc
A03	587	hIGHV4-4	hIGHD4-4	hIGHJ5	hIGHG	GAFISGFY	IYFNGSN	ARDHRGRRLQSKPYNWFDP	GCGAGagatcatcgggggcgccgtctacagtcgaaaccttacaactggttcgacccc	ccctgtccctcacctgctctgtctctggtgccttcattagtggtttctactggagttggatccggcaggccgccgggaagggactggagtggattggccacatctatttcaatgggagcaaCTACTACAACCCCTCCGTCAGGGGTCGAGTCAGCATGTCAGTAGACACGTCCAAGAACCAGTTCTCCCTGACAATGACGTCTGTGACCGCCGCGGACACGGCCGTCTATTACTGTGCGAGagatcatcgggggcgccgtctacagtcgaaaccttacaactggttcgacccctggggccagggaaccctggtcatcgtctcctcagcctccaccaagggcccatccgtcttccccctggcgc
A04	259	hIGHV4-39	hIGHD3-9	hIGHJ5	hIGHG	GGSISSRNYY	MHHGGTT	ARDGILDILSGYDTNWFDP	gcgagagatggcattttggatattttgtctggttatgataccaactggttcgacccc	ccctgtccctcacctgcactgtctctggtggctccatcagcagtagaaattactactggggctggatccgccagcccccagggaaggggctgcagtggattgggagtatgcatcatggtgggaccacCTTCTACAACCCGTCCCTCAAGACTCGAGTCACCATATCAGTAGACACGTCCAAGAACCAGTTCTCCCTGAAGCTGAGCTCTGTGACCGCCGCGGACACGGCCGTCTATTACTGtgcgagagatggcattttggatattttgtctggttatgataccaactggttcgacccctggggccagggaaccctggtcaccgtctcctcagcctccaccaagggcccatccgtcttccccctggcgc
A05	722	hIGHV4-39	hIGHD5-5	hIGHJ4	hIGHG	GGSINSRSYY	IYYSGNT	ARHVVGVTATYYFDY	gcgagacatgttgtcggggtgacagctacgtactactttgactac	ccctgtccctcacctgcaccgtctctggtggctccatcaacagtaggagttactactggggctggatccgccagtccccaggaaagaaactggagttgattgggagtatctattatagtgggaacacctactacaacccgtccctcaagagtcgagtcaccatgtccgtagacacgtccaagaaccaattctccctgaagctgagctctGTGACCGCCGCAGACACggctgtctattactgtgcgagacatgttgtcggggtgacagctacgtactactttgactactggggccagggaacccgggtcaccgtctcctcagcctccaccaagggcccatcggtcttccccctggtgc
A08	1130	hIGHV4-34	hIGHD2-8	hIGHJ1	hIGHG	GGSFSGNN	IFPSGST	ARRRGECTGATCYIGHFQD	GCGAGAaggcggggagagtgtactggtgccacttgttatatcggacacttccaggac	ccctgtccctcacctgcactatctatggtgggtcgttcagtggtaacaactggagctggatccgccagaccccagggaagggcctggagtggattggagaaatctttcctagtggaagcacCAACTACAATCCGTCCCTCAAGAGTCGAGTCACCATTTCAGTAGACACGTCCAAGAATCAGTTCTCCCTGAAGGTGACCTCTGTGACCGCCGCGGACACGGCTATGTATTTCTGTGCGAGAaggcggggagagtgtactggtgccacttgttatatcggacacttccaggactggggccagggcaccctggtcaccgtctcgtcagcctccaccaagggcccatcggtcttccccctggcac
A08	203	hIGHV4-34	hIGHD2-8	hIGHJ1	hIGHG	GGSFSGNN	IFPSGST	ARRRGESTGATCYIGHFQD	GCGAGaaggcggggagagagtactggtgccacttgttatatcggacacttccaggac	ccctgtccctcacctgcactatctatggtgggtcgttcagtggtaacaactggagctggatccgccagaccccagggaagggcctggagtggattggagaaatctttcctagtggaagcacCAACTACAATCCGTCCCTCAAGAGTCGAGTCACCATTTCAGTAGACACGTCCAAGAATCAGTTCTCCCTGAAGGTGACCTCTGTGACCGCCGCGGACACGGCTATGTATTTCTGTGCGAGaaggcggggagagagtactggtgccacttgttatatcggacacttccaggactggggccagggcaccctggtcaccgtctcgtcagcctccaccaagggcccatcggtcttccccctggcac
A08	63	hIGHV4-34	hIGHD2-8	hIGHJ1	hIGHA	GGSFSGNN	IFPSGST	ARRRGECTGATCYIGHFQD	GCGAGAaggcggggagagtgtactggtgccacttgttatatcggacacttccaggac	ccctgtccctcacctgcactatctatggtgggtcgttcagtggtaacaactggagctggatccgccagaccccagggaagggcctggagtggattggagaaatctttcctagtggaagcaCCAACTACAATCCGTCCCTCAAGAGTCGAGTCACCATTTCAGTAGACACGTCCAAGAATCAGTTCTCCCTGAAGGTGACCTCTGTGACCGCCGCGGACACGGCTATGTATTTCTGTGCGAGAaggcggggagagtgtactggtgccacttgttatatcggacacttccaggactggggccagggcaccctggtcaccgtctcgtcagcctccaccaagggcccaaggtcttcccgctgagc
B02	731	hIGHV4-4	hIGHD2-2	hIGHJ3	hIGHG	GGSIRGFA	VYSSGST	ARERSSCSSTSCSLDTFDM	GCGCGagagagatcctcttgtagtagtaccagctgttcccttgatacttttgatatg	ccctgtccctcacctgcactgtctctggtggctccatcagaggtttcgcctggaactggatccggcaggccgccgggaagggactggagtggattgggcgtgtctatagtagtgggagcacCAACTACAATCCCTCCCTCACAAGTCGAATCACAATGTCAGTAGACACGTCCAAGAAACAATTCTCCCTGAACCTGAGGTCTGTTACCGCCGCGGACACGGCCGTCTATTTCTGTGCGCGagagagatcctcttgtagtagtaccagctgttcccttgatacttttgatatgtggggccaagggacaatggtcaccgtctcttcagcctccaccaagggcccatcggtcttccccctggtgc
B03	1021	hIGHV1-18	hIGHD6-19	hIGHJ5	hIGHG	GYTFRSYG	ASTYNDKT	ARDDLGSGRPGGF	GCGAGagatgatttgggcagtggccggcctggtgggttc	gtgaaggtctcctgcaaggcttctggttacacctttagaagttatggtgtcagctgggtgcgccaggcccctggacaaggacttgagtggatgggatgggccagCACTTACAATGATAAAACAAACTATGCACAGAAGTTCCAGGGCAGAGTCACCATGACCACAGACACATCCACTAGCACAGCCTACATGGAGCTGAGGAGCCTGACATCTGACGACACGGCCGTGTATTACTGTGCGAGagatgatttgggcagtggccggcctggtgggttctggggccagggaaccctggtcatcgtctcctcagcctccaccaagggcccatcggtcttccccctggcac
B07	328	hIGHV1-69	hIGHD3-3	hIGHJ6	hIGHG	GGTLSRYG	IISLSGTA	ARGPPTIRGATFYDYYMDV	GCGAgagggccccccacaataagaggtgctacattttacgactactacatggacgtc	gtgaaggtttcctgcaaggcttctggaggcaccctcagcagatatgggctcagttgggtgcgacaggcccctggacaagggcctgagtggatgggagggatcatctctttgtctggaacagcGACCTACGCACAGAAGTTCCAGGGCAGAGTCACGATTACCGCGGACGAATCCACGAACACAGTCTACATGGAGCTGAGGAGTCTGAGATCTGACGACACGGCCGTGTATTACTGTGCGAgagggccccccacaataagaggtgctacattttacgactactacatggacgtctggggcaaagggaccacggtcaccgtctccgcagcctccaccaagggcccatcggtcttccccctggcgc
B08	625	hIGHV1-18	hIGHD6-13	hIGHJ5	hIGHG	GYSFTSYG	ISPYNGNT	ARDSQQVLEGVLDP	GCGAgagattcgcagcaggtgttagaaggggtgttggacccc	gtgaaggtctcctgcaagacttctggttacagctttaccagttatggtattagttgggtgcgacaggcccctggacaagggcttgagtggatgggatggatcagcccCTATAATGGTAACACAAGGTATGCACAGAAGTTCCAGGGCAGAGTCACCGTGACCACAGACGCATCCACGAGAACAGCCTACATGGAGTTGAGGAGCCTGAGACCTGACGACACGGCCGTTTATTACTGTGCGAgagattcgcagcaggtgttagaaggggtgttggacccctggggccagggaaccctggtcaccgtctcctcagcctccaccaagggcccatcggtcttccccctggcac
B10	568	hIGHV3-9	hIGHD6-13	hIGHJ4	hIGHG	GFIFDNYA	INWDSSFI	AKAKGNYGGSSWYFDY	GCAAAAGCCaaagggaattatggtggcagcagctggtactttgactac	gactctcctgttcagcctctggattcatctttgataattatgccatgcactgggtccggcaagcaccagggaagggcctggagtgggtctcaggtattaattgggatagTAGTTTCATAGGGTATGCGGACTCTGTGAAGGGCCGATTCACCATCTCCAGAGACAACGCCAACAACTCCCTGTATCTGCAAATGGACAGTGTGAGAGCTGAGGACATGGCCTTCTACTACTGTGCAAAAGCCaaagggaattatggtggcagcagctggtactttgactactggggccagggaaccctggtcaccgtctcctcagcctccaccaagggcccatcggtcttccccctggcac
B11	390	hIGHV4-4	hIGHD3-16	hIGHJ6	hIGHG	GGSIRGSY	VYPSGNT	ARGREDRAHTPNYYYYMDV	GCGAGaggtagggaggacagagcccacacccctaactactactactacatggacgtc	ccctgtccctcacctgcactgtctctggtggctccatcagaggttcctactggagctggatccggcagcccgccgggaagggactggagtggattgggcgtgtctatcccagtgggaacacCAACTACAGCCCCTCCCTCGAGAGTCGAGTCACCATATCACTGGACACCTCCAAGAAGCAGTTCTCCCTGAAGCTGACCTCTGTGACTGCCGCGGACACGGCCGTGTATTACTGTGCGAGaggtagggaggacagagcccacacccctaactactactactacatggacgtctggggcaaagggaccacggtcaccgtctcctcagcctccaccaagggcccatcggtcttccccctggtgc
C01	1197	hIGHV3-53	hIGHD2-8	hIGHJ6	hIGHG	GFSVSSNT	IYRGGST	AREYCNTTSCWALDV	GCGAGAGAATAttgtaatactacttcctgctgggccctggacgtc	gactctcctgttcagcctctgggttcagtgtcagtagcaacaccatgagctgggtccgccaggctccagggaaggggctggagtgggtctcaattatttatagGGGCGGTAGCACAAACTTCGCAGACTCCGTGAAGGGCCGGTTCACCATCTCCAGAGACAATTCCAAGAACACACTGTACCTTCAAATGAACAGCGTGAGAGCCGAGGACACGGCCGTGTATTACTGTGCGAGAGAATAttgtaatactacttcctgctgggccctggacgtctggggcaaagggaccacggtcaccgtctcctcagcctccaccaagggcccatcggtcttccccctggtgc
C01	63	hIGHV3-53	hIGHD2-8	hIGHJ6	hIGHA	GFSVSSNT	IYRGGST	AREYCNTTSCWALDV	gcgagagaatattgtaatactacttcctgctgggccctggacgtc	gactctcctgtacagcctctgggttcagtgtcagtagcaacaccatgagctgggtccgccaggctccagggaaggggctggagtgggtctcaattatttataGGGGCGGTAGCACAAACTTCGCAGACTCCGTGAAGGGCCGGTTCACCATCTCCAGAGACAATTCCAAGAACACACTGTACCTTCAAATGAACAGCGTGAGAGCCGAGGACACGGCCGtgtattactgtgcgagagaatattgtaatactacttcctgctgggccctggacgtctggggcaaagggaccacggtcaccgtctcctcagcctccaccaagggcccaaggtcttcccgctgagc
C02	159	hIGHV3-11	hIGHD1-26	hIGHJ3	hIGHG	GFSFSDSF	ITKSGINT	ARRVLGDTYWAAFDL	GCGAGAAGagtattgggagatacttattgggccgcatttgatctc	gactctcctgtgcagcctctggattcagcttcagtgactccttcatgagctggatccgccaggctccagggaaggggctggagtggatttcatatattactaaaagTGGTATTAACACATACTACGCAGAGTCTGTGAAGGGCCGATTCACCATCTCCAGGGACATCGCCAAGAAGTCACTGTATTTGGAAATGCACAGGCTGAGAGTCGAAGACACGGCTGTTTATTACTGTGCGAGAAGagtattgggagatacttattgggccgcatttgatctctggggccaagggacaatggtcaccgtctcttcagcctccaccaagggcccatccgtcttccccttgaccc
C08	1075	hIGHV3-53	hIGHD2-2	hIGHJ3	hIGHG	GLSVSSNQ	IYRGGST	ARDRYCSSTSCYGAFDI	GCGAGAGACCGatattgtagtagtaccagttgctatggggcttttgatatc	gactctcctgtgcagcctctgggttgagcgtcagtagtaaccagatgagctgggtccgccaggctccagggaaggggctggagtgggtctcaattatttataggggtggTAGCACAAACTACGCAGACTCCGTGAAGGGCCGATTCACCATCTCCAGAGACAAATCCAAGAATACGGTGTATCTTCAAATGAACAGCCTGAGAGCCGAGGACACGGCCGTGTATTTCTGTGCGAGAGACCGatattgtagtagtaccagttgctatggggcttttgatatctggggccaagggacaatggtcatcgtctcttcagcctccaccaagggcccatcggtcttccccctggtgc
C11	1094	hIGHV4-4	hIGHD3-10	hIGHJ5	hIGHG	GGSINIFY	IYTNGST	ARDDRGRRLESKPYNWFDP	GCGAGagatgatcgggggcgccgtttagagtcgaaaccttacaactggttcgacccc	ccctgtccctcacctgctctgtctctggtggctccatcaatattttctactggagctggatccggcagcccgccgggaagggactggagtggattggccatatctataccaatgggagcacCAACTACAACCCCTCCCTCAAGAGTCGAGTCACCATGTCAGTAGACACGTCCAAGAACCAGTTCTCCCTGAAGCTGAGCTCTGTGACCGCCGCGGACACGGCCGTGTATTACTGTGCGAGagatgatcgggggcgccgtttagagtcgaaaccttacaactggttcgacccctggggccagggaaccctggtcatcgtctcttcagcctccaccaagggcccatcggtcttccccctggcgc
D02	353	hIGHV1-58	hIGHD4-17	hIGHJ3	hIGHG	GFTFSRSA	IVVGSGSR	AAVRTRSGDTSINAFDI	gcggcagtccgcacccgctccggtgacacaagcatcaatgcttttgatata	gtgaaggtctcctgcaaggcctctggattcacctttagtaggtctgctatgcagtgggtgcgacaggctcgtggacaacgccctgagtggataggctggatcgtcgttggcagtggAAGCAGAAACTACGCACAGAAGTTCCAGGAAAGAGTCACCATTACCAGGGATTTGTCCACAAACACAGCCTACATGGAGCTGAGCAGCCTGAGATCCGAGGACACGGCCGTATAtttctgtgcggcagtccgcacccgctccggtgacacaagcatcaatgcttttgatatatggggccaagggacaacggtcaccgtctcttcagcttccaccaagggcccatcggtcttccccctggcac
D05	895	hIGHV4-61	hIGHD6-13	hIGHJ5	hIGHG	GGSISSGTYY	IYSSGST	ARYISSWSLAPLDP	gcgaggtatatcagcagctggtccttagccccactcgacccc	ccctgtccctcacctgcactgtctctggtggctccatcagtagtggtacttactactggagctggatccggcagcccgccgggaagggactggagtggattgggcgtatctatagcagtgggagcaccaactacaacccctccctcaagagtcgagtcaccatatcagtagacacgtccaagaaccagttctCCCTGAAGCTGAGCTCTGTGACCGCCGCAGACACGGCCGTGTATTACTGtgcgaggtatatcagcagctggtccttagccccactcgacccctggggccagggaaccctggtcaccgtctcctcagcctccaccaagggcccatccgtcttccccctggcgc
D09	314	hIGHV1-18	hIGHD2-21	hIGHJ4	hIGHG	GYTFTNYG	INPRTGVT	ARPHDDSRGLIALPLGY	GCGAgaccgcacgatgactcaagggggctgattgctcttccgcttggctac	gtgaaggtttcctgcaaggcttctggttacacctttaccaactatggtgtcacctgggtgcgagaggcccctggacaagggcttgagtggatgggatggatcaaccctcgcactggTGTCACAAACTATCTACAGAAGGTCCAGGGTAGAGTCACCATGACCACAGACACATCCACGAGCACAGCCTACATGGAGCTGAGGAGCCTGAGAGTCGACGACACGGCCGTCTATTACTGTGCGAgaccgcacgatgactcaagggggctgattgctcttccgcttggctactggggccagggaaccctggtcaccgtctcctcagcttccaccaagggcccatcggtcttccccctggtgc
D10	407	hIGHV1-2	hIGHD3-9	hIGHJ4	hIGHG	GFTFTDYS	INPKTGAS	ARSLIPQTAMPTILQGQFAY	GCGAGatctttgatccctcaaacagccatgcctacgatattacagggtcagtttgcctac	gtgaaggtctcctgcaagacttctggattcaccttcaccgactactctatgcactgggtgcgacaggcccctggacaagggcttgagtggatgggatggatcaatcctaaaactggtgcctcaagCTATGCACAAAAGTTTCGGGGCAGGGTCACCATGACCAGGGACGCGTCCATCAGCACAGCCTACATGGAGCTGAGCAGACTTAATTCTGACGACACGGCCAAATATTACTGTGCGAGatctttgatccctcaaacagccatgcctacgatattacagggtcagtttgcctactggggccagggaaccctggtcaccgtctcctcagcttccaccaagggcccatcggtcttccccctggcgc
E10	181	hIGHV4-59	hIGHD6-19	hIGHJ4	hIGHG	GGSISSYY	IFYSGGT	ARGVLPSITVAGHFDS	gcgagaggggttctaccgagtataacagtggctggtcactttgactcc	ccctgtccctcacctgcactgtctctggtggctccatcagtagttactactggaactggatccggcagcccccagggaagggactggagtggattgggtatatcttttacagTGGGGGCACCAATTACAACTCCTCCCTCAAGAGTCGAGTCACCATATCATTAGACACGTCCAAGAACCAGTTCTCCCTGAAGGTGAGCTCTgtgaccactgcggacacggccgtgtattactgtgcgagaggggttctaccgagtataacagtggctggtcactttgactcctggggccagggaaccctggtcaccgtctcctcagcctccaccaagggcccatcggtcttccccctggcac
F03	1808	hIGHV3-53	hIGHD2-2	hIGHJ4	hIGHG	GFTVSSNS	IYSGGST	ARERCSSTSCYSYDY	GCGAGAGAGAGGtgtagtagtaccagctgctattcgtacgactac	gactctcctgtacagcctctgggttcaccgtcagtagcaactccatgagctgggtccgccaggctccagggcaggggctggagtgggtctcagttatttatagcGGTGGTAGCACAAACTACGCAGACTCCGTGAAGGGCCGGTTCACCATCTCCAGAGACAATTCCAAGAACACGCTGTATCTTCAAATGAACAGCCTGAGAGCCGAGGACACGGCCGTATATTACTGTGCGAGAGAGAGGtgtagtagtaccagctgctattcgtacgactactggggccagggaaccctggtcaccgtctcctcagcctccaccaagggcccatcggtcttccccctggcgc
F03	53	hIGHV3-53	hIGHD2-2	hIGHJ4	hIGHA	GFTVSSNS	IYSGGST	ARERCSSTSCYSYDY	GCGAgagagaggtgtagtagtaccagctgctattcgtacgactac	gactctcctgttcagcctctgggttcaccgtcagtagcaactccatgagctgggtccgccaggctccagggcaggggctggagtgggtctcagttatttataGCGGTGGTAGCACAAACTACGCAGACTCCGTGAAGGGCCGGTTCACCATCTCCAGAGACAATTCCAAGAACACGCTGTATCTTCAAATGAACAGCCTGAGAGCCGAGGACACGGCCGTATATTACTGCGCGAgagagaggtgtagtagtaccagctgctattcgtacgactactggggccagggaaccctggtcaccgtctcctcagcctccaccaagggcccaaggtcttcccgctgagc
F06	1307	hIGHV4-4	hIGHD3-3	hIGHJ3	hIGHG	GGSISGYS	IYPSGST	ARQGVITSFGVDILTAFDV	GCGAGAcagggagtcattacgagttttggagtggatatcctgaccgcttttgatgtc	ccctgtccctcacctgcactgtctctggtggctccatcagtggttactcctggagctggatccggcagcccgccgggaagggactggagtggattgggcgtatctatcccagtgggagcacCAACTACAGCCCCTCCCTCAGGAGTCGAGTCACCATGTCAGTCGACACGTCCAAGAACCAGTTCTCCCTGAAGTTGAACTCTGTGACCGCCGCGGACACGGCCGAATATTTCTGTGCGAGAcagggagtcattacgagttttggagtggatatcctgaccgcttttgatgtctggggccaagggacaatggtcaccgtctcttcagcctccaccaagggcccatcggtcttccccctggcgc
F06	69	hIGHV4-4	hIGHD3-3	hIGHJ3	hIGHA	GGSISGYS	IYPSGST	ARQGVITSFGVDILTAFDV	GCGAGacagggagtcattacgagttttggagtggatatcctgaccgcttttgatgtc	ccctgtccctcacctgcactgtctctggtggctccatcagtggttactcctggagctggatccggcagcccgccgggaagggactggagtggattgggcgtatctatcccagtgggagcaCCAACTACAGCCCCTCCCTCAGGAGTCGAGTCACCATGTCAGTCGACACGTCCAAGAACCAGTTCTCCCTGAAGTTGAACTCTGTGACCGCCGCGGACACGGCCGAATATCTCTGTGCGAGacagggagtcattacgagttttggagtggatatcctgaccgcttttgatgtctggggccaagggacaatggtcaccgtctcttcagcctccaccaagggcccaaggtcttcccgctgagc
F07	1689	hIGHV4-4	hIGHD3-10	hIGHJ5	hIGHG	GASISSFS	VHISESN	ARDHRGRRLQSKPYNWFDP	GCGAGagatcatcgggggcgccgtctgcagtcgaaaccttacaactggttcgacccc	ccctgtccctcacctgcactgtctctggtgcctccatcagtagtttctcctggagctggatccggcagcccgccggaaagggactggagtggatagggcgtgtccatatcagtgagagcaaCACTTACAACCCCTCCCTCAAGAGTCGAGTCACCATGTCAGTAGACACGTCCAAGAACCAGTTCTCCCTGAAGGTCACTTCTGTGACCGCCGCGGACACGGCCGTCTATTACTGTGCGAGagatcatcgggggcgccgtctgcagtcgaaaccttacaactggttcgacccctggggccagggaatcctggtcaccgtctcctcagcctccaccaagggcccatcggtcttccccctggcgc
F07	57	hIGHV4-4	hIGHD3-10	hIGHJ5	hIGHA	GASISSFS	VHISESN	ARDHRGRRLQSKPYNWFDP	GCGAGagatcatcgggggcgccgtctgcagtcgaaaccttacaactggttcgacccc	ccctgtccctcacctgcactgtctctggtgcctccatcagtagtttctcctggagctggatccggcagcccgccggaaagggactggagtggatagggcgtgtccatatcagtgagagcAACACTTACAACCCCTCCCTCAAGAGTCGAGTCACCATGTCAGTAGACACGTCCAAGAACCAGTTCTCCCTGAAGGTCACTTCTGTGACCGCCGCGGACACGGCCGTCTATTACTGTGCGAGagatcatcgggggcgccgtctgcagtcgaaaccttacaactggttcgacccctggggccagggaatcctggtcaccgtctcctcagcctccaccaagggcccaaggtcttcccgctgagc
G08	166	hIGHV4-59	hIGHD3-16	hIGHJ4	hIGHG	GGSISSYF	ISYRGST	ARQRGEGVSLHYFDY	GCGAGacagagaggggagggggtctcccttcactactttgactac	ccctgtccctcacctgcactgtctctggtggctccatcagtagttacttctggaactggatccggcagaccccagggaagggactggaatggattggttatatctcttaCAGAGGGAGCACCAACTACAATCCCTCCCTCAAGAGTCGAGTCACCATATCAGTAGACACGTCCAAGAAGCAGTTCTCCCTGAAGCTGAGCTCTGTGACCGCCGCCGACACGGCCGTATATTACTGTGCGAGacagagaggggagggggtctcccttcactactttgactactggggccagggatccctggtcaccgtctcatcagcttccaccaagggcccatcggtcttccccctggtgc
H02	859	hIGHV4-4	hIGHD4-4	hIGHJ5	hIGHG	GAFISSFY	IYLNGST	ARDHRGRRLQSKPYNWFDP	GCGAGagatcatcgggggcgccgtctacagtcgaaaccttacaactggttcgacccc	ccctgtccctcacctgcactgtctctggtgccttcatcagtagtttctactggagctggatccggcagcccgccgggaagggactggagtggattgggcatatctatctcaatgggagcacCAACTACAACCCCTCCGTCAAGAGTCGAGTCAGCATGTCAGTAGACACGTCCAAGAACCAGTTCTCCCTGAAACTGACCTCTGTGACCGCCGCGGACACGGCCGTGTATTACTGTGCGAGagatcatcgggggcgccgtctacagtcgaaaccttacaactggttcgacccctggggccagggaaccctggtcatcgtctcctcagcctccaccaagggcccatccgtcttccccctggcgc
H03	2027	hIGHV3-23	hIGHD3-16	hIGHJ5	hIGHM	GFTFTSYA	ISSNSDRT	AKDNPVPLRGFNWFDP	GCGAAAGACaacccggttccattaagggggttcaactggttcgacccc	gactctcctgtgcagcctctggattcactttcaccagctatgccatgacctgggtccgccagactccagggaaggggctggagtgggtctcaagtattagtagtaacagTGATAGGACATACTACGCAGACTCCGTGAAGGGCCGGTTCACCATCTACAGAGACAATTCCCAGAACACACTGTTTCTGCAAATGAACAGTCTGAGAGCCGACGACACGGGCCTATATTACTGTGCGAAAGACaacccggttccattaagggggttcaactggttcgacccctggggccagggaaccctggtcaccgtctcctcagggagtgcatccgccccaacccttttccccctcgtct
H09	458	hIGHV4-4	hIGHD3-16	hIGHJ6	hIGHG	GGSISSYY	IYTSGNT	ARGREDRAHTRNYYYYMDV	GCGAGaggtagggaggacagagcccacacccgtaactactactactacatggacgtc	ccctgtccctcacctgcactgtctctggtggctccatcagtagttactactggagttggatccggcagcccgccgggaagggactggagtggattggacgtatctataccagtgggaacacCAACTACAACCCCTCCCTCAAGAGTCGAGTCACCATGTCAATAGACACGTCCAAGAACCAGTTCTCCCTGAAGCTGAGCTCTGTGACCGCCGCGGACACGGCCGTGTATTACTGTGCGAGaggtagggaggacagagcccacacccgtaactactactactacatggacgtctggggcaaagggaccacggtcaccgtctcctcagcctccaccaagggcccatcggtcttccccctggcac
Light Chain Sequences
Name	Copy	V	D	J	C	CDR1 Peptide	CDR2 Peptide	CDR3 Peptide	CDR3 Nucleotide	Joined Sequence
A01	4951	hIGKV3-15	*	hIGKJ2	hIGKC	QSVSSN	GAS	QQYDDWPPFT	CAGCAGTATGATGACTGGCCTCCGTTCAct	aagagtcaccctctcctgcagggccagtcagagtgttagcagcaacttagcctggtaccagcaGAAACCTGGCCAGGCTCCCAGGCTCGTCATCTATGGTGCATCCACCAGGGCCACTGGTATCCCAGCCAGGTTCAGTGGCAGTGGGTCTGGGACAGACTTCACTCTCACCATCAGCAGCCTGCAGTCTGAAGATTTTGCAGTTTATTACTGTCAGCAGTATGATGACTGGCCTCCGTTCActtttggccaggggaccaaggtggagatcaaacgaactgtggctgcaccatctgtcttcatct
A02	827	hIGKV1D-39	*	hIGKJ2	hIGKC	QSISSY	AAT	QQSYSIPVT	CAACAGAGTTATAGTATCCCTGTCAct	agacagagtcaccatcacttgccgggcaagtcagagcattagcagctatttaaattggtatcaGCAGAAACCAGGGAAAGCCCCTAAGGTCCTGATCTATGCTGCAACCAGTTTGCAAAGTGGGGTCCCATCAAGGTTCAGTGGCAGTGGATCTGGGACAGATTTCACTCTCACCATCAGCAGTCTGCAACCTGAAGATTTTGCAACTTACTTCTGTCAACAGAGTTATAGTATCCCTGTCActtttggcctggggaccaagctggatatcaaacgaactgtggctgcaccatctgtcttcatct
A03	375	hIGKV1D-39	*	hIGKJ2	hIGKC	QSISTY	AAS	QQTYSTPVT	CAACAGACTTACAGTACCCCTGTCAct	agacagagtcaccatcacttgccgggcaagtcagagcatttctacctatttaaattggtatcaGCAGAAGCCAGGGAAAGCCCCTAAGGTCCTGATCTATGCTGCATCCAGTTTGCAAAGTGGGGTCCCAGCAAGGTTCAGGGGCAGTGGGTCTGGGACAGATTTCACTCTCATCATCAGCAGTCTGCAACCTGAAGATTTTGCAACTTACTACTGTCAACAGACTTACAGTACCCCTGTCActtttgcccaggggaccaagctggagatcaagcgaactgtggctgcaccatctgtcttcatct
A04	4316	hIGKV3-11	*	hIGKJ4	hIGKC	QSVISY	DAS	QQRSSWPIT	CAGCAGCGTAGCTCCTGGCCGATCACT	aagagtcaccctctcctgcagggccagtcagagtgttatcagctacttagcctggtaccaACAGAAACCTGGCCAGGCTCCCAGGCTCCTCATCTATGATGCATCCAACAGGGCCACTGGCATCCCAGCCAGGTTCAGTGGCAGTGGGTCTGGGACAGACTTCACTCTCACCATCAGCAGCCTAGAACCTGAAGATTTTGCAGTTTATTACTGTCAGCAGCGTAGCTCCTGGCCGATCACTTtcggcggagggaccaaggtggagatcaaacgaactgtggctgcaccatctgtcttcatct
A05	339	hIGKV4-1	*	hIGKJ2	hIGKC	QSVLYTSNNKNY	WAS	QQYYSTQT	CAGCAATATTatagtactcagact	gccggcctccatcaactgcaagtccagccagagtgttttatacacctccaacaataagaactacttagcttggtaCCAGCAGAAACCAGGACAGCCTCCTAAGCTGCTCATTTCCTGGGCATCTACCCGGGAATCCGGGGTCCCTGACCGATTCAGTGGCAGCGGGTCCGGGACAGATTTCACTCTCACCATCAGCAGCCTGCAGGCTGAAGATGTGGCAATTTATTACTGTCAGCAATATTatagtactcagacttttggccaggggaccaagctggagatcaaacgaactgtggctgcaccatctgtcttcatct
A07	3838	hIGKV3-20	*	hIGKJ4	hIGKC	QSVSSTY	GAS	QHYGSSLT	CAGCACTATGGTAGCTCACTCACT	aagagccaccctctcctgcagggccagtcagagtgttagcagcacctacttagcctggtaCCAACAGAAACCTGGCCAGGCTCCCAGGCTCCTCTTCTATGGTGCATCCAGCAGGGTCACTGGCGTCCCAGACAGGTTCAGTGGCAGTGGGTCTGGGACAGACTTCACTCTCACCATCAGCAGACTGGAGCCTGAAGATTTTGCAGTGTATTACTGTCAGCACTATGGTAGCTCACTCACTTtcggcggagggaccaaggtggagatcaaacgaactgtggctgcaccatctgtcttcatct
A07	102	hIGKV3-20	*	hIGKJ4	hIGKC	QSVSSTY	GAS	QHCGSSLT	CAGCACTGTGGTAGCTCACTCACT	aagagccaccctctcctgcagggccagtcagagtgttagcagcacctacttagcctggtaCCAACAGAAACCTGGCCAGGCTCCCAGGCTCCTCTTCTATGGTGCATCCAGCAGGGTCACTGGCGTCCCAGACAGGTTCAGTGGCAGTGGGTCTGGGACAGACTTCACTCTCACCATCAGCAGACTGGAGCCTGAAGATTTTGCAGTGTATTACTGTCAGCACTGTGGTAGCTCACTCACTTtcggcggagggaccaaggtggagatcaaacgaactgtggctgcaccatctgtcttcatct
A08	251	hIGKV4-1	*	hIGKJ1	hIGKC	QSVLSSSNNRNY	WAS	QQYFTTPPT	CAGCAATATTttactactcctccgacg	gccggcctccatcaactgcaagtccagccagagtgttttatccagctccaacaacaggaactacttagtctggtaccaGCAGAAAGCAGGACAGCCTCCTAAGCCGCTCATTTCCTGGGCATCTACCCGGGAATCCGGGGTCCCTGACCGATTCAGTGGCAGCGGGTCTGGGACACATTTCACTCTCACCATCAGCAGCCTGCAGGCTGCTGATGTGGCAGTATATTACTGTCAGCAATATTttactactcctccgacgttcggccaagggaccaaggtggaactcaaacgaactgtggctgcaccatctgtcttcatct
A10	981	hIGKV3-15	*	hIGKJ2	hIGKC	QSVSNK	DAS	QEYENWPPFT	CAGGAGTATGAAAATTGGCCTCCGTTCact	aagagtcaccctctcctgcagggccagtcagagcgttagcaacaagctagcctggtatcagcaGAAACCTGGCCAGGCTCCCAGACTTCTCATCTATGATGCATCCACCAGGGCCACTGGTCTCCCAGCCAGGTTCAGTGGCAGTGGGTCTGGGACAGAGTTCACTCTCACCATCAGCAGCCTGCAGTCTGAAGATTCTGCAGTCTACTACTGTCAGGAGTATGAAAATTGGCCTCCGTTCacttttggccaggggaccaagctggagctcaaacgaactgtggctgcaccatctgtcttcatct
B01	1609	hIGKV4-1	*	hIGKJ1	hIGKC	QSVLYNSNNKNF	WAS	QQYYSSPRT	CAGCAATATTatagtagtcctcggacg	gagggccaccatcaactgcaagtccagccagagtgttttatacaactccaacaataagaatttcttagcttggtaccaGCAGAAACCAGGACAGCCTCCTAAGTTGCTCATTTACTGGGCATCAACCCGGCAATCCGGGGTCCCTGACCGATTCAGTGGCAGCGGCTCTGGGACAGATTTCACTCTCACCATCAGCAGCCTGCAGGCTGAAGATGTGGCAGTTTATTACTGTCAGCAATATTatagtagtcctcggacgttcggccaagggaccaaggtggaaatcaaacgaactgtggctgcaccatctgtcttcatct
B02	434	hIGKV4-1	*	hIGKJ1	hIGKC	QSVLSSSNSKNF	WAS	QQSYSTPPT	cagcaatcttatagtactcctccgacg	agcaggcctccatcaactgcaagtccagccagagtgttttatccagctccaacagtaagaacttcttagcttggtaccaACAGAGAGCAGGACAGCCTCCTAAGCTACTCATTTACTGGGCATCTACCCGAGAATCCGGGGTCCCTGACCgattcagtggcagcgggtctgggacagatttcactctcaccatcagcagcctgcaggctgaagatgtggcagtttattactgtcagcaatcttatagtactcctccgacgttcggccaagggaccaaggtggaaatcaaacgaactgtggccgcaccatctgtcttcatct
B04	2197	hIGKV3-11	*	hIGKJ4	hIGKC	HSISTY	DAS	QQRSRWPLT	CAGCAGCGTAGCAGGTGGCCTCTCACT	aagagtcaccctctcctgcagggccagtcacagtattagcacctacttaggctggtaccaACAGAAACCTGGCCAGGCTCCCAGGCTCCTCATCTATGATGCATCCAAGAGGGCCACTGGCATCGCAGCCAGGTTCAGTGGCAGTGGGTCTGGGACAGACTTCACTCTCACAATCAGCAGCCTAGAGCCTGATGATTTTGCATTTTATTACTGTCAGCAGCGTAGCAGGTGGCCTCTCACTTtcggcggagggaccaaggtggagatcaaacgaactgtggctgcaccatctgtcttcatct
B06	1482	hIGLV9-49	*	hIGLJ1	hIGLC	SGYSDYK	VGTGGILG	GTDHGSGNKFVYV	GGTACAGACCATGGCAGTGGGAAcaaattcgtgtatgtc	acctgcaccctgagcagcggctacagtgattataaagtggactggtaccagcagagaccagggaagggcccccgctttgtgatgcgagtgggcACTGGTGGGATTTTGGGATCCAAGGGGGATGGCATCCCTGATCGCTTCTCAGTCTTGGGCTCAGGCCTGAATCGCTATCTGACCATTAAGAACATTCAGGAAGAGGATGAGAGTGACTACTATTGTGGTACAGACCATGGCAGTGGGAAcaaattcgtgtatgtcttcggaaatgggaccaaggtcaccgccctaagtcagcccaaggccaaccccactgacactctgttcccaccctcctc
B09	2632	hIGKV3-15	*	hIGKJ5	hIGKC	QSVNRN	DAS	QQYNRGPGVT	CAGCAGTATAATAGAGGGCCCGGGGTCAcc	aagagtcaccctctcctgcagggccagccagagtgttaacagaaacttagcctggtaccagcaGAAGCCTGGCCAGTCTCCCAGGCTCCTCATCTATGATGCATCCATCAGGGCCACTGATATCGCAGCCAGGTTCAGTGGCAGTGGGTCTGGGACAGAGTTCACTCTCACCATCAGCAACCTGCAGTCTGAGGATTTTGCAATTTATTACTGTCAGCAGTATAATAGAGGGCCCGGGGTCAccttcggccaagggacacgactggagattaaacgaactgtggctgcaccatctgtcttcatct
B10	835	hIGLV2-14	*	hIGLJ1	hIGLC	SSDVGGYSY	AVS	SSYTTSTTLEGV	agctcatatacaaccagcaccactctcgaaggcgtc	ctcctgctctggaaccagcagtgacgttggtggttatagctatgtctcctggtaccaacaacacccaggcaaagcccccaaaCTCATGATTTATGCGGTCAGTAATCGGCCCTCAGGGGTTTCTAATCGCTTCTCTGGCTCCAAGTCTGGCAACACGGCCTCCCTGACCATCTCTGGGCTCCAGGCTGAGGACGAGGGtgattattactgcagctcatatacaaccagcaccactctcgaaggcgtcttcggaactgggaccaaggtcaccgtcctaggtcagcccaaggccaaccccactgacactctgttcccgccctcctc
B11	2399	hIGKV1D-39	*	hIGKJ5	hIGKC	QSINRY	VAS	QQSYSTPIT	CAACAGAGTTACAGTACCCCGATCAcc	agacagagtcaccatcacttgccgggcaagtcagagcattaacaggtatttaaattggtttcaGCAGCAAGCAGGGAAAGCCCCTAAACTCCTGATCTATGTTGCATCCAATTTGCAAACTGGAGTCCCATCAAGGTTCAGTGGCAGTGGATCTGGGACAGATTTCACTCTCACCATCAGCAGTCTCCAACCTGAAGATTTTGCAACTTACTACTGTCAACAGAGTTACAGTACCCCGATCAccttcggccaagggacacgactggagattaaacgaactgtggctgcaccatctgtcttcatct
C01	578	hIGKV1D-39	*	hIGKJ1	hIGKC	QSITTF	ATS	QQTYSTPQT	CAACAGACTTACAGTACACCTCAAAcg	agacagagtcaccatcacttgccgggcaagtcagagcataaccacgtttttaaattggtatcaGCAGAAACCAGGGAAAGCCCCTAATCTCCTGATCTATGCTACGTCCAGTTTGCATAGTGGGGTCCCATCAAGGTTCAGTGGCAGTGGATCTGGGACAGATTTCACTCTCACCATCCGCAGTCTGCAACCTGAAGATTTTGCAACTTACTACTGTCAACAGACTTACAGTACACCTCAAAcgttcggccaagggaccaagctggacatcaaacgaactgtggctgcaccatctgtcttcatct
C02	773	hIGKV4-1	*	hIGKJ2	hIGKC	QSVLNSSNNKKY	WSS	HQYYSTPDT	CACCAATACtatagcactcccgacact	gccggcctccatcaactgcaagtccagccagagtgttttaaacagctccaacaataagaaatacttagcttggtaccaGCAGAAACCAGGACAGCCTCCTAAGCTGCTCATTTCCTGGTCATCTATTCGGGAATCCGGGGTCCCTGACCGATTCAGTGGCAGCGGGTCTGGGACAGATTTCACTCTCACCATCAGTAGCCTGCAGGCTGAAGATGTGGCAGTTTATTACTGTCACCAATACtatagcactcccgacacttttggccaggggaccaagctggagatcaaacgaactgtggctgcaccatctgtcttcatct
C05	3146	hIGKV3-20	*	hIGKJ2	hIGKC	QSVSSPY	GAS	HQYGRLQYT	CACCAGTATGGTAGGTTACAGTACAct	aagagtcaccctctcctgcagggccagtcagagtgttagcagtccttacttagcctggtaccaGCAGAAACCTGGCCAGGCTCCCAGGCTCCTCATCTATGGTGCATCCAGCAGGGCCACTGGCATCCCAGACAGGTTCAGTGGCAGTGGGTCTGGGACAGACTTCACTCTCACCATCAGCAGACTGGAGCCTGAAGATTTTGCAGTGTATTACTGTCACCAGTATGGTAGGTTACAGTACActtttggccaggggaccaagctggagatcaaacgaactgtggctgcaccatctgtcttcatct
C06	167	hIGKV1-13	*	hIGKJ5	hIGKC	QGISSA	DAS	QQFNSYPIT	CAACAGTTTAATAGTTACCCGATCAcc	agacagagtcaccatcacttgccgggcaagtcagggcattagcagtgctttagcctggtatcaGCAGAAACCAGGGAAAGGTCCTAAGCTCCTGATCCATGATGCCTCCAGTTTGGAAAGTGGGGTCCCATCAAGGTTCAGCGGCAGTGGATCTGGGACAGATTTCACTCTCACCATCAGCAGCCTGCAGCCTGAAGATTTTGCAACTTATTACTGTCAACAGTTTAATAGTTACCCGATCAccttcggccaagggacacgactggagattaaacgaactgtggctgcaccatctgtcttcatct
C08	917	hIGKV1D-39	*	hIGKJ2	hIGKC	QSIRDY	AVF	EQGYSTPYT	GAACAGGGTTACAGTACTCCGTACAct	agacagagtcaccatcacttgccgggcaagtcagagcattagggactatttaaattggtatcaGCAGAAACCTGGGGAAGCCCCCAAGCTCTTGATTTATGCTGTTTTCAATTTGCAAAGTGGGGTCCCATCAAGGTTCAGTGGGAGTGGATCTGGGACAGATTTCACTCTCACCATCACCAGTCTGCAACCTGAAGATTTTGCAACTTACTACTGTGAACAGGGTTACAGTACTCCGTACActtttgcccaggggacgaagctgcagatcaaacgaactgtggctgcaccatctgtcttcatct
C10	532	hIGKV1-5	*	hIGKJ2	hIGKC	QTISNW	KAS	QHYYSAMYT	CAACATTATTATAGTGCCATGTACAct	agacagagtcaccatcacttgccgggccagtcagactattagtaactggttggcctggtatcaGCAGAAACCAGGGAAAGCCCCTAAGCTCCTTATCTATAAGGCTTCTACCTTAGAAATTGGGGTCCCATCAAGGTTCAGCGGCAGTGGATCTGGGACAGAATTCACTCTCACCATCAGCAGCCTGCAGCCTGATGATTTTGCAACTTATTACTGCCAACATTATTATAGTGCCATGTACActtttggtcaggggaccaagctggagatcaaacgaactgtggctgcaccatctgtcttcatct
C11	281	hIGKV1D-39	*	hIGKJ2	hIGKC	QSISRY	AAS	QQSYSSPVT	CAACAGAGTTACAGTTCCCCTGTCAct	agacagagtcaccatcacttgccgggcaagtcagagcattagtcgctatttaaattggtatcaGCAGAAGTCAGGGAAAGCCCCTAAACTCCTGATCTATGCTGCATCCAGTTTGCAAAGTGGGGTCCCATCAAGGTTCAGTGGCAGTGGATCTGGGACAGATTTCACTCTCACCATCAGCAGTCTGCAACCTGACGATTTTGCAACTTACTACTGTCAACAGAGTTACAGTTCCCCTGTCActtttggccaggggaccatcctggagatcaaacgaactgtggctgcaccatctgtcttcatct
C12	352	hIGKV4-1	*	hIGKJ4	hIGKC	QSILYRSNNKNY	WAS	LQYFSTPLT	CTTCAATATTttagtactccgctcact	gccggcctccatcaactgcaagtccagccagagtattttatacaggtccaacaataagaactacttaacttggtaccaGCAGAAACCAGGACAGCCTCCTAAGCTGCTCATTTACTGGGCATCTACCCGGGAATCCGGGGTCCCTGACCGATTCAGTGGCAGCGGGTCTGGGACAGATTTCACTCTCACCATCAGCAGCCTGCAGGCTGAAGATGTGGCAGTTTATTACTGTCTTCAATATTttagtactccgctcactttcggcggagggaccaaggtggagatcaaacgaactgtggctgcaccatctgtcttcatct
D02	115	hIGKV4-1	*	hIGKJ4	hIGKC	QTVLNRSNNKNY	WAS	HQYYNTPLT	CACCAATATTataatactccgctcact	gagggccaccatcaactgcaagtccagccagactgtgttaaacaggtccaacaataagaactacttagcttggtaccaGCAGAAACCAGGACAGCCTCCTAAGCTGCTCATTTACTGGGCATCTACCCGGGAATCCGGGGTCCCTGACCGATTCAGTGGCAGCGGATCTGGGACAGATTTCACTCTCACCGTCAGCAGCCTGCAGACTGAAGATGTGGCAGTTTATTACTGTCACCAATATTataatactccgctcactttcggcggggggaccaaggtggagatcaaacgaactgtggctgcaccatctgtcttcatct
D03	1192	hIGKV2D-28	*	hIGKJ5	hIGKC	QSLLHSSG-KYLD	LAS	*	acgcaagctctacagactcctccacc	gccggcctccatctcctgcaggtctagtcagagcctcctgcatagtagtggatagaagtacttggattggtagctccttggattggtaacTGCAGAAGCCAGGGCAGTCTCCACAGCTCCTGATCTATTTGGCTTCTAATCGGGCCTCCGGGGTCCCTGACAGGTTCAGTGGCAGTGGACCAGACACAGATTTTACACTGAAAATCAGCCGAGTGGAGGCTGAGGATGTTGGAGCTTATTACtgcacgcaagctctacagactcctccaccttcggccaagggacacgactggagattaaacgaactgtggctgcaccatctgtcttcatct
D03	426	hIGKV3-20	*	hIGKJ3	hIGKC	QTVGSDY	GAS	QQYAISPVT	CAGCAGTACGCTATCTCACCCGTCacc	aagagtcaccctctcctgcagggccagtcagactgttggcagtgactacttagcctggtaccaGCAGAAACCTGGCCAGGCTCCCAGACTCCTCATCTATGGTGCATCCAGCAGGGCCACTGGCATCCCAGACAGGTTCAGTGGCCGTGGGTCCGGGACAGACTTCACTCTCACCATCAGCAGACTCGAGCCTGAAGATTTTGCAGTGTATTACTGTCAGCAGTACGCTATCTCACCCGTCaccttcggccctgggaccaaagtggatatcaaacgaactgtggctgcaccatcttcttcatct
D04	2498	hIGKV1D-39	*	hIGKJ2	hIGKC	QSISTY	AAS	QQSYSTPVT	CAACAGAGTTACAGTACCCCTGTCAct	agacagagtcaccatcacttgccgggcaagtcagagcattagcacctatttaaattggtatcaGCAGGAGCCAGGGAAAGCCCCTAGGGTCCTGATCTATGCTGCATCCAGTTTGCAAAGTGGGGTCCCATCAAGGTTCAGTGGCAGTGGATCTGGGACAGATTTCACTCTCACCATCAGCAGTCTGCAACCTGAAGATTTTGCAACTTACTACTGTCAACAGAGTTACAGTACCCCTGTCActtttggccaggggaccaagctggagatcaaacgaactgtggctgcaccatctgtcttcatct
D06	701	hIGKV4-1	*	hIGKJ1	hIGKC	QSILYSSNNKNY	WAS	QQYYSTPRT	CAGCAATATtatagtactcctcggacg	agcaggcctccatcaactgcaagtccagccagagtattttatacagctccaacaataagaactacttagcttggtaccaGCAGAAACCAGGACAGCCTCCTAAGCTGCTCATTTACTGGGCATCTACCCGGGAATCCGGGGTCCCTGACCGATTCAGTGGCAGCGGGTCTGGGACAGATTTCACTCTCACCATCAGCAGCCTGCAGGCTGAAGATGTGGCAGTTTATTACTGTCAGCAATATtatagtactcctcggacgttcggccaagggaccaaggtggaaatcaaacgaactgtggctgcaccatctgtcttcatct
D08	851	hIGKV4-1	*	hIGKJ1	hIGKC	QSVLSSSNNKNY	WAS	QQCYSTPQT	CAACAATGTtatagtactcctcagacg	agcaggcctccatcaactgcaagtccagccagagtgttttatccagctccaacaataagaactatttagcttggtaccaGCAGAAACCAGGACAGCCTCCTAAGCTGCTCATTTACTGGGCGTCTACCCGGGAATCCGGGGTCCCTGACCGATTCAGTGGCAGCGGGTCTGGGACAGATTTCACTCTCACCATCAGCAGCCTGCAGGCTGAAGATGTGGCCGTTTATTACTGTCAACAATGTtatagtactcctcagacgttcggccaagggaccaaggtggaaatcaaacgaactgtggctgcaccatctgtcttcatct
D09	622	hIGKV4-1	*	hIGKJ1	hIGKC	QSVLSSSNSKNY	WAS	QQYYSTPSM	CAACAATATtatagtactccttcgatg	agcaggcctccatcaactgcaagtccagccagagtgttttatccagctccaacagtaagaactacttagcttggtaccaGAAGAAACCAGGACAGCCTCCTAACCTCCTCATTTACTGGGCATCTACCCGGGAGTCCGGGGTCCCTGACCGATTCAGTGGCAGCGGGTCTGGGACAGATTTCACTCTCACCATCAGCAGCCTGCAGGCTGAAGATGTGGCAGTTTATTACTGTCAACAATATtatagtactccttcgatgttcggccaagggaccaaagtggaaatcaaacgaactgtggctgcaccatctgtcttcatct
D10	449	hIGKV4-1	*	hIGKJ3	hIGKC	QSVLSSSNNENY	WAS	QQYYNTPFT	CAACAATATTataatactcctttcact	gccggcctccatcaactgcaagtccagccagagtgttttatccagctccaacaatgagaactacttagcttggtaccaGCAGAAACCAGGACAGCCTCCTAAACTGCTCATTTACTGGGCATCTACTCGGGAATCCGGGGTCCCTGACCGATTCAGTGGCAGCGGGTCTGGGACAGATTTCACTCTCACCATCAGCAGCCTGCAGGCTGAAGATGTGGCACTTTATTACTGTCAACAATATTataatactcctttcactttcggccctgggaccaaagtgagtatcaaacgaactgtggctgcaccatctgtcttcatct
D11	3268	hIGKV3-15	*	hIGKJ1	hIGKC	QSVSRN	GAS	QQYNNWPMWP	CAGCAGTATAATAACTGGCCTATGTGGCcg	aagagccaccctctcctgcagggccagtcagagtgttagccgcaacttagcctggtaccagcaGAAACCTGGCCAGGCTCCCAGGCTCCTCATCTATGGTGCATCCACCAGGGCCACTGGTATCCCAGCCAGGTTCAGTGGCAGTGGGTCTGGGACAGACTTCAGTCTCACCATCAGCAGCCTGCAGTCTGAAGATTTTGCAGTTTATTACTGTCAGCAGTATAATAACTGGCCTATGTGGCcgttcggccaagggaccaaggtggaaatcaaacgaactgtggctgcaccatctgtcttcatct
D11	95	hIGKV1-16	*	hIGKJ4	hIGKC	QGFTF	AAS	*	CAACTCTCTAATACTTATCCTCGGTCACT	agacagagtcaccatcacttgtcgggcgagtcagggctttacctttatttagcCGGGTCCAGGGAAAGCCCCTAATTCCCTGATCTATGCTGCATCCAGTTTGCAAAGAGGGGTCCCATTAAAGTTCAACGGCTGTGGATCTGGGACAGATTTCACTCTCACCATCAACAGCCTGCAGCCTGAAGCTTTTGCAACTTATTACTGCCAACTCTCTAATACTTATCCTCGGTCACTTTCGGCGGagggaccaaggtggaaatcaaacgaactgtggctgcaccatctgtcttcatct
E03	3061	hIGKV3-15	*	hIGKJ1	hIGKC	QSVSSN	GAS	QQYDNWPPCT	CAGCAGTATGATAACTGGCCTCCATGTAcg	aagagccaccctctcctgcagggccagtcagagtgttagcagcaacttagcctggtaccagcaGAAACCTGGCCAGGCTCCCAGGCTCCTCATCTATGGTGCATCCACCAGGGCCACTGGTATTCCAGCCAGGTTCAGTGGCAGTGGGTCTGGGACAGAGTTCACTCTCACCATCAGCAGCCTGCAGTCTGAAGATTTTGCAGTGTATTACTGTCAGCAGTATGATAACTGGCCTCCATGTAcgttcggccaagggaccaaggtggaaatcaaacgaactgtggctgcaccatctgtcttcatct
E04	2715	hIGKV3-20	*	hIGKJ2	hIGKC	QSVGSSY	GES	QQYGRSPLYT	CAGCAGTACGGGAGGTCACCCCTGTacact	aagagccaccctctcctgcagggccagtcagagtgtcggcagcagctacttagcctggtaccagcaGAAACCTGGCCAGGCTCCCAGGCTCCTCATGTATGGTGAATCCACCAGGGCCACTGGCATCCCAGACAGGTTCAGTGGCAGTGGGTCTGGGGCAGACTTCACTCTCACCATCAGCAGACTGGAGCCTGAAGATTTTGCAGTATATTACTGTCAGCAGTACGGGAGGTCACCCCTGTacacttttggccaggggaccaagctggagatcaaacgaactgtggctgcaccatctgtcttcatct
E05	293	hIGKV1D-39	*	hIGKJ2	hIGKC	QSISRY	AAS	QQSYSFPVT	CAACAGAGTTACAGTTTCCCTGTCAct	agacagagtcaccatcacttgccgggcaagtcagagcattagtcgctatttaaattggtatcaGCAGAAGTCAGGGAAAGCCCCTAAACTCCTGATCTATGCTGCATCCAGTTTGCAAAGTGGGGTCCCATCAAGGTTCAGTGGCAGTGGATCTGGGACAGATTTCACTCTCACCATCAGCAGTCTGCAACCTGACGATTTTGCAACTTACTACTGTCAACAGAGTTACAGTTTCCCTGTCActtttggccaggggaccatcctggagatcaaacgaactgtggctgcaccatctgtcttcatct
E07	1131	hIGKV1D-33	*	hIGKJ4	hIGKC	QDIRNY	DAS	QQYDNTPLT	CAACAGTATGATAATACCCCGCTCAcc	agacagagtcaccatcacttgccaggcgagtcaggacataaggaactatttaaattggtatcaGAAGAAACCAGGTAAAGCCCCTAAGCTCCTGATCTACGATGCATCCAATTTGGCAACAGGGGTCCCGTCAAGGTTCAGTGGAAGTGGATCTGGGACACATTTTACTTTCACCATCAGCAGCCTGCAGCCTGAGGATATTGCGACATATTACTGTCAACAGTATGATAATACCCCGCTCAccttcggcggagggaccaaggtggagatcaagcgaactgtggctgcaccatctgtcttcatct
E10	773	hIGKV3-20	*	hIGKJ1	hIGKC	QSVSSSY	GAS	*	CAGCAGTAAGGTAGCTCACCTCCGtgtggacg	aagagtcaccctctcctgcagggccagtcagagtgttagcagcagctacttagcctggtaccagcagaAACGTGGCCAGGCTCCCAGGCTCCTCATCTATGGTGCATCCAGCAGGGCCACTGGCATCCCAGACAGGTTCAGTGGCAGTGGGTCTGGGACAGACTTCACTCTCACCATCAGCAGACTGGAGCCTGAAGATTTTGCAGTGTATTTCTGTCAGCAGTAAGGTAGCTCACCTCCGtgtggacgttcggccaagggaccaaggtggaaatcaaacgaactgtggctgcaccatctgtcttcatct
E10	71	hIGKV4-1	*	hIGKJ2	hIGKC	QSVLDSSNNKNY	WAS	QQYYNTPFT	CAACAATAttataatactccgttcact	agcaggcctccatcaactgcaagtccagccagagtgttttagacagctccaacaataagaactacttagcttggtaccaGCAGAAACCAGGACAGCCTCCTAACCTGCTCATTTACTGGGCATCTACCCGGGAATCCGGGGTCCCTGACCGATTGAGTGGCAGCGGGTCTGGGACAGATTTCACTCTCACCATCAGCAGCCTGCAGACTGAAGATGTGGCAGTTTATTACTGTCAACAATAttataatactccgttcacttttggccaggggaccaagctggagatcaaacgaactgtggctgcaccatctgtcttcatct
E11	422	hIGKV4-1	*	hIGKJ1	hIGKC	QSVLSSSNNKNY	WAS	HQYYSTPQT	CACCAATATTatagtactcctcagacg	gccggcctccatcaactgcaagtccagccagagtgttttgtccagctccaacaataagaactacttagcttggtatcaGCAGAAACCAGGACAGCCTCCTAAACTGGTCCTTTACTGGGCATCTACCCGGGAATCCGGGGTCCCTGACCGATTCCGTGGCAGCGGGTCTGGAACAGATTTCACTCTCACCATCAGCAGCCTGCAGGCTGAAGATGTGGCAGTTTATTACTGTCACCAATATTatagtactcctcagacgttcggccaagggaccaaggtggaaatcaaacgaactgtggctgcaccatctgtcttcatct
E12	1443	hIGKV3-20	*	hIGKJ3	hIGKC	QSVNSNY	GAS	QQFGISPVT	CAGCAGTTTGGTATCTCACCCGTCact	aagagccaccctctcctgtagggccagtcagagcgttaacagcaactacatagcctggtaccaGCACAAACCTGGCCAGGCTCCCAGACTCCTCATCTATGGTGCATCCAGCAGGGCCACTGGCATCCCAGACAGGTTCAGTGGCAGTGGGTCTGGGACAGACTTCACTCTCACCATCAGCAGACTGGAGCCTGAAGATGTTGCAGTGTATTACTGTCAGCAGTTTGGTATCTCACCCGTCactttcggccctgggaccaaagtggaaatcaaacgaactgtggctgcaccatctgtcttcatct
F02	140	hIGKV1D-39	*	hIGKJ2	hIGKC	QSISSY	AAS	QQSYSTSVT	CAACAGAGTTACAGTACCTCTGTCAct	agacagagtcaccatcacttgccgggcaagtcagagcattagcagctatttaaattggtatcaGCAGAAACCAGGGAAAGCCCCTAAGCTCCTGATCTATGCTGCATCCAGTTTGCAAAGTGGGGTCCCATCAAGGTTCAGTGGCAGTGGATCTGGGACAGATTTCACTCTCACCATCAGCAGTCTGCAACCTGAAGATTTTGCAACTTACTACTGTCAACAGAGTTACAGTACCTCTGTCActtttggccaggggaccaagctggagatcaaacgaactgtggctgcaccatctgtcttcatct
F03	1011	hIGKV1D-39	*	hIGKJ2	hIGKC	QSISSY	AAS	QQSYSTPYT	CAACAGAGTTACAGTACCCCGTACAct	agacagagtcaccatcacttgccgggcaagtcagagcattagcagctatttaaattggtatcaGCAGAAACCAGGGAAAGCCCCTAAACTCCTGATCTATGCTGCATCCAGTTTGCAAACTGGGGTCCCATCAAGGTTCAGTGGCAGTGGATCTGGGACAGATTTCACTCTCACCATCAGCAGTCTGCAACCTGAAGATTTTGCAACTTACTACTGTCAACAGAGTTACAGTACCCCGTACActtttggccaggggaccaagctggagatcaaacgaactgtggctgcaccatctgtcttcatct
F05	3129	hIGKV3-15	*	hIGKJ2	hIGKC	QSVGSH	GAS	HQYDNWPYT	CATCAATATGATAACTGGCCTTACACT	aagagccaccctctcctgcagggccagtcagagtgttggcagccacttagcctggtaccaGCACAAACCTGGCCAGGCTCCCAGGCTCCTCATCTATGGTGCTTCCACCAGGGCCACTGGTATCCCAGCCAGGATCAGTGGCAGTGGGTCTGGGACAGAGTTCACTCTCACCATCAGCAGCCTGCAGTCTGAAGATTTTGCAGTTTTTTACTGTCATCAATATGATAACTGGCCTTACACTTttggccaggggaccaagctggagatcaaacgaactgtggctgcaccatctgtcttcatct
F06	766	hIGKV4-1	*	hIGKJ3	hIGKC	QTILYSSNNKNY	WAS	QQYYTTPPT	CAGCAATATtatactactcctccgact	agcaggcctccatcaactgcaagtccagccagactattttatacagctccaacaataagaactacttagcttggtaccaGCAGAAACCAGGACAGCCTCCTAAGCTGCTCATTTACTGGGCATCTACCCGGGAATCCGGGTTCCCTGACCGATTCCGTGGCAGCGGGTCTGGGACAGATTTCACTCTCACCATCAGCAGCCTGCAGGCTGAAGATGTGGCAGTTTATTACTGTCAGCAATATtatactactcctccgactttcggccctgggaccaaagtggatatcaaacgaactgtggctgcaccatctgtcttcatct
F07	73	hIGKV1D-39	*	hIGKJ2	hIGKC	QSISTY	AAS	QQSYNTPVT	caacagagttacaatacccctgtcact	agacagagtcaccatcacttgccgggcaagtcagagcattagcacctatttaaattggtatcgGCAGAAGCCAGGGAAAGCCCCTAAGGTCCTGATCTATGCTGCATCCAGTTTGCAAAGTGGGGTCCCATCAAGGTTCAGTGGCGGTGGatctgggacagatttcactctcaccatcagcagtctgcaacctgaagattttgcaacttactactgtcaacagagttacaatacccctgtcacttttggccaggggaccaagctggagatcaaacgaactgtggctgcaccatctgtcttcatct
F08	285	hIGKV4-1	*	hIGKJ3	hIGKC	QSVLYSSNNKNF	WAS	QQYYSTPFT	CAGCAATATTATAgtactccattcact	gtcaccatcacctgcaagtccagccagagtgttttatacagctccaacaataagaacttcttagcttggtaccaGCAGAGACCAGGACAGCCTCCTAAGCTGCTCATTTACTGGGCATCTACCCGGGAGTCCGGGGTCCCTGCCCGATTCAGTGGCAGCGGGTCTGGGACTGATTTCACTCTCACCATCAGCAGCCTGCAGGCTGAAGATGTGGCAGTTTATTACTGTCAGCAATATTATAgtactccattcactttcggccctgggaccaaagtagatatcaaacgaactgtggctgcaccatctgtcttcatct
F09	343	hIGKV4-1	*	hIGKJ3	hIGKC	QSILYRSTNKNY	WAS	QQYYTTPFT	CAGCAATATTatactactccgttcact	gccggcctccatcaattgcaagtccagccagagtattttatacaggtccaccaataagaactacttagcatggtaccaGCAGAAACCAAGACAGCCTCCTAAGCTGCTCATTTACTGGGCATCTACCCGGGAATCCGGGGTCCCTGACCGATTCAGTGGCAGCGGGTCTGGGACAGATTTCACTCTCACCATCAGCAGCCTGCAGGCTGAAGATGTGGCAGTTTATTACTGTCAGCAATATTatactactccgttcactttcggccctgggaccaaagtggatatcaaacgaactgtggctgcaccatctgtcttcatct
F10	1597	hIGKV1D-39	*	hIGKJ1	hIGKC	QTISNY	AAS	QQTYSAPQT	CAACAGACTTACAGTGCCCCTCAAAcg	agacagagtcaccatcacttgccgggcaagtcagaccattagcaactatttcaattggtatcaGCAGAAACCAGGGAAAGCCCCTAAACTCCTGATCTATGCTGCATCCACTTTGCATAGTGGCGTCCCATCAAGATTCAGTGGCAGTGGATCTGGGACAGAGTTCACTCTCACCATCAGCAGTCTACAACCTGAAGATTTTGCAACTTACTACTGTCAACAGACTTACAGTGCCCCTCAAAcgttcggccaagggaccaaggtggaaatcaaacgaactgtggctgcaccatctgtcttcatct
G02	966	hIGKV1-5	*	hIGKJ2	hIGKC	QSISDW	KAS	QHYYSAMYS	CAACATTATTATAGTGCCATGTACTct	agacagagtcaccatcacttgccgggccagtcagagtataagtgattggttggcctggtatcagaagaaACCAGGGAAAGCCCCTAAGCTCCTGATCTATAAGGCATCTACTTTAGAAACTGGGGTCCCATCAAGGTTCAGCGGCAGTGGATCTGGGACAGAATTCACTCTCACCATCAGCAGCCTGCAGCCTGATGATTTTGCAACTTATTACTGCCAACATTATTATAGTGCCATGTACTcttttggccaggggaccaagctggagatcaaacgaactgtggctgcaccatcggtcttccccctggcgc
G03	1515	hIGKV2D-28	*	hIGKJ5	hIGKC	QSLLHRCGYKY	LAS	*	ATGCAAGTTCCACagactcctccacc	gccggcctccatctcctgcaggtctagtcagagcctcctgcatcggtgtggatacaagtatttggattggtagcTGCAGAAGGCAGGGCAGTCTCCACAGGTCCTGATCTATTTGGCTTCTAATCGGGCCTCCGGGGTCCCTGACAGGTTCAGTGGCAGTGGACCAGACACAGATTTTACACTGAAAATCAGCCGAGTGGAGGCTGAGGATGTTGGAGTTTATTACTGCATGCAAGTTCCACagactcctccaccttcggccaagggacacgactggacattaaacgaactgtggctgcaccatctgtcttcatct
G03	154	hIGKV3-20	*	hIGKJ3	hIGKC	QSVGSDY	GTS	QQFAISPVT	cagcagtttgctatctcacccgtcact	aagagtcaccctctcctgcaaggccagtcagagtgttggcagcgactacttagcctggtaccaGCAGAAACCTGGCCAGGCTCCCAGACTCCTCATCTATGGTACATCCAGCAGGGCCACTGGCATCCCAGACaggttcagtggcggtgggtctgggacagacttcactctcaccatcagcagactcgagcctgaagattttgcagtgtactactgtcagcagtttgctatctcacccgtcactttcggccctgggaccaaagtggatatcaaacgaactgtggctgcaccatctgtcttcatct
G05	934	hIGKV1D-39	*	hIGKJ2	hIGKC	QSVSTY	AAS	QQGYSTPYT	CAACAGGGTTACAGTACTCCGTACAct	agacagagtcaccatcacttgccgggcaagtcagagcgttagcacctatttaaattggtatcaGCAGAAACCAGGGAAAGCCCCTAAGCTCCTGATCTATGCTGCATCCAGTTTGCAAAGTGGGGTCCCATCAAGGTTCAGTGGCAGTGGATCTGGGACACATTTCACTCTCACCATCAGCAGTCTGCAACCTGAAGATTTTGCAACTTTCTTCTGTCAACAGGGTTACAGTACTCCGTACActtttggccaggggaccaagctggagatcaaacgaactgtggctgcaccatctgtcttcatct
G07	3094	hIGKV3-15	*	hIGKJ4	hIGKC	QTVSSN	DAS	QQYNNLPLT	CAGCAGTATAATAACTTGCCGCTCACT	aagagccaccctctcctgcagggccagtcagactgttagcagcaacttagcctggtatcaGCAGAAACCTGGCCAGGCTCCCAGGCTCCTCATCTATGATGCATCCACCAGGGCCACTGGTATCCCAGCCAGGTTCAGTGGCAGTGGGTCTGGGACAGAGTTCACTCTCACCATCAGCAGCCTGCAGTCTGAAGATTTTGCAGTTTATTACTGTCAGCAGTATAATAACTTGCCGCTCACTTtcggcggagggaccaaggtggagaccaaacgaactgtggctgcaccatctgtcttcatct
G08	1359	hIGKV4-1	*	hIGKJ1	hIGKC	QSVLYTSNSKNF	WAS	HQYFSTPWT	CACCAATATTttagtactccgtggacg	gccggcctccatcagctgcaagtccagccagagtgttttatacacctccaacagtaagaacttcctagcttggtaccaGCAGAAACCACGACAGCCTCCTAAGCTGCTCATTTACTGGGCTTCTACCCGGGAATCCGGGGTCCCTGACCGATTCAGTGGCAGCGGGTCTGGGACAGATTTCACTCTCACCATCAGCAGCCTGCAGGCTGAAGATGTGGCAGTTTATTACTGTCACCAATATTttagtactccgtggacgttcggccaagggaccaaggtggaaatcaaacgaactgtggctgcaccatctgtcttcatct
G11	462	hIGKV1-NL1	*	hIGKJ2	hIGKC	QGISSS	AAS	QQYYSSSVYT	CAACAGTATTATAGTTCCTCTGTGTacact	agacagagtcaccatcacttgccgggcgagtcagggcattagcagttctttagcctggtatcagcaGAAACCAGGGAAAGCCCCTAAGCTCCTGCTCTATGCTGCATCCACATTGGCAAGTGGGGTCCCATCCAGGTTCAGTGGCAGTGGATCTGGGACGGTTTACGCTCTCACCATCAGCAGCCTGCAGCCTGAAGATTTTGCAACTTATTACTGTCAACAGTATTATAGTTCCTCTGTGTacacttttggccaggggaccaagctggatatcaaacgaactgtggctgcaccatctgtcttcatct
H04	4329	hIGKV1D-39	*	hIGKJ1	hIGKC	QSISTY	AAS	QQSYSTPQT	CAACAGAGTTACAGCACCCCTCAAAcg	agacagagtcaccatcacttgccgggcgagtcagagcattagcacctatttaagttggtatcaGCAGAAACCAGGGATAGCCCCTAAACTCCTGATCTATGCTGCATCCAGTTTGCATAGTGGGGTCCCATCAAGGTTCAGTGGCAGTGGATCTGGGACAGATTTCACTCTCACCATCAGCAGTCTGCAACCTGAAGATTTTGCAACGTACTTCTGTCAACAGAGTTACAGCACCCCTCAAAcgttcggccaagggaccaaggtggaaatcaaacgaactgtggctgcaccatctgtcttcatct
H04	91	hIGKV1D-39	*	hIGKJ1	hIGKC	QSISTY	AAS	QQSYNTPQT	CAACAGAGTTACAACACCCCTCAAAcg	agacagagtcaccatcacttgccgggcgagtcagagcattagcacctatttaagttggtatcaGCAGAAACCAGGGATAGCCCCTAAACTCCTGATCTATGCTGCATCCAGTTTGCATAGTGGGGTCCCATCAAGGTTCAGTGGCAGTGGATCTGGGACAGATTTCACTCTCACCATCAGCAGTCTGCAACCTGAAGATTTTGCAACGTACTTCTGTCAACAGAGTTACAACACCCCTCAAAcgttcggccaagggaccaaggtggaaatcaaacgaactgtggctgcaccatctgtcttcatct
H05	107	hIGKV1D-39	*	hIGKJ2	hIGKC	QTISNY	VAS	QQSYSTPYT	CAACAGAGTTACAGTACTCCGTACAct	agacagagtcaccatcacttgccgggcaagtcagaccattagcaactatttaaattggtatcaACAAAAACCAGGGAAAGCCCCTAAACTCCTGATCTATGTTGCATCCATTTTGCAAACTGGGGTCCCATCAAGGTTCAGTGGCAGTGGATCTGGGACAGATTTCACTCTCACCATCAGCAGCCTGCAACCTGAAGATTTTGCAACTTACTACTGTCAACAGAGTTACAGTACTCCGTACActtttggccaggggaccaaggtggagatcaaacgaactgtggctgcaccatctgtcttcatct
H06	1458	hIGKV2D-28	*	hIGKJ5	hIGKC	QSLLMDSTGYDY	LGS	MQALQSPRIT	ATGCAAGCTCtccaaagtcctcggatcacc	gccggcctccatctcctgcaggtctagtcagagcctcctgatggatagtactggatacgactatttggagtggtacctgcaGAAGCCAGGGCAGTCTCCACAACTCCTGATCTATTTGGGTTCTAGTCGGGCCTCCGGGGTCCCTGACAGGTTCAGTGGCAGTGGATCAGGCACAGATTTTACACTGAGAATCAGCAGAGTGGAGGCTGAAGATGTTGGCACTTATTACTGCATGCAAGCTCtccaaagtcctcggatcaccttcggccaagggacacgactggagattaaacgaactgtggctgcaccatctgtcttcatct
H07	955	hIGKV1-16	*	hIGKJ2	hIGKC	QAVGTY	AAS	QEYDSYPPT	CAAGAGTATGACAGTTACCCTCCCAct	agacagagtcaccatcacttgtcgggcgagtcaggccgttggcacttatttagcctggtttcaGCAGAAACCAGGGAGAGCCCCTAGGTCCCTGATCTATGCTGCATCCACTTTGCGCAGTGGGGTCCCATCAAGGTTCAGCGGCAGTGGATCTGGGACACATTTCACTCTCACCATCAGCAGCCTGCAGCCTGAAGATTTTGCAAGTTATTACTGCCAAGAGTATGACAGTTACCCTCCCActtttggccaggggaccaagctggacatcaaacgaactgtggctgcaccatctgtcttcatct
H12	93	hIGKV1D-39	*	hIGKJ1	hIGKC	QSISSH	AAS	QQSYSTPRT	CAACAGAGTTACAGTACCCCTCGAAcg	agacagagtcaccatcacttgccgggcaagtcagagcattagcagtcatttaaattggtatcaGCAGAAAGCAGGGAAAGCCCCTAAGCTCCTGATCTATGCTGCATCCAGTTTGCAAAGTGGGGTCCCATCCAGGTTCAGCGGCAGTGGATCTGGGACAGATTTCACTCTCACCATCAGCAGTCTGCAACCAGAAGATTTTGCAACTTATTACTGTCAACAGAGTTACAGTACCCCTCGAAcgttcggccaaggggccaaggtggaagtcaaacgaactgtggctgcaccatctgtcttcatct

## Sheet: Subject 12
Heavy Chain Sequences
Name	Copy	V	D	J	C	CDR1 Peptide	CDR2 Peptide	CDR3 Peptide	CDR3 Nucleotide	Joined Sequence
A11	3273	hIGHV1-18	hIGHD6-19	hIGHJ4	hIGHG	GYTFDTYG	ISAYNGDT	SRDLGRIAMADSPIDF	TCGAGagatctcgggcgtatagcaatggctgatagccctattgacttc	gtgaaggtctcctgcaaggcttccggttacacctttgacacctatggtgtcaactgggtgcgacaggcccctggacaagggcttgaatggatggggtggatcagcgcttacaaTGGTGACACAAAGTATGCACAGAAGTTCCAGGGCAGAGTCATCATCAGCACAGACACATCCACGAGCACAGCCTACATGGAGCTGAGGAGCCTGAGATCTGACGACACGGCCGTGTATTTCTGTTCGAGagatctcgggcgtatagcaatggctgatagccctattgacttctggggccagggaaccctggtcaccgtctcctcagcctccaccaagggcccatcggtcttccccctggtgc
A11	163	hIGHV1-18	hIGHD6-19	hIGHJ4	hIGHA	GYTFDTYG	ISAYNGDT	SRDLGRIAMADSPIDF	TCGAGagatctcgggcgtatagcaatggctgatagccctattgacttc	gtgaaggtctcctgcaaggcttccggttacacctttgacacctatggtgtcaactgggtgcgacaggcccctggacaagggcttgaatggatggggtggatcagcgcttacAATGGTGACACAAAGTATGCACAGAAGTTCCAGGGCAGAGTCATCATCAGCACAGACACATCCACGAGCACAGCCTACATGGAGCTGAGGAGCCTGAGATCTGACGACACGGCCGTGTATTTCTGTTCGAGagatctcgggcgtatagcaatggctgatagccctattgacttctggggccagggaaccctggtcaccgtctcctcagcctccaccaagggcccaaggtcttcccgctgagc
B03	723	hIGHV3-7	hIGHD3-3	hIGHJ6	hIGHG	RFTFSSYW	IKQDGSEK	ARVGPAVVTHYFYYFMDV	GCGAGGGTGggacccgcagtggttacccactacttctactacttcatggacgtc	gactctcctgtgcagcctctcgattcacctttagtagttactggatgagctgggtccgccaggctccagggagggggctggagtgggtggccaacataaagcaagatggaagtgaGAAATACTATGTGGACTCTGTGAAGGGCCGATTCACCATCTCCAGAGACAACGCCAAGAACTCACTGTTTCTGCAAATGCACAGCCTGAGAGCCGAGGACACGGCCGTGTATTACTGTGCGAGGGTGggacccgcagtggttacccactacttctactacttcatggacgtctggggcaacgggaccacggtcaccgtctcctcagcctccaccaagggcccatcggtcttccccctggcgc
C11	2115	hIGHV1-18	hIGHD3-10	hIGHJ4	hIGHG	GYTFTIYG	ISPYNGNT	ARLSGYYGSGTYYYHDY	GCGAgactatcggggtactatggttcggggacttattattatcatgactac	gtgaaggtctcctgcaaggcttctggttacacctttaccatctacggtatcaactgggtgcgacaggcccctggacaagggcttgagtggatgggatggatcagcccttacaatggTAACACAAACTCTGCACAGAAGTTCCAGGGCAGAGTCACCATGACCACAGACACATCCACGAGCACAGCCTACATGGAACTGAGGAGCCTGAGATCTGACGACACGGCCGTGTATTACTGTGCGAgactatcggggtactatggttcggggacttattattatcatgactactggggccagggaaccctggtcaccgtctcctcagcctccaccaagggcccatccgtcttccccctggcgc
D02	718	hIGHV3-11	hIGHD3-3	hIGHJ4	hIGHG	GFTFSDYY	ISSRSIYT	ARKRFGVATALDY	GCGAGAAAgagattcggagtggcgactgcccttgactac	gactctcctgtgcagcctctggattcaccttcagtgactactacatgagttggatccgccaggctccagggaaggggctggagtggatttcatacattagTAGTAGAAGTATTTACACACAGTACGCAGACTCTGTGAAGGGCCGATTCACCATGTCCAGAGACGACGCCAAGACGTCACTGTATCTGCAAATGAACAGCCTGAGAGCCGAGGACACGGCCATATATTACTGTGCGAGAAAgagattcggagtggcgactgcccttgactactggggccagggaaccctggtcaccgtctcctcagcctccaccaagggcccatccgtcttccccctggcgc
D05	897	hIGHV1-18	hIGHD1-26	hIGHJ3	hIGHG	GYTFTSYG	IRASSGNT	ARDRSGSLLLDAFDI	GCGAGagaccgcagtgggagcctactgcttgatgcttttgatatc	gtgaaggtctcctgcaaagcttctggttacacctttaccagttatggtatcacgtgggtgcgacaggcccctggacaagggcttgagtggatgggatggatccgcgcttcCAGTGGTAACACAAATTTTGCAAAGAAGTTCCAGGGCAGAGTTACCATGACCACAGACACATCCACGAGCACAGGCTACATGGAACTGAGGAGCCTGAGACCTGACGACACGGCCATGTATTACTGTGCGAGagaccgcagtgggagcctactgcttgatgcttttgatatctggggccaagggacaatggtcaccgtctcttcagcctccaccaagggcccatcggtcttccccctggcac
D06	355	hIGHV4-b	hIGHD6-13	hIGHJ4	hIGHG	G-SISSGYF	IYHGGST	ARFGSQHLCEIWVPAAG*YYFDC	GCGagatttgggtcccagcacctgtgcgagatttgggtcccagcagctggctgatactactttgactgc	ccctgtccctcacctgcgctgtctctggttaatccatcagcagcggttacttctggggctggatccggcagcccccagggaaggggctggagtggattggcagtatctatcatggtgggagcacctactacaacccgtccctcaagagtcgagtcaggatatcagtagacacgtccaagaaccagttctccctgaaggtgaggtctgtgaCCGCCGCAGACACGGCCGTGTATTAGTGTGCGagatttgggtcccagcacctgtgcgagatttgggtcccagcagctggctgatactactttgactgctggggcctgggaaccccggtcaccgtctcctcagcttccaccaagggcccatcggtcttctccctggcac
D08	1394	hIGHV4-59	hIGHD6-13	hIGHJ5	hIGHG	GGSISSYY	IYYNGNT	ARLDYGSSRTYLKWFDP	GCGAGacttgattatggcagcagccgaacgtatctcaagtggttcgacccc	ccctgtccctcacctgcactgtctctggtggctccatcagtagttactactggagctggatccggcagcccccagggaggggactggagtggattgcgtatatctattacaatgggaacaccaactacaacccctccctcaagagtcgagtcaccatatcaatagacatgtccaagaaccagttctccctgaagctgagctctgtgaCCGCCGCAGACACGGCCGTGTATTACTGTGCGAGacttgattatggcagcagccgaacgtatctcaagtggttcgacccctggggccggggaaccctggtcaccgtctcctcagcctccaccaagggcctatcggtcttccccctggcac
E02	179	hIGHV4-4	hIGHD4-17	hIGHJ4	hIGHG	GASISSSNC	IFHTGNT	ARVATVTKEILGWFDS	gcgagagtggcaacggtgactaaggagatacttggttggtttgactcc	ccctgtccctcacctgcgctgtctctggagcctccatcagtagtagcaactgctggaattgggtccgccagcccccagggaaggaactggagtggattggtgaaatctttcatactGGCAACACCAACTACAATCCGTCCCTCAAGAGTCGAGTCACCGTATCACTGGACAAGTCCAAGAATCAGTTCTCCCTGAACCTGACCTCTGTGACCGCCGCGGACACGGCCGtgtattactgtgcgagagtggcaacggtgactaaggagatacttggttggtttgactcctggggccagggaaccctggtcaccgtctcctcagcctccaccaagggcccatcggtcttccccctggcac
E03	179	hIGHV1-46	hIGHD3-3	hIGHJ4	hIGHM	GYTFTSYY	INPSGGST	ARDTYYDFWSGYKTLLDY	GCGAGagatacgtattacgatttttggagtggttacaaaacactacttgactac	gtgaaggtttcctgcaaggcatctggatacaccttcaccagctactatatgcactgggtgcgacaggcccctggacaagggcttgagtggatgggaataatcaaccctagtggtggtagCACAAGCTACGCACAGAAGTTCCAGGGCAGAGTCACCATGACCAGGGACACGTCCACGAGCACAGTCTACATGGAGCTGAGCAGCCTGAGATCTGAGGACACGGCCGTGTATTACTGTGCGAGagatacgtattacgatttttggagtggttacaaaacactacttgactactggggccagggaaccctggtcaccgtctcctcagggagtgcatccgccccaacccttttccccctcgtct
E03	74	hIGHV1-46	hIGHD3-3	hIGHJ4	hIGHD	GYTFTSYY	INPSGGST	ARDTYYDFWSGYKTLLDY	GCGAgagatacgtattacgatttttggagtggttacaaaacactacttgactac	gtgaaggtttcctgcaaggcatctggatacaccttcaccagctactatatgcactgggtgcgacaggcccctggacaagggcttgagtggatgggaataatcaaccctagtggtggtagcacaagCTACGCACAGAAGTTCCAGGGCAGAGTCACCATGACCAGGGACACGTCCACGAGCACAGTCTACATGGAGCTGAGCAGCCTGAGATCTGAGGACACGGCCGTGTATTACTGTGCGAgagatacgtattacgatttttggagtggttacaaaacactacttgactactggggccagggaaccctggtcaccgtctcctcagcacccaccaaggctccggatgtgttccccatcatatcagggt
E06	2476	hIGHV3-21	hIGHD2-2	hIGHJ4	hIGHG	GFTFSDYS	ITGGGTYT	ARTRAYCSSIGCYGHYYFDY	GCGAGGACtcgtgcgtattgtagtagtatcggttgttatggccattactactttgactac	gactctcctgtgcagcctctggattcaccttcagtgactacagcatgagctgggtccgccaggctccagggaaggggctggagtgggtctcatccattactggtggtggtacttacacatcCTACGCAGACTCAGTGAAGGGCCGATTCACCATCTCCAGAGACAACGCCAAGAACTCACTGTATCTGCAAATGAACAGCCTGAGAGCCGAGGACACGGCTGTCTATTATTGTGCGAGGACtcgtgcgtattgtagtagtatcggttgttatggccattactactttgactactggggccagggaaccctggtcaccgtctcctcagcctccaccaagggcccatcggtcttccccctggcac
E10	255	hIGHV4-34	hIGHD3-16	hIGHJ4	hIGHG	GGSFRGYF	INHSGST	AREPTMITFGGVTVKSYFDS	GCGAGagagcctactatgattacgtttgggggagttaccgttaagtcgtactttgactcc	ccctgtccctcacctgcactgtctatggtgggtccttccgtggttacttctggagctggatccgccagcccccagggaaggggctggagtggattggggaaatcaatcatagtggaagcaccaaCTACAACCCGTCCCTCAAGAGTCGAGTCACCATATCAATAGACACGTCCAAGAACCAGTTCTCCCTGAAGCTGACCTCTGTGACCGCCGCGGACACGGCTGTGTATTTCTGTGCGAGagagcctactatgattacgtttgggggagttaccgttaagtcgtactttgactcctggggccagggaaccccggtcaccgtctcctcagcttccaccaagggcccatcggtcttccccctggcgc
F04	504	hIGHV1-69	hIGHD2-21	hIGHJ5	hIGHG	GGTFNMNA	IIPTFGTA	ARGILVLPPAAIPARENSGSVWFAP	GCGAGagggattcttgtacttccacctgctgctattcccgctcgtgagaattctggaagtgtctggttcgccccc	gtgaaggtttcctgcaaggcttctgggggcaccttcaacatgaatgctatcaactgggtgcgacaggcccctggacaagggcttgagtggatgggcgggatcatccctacctttggtactgcaaagtacgcacagagcttCCAGGGCAGAGTCACGATTACCGCGGACAAATCCACGAGCACAGTCTACATGGAGCTGAGGAGCCTGAGGTCTGAGGACACGGCCATATATTACTGTGCGAGagggattcttgtacttccacctgctgctattcccgctcgtgagaattctggaagtgtctggttcgccccctggggccagggaaccctggtcaccgtctcctcagcctccaccaagggcccatccgtcttccccttgaccc
F06	2545	hIGHV3-30	hIGHD5-12	hIGHJ4	hIGHG	GFTFSSYA	IRYDGSNK	AVEGGTMPY	GCGGTCGAAgggggtacgatgccttac	gactctcctgtacagcgtctggattcaccttcagtagctatgccatgcactgggtccgccaggctccaggcaaggggctggagtgggtGGCATTTATACGGTATGATGGAAGTAATAAATACTATGCAGACTCCGTGAAGGGCCGATTCACCATCTCCAGAGACAATTCCAAGAACACGCTGTATCTGCAAATGAACAGCCTGAGAGTTGGGGACACGGCTGTGTACTACTGTGCGGTCGAAgggggtacgatgccttactggggccagggaaccctggtcaccgtctcctcagcctccaccaagggcccatcggtcttccccctggtgc
F06	60	hIGHV3-30	hIGHD5-12	hIGHJ4	hIGHA	GFTFSSYA	IRYDGSNK	AVEGGTMPY	GCGGTCGAAgggggtacgatgccttac	gactctcctgtgcagcgtctggattcaccttcagtagctatgccatgcactgggtccgccaggctccaggcaaggggctggagtggGTGGCATTTATACGGTATGATGGAAGTAATAAATACTATGCAGACTCCGTGAAGGGCCGATTCACCATCTCCAGAGACAATTCCAAGAACACGCTGTATCTGCAAATGAACAGCCTGAGAGTTGGGGACACGGCTGTGTACTACTGTGCGGTCGAAgggggtacgatgccttactggggccagggaaccctggtcaccgtctcctcagcctccaccaagggcccaaggtcttcccgctgagc
F08	1337	hIGHV3-15	hIGHD3-10	hIGHJ4	hIGHG	GFSFSNAW	IKSKSDGETT	TTSVRTPAVFDF	ACCacatcggttcgcacccccgcggtctttgacttc	gactctcctgtgcagcctctggattcagtttcagtaacgcctggatgagttgggtccgccaggctccagggaaggggctggagtgggttggccgtattaaaagCAAAAGTGATGGTGAGACAACAGACGCCGCTGCACCCGTGAAAGGCAGATTCACCATCTCAAGAGATGATGCAAAAAACATGCTGTATCTGCAAATGAGCAGCCTGAAAACCGAGGACACTGCCGTGTATTACTGTACCacatcggttcgcacccccgcggtctttgacttctggggccagggaaccctagtcgccgtctcctccgcctccaccaagggcccatccgtcttccccctggcgc
G04	1177	hIGHV3-21	hIGHD6-6	hIGHJ4	hIGHG	GFIFGSYT	ISGSRAYI	ARDRAQSGSSHVGDFDF	GCGAGAGAtagggcacagtcgggtagcagccacgtgggggactttgacttc	gactctcctgtgcagcctctggattcattttcggaagctataccatggcctgggtccgccaggctccagggaaggggctggagtgggtcgcatccattagtggaagtagagcTTACATCTCCTACTCAGACTCACTGAAGGGCCGATTCACCATCTCCAGAGACAACGCCAAGAACTCACTATATCTGCAAATGAACAGCCTGAGAGCCGAAGACACGGCTCTATATTACTGTGCGAGAGAtagggcacagtcgggtagcagccacgtgggggactttgacttctggggccagggaaccctggtcaccgtctcctcagcttccaccaagggcccatcggtcttccccctggcac
G04	107	hIGHV3-21	hIGHD6-6	hIGHJ4	hIGHA	GFIFGSYT	ISGSRAYI	ARDRAQSGSSHVGDFDF	GCGAGAGAtagggcacagtcgggtagcagccacgtgggggactttgacttc	gactctcctgtacagcctctggattcattttcggaagctataccatggcctgggtccgccaggctccagggaaggggctggagtgggtcgcatccattagtggaagtagaGCTTACATCTCCTACTCAGACTCACTGAAGGGCCGATTCACCATCTCCAGAGACAACGCCAAGAACTCACTATATCTGCAAATGAACAGCCTGAGAGCCGAAGACACGGCTCTATATTACTGTGCGAGAGAtagggcacagtcgggtagcagccacgtgggggactttgacttctggggccagggaaccctggtcaccgtctcctcagcttccaccaagggcccaaggtcttcccgctgagc
G06	594	hIGHV3-30	hIGHD3-16	hIGHJ4	hIGHG	GFTFSNYG	IRYDGSNK	AKHRGSYYLDS	GCGAAACACagggggagctactaccttgactcc	gactctcctgtgcagcgtctggattcaccttcagtaactatggcatgttctgggtccgccaggctccaggcaaggggctggagtgggtggcattTATACGGTATGATGGAAGTAATAAATATTATGCAGACTCCGTGAAGGGCCGATTCAACATCTCCAGAGACTATTCCAAGAACACGCTGTATCTCCAAATGAACAGCCTGAGAGGTGAAGACACGGCTGTGTATTACTGTGCGAAACACagggggagctactaccttgactcctggggccagggaaccttggtcaccgtctcctcagcttccaccaagggcccatccgtcttccccctggcgc
Light Chain Sequences
Name	Copy	V	D	J	C	CDR1 Peptide	CDR2 Peptide	CDR3 Peptide	CDR3 Nucleotide	Joined Sequence
A03	1470	hIGKV4-1	*	hIGKJ4	hIGKC	QSVLYSYNNKNY	WAS	QQYYSTPLT	CAGCAATATTatagtactcctctcact	gagggccaccatcaactgcaagtccagccagagtgttttatacagttacaacaataagaactacttagcttggtaccaGCAGAAACCAGGACATCCTCCTAAGCTGCTCATTTACTGGGCATCTACCCGGGAATCCGGGGTCCCTGACCGATTCAGTGGCAGTGGGTCTGGGACAGATTTCACTCTCACCATCAGCAGGCTGCAGGCTGAAGATGTGGCAGTTTACTACTGTCAGCAATATTatagtactcctctcactttcggcggagggaccaaggtggagatcaaacgaactgtggctgcaccatctgtcttcatct
A04	2140	hIGKV1-6	*	hIGKJ1	hIGKC	QGIRNE	PAS	LQDYNYPRT	CTACAAGATTACAATTACCCTCGGAcg	agacagagtcaccatcacttgccgggcaagtcagggcattaggaatgagttaagctggtttcaGCAGAAACCAGGGAAAGCCCCTAAGCTCCTGATCTATCCTGCATCCAATTTACAAAGTGGGGTCCCATCAAGGTTCAGCGGCAGTGGATCTGGCACAGATTTCACTCTCACCATCAGCAGCCTGCAGCCTGAAGATTTTGCAACTTATTATTGTCTACAAGATTACAATTACCCTCGGAcgttcggccaagggaccaaggtggaaatcaaacgaactgtggctgcaccatctgtcttcatct
A06	1590	hIGKV4-1	*	hIGKJ2	hIGKC	QSIIYRSISKNY	WAS	QQYYSTPRT	CAGCAATATTatagcactcctcggact	gccggcctccatcaactgcaagtccagccagagtattatatacaggtccatcagtaagaactacttagcttggtaccaGCAGAAACCAGGACAGCCTCCTAAGCTGCTCATTTCTTGGGCCTCTACCCGGGAATCCGGGGTCCCTGACCGATTCAGTGGCAGTGGGTCTGGGACAGATTTCACTCTCACCATCAGCAGCCTGCAGCCCGAAGATGTGGCAGTTTATTACTGTCAGCAATATTatagcactcctcggacttttggccaggggaccaggctggagatcaaacgaactgtggctgcaccatctgtcttcatct
A07	1099	hIGKV4-1	*	hIGKJ1	hIGKC	QTVLSFSNNKNY	WAS	QQYYTTPRT	CAGCAATATTatactactccccggacg	gccggcctccatcaactgcaagtccagccagactgttttatccttctccaacaataagaactacttagcttggtaccaGCACAGACCAGGACAGCCTCCTAAACTTCTCATTTACTGGGCATCTACCCGGCAATCCGGGGTCCCTGACCGATTCAGTGGCAGTGGGTCTGGGGCAGATTTCACTCTCACCATCAGCAGCCTGCAGGCTGAAGATGTGGCAGTTTATTACTGTCAGCAATATTatactactccccggacgttcggccaagggaccaaggtggaaatcaaacgaactgtggctgcaccatctgtcttcatct
A10	474	hIGKV4-1	*	hIGKJ1	hIGKC	QSVLYSSNNRNY	WAS	HQYYSTPT	CACCAATATTatagtactccgacg	gagggccaccatcaagtgcaagtccagccagagtgttttatacagttccaacaataggaactacttagcttggtaCCAGCTGAAACCAGGACAGCCTCCTAAGCTGCTCATTTACTGGGCATCTACCCGGGAATCCGGGGTCCCTGACCGATTCAGTGGCAGCGGGTCTGGGACAGATTTCACTCTCACCATCAGCAACCTGCAGACTGAAGATGTGGCAGTTTATTACTGTCACCAATATTatagtactccgacgttcggccaagggaccaaggtggaattcaaacgaactgtggctgcaccatctgtcttcatct
A11	565	hIGKV1-5	*	hIGKJ1	hIGKC	QSISPW	KAS	QQYNGNSKT	CAACAGTATAATGGTAATTCGAAGAcg	agacagagtcaccatcacttgccgggccagtcagagtattagtccctggttggcctggtatcaGCAGAAACCAGGGAAACCCCCTAAGCTCCTGATCTATAAGGCGTCTAATTTAGAAAGTGGGGTCTCATCAAGGTTCAGCGGCAGTGGATCTGGGACAGAATTCACTCTCACCATCAGCAGCCTGCAGCCTGATGATTTTGCAACTTATTACTGTCAACAGTATAATGGTAATTCGAAGAcgttcggccaagggaccaaggtggaaatcaaacgaactgtggctgcaccatctgtcttcatct
B02	4054	hIGKV3-20	*	hIGKJ3	hIGKC	QSVSTNY	DAS	QQYDSSPFT	CAGCAGTATGATAGTTCACCATTCAct	aagagccaccctctcctgcagggccagtcagagtgttagcaccaactacttagcctggtaccaGCAGAAACCTGGCCGGGCTCCCAGGCTCCTCATCTATGATGCGTCCAACAGGGCCACTGGCATCCCAGACAAGTTCAGTGGCAGTGGGTCTGGGACAGACTTCACTCTCACCATCAGCAGACTGGAGCCTGAAGATTTTGCAGTGTATTACTGTCAGCAGTATGATAGTTCACCATTCActttcggccctgggtccaaagtggatatcaaacgaactgtggctgcaccatctgtcttcatct
B02	103	hIGKV3D-20	*	hIGKJ3	hIGKC	QSVSTNY	DAS	QQYDSSPFT	CAGCAGTATGATAGTTCACCATTCACT	gggtcaccatctcctgcggggccagtcagagtgttagcaccaactacttagcctggtaccagcagaaaCCTGGCCGGGCTCCCAGGCTCCTCATCTATGATGCGTCCAACAGGGCCACTGGCATCCCAGACAAGTTCAGTGGCAGTGGGTCTGGGACAGACTTCACTCTCACCATCAGCAGACTGGAGCCTGAAGATTTTGCAGTGTATTACTGTCAGCAGTATGATAGTTCACCATTCACTttcggccctgggtccaaagtggatatcaaacgaactgtggctgcaccatcggtcttccccctggcgc
B02	53	hIGKV3-20	*	hIGKJ3	hIGKC	QSVSTNY	DAS	QQYDSPPFT	CAGCAGTATGATAGTCCACCATTCact	aagagccaccctctcctgcagggccagtcagagtgttagcaccaactacttagcctggtaccaGCAGAAACCTGGCCGGGCTCCCAGGCTCCTCATCTATGATGCGTCCAACAGGGCCACTGGCATCCCAGACAAGTTCAGTGGCAGTGGGTCTGGGACAGACTTCACTCTCACCATCAGCAGACTGGAGCCTGAAGATTTTGCAGTGTATTACTGTCAGCAGTATGATAGTCCACCATTCactttcggccctgggtccaaagtggatatcaaacgaactgtggctgcaccatctgtcttcatct
B03	1059	hIGLV3-1	*	hIGLJ3	hIGLC	KLGDKY	QDS	QAWDSSHVV	CAGGCGTGGGACAGCAGCCATGTGGTA	ggatcacctgctctggagataaattgggggataaatatgcttcctggtatcagcagaagccaggccagTCCCCTGTACTGGTCATCTCTCAAGATAGTAAGCGGCCCTCAGGGATCCCTGAGCGATTCTCTGGCTCCAACTCTGGGAACACAGCCACTCTGACCATCAGCGGGACCCAGGCTATGGATGAGGCTGACTATTACTGTCAGGCGTGGGACAGCAGCCATGTGGTATTCGGCGGagggaccaagctgaccgtcctaggtcagcccaaggctgccccctcggtcactctgttcccgccctcctc
B04	3697	hIGLV3-1	*	hIGLJ3	hIGLC	KLGDKY	QDR	QAWDSSTAV	CAGGCGTGGGACAGCAGTACTGCGGTA	ggatcacctgctctggagataaattgggggataaatatgctttctggtatcagcagaagccaggccagTCCCCTGTGATGGTCATCTTTCAAGATAGGGAGCGGCCCTCCGGGATCCCTGAGCGATTCTCTGGCTCCAACGCTGGGAACACAGCCACTCTGACCATCAGCGGGACCCAGGCTATGGATGAGGCTGACTATTACTGTCAGGCGTGGGACAGCAGTACTGCGGTATTCGGCGGGgggaccaaactgaccgtcctaggtcagcccaaggctgccccctcggtcactctgttcccgccctcctc
B06	5201	hIGKV3-11	*	hIGKJ4	hIGKC	QSLGPY	DVS	QQRSIWPLT	CAACAGCGGAGCATCTGGCCGCTCACT	aagagccaccctctcctgcagggccagtcagagtcttggcccctacttagcctggttccaACAGAAACCTGGCCAGGCTCCCAGGCTCCTCATCTATGATGTATCCAAGAGGGCCACTGGCGTCCCAGCCAGGTTCAGTGGCAGTGGGTCTGGGACAGACTTCACTCTCACCATCAGTAGCCTAGAGGTTGAAGATTTTGCAGTTTATTACTGTCAACAGCGGAGCATCTGGCCGCTCACTTtcggcggagggaccaaggtggagatcaaacgaactgtggctgcaccatctgtcttcatct
B07	4245	hIGKV3-15	*	hIGKJ4	hIGKC	QSVSN	GAS	QQYNDWPLT	CAGCAGTATAATGACTGGCCTCTCACT	aagagccaccctctcctgcagggccagtcagagtgttagcaacttagcctggtaccaGCAGAAACCTGGCCAGGCTCCCAGGCTCCTCATCTATGGTGCATCCACCAGGGCCACTGGTATCCCAGCCAGGTTCAGTGGCAGTGGGTCTGGGACAGAGTTCACTCTCACCATCAGCAGCCTGCAGTCTGAAGATTTTGCAGTTTATTACTGTCAGCAGTATAATGACTGGCCTCTCACTTTCGgcggagggaccaaggtggagatcaaacgaactgtggctgcaccatctgtcttcatct
B08	2240	hIGKV4-1	*	hIGKJ2	hIGKC	QSVLYRSNNKNY	WAS	QQYYSTPRT	CAGCAATATtatagtactcctcggact	agcaggcctccatcaactgcaagtccagccagagtgttttatatagatccaacaataagaactacttagcttggtaccaGCAGAAACCAGGACAGCCTCCTAAGCTGCTCATTTACTGGGCATCTACCCGGGAATCCGGGGTCCCTGACCGATTCAGTGGCAGTGGGTCTGGGACAGATTTCACTCTCACCATCAGCAGCCTGCAGGCTGAAGATGTGGCAGTTTATTACTGTCAGCAATATtatagtactcctcggacttttggccaggggaccaagctggagatcaaacgaactgtggctgcaccatctgtcttcatct
C02	3536	hIGKV3-11	*	hIGKJ3	hIGKC	QSLSSY	DAS	QERRGT	CAGGAGCGTAGGGGGACT	aagagccaccctctcctgcagggccagtcagagtcttagcagctacttagcCTGGTACCAACAGAAACCTGGCCAGGCTCCCAGGCTCCTCATCTATGATGCATCCAACAGGGCCGCTGGCATCCCAGCCAGGTTCAGTGGCAGTGGGTCTGGGACAGACTACACTCTCACCATCAGCAGCCTAGAGGCTGAAGATTTTGCAGTTTATTACTGTCAGGAGCGTAGGGGGACTTTCGGCCCTGggaccaaagtggatatcaaacgaactgtggctgcaccatctgtcttcatct
C03	2794	hIGKV3-15	*	hIGKJ1	hIGKC	QSISSN	GAS	QQSNNWPPT	CAGCAGTCTAATAACTGGCCTCCGACG	aagagtcaccctctcctgcagggccagtcagagtattagcagcaacttagtctggtaccaGCAGAAAGCTGGCCAGGCTCCCAGGCTCCTCATCTATGGTGCATCCACCAGGGCCACTGGTATCCCAGCCAGGTTCAGTGGCAGTGGGTCTGGGACAGAGTTCACTCTCACCATCAGCAGCATGCAGTCTGAAGATTTTGCAATTTATTACTGTCAGCAGTCTAATAACTGGCCTCCGACGTtcggccaagggaccaaggtggaaatcaaacgaactgtggctgcaccatctgtcttcatct
C04	2014	hIGKV3-20	*	hIGKJ5	hIGKC	QSVDSRS	GAS	QQYGASPVT	CAGCAATATGGTGCCTCCCCTGTCAcc	aagagccaccctctcctgcagggccagtcagagtgttgacagcaggagcttagcctggtatcaGCAAAAACCTGGCCAGGCTCCCAGGCTCCTCTTCTATGGTGCATCCACCAGGGCCACTGGCATCCCAGACAGGTTCAGTGGCAGTGGGTCTGGGACAGACTTCACTCTCACCATCAGCAGACTGGAGCCAGCAGATTTTGCAGTGTATTTCTGTCAGCAATATGGTGCCTCCCCTGTCAccttcggccgggggacacgactggagattaaacgaactgtggctgcaccatctgtcttcatct
C05	941	hIGLV2-14	*	hIGLJ3	hIGLC	NSDVGGYNY	DVS	NSFTSSSTLV	AACTCATTTACAAGCAGCAGCACTCTGGTA	tcctgcactggaaccaacagtgacgttggtggttataactatgtctcctggtaccaacaacacccaggcaaagccCCCAAACTCATACTTTATGATGTCAGTATTCGGCCCTCAGGGGTTTCTAATCGCTTCTCTGGCTCCAAGTCTGGCAACACGGCCTCCCTGACCATCTCTGGGCTCCAGACTGAGGACGAGGCTGATTATTACTGCAACTCATTTACAAGCAGCAGCACTCTGGTATTcggcggagggaccaaggtgaccgtcccaggtcagcccaaggctgccccctcggtcactctgttcccgccctcctc
C07	455	hIGKV4-1	*	hIGKJ4	hIGKC	QSVLYNPNNRNY	WAS	QQYYSTPLT	CAGCAATATTatagtactcctctcact	gccggcctccatcaactgcaagtccagccagagtgttttatacaatcccaacaatagaaactacttagcttggtaccaGCAGAAACCAGGACATCCTCCTAAGTTGCTCATTTACTGGGCCTCTACCCGGGAATCCGGGGTCCCTGACCGATTCAGTGGCCGTGGCTCTGGGACAGATTTCACTCTAACCATCAGCAGCCTGCAGGCTGAAGATGTGGCAGTTTACTACTGTCAGCAATATTatagtactcctctcactttcggcggagggaccaaggtggagatcaaacgaactgtggctgcaccatctgtcttcatct
C08	3117	hIGKV3-15	*	hIGKJ5	hIGKC	QSVSSN	DAS	QQYHNWLPIT	CAGCAGTATCATAACTGGCTTCCGATCAcc	aagagtcaccctctcctgcagggccagtcagagtgttagcagcaacttagcctggtaccagcaGAAACCTGGCCAGGCTCCCAGGCTCCTCATCTATGATGCATCCACCAGGGCCACTGGTCTCCCAGCCAGGTTCAGTGGCAGCGGGTCTGGGACAGAGTTCACTCTCACCATCAGCAGCCTGCAGTCTGAAGATTTTGCAGTTTATTACTGTCAGCAGTATCATAACTGGCTTCCGATCAccttcggccaagggacacgactggagattaaacgaactgtggctgcaccatctgtcttcatct
C09	2914	hIGKV1D-39	*	hIGKJ3	hIGKC	QSISTF	TAS	QQSYSTPFT	CAACAGAGTTACAGTACCCCGTTCAct	agacagagtcaccatcgcttgccgggcaggtcagagtattagcacctttttaaattggtatcaGCAGAAACCAGGCAAAGCCCCGAAGCTCCTGATCTATACTGCATCCAGTTTGCAAAGTGGGGTCTCATCAAGGTTCAGTGGCAGTGGATCTGGGACAGATTTCACTCTCACCATCAGTAGTCTTCAACCTGAAGATTTTGCAACCTACTACTGTCAACAGAGTTACAGTACCCCGTTCActttcggccctgggaccaaagtggatatcaaacgaactgtggctgcaccatctgtcttcatct
C11	194	hIGKV4-1	*	hIGKJ2	hIGKC	QSILHSSKNQNY	WAS	HQYYKTPPT	CACCAATATTataaaactcctcccact	gccggcctccatccactgcaggtccagccagagtattttacacagctccaagaatcagaactacttagcatggtaccaGCGGAAACCAGGACAGCCCCCTAAGCTGCTCATTTACTGGGCATCTACCCGGGAATCCGGGGTCCCTGACCGATTCAGTGGCAGTGGGTCTGGGACAGATTTCACTCTCACCATCAGCAGCCTTCAGGCTGAAGATGTGGCAGTTTATTACTGTCACCAATATTataaaactcctcccacttttggccaggggaccaagctggagatcaaacgaactgtggctgcaccatctgtcttcatct
C12	1114	hIGKV4-1	*	hIGKJ2	hIGKC	QSVSHSSNNKNF	WAS	QQYYSNPS	CAGCAATATTatagtaatccgtct	gagggccaccatcaactgcaagtccagccagagtgtttcacacagctccaacaataagaacttcttagcttggtaCCAGCAGAAACCAGGACAGCCTCCTAAGCTGCTCATTTACTGGGCATCTACCCGGGAATCCGGGGTCCCTGACCGATTCAGTGGCAGTGGGTCTGGGACAGATTTCACTCTCACCATCAGCAGCCTGCAGGCTGAAGATGTGGCAGTTTATTACTGTCAGCAATATTatagtaatccgtcttttggccaggggaccaagctggagatcagacgaactgtggctgcaccatctgtcttcatct
D02	1167	hIGLV6-57	*	hIGLJ3	hIGLC	SGSIASNY	EHN	QSYDSSNPWV	CAGTCTTATGATAGCAGCAATCCTTGGGtg	tcctgcacccgcagcagtggcagcattgccagcaactatgtgcagtggtaccagcagcgcccgggcacttcccccaccATTGTAATCTATGAGCATAATCAAAGACCCTCTGGGGTCCCTGATCGGTTCTCTGGCTCCATCGACAGTTCCTCCAACTCTGCCTCCCTCACCATCTCTGGACTGAAGACTGAGGACGAGGCTGACTACTACTGTCAGTCTTATGATAGCAGCAATCCTTGGGtgttcggcggagggaccaagttgaccgtcctaggtcagcccaaggctgccccctcggtcactctgttcccaccctcctc
D03	3133	hIGKV3-20	*	hIGKJ1	hIGKC	QSVTSSY	GAS	QQFGSPWT	CAGCAGTTTGGTAGCCCGTGGACG	aagagccaccctctcttgcagggccagtcagagtgtaaccagcagctacttagcctggtaCCAGCAGAAACCTGGCCAGGCTCCCAGGCTCCTCATCTATGGTGCATCCAGGAGGGCCACTGGCATCCCAGACAGGTTCAGTGGCAGTGGGTCTGGGACAGACTTCACTCTCACCATCAGCAGACTGGAGCCTGAAGATTTTGCAGTGTATTACTGTCAGCAGTTTGGTAGCCCGTGGACGTtcggccaagggaccaaggtggaaatcaaacgaactgtggctgcaccatctgtcttcatct
D04	2241	hIGKV3-15	*	hIGKJ4	hIGKC	QSVGTD	GAS	QQYHNWPPLT	CAGCAGTATCATAACTGGCCTCCGCTCact	aagagtcaccctctcctgcagggccagtcagagtgttggcaccgacttagcctggtaccagcagataccTGGCCAGGCTCCCAGGCTCCTCATCTATGGTGCTTCCACCAGGGCCACTGGTATCCCAGCCAGGTTCAGTGGCAGTGGGTCTGGGACTGAGTTCACTCTCACCATCAGCAGCATGCAGTCTGAAGATTTTACAATTTATTACTGTCAGCAGTATCATAACTGGCCTCCGCTCactttcggcggagggaccaaggtggagatcaagcgaactgtggctgcaccatccgtcttccccctggcgc
D05	647	hIGKV4-1	*	hIGKJ1	hIGKC	QSVLYNSNNKKY	WAS	QQYYSTPGT	CAgcaatattatagtactccggggacg	agcaggcctccatcaactgcaagtccagccagagtgttttatacaactccaacaataagaagtacttagcttggtaccaGCAGAAACCAGGACAGCCTCCTAAGCTGCTCATTTACTGGGCATCTACCCGGGAATCCGGGGTCCCTGACCGATTCAGTAGCAGTGGGTCTGGGACAGATTTCACTCTCACCATCAGCAGCCTGCAGGCTGAAGATGTGGCAGTTTATTACTGTCAgcaatattatagtactccggggacgttcggccaagggaccaaggtggaaatcaaacgaactgtggctgcaccatctgtcttcatct
D06	2984	hIGKV3-11	*	hIGKJ4	hIGKC	QSVGSY	GAS	QQRSNWPS	CAGCAGCGTAGCAACTGGCCGTCT	aagagccaccctctcctgcagggccagtcagagtgttgggagctacttagcctggtaCCAACAGAAACCTGGCCAGGCTCCCAGGCTCCTCATCTATGGTGCATCCAACAGGGCCACTGGCATCCCAGCCAGGTTCAGTGGCAGTGGGTCTGGGACAGACTTCACTCTCACCATCAGCAGCCTAGAGCCTGAAGATTTTGCAGTTTATTATTGTCAGCAGCGTAGCAACTGGCCGTCTTTCGgcggagggaccagggtggagatcaaacgaactgtggctgcaccatctgtcttcatct
D07	78	hIGKV4-1	*	hIGKJ3	hIGKC	QSVLSSSNNKNY	WAS	QQYYSTPFT	cagcaatattatagtactcctttcact	gccggcctccatcaactgcaagtccagccagagtgttttatccagctccaacaataagaactacttagcttggtacctGCAGAAACCAGGACAGCCTCCTAAGCTGCTCCTTTACTGGGCATCTACCCGGGCATCCGGGGTCCCTGACCGATTCAGTGGCAGTGGGCCTGGGacagatttcactctcaccatcagcagcctgcaggctgaagatgtggcagtttattactgtcagcaatattatagtactcctttcactttcggccctgggaccaaagtgaatatcaaacgaactgtggctgcaccatctgtcttcatct
D08	164	hIGKV4-1	*	hIGKJ2	hIGKC	QSVFSSSNNKNY	WAS	QQYFSTPFT	CAGCAATATTttagtactcctttcact	gagggccaccatcaactgcaggtccagccagagtgttttctctagctccaacaataagaactacttagtttggtatcaGCGGAAACCAGGACAGCCTCCTAAAGTGCTCATTTACTGGGCATCTACGCGGGAATCTGGGGTCCCTGACCGATTCAGTGGCAGCGGCTCTGGGACAGATTTCACTCTCACCATCAGCAGCCTGCAGGCTGAAGATGTGGCAGTTTATTACTGTCAGCAATATTttagtactcctttcacttttggccaggggaccaagctggagatcaaacgaactgtggctgcaccatctgtcttcatct
D11	1021	hIGKV4-1	*	hIGKJ2	hIGKC	QSVLHRSNNKNY	WAS	QQYYNNPT	CAGCAATATtataataatccgact	agcaggcctccatcaactgcaggtccagccagagtgttttacacagatccaacaataagaactacttagcttggtaCCAACAGAAACCAGGACAGCCTCCTAAGCTACTCATTTACTGGGCATCTACCCGGGAATCCGGGGTCCCTGACCGATTCAGGGGCAGTGGGTCTGGGACAGATTTCACTCTCACCATCAGCAGCCTGCAGGCTGAAGATGTGGCAGTTTATTTCTGTCAGCAATATtataataatccgacttttggccaggggaccaagctggagatcaaacgaactgtggctgcaccatctgtcttcatct
E02	1284	hIGKV4-1	*	hIGKJ1	hIGKC	QSILYSSNNKHY	WAS	QQYYSTPRT	CAGCAATATTatagtactcccaggacg	gagggccaccatcaactgcaagtccagccagagtattttatatagttccaacaataagcactacttagcttggtaccaGCAGAAACCAGGACAGCCTCCTAAGTTGCTCTTTTACTGGGCATCTATCCGGGATTCCGGGGTCCCTCACCGATTCAGTGGCAGCGGGTCTGGGACAGATTTCACTCTCACCATCAGCAGCCTGCAGCCTGAAGATGTGGCAGTTTATTACTGTCAGCAATATTatagtactcccaggacgttcggccaagggaccaaggtggagatcaaacgaactgtggctgcaccatctgtcttcatct
E04	1630	hIGKV3-15	*	hIGKJ5	hIGKC	QSVSSN	GAS	QQYHNWLPIT	CAGCAGTATCATAACTGGCTTCCGATCAcc	aagagccaccctctcatgcagggccagtcagagtgttagcagcaacttagcctggtatcagcaGAAACCTGGCCAGGCTCCCAGGCTCCTCATCTATGGTGCATCCACCAGGGCCACTGGTATCCCAGCCAGGTTCAGTGGCAGTGGGTCTGGGACAGAGTTCGCTCTCACCATCAGCAGCCTGCAGTCTGAGGATTTTGCAATTTATTACTGTCAGCAGTATCATAACTGGCTTCCGATCAccttcggccaagggacacgactggagattaaacgaactgtggctgcaccatctgtcttcatct
E05	1030	hIGKV4-1	*	hIGKJ5	hIGKC	QSVYTAPAIRI	WAS	QQYFSTPVT	CAGCAATATTTtagtacccctgtcacc	gagggccaccatcaactgcaagtccagccagagtgtttatacagctccagcaataagaattacctagcttggtaccaGCAGAAACCAGGACAGCCTCCTAAGCTACTCATTTACTGGGCATCTACCCGGGAATCCGGGGTCCCTGACCGATTCAGTGGCAGCGGGTCTGGGACAGATTTCAGTCTCACCATCAGCAGCCTGCAGGCTGAAGATGTGGCAGTTTATTTCTGTCAGCAATATTTtagtacccctgtcaccttcggccaagggacacgactggagattcaacgaactgtggctgcaccatctgtcttcatct
E06	463	hIGKV1-9	*	hIGKJ3	hIGKC	QGISSY	GAS	QQGFT	CAACAGGGGTTCACT	agacagagtcaccatcacttgccgggccagtcagggcattagtagttatttAGCCTGGTATCAGCAAAAACCAGGGAAAGCCCCTAAACTCCTGATCTATGGTGCATCCTCTTTGCAAAGTGGGGTCCCATCAAGGTTCAGCGGCAGTGGATCTGGGACAGAATTCACTCTCACAATCAGCAGCCTGCAGCCTGAAGATTTTGCGACTTATTACTGTCAACAGGGGTTCACTTTCGGCCCTGgtaccaaagtggatatcaaacgaactgtggctgcaccatctgtcttcatct
E07	314	hIGKV4-1	*	hIGKJ4	hIGKC	QSVLYSSINKNY	WAS	HQYYSTPLT	CATCAATATTatagtactccgctcact	gagggccaccatcaactgcaagtccagccagagtgttttatacagctccatcaataagaactacttagcttggtaccaGCAGAAACCAGGACAGCCTCCTAAGCTGCTCATTTACTGGGCATCTACCCGGGAATCCGGGGTCCCTGACCGATTCAGTGGCAGTGGGTCTGGGACAGATTTCACTCTCACCATCAGCAGCCTGCAGGCTGAAGATGTGGCAGTTTATTACTGTCATCAATATTatagtactccgctcactttcggcggagggaccaaggtggagatcaaacgaactgtggctgcaccatctgtcttcatct
E08	452	hIGLV2-11	*	hIGLJ1	hIGLC	SSDVGGYDH	DVS	CSYAGGLQV	TGCTCATATGCAGGCGGCTTACAGGTC	tcctgcactggaagcagcagtgatgttggtggttatgaccatgtctcctggtaccaacagcacccaggcaaaGCCCCCAAATTCATGATTTATGATGTCAGTAAGCGGCCCTCAGGGGTCCCTGATCGCTTCTCTGGCTCCAAGTCTGGCAACACGGCCTCCCTGACCATCTCTGGGCTCCAGGCTGAGGATGAGGCTGATTATTACTGCTGCTCATATGCAGGCGGCTTACAGGTCTTCGGaactgggaccaaggtcaccgtccttggtcagcccaaggccaaccccactgtcactctgttcccaccctcctc
E09	1113	hIGKV4-1	*	hIGKJ1	hIGKC	QSVLYSSKNKNY	WAS	QQYYSTPQT	CAGCAATATTatagtactcctcagacg	gccggcctccatcaactgcaagtccagccagagtgttttatacagctccaaaaataagaactacttagcttggtaccaGCAGAAACCAGGACAGCCTCCTAAGGTGCTCATTTACTGGGCATCTACCCGGGAATCCGGGGTCCCTGACCGATTCAGTGGCAGTGGGTCTGGGACAGATTTCACTCTCACCATCAGCAGCCTGCAGGCTGAAGATGTGGCAGTTTATTACTGTCAGCAATATTatagtactcctcagacgttcggccaagggaccaaggtggagatcaaacgaactgtggctgcaccatctgtcttcatct
E10	113	hIGKV4-1	*	hIGKJ2	hIGKC	QSVLYSSNNKNY	WAS	QQYYSTPRT	cagcaatattatagtactcctcggact	gccggcctccatcaactgcaagtccagccagagtgttttatatagctccaacaataagaactacttagcttggtaccaGCAGAAACCAGGACAGCCTCCTAAGGTGCTCATTTACTGGGCATCTACCCGGGAATCCGgggtccctgaccgattcagtggcagtgggtctgggacagatttcactctcaccatcagcggcctgcaggctgaagatgtggcagtttattcctgtcagcaatattatagtactcctcggacttttggccaggggaccaagctggagatcaaacgaactgtggctgcaccatctgtcttcatct
E11	1905	hIGKV3-20	*	hIGKJ1	hIGKC	QSVSSRY	AAS	QQYGTGGT	CAGCAGTATGGCACCGGGGGGACG	aagagccaccctctcctgcagggccagtcagagtgttagcagcaggtacttagcctggtaTCAGCAGAAACCTGGCCAGGCCCCCAGGCTCCTCATCTATGCTGCATCCAGCAGGGCCACTGGCATCCCAGACAGGTTCAGTGGCAGTGGGTCTGGGACAGACTTCACTCTCACCATCAGCAGACTGGAGCCTGAAGATTTTGCAGTGTATTACTGTCAGCAGTATGGCACCGGGGGGACGTtcggccaagggaccaaggtggaaatcaaacgaactgtggctgcaccatctgtcttcatct
E11	265	hIGKV3-20	*	hIGKJ1	hIGKC	QSVSSRY	AAS	QRYGTGGT	cagcggtatggcaccggggggacg	aagagtcaccctctcctgcagggccagtcagagtgttagcagcaggtacttagcctggtaTCAGCAGAAACCTGGCCAGGCCCCCAGGCTCCTCATCTATGCTGCATCCAGCagggccactggcatcccagacaggttcagtggcagtgggtctgggaccgacttcactctcaccatcagcagactggagcctgaagattttgcagtgtattactgtcagcggtatggcaccggggggacgttcggccaagggaccaaggtggaaatcaaacgaactgtggctgcaccatctgtcttcatct
F01	219	hIGKV3-11	*	hIGKJ2	hIGKC	RSLSIY	DSS	QQRSSWPAT	CAGCAGCGTAGCAGCTGGCCTGCGACT	aagagtcaccctctcctgcagggccagtcggagtcttagcatctacttagactggtaccaacaaaaACCTGGCCAGGCTCCCAGGCTCCTCATCTATGATTCATCCAACAGGGCCACTGGCGTCCCACCCAGGTTCAGTGGCAGTGGGTCTGGGACAGACTACACTCTCACCATCAGCAGCCTGGAGCCTGAAGATTTTGCAATTTATTACTGTCAGCAGCGTAGCAGCTGGCCTGCGACTTttggccaggggaccaggctggagatcaagcgaactgtggctgcaccatccgtcttccccttgaccc
F02	966	hIGKV4-1	*	hIGKJ1	hIGKC	QTVLSNSYNKNY	WAS	HQYYSTPQT	CACCAATATTatagtactcctcagacg	gagggccaccatcaactgcaagtccagccagactgttttgtccaactcctacaataagaactacttagcttggtatcaACAGAAACCAGGACAGCCTCCTAAACTGCTCATTTACTGGGCATCAACCCGGGAATCCGGGGTCCCTGACCGATTCAGTGGCAGTGGGTCTGGGACGGATTTCACTCTCACCATCAGCAGCCTGCGGCCTGAGGATGTGGCAGTTTATTATTGTCACCAATATTatagtactcctcagacgttcggccaagggaccaaggtggaagtcaaacgaactgtggctgcaccatctgtcttcatct
F03	3279	hIGKV4-1	*	hIGKJ1	hIGKC	QSVLYSSNNKNY	WAS	QQYYSTPRT	CAGCAATATtatagtactcctcggacg	agcaggcctccatcaactgcaagtccagccagagtgttttatacagctccaacaataagaactacttagcttggtaccaGCAGAAACCAGGACAGCCTCCTAAGCTGCTCATTTACTGGGCATCTACCCGGGAATCCGGGGTCCCTGACCGATTCACTGGCAGTGGGTCTGGGACAGATTTCACTCTCACCATCGGCACCCTGCAGGCTGAAGATGTGGCAGTTTATTTCTGTCAGCAATATtatagtactcctcggacgttcggccaagggaccaaggtggaaatcaaacgaactgtggctgcaccatctgtcttcatct
F04	3117	hIGKV3-15	*	hIGKJ1	hIGKC	QSISSN	GAS	QQSNDWPPT	CAGCAGTCTAATGACTGGCCTCCGACG	aagagtcaccctctcctgcagggccagtcagagtattagcagcaacttagtctggtaccaACAGAAAGCTGGCCAGGCTCCCAGGGTCCTCATCTATGGTGCATCCACCAGGGCCACTGGTATCCCAGCCAGGTTCAGTGGCAGTGGGTCTGGGACAGAGTTCACTCTCACCATCAGCAGCATGCAGTCTGAAGATTTTGCAATTTATTACTGTCAGCAGTCTAATGACTGGCCTCCGACGTtcggccaagggaccaaggtggaaatcaaacgaactgtggctgcaccatctgtcttcatct
F05	3378	hIGKV3-20	*	hIGKJ1	hIGKC	QSVSSSY	GAS	QQFGSPWT	CAGCAGTTTGGTAGCCCGTGGACG	aagagtcaccctctcttgcagggccagtcagagtgtaagcagcagctacttagcctggtaCCAGCAGAAACCTGGCCAGGCTCCCAGGCTCCTCATCTATGGTGCATCCAGGAGGGCCACTGGCATCCCAGACAGGTTCAGTGGCAGTGGGTCTGGGACAGACTTCACTCTCACCATCAGCAGACTGGAGCCTGAAGATTTTGCAGTGTATTACTGTCAGCAGTTTGGTAGCCCGTGGACGTtcggccaagggaccaaggtggaaatcaaacgaactgtggctgcaccatctgtcttcatct
F05	67	hIGKV3-20	*	hIGKJ1	hIGKC	QSVSSSY	GAS	QQLGSPWT	CAGCAGCTTGGTAGCCCGTGGACG	aagagccaccctctcctgcagggccagtcagagtgtaagcagcagctacttagcctggtaCCAGCAGAAACCTGGCCAGGCTCCCAGGCTCCTCATCTATGGTGCATCCAGGAGGGCCACTGGCATCCCAGACAGGTTCAGTGGCAGTGGGTCTGGGACAGACTTCACTCTCACCATCAGCAGACTGGAGCCTGAAGATTTTGCAGTGTATTACTGTCAGCAGCTTGGTAGCCCGTGGACGttcggccaagggaccaaggtggaaatcaaacgaactgtggctgcaccatctgtcttcatct
F06	1822	hIGLV1-44	*	hIGLJ3	hIGLC	NSNIGSNT	SNN	AAWDDSLNGRV	GCAGCATGGGATGACAGCCTGAATggtcgggtg	gggtcaccatctcttgttctggaaccaactccaacatcggaagtaatactgtaaattggttccagcaactcccaggaacggcccccAAACTCCTCATCTATAGTAATAATCAGCGGCCCTCAGGGGTCCCTGACCGATTCTCTGGCTCCAAGTCTGGCACCTCAGCCTCCCTGGCCATCAGTGGGCTCCAGTCTGAGGATGAGGCTGATTATTACTGTGCAGCATGGGATGACAGCCTGAATggtcgggtgttcggcggagggaccaagctgaccgtcctaagtcagcccaaggctgccccctcggtcactctgttcccgccctcctc
F09	1203	hIGKV4-1	*	hIGKJ4	hIGKC	QSVLSSSNNKNY	WAS	QQYYSTPT	CAGCAATATTatagtactcccact	gagggccaccatcaactgcaagtccagccagagtgttttatccagctccaacaataagaactacttagcttggtaCCAGCACAAACCAGGACAGCCTCCTAAGTTGCTCATTTACTGGGCATCTACCCGGGAATCCGGGGTCCCTGACCGATTCCGTGGCAGTGGGTCTGGGACAGATTTCACTCTCACCATCAGCAGCCTGCAGGCTGAAGATGTGGCAGTTTATTACTGTCAGCAATATTatagtactcccactttcggcggagggaccaacgtggagatcaaacgaactgtggctgcaccatctgtcttcatct
G02	1537	hIGKV3-11	*	hIGKJ3	hIGKC	QSVGPY	DAS	QQSKNSPFT	CAGCAGAGTAAGAACTCCCCGTTTACT	aagagccaccctctcctgcagggccagtcagagtgttggcccctacttaaactggtaccaACAGAAACCTGGCCAGGCTCCCAGGCTCCTCATCTATGATGCTTCCCACAGGGCCACTGGCATCCCAGCCAGGTTCAGTGCCAGTGGGTCTGGGACAGACTTCACGCTCACCGTCAGCAGCCTAGAGCCTGCGGATTTTGCAGTTTATTACTGTCAGCAGAGTAAGAACTCCCCGTTTACTTtcggccctgggaccacagtggatgtcaaacgaactgtggctgcaccatctgtcttcatct
G04	664	hIGKV1D-39	*	hIGKJ3	hIGKC	HSISSY	AAS	QQSFSTPFT	CAACAGAGTTTCAGTACCCCGTTCAct	agacagagtcaccatcacttgccgggcaagtcacagcattagcagttatttaaattggtatcaACAGAAACCAGGGAAAGCCCCTAAGCTCCTGATCTATGCTGCATCCAGTTTGCAAAGTGGGGTCCCATCAAGGTTCAGTGGCAGTGGATCTGGGACAGATTTCACTCTCACCATCAGTAGTCTTCAACCTGAAGATTTTGCAACTTACTACTGTCAACAGAGTTTCAGTACCCCGTTCActttcggccctgggaccaaagtggatatcaaacgaactgtggctgcaccatctgtcttcatct
G05	1477	hIGKV3-11	*	hIGKJ3	hIGKC	QSVGTY	DAS	LQRKNSPFT	CTGCAGCGCAAGAACTCCCCGTTTACT	aagagtcaccctctcctgcagggccagtcagagtgttggcacctacttagcctggtaccaACAGAAACCTGGCCAGGCTCCCAGGCTCCTCATCTATGATGCATCCAGAAGGGCCACTGGTATTCCAGCCAGGTTCAGTGGCAGTGGGTCTGGGACAGACTTCACTCTCACCATCAGCAGCCTAGAGGCTGGAGATTTTGCAGTTTATTATTGTCTGCAGCGCAAGAACTCCCCGTTTACTTtcggccctgggaccacagtggatatcaaacgaactgtggctgcaccatctgtcttcatct
G06	1716	hIGKV3-15	*	hIGKJ4	hIGKC	QSVSN	GAS	QQYNNWPLT	CAGCAGTATAATAACTGGCCTCTCACT	aagagccaccctctcctgcagggccagtcagagtgttagcaacttagcctggtaccaGCAGAAACCTGGCCAGGCTCCCAGGCTCCTCATCTATGGTGCATCCACCAGGGCCACTGGTATCCCAGCCAGGTTCAGTGGCAGTGGGTCTGGGACAGAGTTCACTCTCACCATCAGCAGCCTGCAGTCTGAAGATTTTGCAGTTTATTATTGTCAGCAGTATAATAACTGGCCTCTCACTTTCGgcggagggaccaaggtggagatcaaacgaactgtggctgcaccatctgtcttcatct
G07	3188	hIGKV3-11	*	hIGKJ2	hIGKC	QSVSSY	DAS	QQRYNWPPNN	CAGCAGCGTTACAACTGGCCTCCGAACAat	aagagtcaccctctcctgcagggccagtcagagtgttagcagctacttagcctggtaccaacaGAAAGCTGGCCAGGCTCCCAGGCTCATCATCTATGATGCATCCAACAGGGCCACTGGCATCCCAGCCAGGTTCAGTGGCAGTGGGTCTGGGACAGACTTCACTCTCACCATCAGCAGCCTAGAGCCTGAAGATTTTGCAGTTTATTACTGTCAGCAGCGTTACAACTGGCCTCCGAACAattttggccaggggaccaagctggagatcaaacgaactgtggctgcaccatctgtcttcatct
G08	890	hIGLV3-27	*	hIGLJ3	hIGLC	VLAKKY	KDS	YSAADDNLV	TACTCTGCGGCTGACGACAATCTGGTG	ggatcacctgctcaggagatgttctggcaaagaaatatggtcggtggttccagcagaagccaggccagGCCCCTGTCTTGATAATTTATAAGGACAGTGAGCGGCCCTCAGGGATTCCTGAGCGATTCTCCGGCTCCAGCTCAGGGACCACAGTCACCCTGACCATCAGCAGGGCCCGGGTTGAAGATGAGGCTGACTATTACTGTTACTCTGCGGCTGACGACAATCTGGTGTTCGGCGGagggaccaagttgaccgtcctaagtcagcccaaggctgccccctcggtcactctgttcccgccctcctc
G09	2713	hIGKV2-30	*	hIGKJ1	hIGKC	QSLVYSNGNTY	KVS	MQGTHWPWT	ATGCAAGGTACAcactggccctggacg	agcaggcctccatctcctgcaggtctagtcaaagcctcgtatacagtaatggaaacacctacttgaattggtttcaGCAGAGGCCAGGCCAATCTCCAAGGCGCCTAATTTATAAGGTTTCTAACCGGGACTCTGGGGTCCCAGACAGATTCAGCGGCAGTGGGTCAGGCACTGATTTCACACTGAAAATCAGCAGGGTGGAGGCTGAGGATGTTGGGGTTTATTACTGCATGCAAGGTACAcactggccctggacgttcggccaagggaccaaggtggaaatcaaacgaactgtggctgcaccatctgtcttcatct
G09	61	hIGKV2D-30	*	hIGKJ1	hIGKC	QSLVYSNGNTY	KVS	MQGTHWPWT	ATGCAAGGTACACactggccctggacg	gccggcctccatctcctgcaggtctagtcaaagcctcgtatacagtaatggaaacacctacttgaattggtttcagcagaGGCCAGGCCAATCTCCAAGGCGCCTAATTTATAAGGTTTCTAACGGGGACTCTGGGGTCCCAGACAGATTCAGCGGCAGTGGGTCAGGCACTGATTTCACACTGAAAATCAGCAGGGTGGAGGCTGAGGATGTTGGGGTTTATTACTGCATGCAAGGTACACactggccctggacgttcggccaagggaccaaggtggaaatcaaacgaactgtggctgcacatccgtcttccccttgaccc
G10	1484	hIGKV1D-39	*	hIGKJ3	hIGKC	QSIGTF	AAS	QQSYSTPFT	CAACAGAGTTACAGTACCCCGTTCACT	aagagccaccctcgcttgccgggcaggtcagagtattggcacctttttaaattggtatcaGCAGAAACCAGGGAAAGCCCCGAGGCTCCTGATCTATGCTGCATCCAGTTTGCAAAGTGGGGTCTCATCGAGGTTCAGTGGCAGTGGATCTGGGACAGAATTCACTCTCACCATCAGGAGTCTTCAACCTGAAGATTTTGCCACCTACTACTGTCAACAGAGTTACAGTACCCCGTTCACTTtcggccctgggaccaaggtggatatcaaacgaactgtggctgcaccatctgtcttcatct
G12	2703	hIGKV3-11	*	hIGKJ3	hIGKC	QSLSGY	DAS	QQRRGT	CAGCAGCGTCGGGGGACT	aagagtcaccctctcctgcagggccagtcagagtcttagcggctacttagcCTGGTACCAACACAAACCTGGCCAGGCTCCCAGGCTCCTCATCTATGATGCATCCAAGAGGGCCACTGGCATCCCAGCCAGGTTCAGTGGCAGTGGGTCTGGGACAGACTTCACTCTCACCATCAGCAGCCTAGAGCCTGAAGATTTTGCAGTTTATTACTGTCAGCAGCGTCGGGGGACTTTCGGCCCTGggaccaaagtggatatcaaacgaactgtggctgcaccatctgtcttcatct
H06	867	hIGLV2-11	*	hIGLJ1	hIGLC	SSDVGGYNY	DVS	CSYGGSYSLYV	TGCTCATatggaggcagctacagtctttatgtc	tcctgcactggaaccagcagtgatgttggtggttataactatgtctcctggtaccaacagcacccaggcaaagcccccAAACTCATGATTTATGATGTCAGTAAGCGGCCCTCAGGGGTCCCTGATCGCTTTTCTGGCTCCAAGTCTGGCAACACGGCCTCCCTGACCATCTCTGGGCTCCAGGCTGAGGACGAGGCTGATTATTACTGCTGCTCATatggaggcagctacagtctttatgtcttcggaactgggaccaaggtcaccgtcctaggtcagcccaaggccaaccccactgtcactctgttcccaccctcctc
H06	459	hIGKV5-2	*	hIGKJ3	hIGKC	QDIDDD	EAT	*	CTACAACATGATAATTTCCCCCATtcact	gagacaaagtcaacatctcctgcaaagccagccaagacattgatgatgatatgaactggtaccaaCAGAAACCAGGAGAAGCTGCTATTTTCATTATTCAAGAAGCTACTACTCTCGTTCCTGGAATCCCACCTCGATTCAGTGGCAGCGGGTATGGAACAGATTTTACCCTCACAATTAATAACATAGAATCTGAGGATGCTGCATATTACTTCTGTCTACAACATGATAATTTCCCCCATtcactttgggcctgggaccaaagtggatatcaaacgaactgtggctgcaccatctgtcttcatct
H06	99	hIGKV1-5	*	hIGKJ2	hIGKC	QSISSW	KAS	*	CAACAGTATAATAGTTATTCGGAGGtacact	agacagagtcaccatcacttgccgggccagtcagagtattagtagctggttggcctggtatcagcagAAACCAGGGAAAGCCCCTAACCTCCTGATCTATAAGGCGTCTAGTTTAGAAAGTGGGGTCCCATCAAGGTTCAGCGGCAGTGGATCTGGGACAGAATTCACTCTCACCATCAGCAGCCTGCAGCCTGATGATTTTGCAACTTATTACTGCCAACAGTATAATAGTTATTCGGAGGtacacttttggccaggggaccaagctggagatgaaacgaactgtggctgcaccatctgtcttcatct
H06	76	hIGLV2-11	*	hIGLJ1	hIGLC	SSDVGGYNY	DVS	CSYGDSYSLYV	TGCTCATATGGAGACAGCTACAGTCTTTATGtc	tcctgcactggaaccagcagtgatgttggtggttataactatgtctcctggtaccaacagcacccaggcaaagcccccGAACTCATGATTTATGATGTCAGTAAGCGGCCCTCAGGGGTCCCTGATCGCTTTTCTGGCTCCAAGTCTGGCAACACGGCCTCCCTGACCATCTCTGGGCTCCAGGCTGAGGATGAGGCTGATTATTACTGCTGCTCATATGGAGACAGCTACAGTCTTTATGtcttcggaactgggaccaaggtcaccgtcctaggtcagcccaaggccaaccccactgacactctgttcccaccctcctc
H09	232	hIGKV3-15	*	hIGKJ1	hIGKC	QSVNSN	GAS	QHYYNWPRT	CAGCACTATTATAACTGGCCTCGGACG	aagagtcaccctctcctgcagggccagtcagagtgttaacagcaacgtagcctggtaccaGCAGAAACCTGGCCAGGCTCCCAGGCTCCTCATCTATGGTGCATCCACCAGGGCCGCTGGTATCCCAGGCAGGTTCAGTTGCAGTGGGTCTGGGACAGAGTTCACTCTCACCATCAGCAACATGCAGTCTGAAGATTTTGCAGTTTATTACTGTCAGCACTATTATAACTGGCCTCGGACGTtcggccaagggaccaaggtggaaatcaaacgaactgtggctgcaccatctgtcttcatct
H10	1604	hIGKV4-1	*	hIGKJ3	hIGKC	QSVLSSSNNKNF	WAS	QQYYSTPLT	CAGCAATATTacagtactcctctcact	gccggcctccatcaactgcaagtccagccagagtgttttatccagctccaacaataagaacttcttaacttggtaccaGCAGAAACCAGGGCAGCCTCCTAAACTGCTCATTTACTGGGCATCTACCCGGGAATCCGGGGTCCCTGACCGATTCAGTGGCAGCGGGTCTGGGACAGATTTCACTCTCACCATCAGCAGCCTGCAGGCTGAAGATGTGGCAGTTTATTACTGTCAGCAATATTacagtactcctctcactttcggccctgggaccaaagtggatatcaaacgaactgtggctgcaccatctgtcttcatct
H11	824	hIGKV1-5	*	hIGKJ2	hIGKC	QSISSW	QAS	QHYKSYPYT	CAACACTATAAGAGTTATCCGTACAct	agacagagtcaccatcacttgccgggccagtcagagtattagtagctggttggcctggtatcaGCAGAAACCAGGCAAAGCCCCTAAGTTCTTGATCTATCAGGCGTCTAAGTTAGAAGGTGGAGTCCCACCAAGGTTCAGCGGCAGTGGATCTGGGACAGAATTCACTCTCACTATCAGCAGTCTGCAGCCTGAAGATTTTGGAACTTATTACTGCCAACACTATAAGAGTTATCCGTACActtttggccaggggaccaagctggagatcagacgaactgtggctgcaccatctgtcttcatct

## Sheet: Subject 13
Heavy Chain Sequences
Name	Copy	V	D	J	C	CDR1 Peptide	CDR2 Peptide	CDR3 Peptide	CDR3 Nucleotide	Joined Sequence
A01	153	hIGHV1-3	hIGHD1-26	hIGHJ6	hIGHG	AYSFTNYP	INTGNGNT	ARDWGGSYFHYNGMDV	gcgagagactggggtgggagctacttccactacaacggaatggacgtc	gtgaaggtttcctgcaaggcttctgcatacagcttcactaattatcccatgcactgggtgcgccaggcccccggacaaaggcttgagtgggtgggatggatcaacactggcaatGGAAACACAAAATATTCACAGAAGTTCCAGGACAGAGTCACCTTTACCAGAGACACATCCGCGACCACAGCCTACATGGAGTTGAGCAGCCTGACATCTAAAGACACGgctgtgtattactgtgcgagagactggggtgggagctacttccactacaacggaatggacgtctggggccaagggaccatggtcatcgtcccctcagcctccaccaagggcccatcggtcttccccctggtgc
A02	1082	hIGHV3-30	hIGHD7-27	hIGHJ4	hIGHD	GFTFNNYG	IRYDGSNK	AKGSLSLGFDY	GCGAAAGGCtctctaagcctggggtttgactac	gactctcctgtgcagcgtctgggttcaccttcaataactatggcatgcactgggtccgccaggctccaggcaaggggctggagtgggtggcatttatacgGTATGATGGAAGTAATAAATACTTTGCAGACTCCGTGAAGGGCCGATTCACCATCTCCAGAGACAATTCCAAGAACACGCTGTATCTGCAAATGAACAGCCTGAGCGCTGAGGACACGGCTGTGTATTACTGTGCGAAAGGCtctctaagcctggggtttgactactggggccagggaacgctggtcaccgtctcctcagcacccaccaaggctccggatgtgttccccatcatatcagggt
A02	845	hIGHV3-30	hIGHD7-27	hIGHJ4	hIGHM	GFTFNNYG	IRYDGSNK	AKGSLSLGFDY	GCGAAAGGCtctctaagcctggggtttgactac	gactctcctgtgcagcgtctgggttcaccttcaataactatggcatgcactgggtccgccaggctccaggcaaggggctggagtgggtggcattTATACGGTATGATGGAAGTAATAAATACTTTGCAGACTCCGTGAAGGGCCGATTCACCATCTCCAGAGACAATTCCAAGAACACGCTGTATCTGCAAATGAACAGCCTGAGCGCTGAGGACACGGCTGTGTATTACTGTGCGAAAGGCtctctaagcctggggtttgactactggggccagggaacgctggtcaccgtctcctcagggagtgcatccgccccaacccttttccccctcgtct
A03	790	hIGHV1-3	hIGHD1-26	hIGHJ6	hIGHG	AYSFTNYP	INTGNGNT	ARDWGGSYFHYNGMDV	gcgagagactggggtgggagctacttccactacaacggaatggacgtc	gtgaaggtttcctgcaaggcttctgcatacagcttcactaattatcccaagcactgggtgcgccaggcccccggacaaaggcttgagtggatgggatggatcaacactggcaaTGGAAACACAAAATATTCACAGAAGTTCCAGGACAGAGTCACCTTTACCAGAGACACATCCGCGACCACAGCCTACATGGAGTTGAGCAGCCTGACATCTAAAGACACGGCTGtgtattactgtgcgagagactggggtgggagctacttccactacaacggaatggacgtctggggccaagggaccatggtcatcgtctcctcagcctccaccaagggcccatccgtcttccccctggcgc
A04	5697	hIGHV3-21	hIGHD3-9	hIGHJ6	hIGHG	GFAFSSYA	TSSGSSYI	AREGHYDILTGYYEGMDV	GCGAGAGAAgggcattacgatattttgactggttattatgagggtatggacgtc	gactctcctgtgcagcctctggattcgccttcagtagctatgccatgaactgggtccgccaggctccagggaaggggctggagtgggtctcatccactagtagtggtagtagttaCATATATTACGCAGACTCAGTGAAGGGCCGATTCACCATCTCCAGAGACAACGCCAAGAACTCACTGTATCTGCAAATGACCAGCCTGAGAGCCGAGGACACGGCTGTGTATTACTGTGCGAGAGAAgggcattacgatattttgactggttattatgagggtatggacgtctggggccaagggaccacggtcaccgtctcctcagcctccaccaagggcccatcggtcttccccctggcac
A04	102	hIGHV3-21	hIGHD3-9	hIGHJ6	hIGHA	GFAFSSYA	TSSGSSYI	AREGHYDILTGYYEGMDV	GCGAGAGAAgggcattacgatattttgactggttattatgagggtatggacgtc	gactctcctgtgcagcctctggattcgccttcagtagctatgccatgaactgggtccgccaggctccagggaaggggctggagtgggtctcatccactagtagtggtagtagtTACATATATTACGCAGACTCAGTGAAGGGCCGATTCACCATCTCCAGAGACAACGCCAAGAACTCACTGTATCTGCAAATGACCAGCCTGAGAGCCGAGGACACGGCTGTGTATTACTGTGCGAGAGAAgggcattacgatattttgactggttattatgagggtatggacgtctggggccaagggaccacggtcaccgtctcctcagcctccaccaagggcccaaggtcttcccgctgagc
A05	968	hIGHV7-4-1	hIGHD4-4	hIGHJ5	hIGHG	GYTFTSYS	INTNNGNP	ARGLYSRDRLQLWFPDS	GCGCGaggtttgtactcaagagaccgactacaactctggtttccggactcc	gtgaaggtctcctgcaaggcttctggatacaccttcacttcctactctgtgaattgggtgcgacaggcccctggacaagggcttgagtggatgggatggatcaacaccaacaatggGAATCCAACATATGCCCAGGGGTTCAGAGAACGCTTTGTCTTCTCCTTGGACACCCCTGTCAACACGGCGTACCTGCAGATCAGCAGCCTAAAGCCTGAGGACACTGCCGTCTATTACTGTGCGCGaggtttgtactcaagagaccgactacaactctggtttccggactcctggggccagggaaccctggtcaccgtctcctcagcctccaccaagggcccatcggtcttccccctggcac
A08	1009	hIGHV7-4-1	hIGHD3-22	hIGHJ5	hIGHG	GYTFTNYA	INTITGQS	ARVPYYYDRTAFLAPDA	GCGAGagtcccgtattattatgataggactgcttttttggcccccgacgcc	gtgaaggtctcctgcaaggcttctggatacaccttcactaactatgctatcaattgggtgcgacaggcccctggacaagggcttgattggatgggatggatcaacaccatcactggGCAATCAACGTATGCCCAGGGCTACAGAGAACGGTTTGTCTTCTCCTTGGACACCTCTGTCACTACGGCATATCTGCAGATCAGCAGCCTAAAGGCTGAGGACACAGCCGTGTATTACTGTGCGAGagtcccgtattattatgataggactgcttttttggcccccgacgcctggggccagggatccctggtcaccgtctcctcagcctccaccaagggcccatcggtcttccccctggcgc
B02	178	hIGHV3-15	hIGHD3-10	hIGHJ6	hIGHM	GFTFSNAW	IKSKTDGGTT	TTSLVRGVITEYYYYYMDV	ACCacatcactggttcggggagttattactgaatactactactactacatggacgtc	gactctcctgtgcagcctctggattcactttcagtaacgcctggatgagctgggtccgccaggctccagggaaggggctggagtgggttggccgtattaaaagcaaaactgatggtgggacaacAGACTACGCTGCACCCGTGAAAGGCAGATTCACCATCTCAAGAGATGATTCAAAAAACACGCTGTATCTGCAAATGAACAGCCTGAAAACCGAGGACACAGCCGTGTATTACTGTACCacatcactggttcggggagttattactgaatactactactactacatggacgtctggggcaaagggaccacggtcaccatctcctcagggagtgcatccgccccaacccttttccccctcgtct
B04	2894	hIGHV1-8	hIGHD3-16	hIGHJ4	hIGHG	GYTFTSYD	MNPNTGNT	AKRGGRGYYFDS	GCGAAgagaggggggcgtgggtactactttgactcc	gtgaaggtttcctgcaaggcttctggatacaccttcaccagctatgatatcaactgggtgcgacaggcccctggacaagggcttgagtggatgggatggatGAACCCTAACACTGGTAACACAGGCTATGCACAAAGGTTCCAGGGCAGAGTCACCATGACCAGGGACACCTCCATAACCACTACCTACTTGGAGCTGAGCAGCCTGAGATCTGAGGACACGGCCGTGTATTACTGTGCGAAgagaggggggcgtgggtactactttgactcctggggccagggaaccctggtcaccgtctcctcagcttccaccaagggcccatcggtcttccccctggcac
B05	1794	hIGHV7-4-1	hIGHD7-27	hIGHJ3	hIGHG	GYIFTSHV	INPNNGNP	ARDWGDRTSGRQDHLNAFDI	GCGAgagactggggtgacaggacctcaggtcgccaggaccacttaaatgcttttgatatc	gtgaaggtttcctgcaaggcttctggatacatcttcacttcccatgttatacattgggtgcgacaggcccgtggacaaggccttgagtggatgggatggatcaaccccaacaatggaaacccatcGTATGTCCAGGGCTTCAGAGAACGCTTTGTCTTCTCCGTGGACGCCACCGTCAGCACGGCATATCTGCAGATCAGAAGTCTAAAGGCTGACGACACTGCCGTATATTACTGTGCGAgagactggggtgacaggacctcaggtcgccaggaccacttaaatgcttttgatatctggggcccagggacactcgtcaccgtctcttcagcttccaccaagggcccatcggtcttccccctggcac
B06	1769	hIGHV3-23	hIGHD5-5	hIGHJ4	hIGHM	GFTFSSYA	IYSGGST	AKFGTAMVKGGAFDY	GCGAAATTTGGtacagctatggttaagggaggggcctttgactac	gactctcctgtgcagcctctggattcacctttagcagctatgccatgagctgggtccgccaggctccagggaaggggctggagtgggtctcagttatttatagCGGTGGTAGCACATACTATGCAGACTCCGTGAAGGGCCGGTTCACCATCTCCAGAGATAATTCCAAGAACACGCTGTATCTGCAAATGAACAGCCTGAGAGCTGAGGACACGGCCGTATATTACTGTGCGAAATTTGGtacagctatggttaagggaggggcctttgactactggggccagggaaccctggtcaccgtctcctcagggagtgcatccgccccaacccttttccccctcgtct
B06	573	hIGHV3-23	hIGHD5-5	hIGHJ4	hIGHD	GFTFSSYA	IYSGGST	AKFGTAMVKGGAFDY	GCGAAATTTGGtacagctatggttaagggaggggcctttgactac	gactctcctgtacagcctctggattcacctttagcagctatgccatgagctgggtccgccaggctccagggaaggggctggagtgggtctcagttatttatagcggtggTAGCACATACTATGCAGACTCCGTGAAGGGCCGGTTCACCATCTCCAGAGATAATTCCAAGAACACGCTGTATCTGCAAATGAACAGCCTGAGAGCTGAGGACACGGCCGTATATTACTGTGCGAAATTTGGtacagctatggttaagggaggggcctttgactactggggccagggaaccctggtcaccgtctcctcagcacccaccaaggctccggatgtgttccccatcatatcagggt
B06	52	hIGHV3-23	hIGHD5-5	hIGHJ4	hIGHD	GFTFSSYA	IYSGGST	AKLGTAMVKGGAFDY	GCGAAACTTGGtacagctatggttaagggaggggcctttgactac	gactctcctgtgcagcctctggattcacctttagcagctatgccatgagctgggtccgccaggctccagggaaggggctggagtgggtctcagttatttatagcggtggTAGCACATACTATGCAGACTCCGTGAAGGGCCGGTTCACCATCTCCAGAGATAATTCCAAGAACACGCTGTATCTGCAAATGAACAGCCTGAGAGCTGAGGACACGGCCGTATATTACTGTGCGAAACTTGGtacagctatggttaagggaggggcctttgactactggggccagggaaccctggtcaccgtctcctcagcacccaccaaggctccggatgtgttccccatcatatcagggt
B08	2820	hIGHV4-59	hIGHD4-17	hIGHJ5	hIGHG	GDSISTYY	IYSTVTT	ARGLVYGDYPLGWFDP	GCGAGagggcttgtctacggtgactaccccttggggtggttcgacccc	ccctgtccctcacctgcactgtctctggtgactccataagtacttactactggacctggatccggcagcccccagggaagggactggagtgggttgggtatatctattccacTGTGACCACCAACTACAACCCCTCCCTCAAGAGTCGAGTCACCATATCAGTAGACACGTCCAAGAACCAGTTCTCCCTGAAGCTGACCTCTGTGACCGCTGCGGACACGGCCGTCTATTACTGTGCGAGagggcttgtctacggtgactaccccttggggtggttcgacccctggggccagggaaccccggtcaccgtctcctcagcctccaccaagggcccatcggtcttccccctggtgc
B08	135	hIGHV4-59	hIGHD4-17	hIGHJ5	hIGHG	GDSISTYY	IYSTVTT	ARELVYGDYPLGWFDP	GCGAGagagcttgtctacggtgactaccccttggggtggttcgacccc	ccctgtccctcacctgcactgtctctggtgactccataagtacttactactggacctggatccggcagcccccagggaagggactggagtgggttgggtatatctattccacTGTGACCACCAACTACAACCCCTCCCTCAAGAGTCGAGTCACCATATCAGTAGACACGTCCAAGAACCAGTTCTCCCTGAAGCTGACCTCTGTGACCGCTGCGGACACGGCCGTCTATTACTGTGCGAGagagcttgtctacggtgactaccccttggggtggttcgacccctggggccagggaaccccggtcaccgtctcctcagcctccaccaagggcccatcggtcttccccctggcgc
B08	55	hIGHV4-59	hIGHD4-17	hIGHJ5	hIGHA	GDSISTYY	IYSTVTT	ARGLVYGDYPLGWFDP	GCGAGagggcttgtctacggtgactaccccttggggtggttcgacccc	ccctgtccctcacctgcactgtctctggtgactccataagtacttactactggacctggatccggcagcccccagggaagggactggagtgggttgggtatatctattccaCTGTGACCACCAACTACAACCCCTCCCTCAAGAGTCGAGTCACCATATCAGTAGACACGTCCAAGAACCAGTTCTCCCTGAAGCTGACCTCTGTGACCGCTGCGGACACGGCCGTCTATTACTGTGCGAGagggcttgtctacggtgactaccccttggggtggttcgacccctggggccagggaaccccggtcaccgtctcctcagcctccaccaagggcccaaggtcttcccgctgagc
B09	758	hIGHV3-30-3	hIGHD3-16	hIGHJ3	hIGHG	GFTFSSYA	ISYNGNNK	ARDRVRYHANMAYHDALDI	GCGAGAGAtcgggtgcggtaccatgcgaatatggcttatcatgatgctcttgatatc	gactctcctgtgcagcctctggattcaccttcagtagctatgctatgcactgggtccgccaggctccaggcaaggggctggagtgggtgggtgttatatcatacaatggaaacaataaATACCACGCAGACTCCGTGAAGGGCCGATTCACCATCTCCAGAGACAATTCCAAGAACACGCTGTATGTGCAAATGAACAGCCTGAGAGCTGAGGACACGGCTGTGTATTACTGTGCGAGAGAtcgggtgcggtaccatgcgaatatggcttatcatgatgctcttgatatctggggccaagggacaatggtcaccgtctcttcagcctccaccaagggcccatcggtcttccccctggcgc
B11	3597	hIGHV4-34	hIGHD2-15	hIGHJ4	hIGHG	GGSFSGYF	IIHSGSA	ARRYCSGASCHYFDY	GCGAGAagatattgtagtggtgccagttgccactactttgactac	ccctgtccctcacctgcgctgtctatggtgggtccttcagtggttacttctggagctggatccgccagcccccagggaaggggctggagtggattggggaaatcattcaTAGTGGAAGCGCCAACTACAATTCGTCCCTCAAGAGTCGAGTCACCATATCAGTAGACACGTCCAAGAACCATTTCTCCCTGAAACTGAGCTCTGTGACCGCCGCGGACACGGCTGTGTATTACTGTGCGAGAagatattgtagtggtgccagttgccactactttgactactggggccagggaacgctggtcaccgtctcctcagcctccaccaagggcccatcggtcttccccctggcgc
B11	76	hIGHV4-34	hIGHD2-15	hIGHJ4	hIGHA	GGSFSGYF	IIHSGSA	ARRYCSGASCHYFDY	GCGAGaagatattgtagtggtgccagttgccactactttgactac	ccctgtccctcacctgcgctgtctatggtgggtccttcagtggttacttctggagctggatccgccagcccccagggaaggggctggagtggattggggaaatcattCATAGTGGAAGCGCCAACTACAATTCGTCCCTCAAGAGTCGAGTCACCATATCAGTAGACACGTCCAAGAACCATTTCTCCCTGAAACTGAGCTCTGTGACCGCCGCGGACACGGCTGTGTATTACTGTGCGAGaagatattgtagtggtgccagttgccactactttgactactggggccagggaacgctggtcaccgtctcctcagcctccaccaagggcccaaggtcttcccgctgagc
B11	52	hIGHV4-34	hIGHD2-15	hIGHJ4	hIGHG	GGSFSGYF	IIHSGSA	ARRYCSGAGCHYFDY	gcgagaagatattgtagtggtgccggttgccactactttgactac	ccctgtccctcacctgcgctgtctatggtgggtccttcagtggttacttctggagctggatccgccagcccccagggaaggggctggagtggattggggaaatcattcatAGTGGAAGCGCCAACTACAATTCGTCCCTCAAGAGTCGAGTCACCATATCAGTAGACACGTCCAAGAACCATTTCTCCCTGAAACTGAGCTCTGTGACCGCCGCGGACACGgctgtgtattactgtgcgagaagatattgtagtggtgccggttgccactactttgactactggggccagggaacgctggtcaccgtctcctcagcctccaccaagggcccatccgtcttccccctggcgc
B12	756	hIGHV4-39	hIGHD2-21	hIGHJ4	hIGHG	GGSIRSNSHY	VYYNGAT	ARLRGVVTAMYHYDS	gcgagactccggggggtggtgactgctatgtaccactatgactcc	ccctgtccctcacctgcactgtctctggtggctccatcaggagtaatagtcactattggggctggatccgccagcccccagggaagagtctggagtggattgggactgtctattaCAATGGGGCCACCTTCTACAACCCGTCCCTCAAGAGTCGAGTCACCATATCCGTAGACACGTCCAGGAACCAGTTTTTCCTGAACCTGACCTCTTTGATCGCCGCAGACACGGCTGTGTATTACTGtgcgagactccggggggtggtgactgctatgtaccactatgactcctggggccagggaaccctggtcaccgtctcctcagcctccaccaagggcccatcggtcttccccctggcac
C01	299	hIGHV1-3	hIGHD1-26	hIGHJ6	hIGHG	AYSFTNYP	INTGNGNT	ARDWGGSYFHYNGMDV	GCGAgagactggggtgggagctacttccactacaacggaatggacgtc	gtgaaggtttcctgcaaggcttctgcatacagcttcactaattatcccatgcactgggtgcgccaggcccccggacaaaggcttgagtggatgggatggatcaacactggcaaTGGAAACACAAAATATTCACAGAAGTTCCAGGACAGAGTCACCTTTACCAGAGACACATCCGCGACCACAGCCTACATGGAGTTGAGCAGCCTGACATCTAAAGACACGGCTGTGTATTACTGTGCGAgagactggggtgggagctacttccactacaacggaatggacgtctggggccaagggaccatggtcatcgtctcctcagcctccaccaagggcccatcggtcttccccctggtgc
C02	899	hIGHV1-58	hIGHD3-10	hIGHJ3	hIGHG	GFTFTSSA	IVVGSNNT	AAHRYVSGSYYLGAFDI	GCGGcccatcgatatgtttcagggagttattaccttggagcttttgatatc	gtgaaggtctcctgcaaggcttctggattcacctttactagctctgctgtgcagtgggtgcgacaggctcgtggacaacgccttgagtggattgggtggatcgtcgttggcagtaaTAACACAAACTACGCACAGAGGTTCCAGGGCAGAGTCAGCTTTACCAGGGACATTTCCACAACCACAGCCTACATGGAGCTGAGCAGCCTGAGATCCGAGGACACGGCCGTGTATTACTGTGCGGcccatcgatatgtttcagggagttattaccttggagcttttgatatctggggccaagggacaatggtcaccgtctcttcagcttccaccaagggcccatccgtcttccccctggcgc
C03	1317	hIGHV4-34	hIGHD2-21	hIGHJ5	hIGHG	NGSFRGYA	TNHGGST	ARNVAGCSGAVCYLGWLDT	GCGAGAaatgttgcgggttgttccggtgctgtctgctatttaggttggctcgacacc	ccctgtccctcacctgcggtgtctttaatgggtccttcaggggttacgcctggagctggatccggcagcccccagggagggggctggagtggattggacaaaccaatcatggtggaagcacGAACTTCAGCCCGTCCCTCAAGAATCGAGTCACCATATCAATAGACACGACCAAGAACCAGTTCTCCCTGAAACTGAGCTCTATGACCGCCGCGGACACGGCTGTTTATTACTGTGCGAGAaatgttgcgggttgttccggtgctgtctgctatttaggttggctcgacacctggggccagggaaccgtggtcaccgtctcctcagcttccaccaagggcccatcggtcttccccctggtgc
C06	233	hIGHV3-20	*	hIGHJ4	hIGHM	GFSIDDYD	INWNGGRT	*	GCGGCGCAAgaattactctgaccac	gactctcctgtgcagcctctggattcagcattgatgattatgacatgagctgggtccgccaagctccagggaaggggctggagtggGTCTCTGGTATCAATTGGAATGGAGGTAGAACAGGTTATGCAGACGCTGTGAAGGGCCGAATCTCCATCTCCAGAGACAACGCCAAGAACTCCCTGGATCTGCAAATGAACAGTCTGAGAGGCGAGGACACGGCCTTGTTTTACTGTGCGGCGCAAgaattactctgaccactggggccagggaacgctggtgaccgtctcctcagggagtgcatccgccccaacccttttccccctcgtct
C07	2523	hIGHV1-8	hIGHD3-16	hIGHJ4	hIGHG	GYTFTSYD	MNPNTGNT	AKRGGRGYYFDS	GCGAAgagaggggggcgtgggtactactttgactcc	gtgaaggtctcctgcaaggcttctggatacaccttcaccagctatgatatcaactgggtgcgacaggcccctggacaagggcttgagtggatgggatggatGAACCCTAACACTGGTAACACAGGCTATGCACAGAGGTTCCAGGGCAGAGTCACCATGACCAGGGACACCTCCATAACCACTACCTACTTGGAGCTGAGCAGCCTGAGATCTGAGGACACGGCCGTGTATTACTGTGCGAAgagaggggggcgtgggtactactttgactcctggggccagggaaccctggtcaccgtctcctcagcttccaccaagggcccatcggtcttccccctggcgc
C08	1360	hIGHV1-18	hIGHD6-6	hIGHJ6	hIGHG	GYNFSAYG	SSSFNANR	ATENVHSNRQLIHYYGMDV	GCGACcgaaaatgtccactcaaaccggcagcttatccactactacggtatggacgtc	gtgaaggtctcctgcaaggcttctggttacaacttcagcgcctatggtttcaactgggtgcgacaggcccctggacaagggcctgagtggatgggatggagcagctctttcaatgctaacagAAACTATGCACAGAAGTTCCAGGGCAGAGTCACGTTGACCACAGACACATCCACGAGCACGGCCTACATGGAGCTGAGGAGCCTGAGATCTGAGGACACGGCCGTATATTACTGTGCGACcgaaaatgtccactcaaaccggcagcttatccactactacggtatggacgtctggggccaggggaccacggtcatcgtctcctcagcttccaccaagggcccatccgtcttccccctggcgc
C08	189	hIGHV1-18	hIGHD6-6	hIGHJ6	hIGHG	GYNFSAYG	SSSFNANR	ATENAHSNRQLIHYYGMDV	GCGACcgaaaatgcccactcaaaccggcagcttatccactactacggtatggacgtc	gtgaaggtctcctgcaaggcttctggttacaacttcagcgcctatggtttcaactgggtgcgacaggcccctggacaagggcctgagtggatgggatggagcagctctttcaatgctaacagAAACTATGCACAGAAGTTCCAGGGCAGAGTCACGTTGACCACAGACACATCCACGAGCACGGCCTACATGGAGCTGAGGAGCCTGAGATCTGAGGACACGGCCGTATATTACTGTGCGACcgaaaatgcccactcaaaccggcagcttatccactactacggtatggacgtctggggccaggggaccacggtcatcgtctcctcagcttccaccaagggcccatccgtcttccccctggcgc
C09	1631	hIGHV7-4-1	hIGHD1-7	hIGHJ3	hIGHG	GYTFSKYI	INTKTGNP	AIDHGTIAYDSLPGAFDV	GCGATtgatcatggaactattgcttatgactccttaccgggtgcttttgatgtc	gtgaaggtctcctgcaaggcttctggatacaccttcagtaaatatattatgaattgggttcgacaggcccctggacaagggcttgagtggatgggatggatcaacaccaagactgggaaCCCAACGTATGCCCAGGGCTTCACAGAGCGATTTGTCTTCTCCTTGGACACCTCTATCAGCACGGCATATCTGCAGATCACCAGCCTAAAGGCTGAGGACACTGCCAAGTACTATTGTGCGATtgatcatggaactattgcttatgactccttaccgggtgcttttgatgtctggggccaagggacaatggtcagcgtctcttcagcctccaccaagggcccatcggtcttccccctggcgc
C11	2876	hIGHV1-3	hIGHD1-26	hIGHJ3	hIGHG	GYTFTTYG	INAENGNP	ARDLGSGNYYFDAFDI	GCGAGagatttaggaagtggaaactactactttgatgcttttgatatc	gtgaaggtctcctgcaaggcttctggatacaccttcactacctatggtatacattgggtgcgccaggcccccggacaaaggcctgagtggatgggatggatcaacgctgaaaaTGGTAACCCAACATATGCACAGAACTTCCAGGGCAGAGTCACCATTACCAGGGACACATCCGCGAGCTCAGCCTACATGGAGCTGAGCAGCCTGAGATCTGAAGACACGGCTGTCTATTACTGTGCGAGagatttaggaagtggaaactactactttgatgcttttgatatctggggccaagggacaatggtcaccgtctcttcagcttccaccaagggcccatccgtcttccccctggcgc
C11	77	hIGHV1-3	hIGHD4-4	hIGHJ3	hIGHG	GYTFTTYG	INTENGNP	ARDLGSGNYCFDAFDI	gcgagagatttaggaagtggaaactactgctttgatgcttttgatatc	gtgaaggtttcctgcaaggcttctggatacaccttcactacctatggtatacattgggtgcgccaggcccccggacaaaggcctgagtggatgggatggatcaacactgaaaaTGGTAACCCAACATATGCACAGAACTTCCAGGGCAGAGTCACCATTACCAGGGACACATCCGCGAGCTCAGCCTACATGGAGCTGAGCAGCCTGAGATCTGAAGACACGgctgtctattactgtgcgagagatttaggaagtggaaactactgctttgatgcttttgatatctggggccaagggacaatggtcaccgtctcttcagcttccaccaagggcccatcggtcttccccctggtgc
C11	54	hIGHV1-3	hIGHD1-26	hIGHJ3	hIGHG	GYTFTTYG	INAENGNP	ARDLGSGNYYSDAFDI	gcgagagatttaggaagtggaaactactactctgatgcttttgatatc	gtgaaggtttcctgcaaggcttctggatacaccttcactacctatggtatacattgggtgcgccaggcccccggacaaaggcctgagtggatgggatggatcaacgctgaaaaTGGTAACCCAACATATGCACAGAACTTCCAGGGCAGAGTCACCATTACCAGGGACACATCCGCGAGCCCAGCCTACATGGAGCTGAGCAGCCTGAGATCTGAAGACacggctgtctattactgtgcgagagatttaggaagtggaaactactactctgatgcttttgatatctggggccaagggacaatggtcaccgtctcttcagcttccaccaagggcccatcggtcttccccctggtgc
C12	1884	hIGHV1-58	hIGHD3-3	hIGHJ3	hIGHG	GFTFSRSA	IVVGSGNT	ASDPEFLVGPSTLGLLDI	GCGTCagatccggaatttttggtgggaccttctacactgggtcttttggatatt	gtgaaggtctcctgcaaggcttctggattcacctttagtaggtctgctattcagtgggtgcgacaggctcgtggacaacgccctgaatggataggatggatcgtcgttggcagtggtaaCACAAACTACGCACAGAAGTTCCAGGAAAGAGTCACCATTACCAGAGACATGTCTACAAACACAGCCAACATGGAGCTGAACAGCCTGAGATCCGAAGACTCGGCCGTGTATTACTGTGCGTCagatccggaatttttggtgggaccttctacactgggtcttttggatatttggggccaagggacagtggtcaccgtctcttcagcctccaccaagggcccatccgtcttccccctggcgc
D03	249	hIGHV2-5	hIGHD6-19	hIGHJ3	hIGHG	GFSLNTIGVG	IYFNDEK	GHRPRSNTWLDVFDV	ggacacagacccaggagtaacacttggctggatgtttttgatgtc	gaccctcacactgacctgcaccttctctggtttctcactcaatactattggagtgggtgtgggatggatccgtcagcccccaggaaaggcccctgagtggcttgctctcatttatttTAATGATGAGAAGCGCTACACCCCTTCTCTGCAGAACAGACTCACCATCACCAAGGACACTTCCAGAAACCAGGTGGTCCTTACAATGACCAACATGGGCCCTGTGGACACAGCCACGTATTACTgtggacacagacccaggagtaacacttggctggatgtttttgatgtctggggcccagggactttggtcaccgtctcttcagcctccaccaagggcccatcggtcttccccctggcgc
D04	1502	hIGHV4-4	hIGHD3-16	hIGHJ5	hIGHG	GGSISSPNC	IFRSGST	VSRNVMIKFGRTILGWFDP	GTGagccggaacgttatgattaaatttgggagaactatcctcggctggttcgacccc	ccctgtccctcacctgcactgtctctggcggctccatcagtagtcctaactgctggagttgggtccgccagtccccagggaaggggctggagtggattggagaaatctttcgtagtgggagcacCAACTACAACCCGTCCCTCAAGAGTCGAGTCACCATTTCAGTAGACAAGTCCAAGAATCAGTTCTCCCTGAAGCTGAACTCTGTGACCGCCGCGGACACGGCCGTCTATTACTGTGTGagccggaacgttatgattaaatttgggagaactatcctcggctggttcgacccctggggccagggaatccgggtcaccgtctccccagcctccaccaagggcccatccgtcttccccctggcgc
D06	1276	hIGHV3-48	hIGHD3-10	hIGHJ4	hIGHM	GFTFSSYS	ISSSSSNI	ASGGSGSYAYFDY	GCGAGTGGCggttcggggagttatgcctactttgactac	gactctcctgtgcagcctctggattcaccttcagtagttatagcatgaactgggtccgccaggctccagggaaggggctggagtgggtttcatacattagTAGTAGTAGTAGTAACATATACTACGCAGACTCTGTGAAGGGCCGATTCACCATCTCCAGAGACAATGCCAAGAACTCACTGTCTCTGCAAATGAACAGCCTGAGAGCCGAGGACACGGCTGTGTATTACTGTGCGAGTGGCggttcggggagttatgcctactttgactactggggccagggaatcctggtcaccgtctcctcagggagtgcatccgccccaacccttttccccctcgtct
D06	351	hIGHV3-48	hIGHD3-10	hIGHJ4	hIGHD	GFTFSSYS	ISSSSSNI	ASGGSGSYAYFDY	GCGAGTGGCggttcggggagttatgcctactttgactac	gactctcctgtgcagcctctggattcaccttcagtagttatagcatgaactgggtccgccaggctccagggaaggggctggagtgggtttcatacattagtagtagTAGTAGTAACATATACTACGCAGACTCTGTGAAGGGCCGATTCACCATCTCCAGAGACAATGCCAAGAACTCACTGTCTCTGCAAATGAACAGCCTGAGAGCCGAGGACACGGCTGTGTATTACTGTGCGAGTGGCggttcggggagttatgcctactttgactactggggccagggaatcctggtcaccgtctcctcagcacccaccaaggctccggatgtgttccccatcatatcagggt
D07	561	hIGHV3-30-3	hIGHD1-26	hIGHJ5	hIGHM	GFSFSTHA	ISHDGSDK	*	GCAAGATCTgacgtatagtattggggaagcacctgttcataattgtttcgacccg	gactctcctgtgcagcctctggattcagcttcagtacccatgctatgttctgggtccgccaggctccaggcaaggggctggagggggtgccacctatatcacatgatgggagcgatAAAGACTATCTAGACTCCGTGAAGGGCCGAGTCACCATCTCCAGAGACAAATCCAAGAACACGCTGGATCTGCAAGTGAACAGCCTGAGAGCTGAGGACACGGCTATTTATTACTGTGCAAGATCTgacgtatagtattggggaagcacctgttcataattgtttcgacccgtggggccagggaaccttggtcaccgtctcctcagggagtgcatccgccccaacccttttccccctcgtct
D07	84	hIGHV5-51	hIGHD6-6	hIGHJ5	hIGHG	GYRFTSYW	IYPGDSRS	ARLGPFIAETGRDGPYGPNWFDP	GCGAgactggggccgtttatagcagagactggacgggatggaccctatggcccgaactggttcgacccc	tctgaggatctcctgtaaggggtctggatataggtttaccagctactggattggctgggtgcgccagatgcccgggaaaggcctggagtggatggggatcatctatcctggtgactctagaagcatatatagcccGTCCTTCCAAGGCCAAGTCACCGTCTCAGCCGACAAGTCCATCAGCACCGCCTACCTGCAGTGGAGCAGCCTAAAAGCCTCGGACACCGCCATGTATTACTGTGCGAgactggggccgtttatagcagagactggacgggatggaccctatggcccgaactggttcgacccctggggccagggaaccctggtcaccgtctccccagcctccaccaagggcccatcggtcttccccctggcgc
D10	1449	hIGHV7-4-1	hIGHD3-10	hIGHJ4	hIGHG	GYTFTSYT	INTNTGNP	ARGRDLRYQLLWTDY	GCGAgagggcgagatttgaggtaccagttactatggacggactac	gtgaaggtttcctgcaaggcttcaggatacaccttcactagttatactatgcattgggtgcgacaggcccctggacaagggcttgagtggatgggatggatcaacaccaaCACTGGGAACCCAACATTTGCCCAGGGCTTCACAGAACGCTTTGTCTTCTCCTTGGACACCTCTGTCAGCACGGCATATCTGCAGATCAGCAACCTAAAGGCTGAAGACACTGCCGTATATTACTGTGCGAgagggcgagatttgaggtaccagttactatggacggactactggggccagggaaccctggtcaccgtctcctccgcttccaccaagggcccatcggtcttccccctggcac
D12	718	hIGHV3-23	hIGHD2-21	hIGHJ4	hIGHG	GFTFSSYA	ISASGATS	ARELFIVVDD	GCGAGAGAGctctttattgtggtggacgac	gactctcctgtgcagcctctggattcacctttagcagctatgccatgagctgggtccgccaggctccagggaaggggctggagtgggtctcATCTATTAGTGCTAGTGGTGCTACCTCATACTACGCAGACTCCGTGAAGGGCCGATTCACCATCTCCAGAGACACTTCCAAGAACACGCTGTATCTGCAAATGAACAGCCTGAGAGCCGAGGACACGGCCGTATATTACTGTGCGAGAGAGctctttattgtggtggacgactggggccagggaaccctggtcaccgtctcctcagcctccaccaagggcccatcggtcttccccctggcac
Light Chain Sequences
Name	Copy	V	D	J	C	CDR1 Peptide	CDR2 Peptide	CDR3 Peptide	CDR3 Nucleotide	Joined Sequence
A01	303	hIGKV4-1	*	hIGKJ2	hIGKC	QSVLNTSNNKNY	WAS	QQYYSTPYT	CAGCAATATTacagtactccgtacact	gagggccaccatcaactgcaagtccagccagagtgttttaaacacttccaacaataagaactacttagcttggtaccaGCAGAAACCAGGACAGCCTCCTAAGCTCCTCATTTCCTGGGCATCTACCCGGGAATCCGGGGTCCCTGACCGATTCAGTGGCAGCGGGTCTGGGACAGATTTCACTCTCACCGTCACCAGCCTGCAGGCTGAAGATGTGGCAGTCTATTACTGTCAGCAATATTacagtactccgtacacttttggccaggggaccaagctggagatccaacgaactgtggctgcaccatctgtcttcatct
A02	361	hIGLV2-8	*	hIGLJ3	hIGLC	SSDVGAYNY	EVS	SSYAGSNNVV	AGCTCATATGCAGGCAGCAACAATGTGGTA	tcctgcactggaaccagcagtgacgttggtgcttataactatgtctcctggtaccaacagcacccaggcaaagccCCCAAACTCATGATTTTTGAGGTCAGTAAGCGGCCCTCAGGGGTCCCTGATCGCTTCTCTGGCTCCAAGTCTGGCAACACGGCCTCCCTGACCGTCTCTGGGCTCCAGGCTGAAGATGAGGCTGATTATTACTGCAGCTCATATGCAGGCAGCAACAATGTGGTATTcggcggagggaccaagctgaccgtcctaggtcagcccaaggctgccccctcggacactctgttcccaccctcctc
A03	778	hIGKV4-1	*	hIGKJ2	hIGKC	QSVLNTSNNKNY	WAS	QQYYSTPYT	CAGCAATATTacagtactccgtacact	gccggcctccatcaactgcaagtccagccagagtgttttaaacacttccaacaataagaactacttagcttggtaccaGCAGAAACCAGGACAGCCTCCTAAGCTCCTCATTTCCTGGGCATCTACCCGGGAATCCGGGGTCCCTGACCGATTCAGTGGCAGCGGGTCTGGGACAGATTTCACTCTCACCGTCACCAGCCTGCAGGCTGAAGATGTGGCAGTCTATTACTGTCAGCAATATTacagtactccgtacacttttggccaggggaccaagctggagatccaacgaactgtggctgcaccatctgtcttcatct
A05	905	hIGKV4-1	*	hIGKJ3	hIGKC	QSVLYSSNNKNF	WAS	HQFFSTPFT	CACCAATTTTttagtactcctttcact	gccggcctccatcaactgcaagtccagccagagtgttttatacagctccaacaataagaacttcttagcatggtaccaGCAGAAACCAGGACAGCCTCCTAAGCTGCTCATTTATTGGGCATCTACCCGGGAATCCGGGGTCCCTGACCGATTCAGTGGCAGCGGGTCTGGGACACACTTCACTCTCACCATCAGCAGCCTGCAGGCTGAAGATGTGGCAGTTTATTACTGTCACCAATTTTttagtactcctttcactttcggccctgggaccaaagtggatatcaaacgaactgtggctgcaccatctgtcttcatct
A06	3740	hIGKV4-1	*	hIGKJ1	hIGKC	QSILYSSTNKKY	WAS	QQYYSTPPT	CAGCAGTACTatagtactcccccgacg	gagggccaccatcaactgcaagtccagccagagtattttatacagctctaccaataagaaatacttagcttggtaccaGCAGAAACCAGGACAGCCTCCTAAGTTGATCATTTACTGGGCTTCTACCCGGGAATCCGGGGTCCCTGACCGATTCAGTGGCAGCGGGTCTGGGACAGATTTCACTCTCACCATCAGCAGCCTGCAGGCTGAAGATGTGGCAGTTTATTACTGTCAGCAGTACTatagtactcccccgacgttcggccaagggaccacggtggaaatcaaacgaactgtggctgcaccatctgtcttcatct
A06	83	hIGKV4-1	*	hIGKJ1	hIGKC	QSILYSSTNKKY	WAS	QRYYSTPPT	cagcggtactatagtactcccccgacg	gagggccaccatcaactgcaagtccagccagagtattttatacagctctaccaataagaaatacttagcttggtaccagcagaaactaggacagcctcctaagttgatcatttactgggcttctacccgggaatccggggtccTTGACCGATTCAGTGGCAGCGGGTCTGGGACAGATTTCACTCTCACCATCAGcagcctgcaggctgaagatgtggcagtttattactgtcagcggtactatagtactcccccgacgttcggccaagggaccacggtggaaatcaaacgaactgtggctgcaccatctgtcttcatct
A07	2356	hIGKV4-1	*	hIGKJ1	hIGKC	QSVLSSSNNNNY	WAS	QQYYSTPWT	CAGCAATATTatagtactccgtggacg	gccggcctccatcaactgcaagtccagccagagtgttttatccagctccaacaataacaactacttagcttggttccaGCAGAAACCAGGACAGCCTCCTAAGCTGCTCATTTACTGGGCATCTACCCGGGAATCCGGGGTCCCTGACCGATTCAGTGGCAGCGGGTCTGGGACAGATTTCACTCTCACCATCAGCAGCCTGCAGGCTGGAGATGTGGCAGTTTATTACTGTCAGCAATATTatagtactccgtggacgttcggccaagggaccaaggtggaaatcaaacgaactgtggctgcaccatctgtcttcatct
A08	878	hIGKV4-1	*	hIGKJ1	hIGKC	QSVLSSSNKKNY	WAS	HQYYTTPWT	CATCAATATTatactactccgtggacg	gagggccaccatcagctgcaagtccagccagagtgttttatccagttccaataaaaagaactacttagcttggtaccaGCAGAAACCAGGACAGCCTCCTAAGCTGCTCATTTACTGGGCATCTACCCGGGAGTCCGGGGTCCCTGACCGATTCAGTGGCAGCGGGTCTGGGACAGATTTCACTCTCACCATCAACAACCTGCAGGCTGAAGATATGGCAGTTTATTACTGTCATCAATATTatactactccgtggacgttcggccaagggaccaaggtggaaatcaaacgaactgtggctgcaccatctgtcttcatct
A09	904	hIGKV4-1	*	hIGKJ1	hIGKC	QNILSTSNNKNY	WAS	HQYYSTPWT	CACCAATATTacagtactccgtggacg	gagggccaccatcaactgcaagtccagccagaatattttatccacctccaacaataagaactacttagcttggtaccaGCAAAAACCAGGACAGCCTCCTCAGCTGCTCATTTACTGGGCATCTACCCGGGAATCCGGGGTCCCTGACCGATTCAGTGGCAGCGGGTCTGGGACAGATTTCACTCTCACCATCAGCAGCCTGCAGGCTGAAGATGTGGCAGTTTATTACTGTCACCAATATTacagtactccgtggacgttcggccaagggaccaaggtggaaatcaaacgaactgtggctgcaccatctgtcttcatct
A11	2181	hIGKV1-5	*	hIGKJ4	hIGKC	ENIGSW	KTS	QQFKSYTPVT	CAGCAGTTTAAGAGTTATACTCCGGtcact	agacagagtcaccatcacttgccgggccagtgagaatattggtagctggttggcctggtatcagcaGAAACCAGGGAAAGCCCCGAAACTTCTGATCTATAAGACATCTCGACTAGAAAGTGGGGTCCCATCAAGGTTCAGCGGCAGTGGATCTGGGACAGAATTCACTCTCTCCATCAGCAGCCTGCAGCCTGATGATTTTGCAACTTATTTCTGCCAGCAGTTTAAGAGTTATACTCCGGtcactttcggcggagggaccaaggtggagatcagaggaactgtggctgcaccatctgtcttcatct
B01	321	hIGKV4-1	*	hIGKJ2	hIGKC	QTVLYRSNNKNF	WAS	QQYYSTPPT	CAGCAATATTatagtactcctcccact	gagggccaccatcaactgcaagtccagccagactgttttatacagatccaacaataagaacttcttaagttggtaccaGCAGAAACCAGGACAGCCTCCTAAGCTGCTCATTTACTGGGCATCTACCCGGGAATCCGGGGTCCCTGACCGATTCAGTGGCAGCGGGTCTGGGACAGATTTCACTCTCACCATCAGCAGCCTGCAGGCTGAAGATGTGGCAGTTTATTACTGTCAGCAATATTatagtactcctcccacttttggccaggggaccaagctggagatcaaacgaactgtggctgcaccatctgtcttcatct
B02	384	hIGLV2-11	*	hIGLJ1	hIGLC	SSDVGGYNY	DVS	CSYAGSYTEV	TGCTCATATGCAGGCAGCTACACAGAAGTC	ctcctgctctggaaccagcagtgatgttggtggttataactatgtctcctggtaccaacagcacccaggcaaagccCCCAAACTCATGATTTATGATGTCAGTAAGCGGCCCTCAGGGGTCCCTGATCGCTTCTCTGGCTCCAAGTCTGGCAACACGGCCTCCCTGACCATCTCTGGGCTCCAGGCTGAGGATGAGGCTGATTATTACTGCTGCTCATATGCAGGCAGCTACACAGAAGTCTtcggaactgggaccaaggtcaccgtcctaggtcagcccaaggccaaccccactgtcactctgttcccaccctcctc
B03	738	hIGKV4-1	*	hIGKJ4	hIGKC	QSVLHSSKNRNY	WAS	QQYYNTPLT	CAGCAATATTataatactcctctcact	gagggccaccatcaactgcaagtccagccagagtgttttacacagctccaagaataggaactacttagcttggtaccaACACAAACCAGGACAGCCTCCTAAGGTACTCATCTACTGGGCATCTACCCGGGAATCCGGGGTCCCTGACCGATTCAGTGGCAGCGGGTCTGGGACAGAGTTCACTCTCACCATCAGCAGCCTTCAGGCTGAAGATGTGGCAATTTATTACTGTCAGCAATATTataatactcctctcactttcggcggagggaccaaggtggagatcaaacgaactgtggctgcaccatctgtcttcatct
B04	738	hIGKV4-1	*	hIGKJ3	hIGKC	QSVLYSSNNKTS	WAS	QQYYSTPFT	CAGCAATATTatagtactcctttcact	gccggcctccatcaactgcaagtccagccagagtgttttatacagctccaacaataagacctccttagcttggtaccaGCAGAAACTAGGACAGCCTCCTAAGCTGCTCATTTACTGGGCATCTATCCGGGAATCCGGGGTCCCTGACCGATTCAGTGGCAGCGAGTCTGGGACAGATTTCACTCTCACCATCAGCAGCCTGCAGGCTGAAGATGTGGCAGTTTATTTCTGTCAGCAATATTatagtactcctttcactttcggccctgggaccaaagtggatatcaaacgaactgtggctgcaccatctgtcttcatct
B05	597	hIGKV4-1	*	hIGKJ3	hIGKC	QSVSYRSNNKDF	WAS	QQYYSTPFT	CAGCAATATtatagcactccattcact	agcaggcctccatcaagtgcaagtccagccagagtgtttcatacaggtccaacaataaggacttcttagcttggtaccaGCAGAAGCCAGGACAGCCTCCAAAACTTCTCATTTACTGGGCATCTTCCCGGGAATCCGGGGTCCCTGACCGATTCAGTGGCAGCGGGTCTGGGACAGATTTCGCTCTCACCATCAGCAGCCTGCAGGCTGAAGATGTGGCAGTTTATTTCTGTCAGCAATATtatagcactccattcactttcggccctgggaccaaagtggatatcaaacgaactgtggctgcaccatctgtcttcatct
B06	787	hIGKV1-5	*	hIGKJ1	hIGKC	QSISSW	KAS	QQYNSYSQT	CAACAGTATAATAGTTATTCTCAGAcg	agacagagtcaccatcacttgccgggccagtcagagtattagtagctggttggcctggtatcaGCAGAAACCAGGGAAAGCCCCTAAGCTCCTGATCTATAAGGCATCTAGTTTAGAAAGTGGGGTCCCATCAAGGTTCAGCGGCAGTGGATCTGGGACAGAATTCACTCTCACCATCAGCAGCCTGCAGCCTGATGATTTTGCAACTTATTACTGCCAACAGTATAATAGTTATTCTCAGAcgttcggccaagggaccaaggtggaaatcaaacgaactgtggctgcaccatctgtcttcatct
B07	2290	hIGKV4-1	*	hIGKJ1	hIGKC	QSLLSNSNNKNF	WAS	QQYYSTPWT	CAGCAATATTatagtactccgtggacg	gagggccaccatcaactgcaagtccagccagagtcttttatccaactccaacaataagaacttcttagcttggtaccaGCAGAAACCAGGACAGCCTCCTAAATTGCTCGTTTACTGGGCATCTACCCGGGAATCCGGGGTCCCTGACCGATTCAGTGGCAGCGGGTCTGGGACAGATTTCACTCTCACCATCAGCACCCTGCAGGCTGAAGATGTGGCTGTTTATTACTGTCAGCAATATTatagtactccgtggacgttcggccaagggaccaaggtggaaatcaaacgaactgtggctgcaccatctgtcttcatct
B08	144	hIGKV1D-39	*	hIGKJ4	hIGKC	QTIRNY	AAA	QQSFITPLT	CAACAGAGTTTCATTACCCCGCTCAct	agacagagtcaccatcacttgccgggcaagtcagaccattagaaactacttaaattggtatcaCCAGAAACCAGGGAAAGCCCCTAAGCTCCTGATCTATGCTGCAGCCAGATTGCAAAGTGGGGTCCCATCCAGGTTCAGTGGCAGTGGATCTGGGACAGATTTCACTCTCACCATCAGCAGTCTGCAACCTGAAGATTTTGCAACTTACTACTGTCAACAGAGTTTCATTACCCCGCTCActttcggcggagggaccaaggtggagatcagacgaactgtggctgcaccatctgtcttcatct
B09	1683	hIGKV3-20	*	hIGKJ4	hIGKC	QSIISSY	GAS	QQYDSSPVT	CAGCAGTATGATAGTTCACCCGTCAct	aagagtcaccctctcctgcagggccagtcagagtattattagcagctacttagcctggtaccaGCAGAAGCCTGGCCAGGCGCCCAGGCTCCTCATCTATGGTGCATCCAGCAGGGCCACTGGCATCCCAGACAGGTTCAGTGGCAGTGGGTCTGGGACAGACTTCAGTCTCAGCATCAGCAGACTGGAGCCTGAAGACTTTGCAGTGTATTACTGTCAGCAGTATGATAGTTCACCCGTCActttcggcggagggaccaaggtggagatcaaacgaactgtggctgcaccatctgtcttcatct
B09	985	hIGKV3-20	*	hIGKJ2	hIGKC	QSVSSSY	GAS	*	CAGCAGTATGGTAGCTCACCCGGTCCact	aagagccaccctctcctgcagggccagtcagagtgttagcagcagctacttacctggtaccagcAGAAACCTGGCCAGGCTCCCAGGCTCCTCATCTATGGTGCATCCAGCAGGGCCACTGGCATCCCAGACAGGTTCAGTGGCAGTGGGTCTGGGACAGACTTCACTCTCACCATCAGCAGACTGGAGCCTGAAGATTTTGCAGTCTATTACTGTCAGCAGTATGGTAGCTCACCCGGTCCacttttggccaggggaccaagctggagatcaaacgaactgtggctgcaccatctgtcttcatct
B10	1462	hIGKV4-1	*	hIGKJ3	hIGKC	QSVLYSSNNKNY	WAS	QQYYTTPFT	CAGCAATATTatactactccattcact	gccggcctccatcaactgcaagtccagccagagtgttttatacagctccaacaataagaattacttagcttggtaccaGCAGAAACCAGGACAGCCTCCTAAGCTGCTCATTTACTGGGCATCTACCCGGGAATCCGGGGTCCCTGACCGATTCAGTGGCAGCGGGTCTGGGACAGATTTCACTCTCACCATCAGCAGCCTGCAGGCTGAAGATGTGGCAGTTTATTACTGTCAGCAATATTatactactccattcactttcggccctgggaccaaagtggatatcaaacgaactgtggctgcaccatctgtcttcatct
B10	58	hIGKV4-1	*	hIGKJ3	hIGKC	QSVLYSSNNKNY	WAS	QQYYTAPFT	cagcaatattatactgctccattcact	gccggcctccatcaactgcaagtccagccagagtgttttatacagctccaacaataagaattacttagcttggtaccaGCAGAAACCAGGACAGCCTCCTAAGCTGCTCATTTACTGGGCATCTACCCGGGAATCCggggtccctgaccgattcagtggcagcgggtctgggacagatttcactctcaccatcagcagcctgcaggctgaagatgtggcagtttattactgtcagcaatattatactgctccattcactttcggccctgggaccaaagtggatatcaaacgaactgtggctgcaccatctgtcttcatct
B12	478	hIGKV4-1	*	hIGKJ1	hIGKC	QSVLYRSTNKNY	WAS	QQYYSTPQT	CAGCAATATtatagtactcctcagacg	agcaggcctccatcaactgcaagtccagccagagtgttttatacaggtccaccaataagaactacttagcttggtaccaGCAGAAACCAGGACAGTCTCCTAAGCTGCTCATTTACTGGGCATCTACCCGGGAATCCGGGGTCCCTGACCGATTCAGTGGCAGCGGGTCTGGGACAGATTTCACTCTCACCATCAGCAGCCTGCAGGCTGAAGATGTGGCAGTTTATTACTGTCAGCAATATtatagtactcctcagacgttcggcccagggaccaaggtggaaatcaaacgaactgtggctgcaccatctgtcttcatct
C01	378	hIGKV4-1	*	hIGKJ2	hIGKC	QSVLNTSNNKNY	WAS	QQYYSTPYT	CAGCAATATTacagtactccgtacact	gagggccaccatcaactgcaagtccagccagagtgttttaaacacttccaacaataagaactacttagcttggtaccaGCAGAAACCAGGACAGCCTCCTAAGCTCCTCATTTCCTGGGCATCTACCCGGGAATCCGGGGTCCCTGACCGATTCAGTGGCAGCGGGTCTGGGACAGATTTCACTCTCACCGTCACCAGCCTGCAGGCTGAAGATGTGGCAGTCTATTACTGTCAGCAATATTacagtactccgtacacttttggccaggggaccaagctggagatccaacgaactgtggctgcaccatctgtcttcatct
C02	170	hIGKV4-1	*	hIGKJ4	hIGKC	QSLLYSSNNKNY	WAS	QQYYSTPLT	CAGCAATATTatagtactcctctcact	gagggccaccatcaactgcaagtccagccagagtcttttatacagctccaacaataagaactacttagcttggtaccaGCAGAAACCAGGACAGCCTCCTATGCTGCTCATTTACTGGGCATCTACCCGGCAATTCGGGGTCCCTGACCGATTCAGTGGCAGCGGGTCTGGGACAGACTTCACTCTCACCATCAGCAGCCTGCAGGCTGAAGATGTGGCAGTTTATTACTGTCAGCAATATTatagtactcctctcactttcggcggagggaccaaggtggagatcaaacgaactgtggctgcaccatctgtcttcatct
C05	3440	hIGKV3-11	*	hIGKJ1	hIGKC	QSVSSY	EAS	QQRSNWPPT	CAGCAGCGTAGCAACTGGCCTCCGACG	aagagtcaccctctcctgcagggccagtcagagtgttagcagctacttagcctggtaccaACAGAAACCTGGCCAGGCTCCCAGGCTCCTCATCTATGAAGCATCCAACAGGGCCACTGGCATCCCAGCCAGGTTCAGTGGCAGTGGGTCTGGGACAGACTTCACTCTCACCATCAGCAGCCTAGAGCCTGAAGATTTTGCAGTTTATTACTGTCAGCAGCGTAGCAACTGGCCTCCGACGTtcggccaagggaccaaggtggaaatcaaacgaactgtggctgcaccatctgtcttcatct
C06	1732	hIGKV1D-39	*	hIGKJ2	hIGKC	QSISNY	ASS	QQSYSTPRT	CAACAGAGTTACAGTACCCCTCGAAct	agacagagtcaccatcacttgccgggcaagtcagagcattagcaactatttaaattggtatcaGCAGAAACCAGGCAAAGCCCCTAAGCTCCTGATCTATGCCTCATCCAGTCTGCAAGGTGGGGTCCCATCAAGGTTCAGTGGCAGCGGATCTGGGACAGATTTCACTCTCACCATCACCAGTCTGCAACCTGAAGATTTTGCAACTTACTACTGTCAACAGAGTTACAGTACCCCTCGAActtttggccaggggaccaacttggagatcaaacgaactgtggctgcaccatctgtcttcatct
C07	125	hIGKV4-1	*	hIGKJ3	hIGKC	QSVLYSSNNKTS	WAS	QQYYSTPFT	CAGCAATATTatagtactcctttcact	gagggccaccatcaactgcaagtccagccagagtgttttatacagctccaacaataagacctccttagcttggtaccaGCAGAAACTAGGACAGCCTCCTAAGCTGCTCATTTACTGGGCATCTATCCGGGAATCCGGGGTCCCTGACCGATTCAGTGGCAGCGAGTCTGGGACAGATTTCACTCTCACCATCAGCAGCCTGCAGGCTGAAGATGTGGCAGTTTATTTCTGTCAGCAATATTatagtactcctttcactttcggccctgggaccaaagtggatatcaaacgaactgtggctgcaccatctgtcttcatct
C08	176	hIGKV1D-39	*	hIGKJ4	hIGKC	QTISNY	AAS	QQSYSSPPT	CAACAGAGTTACAGTTCCCCTCCCact	agacagagtcaccatcacttgccgggcaagtcagaccattagcaactatttaaattggtatcaCCAGAAACCAGGGAAAGCCCCTAAGCTCCTGATCTATGCTGCATCCACTTTGCAAAGTGGGGTCCCACCAAGGTTCAGTGGCAGTGGATCTGGGACAGATTTCACTCTCACCATCAGCGGTCTGCAACCTGAAGATTTTGCAACTTACTACTGTCAACAGAGTTACAGTTCCCCTCCCactttcggcggagggaccaaggtggagatcaaacgaactgtggctgcaccatctgtcttcatct
C09	417	hIGKV4-1	*	hIGKJ1	hIGKC	QSVLYRSKNKNY	WGS	QQYFSTPWT	CAGCAATATTttagtactccttggacg	gccggcctccatcaactgcaagtcaagccagagtgttttatacaggtccaagaataagaactacttagcttggtaccaACAGAAACCAGGACAGCCTCCTAAGCTGCTCATTTACTGGGGTTCTACCCGGGAATCCGGGGTCCCTGACCGATTCAGTGGCAGCGGGTCGGGGACAGATTTCACTCTCACCATCAGCAGCCTGCAGGCTGAGGATGTGGCAGTTTATTACTGTCAGCAATATTttagtactccttggacgttcggccaggggaccaaggtggaaatcaaacgaactgtggctgcaccatctgtcttcatct
C11	252	hIGKV4-1	*	hIGKJ3	hIGKC	QTVLYSSNNKNY	WAS	QQYYTSPLT	CAGCAATATTatactagcccactcact	gccggcctccatcaactgcaagtccagccagactgttttatacagctccaacaataagaactacttagcttggtaccaGCAGAAACCAGGACAGCCTCCTAAGCTCCTCATTTACTGGGCATCTACCCGGGAATCCGGGGTCCCTGACCGATTCAGTGGCAGCGGGTCTGGGACAGATTTCACTCTCACCATCGGCAGCCTGCAGGCTGAAGATGTGGCAGTTTATTACTGTCAGCAATATTatactagcccactcactttcggccctgggaccaaagtcaatatcaaacgaactgtggctgcaccatctgtcttcatct
D03	2600	hIGKV3-15	*	hIGKJ4	hIGKC	QSVSSH	GAS	QQYNNWPRALT	CAGCAGTATAATAACTGGCCCCGGGCCCtcact	aagagccaccctctcctgcagggccagtcagagtgttagtagccacttagcctggtaccaacagaaACCTGGCCAGGCTCCCAGACTCCTCATCTATGGTGCATCCACCAGGGCCACTGGTATCCCAGCCAGGTTCAGTGGCAGTGGGTCTGGGACAGAGTTCACTCTCACCATCAGCAGCATGCAGTCTGAAGATTTTGCAGTTTATTACTGTCAGCAGTATAATAACTGGCCCCGGGCCCtcactttcggcggagggaccaaggtggagatcaaacgaactgtggctgcaccatctgtcttcatct
D04	1592	hIGKV4-1	*	hIGKJ1	hIGKC	QSVLYSSTNQNY	WAS	QQYYSSPQT	CAACAATATTatagtagtcctcagacg	gagggccaccatcaactgcaagtccagccagagtgttttatacagctccaccaatcagaactacatagcttggtaccaGCAGAGACCAGGACAGCCTCCTAAGCTGCTCATTTACTGGGCATCTACCCGGGAATCCGGGGTCCCTGACCGATTCAGTGGCAGCGGGTCTGGGACAGATTTCACTCTCACCATCAGCAGCCTGCAGGCTGAAGATGTGGCAGTTTATTACTGTCAACAATATTatagtagtcctcagacgttcggccaagggaccaaggtggaaatcaaacgaactgtggctgcaccatctgtcttcatct
D05	2141	hIGKV3-20	*	hIGKJ3	hIGKC	QSVSSRY	AAS	QQYGSSFT	CAGCAGTATGGTAGCTCATTCACT	aagagtcaccctctcctgcagggccagtcagagtgttagcagcaggtacttagcctggtaCCAGCAGAAGCCTGGCCAGGCGCCCAGGGTCCTCATCTATGCTGCATCCACCAGGGCCACTGGCATCCCAGACAGGTTCAGTGGCAGTGGGTCTGGGACAGACTTCACTCTCACCATCAGCAGACTGGAGCCTGAAGATTTTGCAGTGTATTACTGTCAGCAGTATGGTAGCTCATTCACTTtcggccctgggaccaaagtggatatcaaacgaactgtggctgcaccatctgtcttcatct
D06	991	hIGKV1-5	*	hIGKJ1	hIGKC	QSISSW	KAS	QHYNSNPWT	CAACACTATAATAGTAATCCCTGGAcg	agacagagtcaccatcacttgccgggccagtcagagtattagtagctggttggcctggtatcaGCAGAAACCAGGGAAAGCCCCTAACCTCCTGATCTATAAGGCGTCTAGTTTACAAAGTGGGGTCCCATCAAGGTTCAGCGGCAGTGGATCTGGGACAGAATTCACTCTCACCATCAGCAGCCTGCAGCCTGATGATTTTGCAACTTATTACTGCCAACACTATAATAGTAATCCCTGGAcgttcggccaagggaccagggtggaaatcaaacgaactgtggctgcaccatctgtcttcatct
D07	377	hIGLV2-14	*	hIGLJ1	hIGLC	SSDVGGYNY	DVN	SSYTSSTTLV	AGCTCATATACAAGCAGCACCACTTTAGTC	tcctgcactggaaccagcagtgacgttggtggttataactatgtctcctggtaccaacaacacccaggcaaagccCCCAAACTCATCATTTATGATGTCAATAAGCGGCCCTCAGGGGTTTCTAATCGCTTCTCTGGCTCCAAGTCTGGCAACACGGCCTCCCTGACCATCTCTGGGCTCCAGGCTGAGGACGAGGCTGATTATTACTGCAGCTCATATACAAGCAGCACCACTTTAGTCTTcggaactgggaccaaggtcaccgtcctaggtcagcccaaggccaaccccactgtcactctgttcccgccctcctc
D08	2116	hIGKV4-1	*	hIGKJ3	hIGKC	QSVLDSSNNKNY	WAS	QQYFSTPFT	CAGCAATATTttagtactccattcact	gccggcctccatcaactgcaagtccagccagagtgttttagacagctccaacaataagaactacttagcttggtaccaGCAGAAACCAGGACAGCCTCCTAAGCTGCTCATTTACTGGGCATCTACCCGGGAATCCGGGGTCCCTGACCGATACAGTGGCAGCGGGTCTGGGACAGACTTCACTCTCACCATCAGCAGCCTGCAGGCTGAAGATGTGGCAGTTTATTCCTGTCAGCAATATTttagtactccattcactttcggccctgggaccaaagtggatatcaaacgaactgtggctgcaccatctgtcttcatct
D09	4023	hIGKV3-15	*	hIGKJ1	hIGKC	QSVNSN	GAS	QQYDNWWT	CAGCAATATGATAATTGGTGGACG	aagagccaccctctcctgcagggccagtcagagtgttaacagcaacttagcctggtaCCAGCAGAAGCCTGGCCAGGGTCCCAGGCTCCTCATCTATGGCGCATCCACCAGGGCCACTGGTATCCCAGACAGGTTCAGTGGCAGTGGGTCTGGGACAGAGTTCACTCTCACCATCAGCCGCATGCAGTCTGAAGATTTTGCACTTTATTACTGTCAGCAATATGATAATTGGTGGACGTTCGgccaagggaccaaggtggaaatcaaacgaactgtggctgcaccatctgtcttcatct
D11	654	hIGKV1D-39	*	hIGKJ2	hIGKC	QSIRNY	GVS	QQTSSTPYT	CAACAGACTTCCAGTACCCCGTACAct	agacagagtcaccatcacttgccgggcaagtcagagcattagaaactatttgaattggtatcaGCAGAAACCAGGGCAAGCCCCTAAGCTCCTGATCTATGGTGTATCCATTTTGCAAAGTGGGGTCCCATCAAGGTTCAGTGGCAGTGGATCTGGGACAGATTTCACTCTCACCATCAGCAGTCTGCAACCTGAAGATTTTGCCACTTACTACTGTCAACAGACTTCCAGTACCCCGTACActtttggccaggggaccaagctggagatcagaggaactgtggctgcaccatctgtcttcatct
D12	125	hIGLV4-60	*	hIGLJ3	hIGLC	SGHSTNI	LEGSGRS	ETWDTNTRV	GAGACCTGggacactaacactcgggta	ccctgtccctcacctgcactctgaacagtggacacagtaccaacatcatcgcatggcatcagcagcagccagggaaggcccctcggtacTTGATGATGCTTGAAGGTAGCGGAAGGTCCAACAAGGGGAGCGGAGTTCCTGATCGCTTCTCAGGCTCCAGCTCTGGGGCTGACCGCTACCTCACCATCTCCAACCTCCAGTCTGAGGATGAGGCTGATTATTACTGTGAGACCTGggacactaacactcgggtattcggcggagggaccaagctgaccgtcctaggtcagcccaaggctgccccctcggtcactctgttcccgccctcctc

## Sheet: Subject 14
Heavy Chain Sequences
Name	Copy	V	D	J	C	CDR1 Peptide	CDR2 Peptide	CDR3 Peptide	CDR3 Nucleotide	Joined Sequence
C04	800	hIGHV3-9	hIGHD1-7	hIGHJ4	hIGHG	GFTFDDYA	ISWNSGRM	*	GCTAAACTTtaaaaaactggtatcgtctagtctttaggccgaactggagggtccggccggataacgaaaaggactactactttgactcc	gactctcctgtgcagcctctggattcacttttgacgactatgccatgtactgggtccggcaagctccagggaagggcctggagtgggtctcaggtattagttggaatagtggtagaatggactatgcggactctgtgaagggccgactcaCCATCTCCAGAGACAACGCCAAGAACTCCCTGTATTTGCAAATGAACAGTCTGAGAGCTGAGGACACGGCCTTGTATTACTGTGCTAAACTTtaaaaaactggtatcgtctagtctttaggccgaactggagggtccggccggataacgaaaaggactactactttgactcctggggccagggaaccctggtcaccgtctcctcagcttccaccaagggcccatccgtcttccccctggcgc
C05	607	hIGHV4-4	hIGHD7-27	hIGHJ4	hIGHG	GGSISSSS	LYPTSGNT	AREKLNQDRTSILGLDF	gcgagagagaagctcaatcaagatcggacttccatcctgggccttgacttc	ccctgtccctcacctgcactgtctctggtggctccatcagttcttcctcatggagctggatccggcagcccgccgggaagggactggagaggattgggcgtttgtatcccaccagtggGAACACCAACTACAACCCGTCGCTCAAGGGTCGAGTCACCATGTCACTCgacacgtccaagagccagttatccctggggctgaggtttgtgacggccgcggacacggccgtctatttctgtgcgagagagaagctcaatcaagatcggacttccatcctgggccttgacttctggggccagggaatcctggtcaccgtctcctcagcttccaccaagggcccatccgtcttccccttgaccc
C08	1611	hIGHV4-4	hIGHD2-8	hIGHJ4	hIGHG	GGSIGSYS	IYSIGST	AREMLNHSRTSLLGLDY	GCGAGagagatgctaaaccactctcgcacctccctcctgggccttgactac	ccctgtccctcacctgcactgtctctggtggctccatcggtagttactcctggagctggatccgacagcccgccgggaagggactggagtggattgggcgtatctattcgattggGAGCACCAACTACAACCCCTCCCTCAAGAGTCGAGTCACCATGTCAGTAGACACGTCCAAGAACCAATTCTCCCTGAAGCTGAACTCTGTGACCGCCGCGGACACGGCCGTATATTACTGTGCGAGagagatgctaaaccactctcgcacctccctcctgggccttgactactggggccagggaaccctggtcaccgtctcctcagcctccaccaagggcccatcggtcttccccctggcgc
C08	51	hIGHV4-4	hIGHD2-8	hIGHJ4	hIGHA	GGSIGSYS	IYSIGST	AREMLNHSRTSLLGLDY	GCGAGagagatgctaaaccactctcgcacctccctcctgggccttgactac	ccctgtccctcacctgcactgtctctggtggctccatcggtagttactcctggagctggatccgacagcccgccgggaagggactggagtggattgggcgtatctattcgattGGGAGCACCAACTACAACCCCTCCCTCAAGAGTCGAGTCACCATGTCAGTAGACACGTCCAAGAACCAATTCTCCCTGAAGCTGAACTCTGTGACCGCCGCGGACACGGCCGTATATTACTGTGCGAGagagatgctaaaccactctcgcacctccctcctgggccttgactactggggccagggaaccctggtcaccgtctcctcagcctccaccaagggcccaaggtcttcccgctgagc
D02	98	hIGHV3-66	hIGHD5-5	hIGHJ4	hIGHG	GFNVSNNS	IHSAHST	*	GCGAGCCCGTGGatacaggattatttaaataaaggacgctcaacgagactgc	gactctcctgtgcagcctctgggttcaacgtcagtaacaactccttgagctgggtccgccaggctccagggaaggggctggagtgggtctcaattattcatagtgctcatAGCACATACTACGCAGACCCCGTGAAGGGCCGATTGACCATCTCCAGACACAATTCCAAGAACACGCTGTTTCTTCACATGAACACCCTGAGAACTGAGGACACGGCGCTGTACTACTGTGCGAGCCCGTGGatacaggattatttaaataaaggacgctcaacgagactgctggggccagggaaccctggtcaccgtctcctcagcctccaccaagggcccatccgtcttccccctggcgc
D03	1893	hIGHV4-4	hIGHD2-8	hIGHJ4	hIGHG	GDSISGNS	IYPSGST	VREKVNQDRTSILGLDY	GTGAGagagaaagtaaaccaggataggacctccatcctgggccttgactac	ccctgtccctcacctgcactgtctctggtgactccatcagtgggaactcctggaactggatccggcagtccgccgggaagggactggagtggattgggcgtatctatcccagcggGAGCACCAACTACAACCCCTCCCTCAAGAGTCGACTCACCATGTCAGTTGACACGTCCAAGATCCAGTTCTCCCTGAAGCTGAGGTCTCTGACCGTCGCGGACACGGCCGTGTATTACTGTGTGAGagagaaagtaaaccaggataggacctccatcctgggccttgactactggggcccgggaaccctggtcaccgtctcctcagcttccaccaagggcccatcggtcttccccctggcac
D03	52	hIGHV4-4	hIGHD2-8	hIGHJ4	hIGHA	GDSISGNS	IYPSGST	VREKVNQDRTSILGLDY	GTGAGagagaaagtaaaccaggataggacctccatcctgggccttgactac	ccctgtccctcacctgcactgtctctggtgactccatcagtgggaactcctggaactggatccggcagtccgccgggaagggactggagtggattgggcgtatctatcccagcGGGAGCACCAACTACAACCCCTCCCTCAAGAGTCGACTCACCATGTCAGTTGACACGTCCAAGATCCAGTTCTCCCTGAAGCTGAGGTCTCTGACCGTCGCGGACACGGCCGTGTATTACTGTGTGAGagagaaagtaaaccaggataggacctccatcctgggccttgactactggggcccgggaaccctggtcaccgtctcctcagcttccaccaagggcccaaggtcttcccgctgagc
D04	1421	hIGHV1-46	hIGHD5-12	hIGHJ4	hIGHG	GFTFTTYY	INPSSGST	ARTPKYTRTTILSGGGTFDF	GCGAgaacccccaaatacactagaactacgatcctctctgggggcggaacctttgacttc	gtgaaggtctcctgcaaggcatctggattcaccttcaccacctactatatgcactgggtgcgacaggcccctggacaagggcttgagtggatgggagtaatcaaccctagtagtggtagcacatcCTACGTACAGAAATTCCAGGGCAGAGTCACCATGACCAGGGACACGTCCACGAGCACCCTCTACATGGAATTGATAAGCCTGAGATCTGACGACACGGCCGTGTATTACTGTGCGAgaacccccaaatacactagaactacgatcctctctgggggcggaacctttgacttctggggccagggaaccctggtcatcgtctcctcagcctccaccaagggcccatccgtcttccccctggcgc
D06	1359	hIGHV4-59	hIGHD2-2	hIGHJ4	hIGHG	GGCITTYF	MFYSGST	*	GCCCTGgcgacgacataaaatgtagtagtattacttcttattgtcggtggggctac	ccctgtccctcacctgcactgtctctggtggctgcatcactacttacttctggaggtgaatccggcagtccccagggaagggactggagtggattggttatatgttttacagtgggagcaCCAACTACAACCCCTCCCTCAAGAGTCGAGTCACCATCTCAGTTGACACGTCGAAGATGTAGTTCTCCCTGAGTCTGACCTCTGTGACCGCTGCGGACACGGCCGTGTATAATTGTGCCCTGgcgacgacataaaatgtagtagtattacttcttattgtcggtggggctactggggccagggaaccctggtcaccgcctcctcagcctccaccaagggcccatcggtcttccccctggtgc
D06	171	hIGHV7-4-1	hIGHD6-13	hIGHJ5	hIGHG	AYTFTSYG	INTKTGHA	ARDDIARNSSSWHFGWFDP	GCGAgagatgacatagcccggaattccagcagctggcactttgggtggtttgacccc	gtgaaggtctcctgcaaggcttctgcatacaccttcactagttatggtatgaattgggtgcgacaggcccctggacaagggcttgagtggatgggatggatcaacaccaaaactgggcacgcAACGTATGCCCAGGCCTTCAGAGGACGGTTTGTCTTCTCCTTGGACACCTCGGTCACCACGGCATATCTGCAGATCAGTAGCCTAAAGACTGAGGACAGTGCCGTGTATTACTGTGCGAgagatgacatagcccggaattccagcagctggcactttgggtggtttgacccctggggccagggaaccctggtcaccgtctcctcagcctccaccaagggcccatccgtcttccccctggcgc
D06	55	hIGHV4-59	hIGHD2-2	hIGHJ4	hIGHA	GGCITTYF	MFYSGST	*	GCCCTGgcgacgacataaaatgtagtagtattacttcttattgtcggtggggctac	ccctgtccctcacctgcactgtctctggtggctgcatcactacttacttctggaggtgaatccggcagtccccagggaagggactggagtggattggttatatgttttacagtgggagCACCAACTACAACCCCTCCCTCAAGAGTCGAGTCACCATCTCAGTTGACACGTCGAAGATGTAGTTCTCCCTGAGTCTGACCTCTGTGACCGCTGCGGACACGGCCGTGTATAATTGTGCCCTGgcgacgacataaaatgtagtagtattacttcttattgtcggtggggctactggggccagggaaccctggtcaccgcctcctcagcctccaccaagggcccaaggtcttcccgctgagc
D07	914	hIGHV4-39	hIGHD1-7	hIGHJ4	hIGHG	GGSITSGYY	IHYTGST	ARHGTGTTRRGEFDS	GCGagacatggaactggaactacgcgccggggggagtttgactcc	ccctgtccctcacctgctttgtctctggtggctccatcactagtggttattattgggcctggatccgccagccgccagggaaggggctggagtggattgggaatatccattatactgggagcacctactacaacccgtccctcaagagtcgagtcaccatatccgtagacacgtccaagaaCCAGTTCTCCCTGAAGCTGAGCTCTGTGACCGCCGCAGACACGGCTGCGTATTATTGTGCGagacatggaactggaactacgcgccggggggagtttgactcctggggccagggaaccctggtcaccgtctcctcagcctccaccaagggcccatccgtcttccccttgaccc
D10	831	hIGHV3-23	hIGHD7-27	hIGHJ5	hIGHG	GFTFSSYA	ISGTNFNT	AKDSANWDPNFRWFDP	GCGAAAGAttcagccaactgggatcccaactttcgttggttcgacccc	gactctcctgtacagcctctggattcacctttagcagctatgccatgagctgggtccgcctggctccagggaaggggctggagtgggtctcatctattagtgggactaaTTTTAACACACACTACGCAGACTCCGTGAAGGGCCGGTTCACCATTTCCAGAGACAATTCCAAGAACACGCTGTATCTGCAAATGAACAGCCTGAGAGTCGAGGACACGGCCGTATATTACTGTGCGAAAGAttcagccaactgggatcccaactttcgttggttcgacccctggggccagggaaccgtggtcaccgtctcctcagcttccaccaagggcccatcggtcttccccctggcac
D12	1847	hIGHV4-34	hIGHD5-5	hIGHJ5	hIGHG	GGSFSGYF	INHNGNA	ARRGFTSDRRALIWFDP	GCGAGGcgtggattcacctctgaccggcgtgctcttatctggttcgacccc	ccctgtccctcacctgcggtgtgtctggtgggtccttcagtggttacttctggagctggatccgccagcccccagggaagggactggagtggataggggaaatcaatcataatggAAACGCCAATTACAACCCGTCCCTCAAGCGTCGACTCACCATATCAGTGGACACGTCCAAGAATCAGTTCTCCCTGAAGCTGAGCTCTTTGACCGCCGCGGACACGGCTGTATATTACTGTGCGAGGcgtggattcacctctgaccggcgtgctcttatctggttcgacccctggggccagggaaccctagtcaccgtctcctcagcttccaccaagggcccatccgtcttccccttgaccc
D12	60	hIGHV4-34	hIGHD5-5	hIGHJ5	hIGHA	GGSFSGYF	INHNGNA	ARRGFTSDRRALIWFDP	GCGAGGcgtggattcacctctgaccggcgtgctcttatctggttcgacccc	ccctgtccctcacctgcggtgtgtctggtgggtccttcagtggttacttctggagctggatccgccagcccccagggaagggactggagtggataggggaaatcaatcataatGGAAACGCCAATTACAACCCGTCCCTCAAGCGTCGACTCACCATATCAGTGGACACGTCCAAGAATCAGTTCTCCCTGAAGCTGAGCTCTTTGACCGCCGCGGACACGGCTGTATATTACTGTGCGAGGcgtggattcacctctgaccggcgtgctcttatctggttcgacccctggggccagggaaccctagtcaccgtctcctcagcttccaccaagggcccaaggtcttcccgctgagc
E06	1760	hIGHV1-2	hIGHD3-10	hIGHJ5	hIGHG	GYTFTGYF	INPNNGGP	ARDNSRPGSGSYYNSGWFDS	GCGAGagataactcgcgtcctggttcgggcagttattataattcgggctggttcgactcc	gtgaaggtctcctgcaaggcttctggatacaccttcaccggctactttttgcactgggtgcgacaggcccctggacaaggtcttgagtggatgggatggatcaaccctaacaatggtggcccaagCTATGCACAGAAGTTTCAGGGCAGGGTCACCATGACCAGGGACACGTCCATCAACACAGCCTACATGGAGCTGAGCAGGCTGAGATCTGACGACACGGCCGTCTATTACTGTGCGAGagataactcgcgtcctggttcgggcagttattataattcgggctggttcgactcctggggccagggaaccctggtcaccgtctcctcagcctccaccaagggcccatcggtcttccccctggtgc
F02	1106	hIGHV4-4	hIGHD3-22	hIGHJ4	hIGHG	GGSISSFS	VYPSGST	AREKLNHDRTSILGLDY	GCGAGagagaaactaaaccatgatagaacctccatcctgggccttgactac	ccctgtccctcacctgcactgtctctggtggctccatcagttctttctcctggagctggatccggcagcccgccgggaagggaccggagtggattgggcgtgtctatcccagtggGAGCACCAACTACACCCCCTCCCTCAAGAGTCGAGTCAGCATGTCACTAGACACGTCGAAGAACCAATTCTCCCTGACACTGACCTCTGTGACCGCCGCGGACACGGCCGTCTATTTCTGTGCGAGagagaaactaaaccatgatagaacctccatcctgggccttgactactggggccagggaaccctggtcaccgtctcctcagcttccaccaagggcccatcggtcttccccctggcac
F03	1255	hIGHV3-7	hIGHD7-27	hIGHJ4	hIGHM	GFTFSSYW	IKQDGSEK	ARVNWGSGEYYFDY	GCGAGAGTTaactggggatccggggaatactactttgactac	gactctcctgtgcagcctctggattcacctttagtagctattggatgagctgggtccgccaggctccagggaaggggctggagtgggtggccaacataaagcaAGATGGAAGTGAGAAATACTATGTGGACTCTGTGAAGGGCCGATTCACCATCTCCAGAGACAACGCCAAGAACTCACTGTATCTGCAAATGAACAGCCTGAGAGCCGAGGACACGGCTGTGTATTACTGTGCGAGAGTTaactggggatccggggaatactactttgactactggggccagggaaccctggtcaccgtctcctcagggagtgcatccgccccaacccttttccccctcgtct
F03	397	hIGHV3-7	hIGHD7-27	hIGHJ4	hIGHD	GFTFSSYW	IKQDGSEK	ARVNWGSGEYYFDY	GCGAGAGTTaactggggatccggggaatactactttgactac	gactctcctgtgcagcctctggattcacctttagtagctattggatgagctgggtccgccaggctccagggaaggggctggagtgggtggccaacataaagcaagatggAAGTGAGAAATACTATGTGGACTCTGTGAAGGGCCGATTCACCATCTCCAGAGACAACGCCAAGAACTCACTGTATCTGCAAATGAACAGCCTGAGAGCCGAGGACACGGCTGTGTATTACTGTGCGAGAGTTaactggggatccggggaatactactttgactactggggccagggaaccctggtcaccgtctcctcagcacccaccaaggctccggatgtgttccccatcatatcagggt
F09	536	hIGHV4-59	hIGHD5-12	hIGHJ4	hIGHG	GGSISTYF	IHSNGNR	ARHSNGYTAIYYFDS	GCGAGacattccaatggctacaccgccatctactactttgactcc	ccctgtccctcacctgcactgtctctggtggctccatcagtacttacttctggagctgggtccggcagaccccagggaagggactggagtggattgggtacatccatagtaatgggaacaggaactacaacccctccctcaagagtcgagtcgccatgtcagtagacacgtccAAGAACCAGTTCTCCCTGAAGCTGGCCTCTGTGACCGCCGCAGACACGGCCGTATATTACTGTGCGAGacattccaatggctacaccgccatctactactttgactcctggggccagggaaccctggtcaccgtctcctcagcctccaccaagggcccatcggtcttccccctggtgc
G01	263	hIGHV1-2	hIGHD2-21	hIGHJ6	hIGHG	GYSFTGYY	INPQSGGA	ARARILYGMDV	gcgagagcgcgcatattatacggaatggatgtc	gtgaaggtctcctgcaaggcctcaggatacagcttcaccggctactatctgcactgggtgcgacaggcccctgacaaggccttgagtggatgggatgGATCAACCCGCAAAGTGGTGGCGCAAAGAGTGCACAGAAGtttcagggcagggtcaccatgaccagggacacggccatcaacacagccttcatggaggtgaccaggctgagatcggatgacacggccgtgtatctctgtgcgagagcgcgcatattatacggaatggatgtctggggccaagggaccacggtcaccgtctcctcagcctccaccaagggcccatccgtcttccccctggcgc
G03	527	hIGHV1-2	hIGHD3-22	hIGHJ4	hIGHG	GYTFTDYN	INPRSGGS	ARDLMMIVPTPGD	GCGAGagatctgatgatgatagtgcctaccccgggggac	gtgaaggtctcctgcaaggcttctggatacaccttcaccgactacaatatacactgggtgcgacaggcccctggacaagggctcgagtggatgggatggatcaaCCCTAGAAGTGGTGGCTCAAGTTATGCACAGAAGTTTCAGGGCAGGGTCACCATGACCAGGGACACGTCCATTAGCACAGCCTACATGGACTTGAGGAGTCTGAGAAATGACGACACGGCCATTTATTATTGTGCGAGagatctgatgatgatagtgcctaccccgggggactggggccagggaaccctggtcaccgtctcctcagcctccaccaagggcccatcggtcttccccctggcac
G03	317	hIGHV1-2	hIGHD3-22	hIGHJ5	hIGHG	GYTFTDYN	INPRSGGS	ARDLMMIVPTPGG	GCGAgagatctgatgatgatagtgcctaccccggggggc	gtgaaggtctcctgcaaggcttctggatacaccttcaccgactacaatatacactgggtgcgacaggcccctggacaagggctcgagtggatgggatggatcaaCCCTAGAAGTGGTGGCTCAAGTTATGCACAGAAGTTTCAGGGCAGGGTCACCATGACCAGGGACACGTCCATTAGCACAGCCTACATGGACTTGAGGAGTCTGAGAAATGACGACGCGGCCATTTATTATTGTGCGAgagatctgatgatgatagtgcctaccccggggggctggggccagggaaccctggtcaccgtctcctcagcctccaccaagggcccatccgtcttccccttgaccc
G06	1863	hIGHV4-59	hIGHD5-12	hIGHJ4	hIGHG	GDSMSGYC	ISYSGST	ARQRALGNSLIHFDY	GCGAGGcaaagggccctcgggaatagtttgattcattttgactac	ccctgtccctcacctgcagtgtctctggtgactccatgagtggttattgttggagctggatccggcagcccccggggaagggactggagtggattgggtatatctcttaCAGTGGGAGCACCAACTACAACCCCTCCCTCAAGAGTCGAGTCACCATATCACTAGACACGTCCAAGAACCAGTTCTCCCTGAACCTGAATTCTGTGACCGCTGCGGACACGGCCGTGTATTACTGTGCGAGGcaaagggccctcgggaatagtttgattcattttgactactggggccagggaaccctggtcaccgtctcctcagcttccaccaagggcccatcggtcttccccctggcac
G06	56	hIGHV4-59	hIGHD5-12	hIGHJ4	hIGHA	GDSMSGYC	ISYSGST	ARQRALGNSLIHFDY	GCGAGGcaaagggccctcgggaatagtttgattcattttgactac	ccctgtccctcacctgcagtgtctctggtgactccatgagtggttattgttggagctggatccggcagcccccggggaagggactggagtggattgggtatatctctTACAGTGGGAGCACCAACTACAACCCCTCCCTCAAGAGTCGAGTCACCATATCACTAGACACGTCCAAGAACCAGTTCTCCCTGAACCTGAATTCTGTGACCGCTGCGGACACGGCCGTGTATTACTGTGCGAGGcaaagggccctcgggaatagtttgattcattttgactactggggccagggaaccctggtcaccgtctcctcagcttccaccaagggcccaaggtcttcccgctgagc
G10	271	hIGHV4-39	hIGHD6-13	hIGHJ4	hIGHG	GGSISSSSYH	IYYSGST	SRGIAAARYLTHFDY	tcgagaggtatagcagcagctcgttacctaacccactttgactac	ccctgtccctcacctgcactgtctctggtggctccatcagcagtagtagttaccactggggctggatccgccagcccccagggaaggggctggagtatattgggagtatctattatagtgggagcacctactacaacccgtccctcaagagtcgagtcaCCATATCCGTAGACACGTCCAAGAACCAGTTCTCCCTGAAGCTGAGCTCTGTGACCGCCGCAGACACGGCTGTGTTTTACTGTtcgagaggtatagcagcagctcgttacctaacccactttgactactggggccagggaaccctggtcaccgtctcctcagcctccaccaagggcccatccgtcttccccttgaccc
G11	2153	hIGHV4-4	hIGHD7-27	hIGHJ4	hIGHG	GGSISGYS	IYPSGST	AREKLNQDKTSILGLDY	GCGCGagagaaattgaaccaagataaaacttccatcctgggccttgactac	ccctgtccctcacctgcactgtctctggtggctccatcagtggttactcctggacctggatccgacagcccgccgggacgggactagagtggattgggcgtatttatcccagtggGAGTACCAACTACAACCCCTCCCTCAAGAGTCGACTCACCATGTCAGTGGACACGTCCATCTATCAGTTCTCCCTGGAACTGAGCTCTGTGACCGCCGCGGACACGGCCGTCTATTTTTGTGCGCGagagaaattgaaccaagataaaacttccatcctgggccttgactactggggccagggaaccctggtcaccgtctcctcagcttccaccaagggcccatccgtcttccccctggcgc
G11	51	hIGHV4-4	hIGHD7-27	hIGHJ4	hIGHA	GGSISGYS	IYPSGST	AREKLNQDKTSILGLDY	GCGCGagagaaattgaaccaagataaaacttccatcctgggccttgactac	ccctgtccctcacctgcactgtctctggtggctccatcagtggttactcctggacctggatccgacagcccgccgggacgggactagagtggattgggcgtatttatcccagtGGGAGTACCAACTACAACCCCTCCCTCAAGAGTCGACTCACCATGTCAGTGGACACGTCCATCTATCAGTTCTCCCTGGAACTGAGCTCTGTGACCGCCGCGGACACGGCCGTCTATTTTTGTGCGCGagagaaattgaaccaagataaaacttccatcctgggccttgactactggggccagggaaccctggtcaccgtctcctcagcttccaccaagggcccaaggtcttcccgctgagc
G12	315	hIGHV4-34	hIGHD3-22	hIGHJ4	hIGHG	GGSLSGYF	INHRGST	AREHIYDRSIKGHFEY	GCGAGGgaacatatctatgatcgctccataaaaggccactttgaatac	ccctgtccctcacctgcgctgtcgatggtgggtccctcagtggttacttctggacctggatccgccagcccccggggaaggggctggagtggattggggaaatcaatcatagaGGAAGCACCAACTACAATTCGTCCCTCAAGAGTCGAGTCACCATATCAGTAGACACGTCCAAGAACCAGTTCTTCCTGAAGTTGTATTCTGTGACCGCCGCGGACACGGCTGTATATTACTGTGCGAGGgaacatatctatgatcgctccataaaaggccactttgaatactggggccagggatccctggtcaccgtctcctcagcttccaccaagggcccatcggtcttccccctggcgc
G12	308	hIGHV4-34	hIGHD3-22	hIGHJ4	hIGHG	GGSLSGYF	INHRGST	AREHIYDRSIRGHFEY	GCGAGGgaacatatctatgatcgctccataagaggccactttgaatac	ccctgtccctcacctgcgctgtcgatggtgggtccctcagtggttacttctggacctggatccgccagcccccggggaaggggctggagtggattggggaaatcaatcatagaGGAAGCACCAACTACAATTCGTCCCTCAAGAGTCGAGTCACCATATCAGTAGACACGTCCAAGAACCAGTTCTTCCTGAAGTTGTATTCTGTGACCGCCGCGGACACGGCTGTATATTACTGTGCGAGGgaacatatctatgatcgctccataagaggccactttgaatactggggccagggatccctggtcaccgtctcctcagcttccaccaagggcccatccgtcttccccctggcgc
G12	87	hIGHV4-34	hIGHD3-22	hIGHJ4	hIGHG	GGSLSGYF	INHRGST	TREHIYDRSIRGHFEY	ACGAGGgaacatatctatgatcgctccataagaggccactttgaatac	ccctgtccctcacctgcgctgtcgatggtgggtccctcagtggttacttctggacctggatccgccagcccccggggaaggggctggagtggattggggaaatcaatcatagaGGAAGCACCAACTACAATTCGTCCCTCAAGAGTCGAGTCACCATATCAGTAGACACGTCCAAGAACCAGTTCTTCCTGAAGTTGTATTCTGTGACCGCCGCGGACACGGCTGTATATTACTGTACGAGGgaacatatctatgatcgctccataagaggccactttgaatactggggccagggatccctggtcaccgtctcctcagcttccaccaagggcccatccgtcttccccctggcgc
Light Chain Sequences
Name	Copy	V	D	J	C	CDR1 Peptide	CDR2 Peptide	CDR3 Peptide	CDR3 Nucleotide	Joined Sequence
A10	65	hIGLV1-40	*	hIGLJ3	hIGLC	SSDIGAGYD	ANT	QSYDNSLSGLVV	CAGTCCTATGACAACAGCCTGagtggccttgtggtg	gggtcaccatctcctgcactgggagcagctccgacatcggggcaggttatgatgtacactggtaccagcagtttcctggaacagcccccaaaCTCCTCATCTATGCTAACACCAATCGGCCCTCAGGGGTCCCTGACCGATTCTCTGGCTCCAAGTCTGGCACCTCAGCCTCCCTGGCCATCACTGGGCTCCAGGCTGAGGATGAGGCTGATTATTACTGCCAGTCCTATGACAACAGCCTGagtggccttgtggtgttcggcggagggaccaggctgactgtcctaggtcagcccaaggctgccccctcggtcactctgttcccaccctcctc
A11	181	hIGKV4-1	*	hIGKJ1	hIGKC	QSVLYTSNNKNY	WAS	HQYYNTPPT	CACCAATATTataatactcctcctacg	gagggccaccatcaactgcaagtccagtcagagtgttttatacacctccaacaataagaactacttaagttggtaccaGCAGAAACCAGGGCAGCCGCCTAAGTTGCTCATTTCCTGGGCATCTACCCGGGAATCCGGGGTCCCTGCCCGATTCAGTGGCAGCGGGTCTGGGACAGATTTCACTCTCACCATCAGCAGCCTGCAGGCTGAAGATGTGGCAGCTTATTTCTGTCACCAATATTataatactcctcctacgttcggccaagggaccaaggtggaaatcaaacgaactgtggctgcaccatctgtcttcatct
B03	1217	hIGKV4-1	*	hIGKJ1	hIGKC	QTVLYSSNNKNY	WAS	QQYYSTPPT	CAACAATATTatagtactcctccgacg	gccggcctccatcaactgcaagtccagccagactgttttatacagctccaacaataagaactacttagcttggtaccaGCAGAAATCTGGACAGCCTCCTAAGCTGCTCATTTACTGGGCCTCTACCCGGGAATCCGGGGTCCCTGACCGATTCAGTGGCAGCGGGTCTGGGACAGATTTCACTCTCACCATCAACAGCCTGCAGGCTGAAGATGTGGCAGTTTATTACTGTCAACAATATTatagtactcctccgacgttcggccaagggaccaaggtggaaatcaaacgaactgtggctgcaccatctgtcttcatct
B04	5229	hIGKV2D-28	*	hIGKJ4	hIGKC	QSLLHRDGDNY	LGS	MQALQSPPT	ATGCAAGCTCTACaaagtcctcccact	gccggcctccatctcctgcaggtctaatcagagcctcctgcatcgcgatggagacaactatttggattggttcctGCAGAAGCCAGGGCAGTCTCCACAACTCCTGATCTATTTGGGTTCTAATCGGGACTCCGGGGTCCCTGACAGGTTCAGTGGCAGTGGATCAGGCACAGATTTTACACTGAAAATCAGCAGAGTGGAGGCTGAGGATGTTGGCGTTTATTACTGCATGCAAGCTCTACaaagtcctcccactttcggcggggggaccaaggtggagatcaaacgaactgtggctgcaccatctgtcttcatct
B06	505	hIGKV4-1	*	hIGKJ2	hIGKC	QSVLYRSNNKNY	WAS	QQYYSTPYT	CAGCAATATTatagtactccctacact	gagggccaccatcaactgcaagtccagccagagtgttttatacaggtccaacaataagaactacttagcttggtaccaGCAGAAACCAGGACAGCCTCCTAAGCTGCTCATTTACTGGGCATCTACCCGGGAATCCGGGGTCCCTGACCGATTCAGTGGCAGCGGGTCTGGGACAGATTTCACTCTCACCATCAGCGGCCTGCAGGCTGAAGATGTGGCAGTTTATTCCTGTCAGCAATATTatagtactccctacacttttggccaggggaccaagctggagatcagacgaactgtggctgcaccatctgtcttcatct
B08	965	hIGKV3-20	*	hIGKJ2	hIGKC	QSVSSSF	GAS	QQYGRSPLYS	CAGCAGTATGGTAGGTCACCTCTGTacagt	aagagccaccctctcctgcagggccagtcaaagtgttagcagcagcttcttagcctggtaccagcaGAAACCTGGCCAGGCTCCCAGGCTCCTCATCTATGGTGCATCCAACAGGGCCACTGGCATCCCAGACAGGTTCACTGGCAGTGGGTCTGGGACAGACTTCACTCTCACCATCAGCAAACTGGAGCCTGAAGATTTTGCAGTGTATTACTGTCAGCAGTATGGTAGGTCACCTCTGTacagttttggccaggggaccaagctggagatcaaacgaactgtggctgcaccatctgtcttcatct
B10	1781	hIGKV2D-28	*	hIGKJ4	hIGKC	QSLLHRDGDNY	LGS	MQALQSPPT	ATGCAAGCTCTACaaagtcctcccact	gccggcctccatctcctgcaggtctaatcagagcctcctgcaccgtgatggagacaactatttggattggttcctGCAGAAGCCAGGGCAGTCTCCACAGCTCCTGATCTATTTGGGTTCTAATCGGGACTCCGGGGTCCCTGACAGGTTCAGTGGCAGTGGATCAGGCACAGATTTTACACTGAAAATCAGCAGAGTGGAGGCTGAGGATGTTGGGGTTTATTACTGCATGCAAGCTCTACaaagtcctcccactttcggcggggggaccaaggtggagatcaaacgaactgtggctgcaccatctgtcttcatct
B12	2121	hIGKV4-1	*	hIGKJ3	hIGKC	QSVLSSSNNKNF	WAS	QQSYTTPPT	CAGCAATCTTatactactcccccgact	gccggcctccatcaactgcaagtccagccagagtgttttatccagctccaacaataagaactttatagcctggtatcaGCAGAAACCAGGACAGCCTCCTAAGCTCCTCATTTACTGGGCATCTACCCGGGAATCCGGGGTCCCTGACCGATTCAGTGGCAGCGGGTCTGGGACAGATTTCACTCTCACCATCAGCAGCCTGCAGGCTGAAGATGTGGCAGTTTATTACTGTCAGCAATCTTatactactcccccgactttcggccctgggaccaaagtggatatcaaacgaactgtggctgcaccatctgtcttcatct
C02	2396	hIGKV3-20	*	hIGKJ2	hIGKC	QSVSSRY	GAS	QQYGRSPLFS	CAGCAGTATGGTAGGTCACCTCTGTtcagt	aagagtcaccctctcctgtagggccagtcagagtgttagtagcaggtacttagcctggtaccggctGACACCTGGCCAGGCTCCCAGGCTCCTCATGTTTGGTGCATCCAACAGGGCCGCTGGCATCCCAGACAGGTTCAGTGGCTGGGGGTCTGGGACAGAGTTCACTCTCACCATCAGCAGACTGGAGCCAGAAGATTTTGGTGTGTATTACTGTCAGCAGTATGGTAGGTCACCTCTGTtcagttttggccaggggacgaagctggagatcaaacgaactgtggctgcaccatctgtcttcatct
C03	1726	hIGLV1-40	*	hIGLJ3	hIGLC	RSTIGAGYD	GTN	QSYDSTRGTVL	CAGTCCTATGACAGCACCCGtggcactgtgcta	gggtcaccatctcctgcactgggagtaggtccaccatcggggcaggttatgatgtacactggtaccagcagcttccaggagctgcccccAAACTCCTCATTTTTGGTACCAACAATCGACCCTCAGGGGTCCCTGACCGATTCTCTGGCTCCAAGTCTGGCTCCTCAGCCTCCCTGGCCATCACTGGCCTCCAGTCTGAGGATGAGGCTGATTATTACTGCCAGTCCTATGACAGCACCCGtggcactgtgctattcggcggagggaccaagctgaccgtcctaggtcagcccaaggctgccccctcggtcactctgttcccaccctcctc
C04	688	hIGLV3-1	*	hIGLJ3	hIGLC	KLGDKY	QDS	QAWDSSDVV	CAGGCCTGGGACAGCAGCGATGTGGTA	acctgctctggagataagttgggggataaatatgcttcctggtatcagcagaagccaggccagTCCCCTGTGCTGGTCATCTATCAAGATAGCAAGCGGCCCTCAGGGATCCCTGAGCGATTCTCTGGCTCCAACTCTGGGAACACAGCCACTCTGACCATCAGCGGGACCCAGGCTATGGATGAGGGTGACTATTACTGTCAGGCCTGGGACAGCAGCGATGTGGTATTCGGCGGAGGGACcaagctgaccgtcctaggtcagcccaaggctgccccctcggacactctgttcccgccctcctc
C04	345	hIGLV2-14	*	hIGLJ3	hIGLC	SSDVGDYNY	EVN	*	ATCTCATATAGAAGCAACAGCCGTTGTGGTA	tcctgcactggaaccagcagtgacgttggtgattataactatgtctcctcgtaccaacaacacccaggcaaagcccCCAAACTCATGATTTATGAGGTCAATAATCGGCCCTCAGGGATTTCTAATCGCTTCTCTGTCTCCAAGTCTGCCAACACGGCCTCCCTGACCATCTCTGGGCTCCAGACTGAGGACGAGGCTGATTATTACTGCATCTCATATAGAAGCAACAGCCGTTGTGGTATtcggcggagggaccaagctgaccgtcctaggtcagcccaaggctgccccctcggtcactctgttcccaccctcctc
C05	50	hIGKV4-1	*	hIGKJ3	hIGKC	QSVLYRSNNKNF	WAS	QQYYTTPPT	CAGCAATATTacactactcctccgact	gagggccaccatcaactgcaagtccagccagagtgttttatacaggtccaacaataagaacttcttaacttggtaccaGCAGAAACCAGGTCAGCCTCCTAAGCTGCTCATTTACTGGGCATCTACCCGGGAATCCGGGGTCCCTGACCGATTCAGTGGCAGCGGGTCTGGGACAGATTTCACTCTCACCATCAGCAGCCTGCAGGCTGAAGATGTGGCAGTTTATTACTGTCAGCAATATTacactactcctccgactttcggccctgggaccaaagtggagatcaaacgaactgtggctgcaccatctgtcttcatct
C06	349	hIGKV4-1	*	hIGKJ1	hIGKC	QSVLYSSNNKNY	WAS	HQYYSTPPT	CATCAATATTatagtactcctcctacg	gccggcctccatcaactgcaagtccagccagagtgttttatacagctccaacaataagaactacttaacttggtaccaGCAGAAACCAGGACAGCCTCCTAAGCTGCTCATTTACTGGGCATCTACCCGGGAATCCGGGGTCCCTGACCGATTCAGTGGCAGCGGGTCTGGGACAGATTTCACTCTCACCATCAGCAGCCTGCAGGCTGAAGATGTGGCAGTTTATTACTGTCATCAATATTatagtactcctcctacgttcggccaagggaccaaggtggaaatcaaacgaactgtggctgcaccatctgtcttcatct
C08	117	hIGKV4-1	*	hIGKJ3	hIGKC	QSVLYSSDNKNY	WAS	QQYYSTPPT	CAGCAATATTatagtactcctccgact	gccggcctccatcaactgcaagtccagccagagtgttttatacagctccgacaataagaactacttaacttggtaccaGCAGAAACCAGGACAGCCTCCTAAGTTGCTCTTTTACTGGGCATCTACCCGGGCATCCGGGGTCCCTGACCGATTCAGTGGCAGCGGGTCTGGGACAGATTTCACTCTCACCATCAGCAGCCTGCAGGCTGAAGATGTGGCAGTTTATTACTGTCAGCAATATTatagtactcctccgactttcggccctgggaccaaagtggatatcaaacgaactgtggctgcaccatctgtcttcatct
C11	1592	hIGKV2D-28	*	hIGKJ5	hIGKC	QSLLLSNGNNY	MGS	MQAREVPPA	ATGCAAGCTCGAGaagttcctccggcc	gccggcctccatctcctgcaggtctagtcagagcctcctgcttagtaatggcaacaactatttggattggtacctGCAGAAGCCAGGGCAGTCTCCACAACTCCTGATCTATATGGGTTCTAATCGGGCCTCCGGGGTCCCCGACAGGTTCAGCGGCAGTGGATCAGGCACAGATTTCACACTGAAAATCAGCAGAGTGGAGGCTGAGGATGTTGGGGTTTATTACTGCATGCAAGCTCGAGaagttcctccggccttcggccaagggacacgagtggacattaaacgaactgtggctgcaccatctgtcttcatct
C12	1053	hIGKV4-1	*	hIGKJ3	hIGKC	QSVLYSSNNKNY	WAS	QQYYSTPRT	CAGCAATACtatagtacccctcgcact	gccggcctccatcaactgcaagtccagccagagtgttttatacagctccaacaataagaactacttagcttggtatcaGCAGAAACCAGGACAGCCTCCTAAGGTGCTCATTTACTGGGCATCTACCCGGGAATCCGGGGTCCCTGATCGATTCAGTGGCAGCGGGTCTGGGACAGATTTCACTCTCACCATCAGCAGCCTGCAGGCTGAAGATGTGGCAGTTTATTACTGTCAGCAATACtatagtacccctcgcactttcggccctgggaccaaagtggatatcaaacgaactgtggctgcaccatctgtcttcatct
D02	533	hIGKV3D-15	*	hIGKJ5	hIGKC	QSVTNN	GAS	QQYINWTPIT	CAGCAGTATATTAACTGGACTCCGATCAcc	aagagccaccctctcctgcagggccagtcagagtgttacgaacaacttagcctggtaccagcaGAAGCCTGGCCAGGCTCCCAGGCTCCTCATCTATGGTGCATCTATCAGGGCCACTGGCGTCCCAGCCAGGTTCAGTGGCAGTGGGTCTGGGACAGAGTTCACTCTCACCATCAACATCCTGCAGTCTGAAGATTTTGCAGTTTATTACTGTCAGCAGTATATTAACTGGACTCCGATCAccttcggccaagggacacgactggagattaaacgaactgtggctgcaccatctgtcttcatct
D03	571	hIGKV4-1	*	hIGKJ3	hIGKC	QSVLYSSNNKNY	WAS	QQCYSTPPT	CAACAATGTTatagtactcctccgact	gagggccaccatcaactgcaagtccagccagagtgttttatacagctccaacaataagaactacgtagcttggtatcaGCAGAAACCAGGACAGCCTCCTAAGCTGCTCATTTACTGGGCATCTACCCGGGAATCCGGGGTCCCTGACCGATTCAGTGGCAGCGGGTCTGGGACAGATTTCACTCTCACCATCAGCAGCCTGCAGGCTGAAGATGTGGCAGTTTATTACTGTCAACAATGTTatagtactcctccgactttcggccctgggaccagagtggatatcaaacgaactgtggctgcaccatctgtcttcatct
D04	122	hIGLV2-23	*	hIGLJ3	hIGLC	SSDVGSYNF	EVT	CSYAGSYTLVV	TGCTCATATGCAGGTAGTTACACTCTTGTGGtc	tcctgcactggaaccagcagtgatgttgggagttataattttgtctcctggtaccaacaatacccaggcaaagcccccAAACTCATGATTTATGAAGTCACTAAGCGGCCCTCAGGGGTTTCGAATCGCTTCTCTGGCTCCAAGTCTGGCAACACGGCCCCCCTGACAATCTCTGGGCTCCAGGCTGAGGACGAGGCTGATTACTACTGCTGCTCATATGCAGGTAGTTACACTCTTGTGGtcttcggcggagggaccacgctgaccgtcctaggtcagcccaaggctgccccctcggtcactctgttcccgccctcctc
D05	1523	hIGKV2D-28	*	hIGKJ4	hIGKC	QSLLHRDGDNY	LGS	MQALQSPPT	ATGCAAGCTCtacaaagtcctcccact	gccggcctccatctcctgcaggtctaatcagagcctcctgcaccgtgatggagacaactatttggattggttcctgcagaaGCCAGGGTAGTCTCCACAGCTCCTGATCTATTTGGGTTCTAATCGGGATTCCGGGGTCCCTGACAGGTTCAGTGGCAGTGGATCAGGCACAGATTTTACACTGAAAATCAGCAGAGTGGAGGCTGAGGATGTTGGGGTTTATTACTGCATGCAAGCTCtacaaagtcctcccactttcggcggggggaccaaggtggagatcaaacgaactgtggctgcaccatcggtcttccccctggtgc
D06	840	hIGKV4-1	*	hIGKJ1	hIGKC	QTVLYSSKNKNY	WAS	QQYYSTPLT	CAACAATATTatagtactcccttgacg	gagggccaccatcaactgcaagtccagccagactgttttatacagctccaagaataagaactacttagcttggtaccaGCAGAAACCAGGACAGCCTCCTAAGCTGCTCATTTACTGGGCATCTACCCGGGAATCCGGGGTCCCTGACCGATTCAGTGGCAGCGGGTCTGGGACAGATTTCACTCTCACCATCAGCAGCCTGCAGGCTGAAGATGTGGCAGTTTATTACTGTCAACAATATTatagtactcccttgacgttcggccaagggaccaaggtggaagtcaaacgaactgtggctgcaccatctgtcttcatct
D06	55	hIGKV4-1	*	hIGKJ1	hIGKC	QTVLYSSKNKNY	WAS	RQYYSTPLT	CGACAATATTatagtactcccttgacg	gccggcctccatcaactgcaagtccagccagactgttttatacagctccaagaataagaactacttagcttggtaccagcagaaACCAGGACAGCCTCCTAAGCTGCTCATTTACTGGGCATCTACCCGGGAATCCGGGGTCCCTAACCGATTCAGTGGCAGCGGGTCTGGGACAGATTTCACTCTCACCATCAGCAGCCTGCAGGCTGAAGATGTGGCAGTTTATTACTGTCGACAATATTatagtactcccttgacgttcggccaagggaccaaggtggaagtcaaacgaactgtggctgcaccatcggtcttccccctggtgc
D07	947	hIGLV1-47	*	hIGLJ3	hIGLC	SSNIGSNY	RNN	EAWDDSLTGPV	GAAGCATGGGATGACAGCCTGACTggtccggta	gggtcaccatctcttgttctggaagcagctccaacatcggaagtaattatgtatactggtatcagcaactcccaagaacggcccccAAACTCCTCATCTATAGGAATAATCAGCGGCCCTCAGGGGTCCCTGACCGATTCTCTGGCTCCAAGTCTGGCACCTCAGCCTCCCTGGCCATCAGTGGGCTCCGGTCCGAGGATGAGGCTGATTATTACTGTGAAGCATGGGATGACAGCCTGACTggtccggtattcggcggaggcaccaaactgaccgtcctaggtcagcccaaggctgccccctcggtcactctgttcccgccctcctc
D08	1618	hIGKV3-20	*	hIGKJ2	hIGKC	QSVSGSY	GAS	QQYGRSPLYS	CAACAGTATGGTCGCTCACCCCTGtatagt	aagagtcaccctctcctgcagggccagtcagagtgttagtggcagctacttagcctggtaccagcaGAAACCTGGCCAGGCTCCCAGGCTCCTCATCTATGGAGCATCCATCAGGGCCACTGGCATCCCAGACAGGTTCAGTGGCAGTGGGTCTGGGACAGACTTCACTCTCACCATCAGCAGACTGGAGCCTGAAGATTTTGCAGTGTATTACTGTCAACAGTATGGTCGCTCACCCCTGtatagttttggccaggggaccaagctggagatcaaacgaactgtggctgcaccatctgtcttcatct
D09	2001	hIGKV3-20	*	hIGKJ2	hIGKC	QSVSSSY	GAS	QQYGRSPLYS	CAGCAGTATGGTAGGTCACCCTTGTacagt	aagagtcaccctctcctgcagggccagtcagagtgttagcagcagctacttagcctggtaccagcaAAAACCTGGCCAGGCTCCCAGGCTCCTCATCTATGGTGCATCCATCAGGGCCACTGGCATCCCAGACAGGTTCAGTGGCAGTGGGTCTGGGACAGACTTCACTCTCACCATCAGCAGACTGGAGCCTGAAGATTTTGCAGTGTATTATTGTCAGCAGTATGGTAGGTCACCCTTGTacagttttggccaggggaccaagctggagatcaaacgaactgtggctgcaccatctgtcttcatct
D10	276	hIGKV4-1	*	hIGKJ1	hIGKC	QSVLYSSNNKNF	WAS	QQYYSIPRT	CAGCAATATTatagtattcctcggacg	gagggccaccatcaactgcaagtccagccagagtgttttatacagctccaacaataagaacttcttagcttggtaccaGCAGAAACCAGGACAGCCTCCTAAACTGCTCATTTATTGGGCATCTACCCGGGAATCCGGGGTCCCTGACCGATTCACTGGCAGCGGGTCTGGGACAGATTTCACTCTCACCATCAGCAGCCTGCAGGCTGAAGATGTGGCAGTTTATTACTGTCAGCAATATTatagtattcctcggacgttcggccaagggaccaaggtggaaatcaaacgaactgtggctgcaccatctgtcttcatct
D11	1448	hIGKV2D-28	*	hIGKJ4	hIGKC	QSLLHRDGDNY	LGS	MQALQSPPT	ATGCAAGCTCTACaaagtcctcccact	gccggcctccatctcctgcaggtctaatcagagcctcctgcatcgtgatggagacaactatttggattggttcctGCAGAAGCCAGGGCAGTCTCCACAGCTCCTGATCTATTTGGGGTCTAATCGGGACTCCGGGGTCCCTGACAGGTTCAGTGGCAGTGGATCAGGCACAGATTTTACACTGAAAATCAGCAGAGTGGAGGCTGAGGATGTTGGGGTTTATTACTGCATGCAAGCTCTACaaagtcctcccactttcggcggggggaccaaggtggagatcaaacgaactgtggctgcaccatctgtcttcatct
D12	135	hIGKV4-1	*	hIGKJ4	hIGKC	QSVLYSSNNKNY	WAS	QQYYSTPLT	CAGCAATATTatagtactcccctcact	gccggcctccatcaactgcaagtccagccagagtgttttatacagctccaacaataagaattatgtagtttggtaccaGCAGAAACCAGGACAGCCTCCTAGGGTGCTCATTTACTGGGCATCTACCCGGGAATCTGGGGTCCCTGACCGATTCAGTGGCAGCGGGTCTGGGACAGATTTCACTCTCACCATCAGCAGCCTCCAGGCTGAAGATGTGGCTGTTTATTACTGTCAGCAATATTatagtactcccctcactttcggcggcgggaccaaggtggagatcaaacgaactgtggctgcaccatctgtcttcatct
E01	1033	hIGKV1-5	*	hIGKJ1	hIGKC	QSIDNW	GAS	QHYITYSRM	CAACACTATATTACTTATTCTAGGAtg	agacagagtcaccatcacttgccgggccagtcagagtattgataactggttggcctggtatcaGCAGAAACCAGGGAAAGCCCCTAAGCTCCTGATCTATGGGGCATCTAGTTTAGAAAGTGGGGTCCCATCAAGGTTCGGCGGCAGTGGATCTGGGACAGAATTCACTCTCACCATCAGCAGCCTGCAGCCCGATGATTTCGCAACTTATTACTGCCAACACTATATTACTTATTCTAGGAtgttcggccaagggaccaaggtggaaatcaaacgaactgtggctgcaccatctgtcttcatct
E02	1317	hIGLV2-14	*	hIGLJ3	hIGLC	SSDVGGYNF	DVT	SSYTTTSTLFVV	AGCTCATATACTACCACCAGCACTCTTTTTGTtgta	tcctgcactggaaccagcagtgacgttggtggttataactttgtctcctggtaccaacaacgcccaggcaaagcccccaaaCTCATGATTTATGATGTCACAAATCGGCCCTCAGGGGTTTCTAATCGCTTCTCTGGCTCCAAGTCTGGCGACACGGCCTCCCTGACCATCTCTGGGCTCCAGGCTGAGGACGAGGCTGATTATTACTGCAGCTCATATACTACCACCAGCACTCTTTTTGTtgtattcggcggagggaccaagttgaccgtcctaggtcagcccaaggctgccccctcggtcactctgttcccgccctcctc
E04	496	hIGKV4-1	*	hIGKJ2	hIGKC	QSILYNSNNKNY	WAS	HQYYSTPQS	CACCAATATTacagtactcctcaaagt	gagggccaccatcaactgcaagtccagccagagtattttgtacaactccaacaataagaactacttagcttggtaccaGCATAAACCAGGACAGCCTCCTAAACTCCTCATTTACTGGGCATCTACCCGGGAATCCGGGGTCCCTGACCGATTCAGTGGCAGCGGGTCTGGGACCGATTTCACTCTCACCATCAGCAGCCTGCAGGCTGAAGATGTGGCAGTTTATTACTGTCACCAATATTacagtactcctcaaagttttggccaggggaccaagctggagatgaaacgaactgtggctgcaccatctgtcttcatct
E05	1205	hIGKV4-1	*	hIGKJ1	hIGKC	QTILYSSKNKNY	WAS	QQYYSTPMT	CAGCAATATtatagtactcctatgacg	agcaggcctccatcaactgcaagtccagccagactattttatacagctccaaaaataagaactacttagcctggtaccaGCAGAAACCAGGACAGCCTCCTAGGCTGCTCATTTACTGGGCATCTGCCCGGGAATCCGGGGTCCCTGACCGATTCAGTGGCAGCGGGTCTGGGACAGATTTCACTCTCACCGTCAGCAGCCTGCAGGCTGAAGATGTGGCAATTTATTACTGTCAGCAATATtatagtactcctatgacgttcggccaagggaccaaggtggaaatcaaacgaactgtggctgcaccatctgtcttcatct
E06	129	hIGKV4-1	*	hIGKJ2	hIGKC	QSILYSSNNNNY	WAS	QQYYSTPYT	CAGCAATATTatagtactccgtacact	gccggcctccatcaactgcaagtccagccagagtattttatacagctccaacaataacaactacttaacttggtaccaGCAGAAACCAGGACAGCCTCCTAAGCTGCTCATTTACTGGGCGTCTACCCGGGAATCCGGGGTCCCTGACCGATTCAGTGGCAGCGGGTCTGGGACAGATTTCACTCTCACCATCAGCAGCCTGCAGGCTGAAGATGTGGCAGTTTATTACTGTCAGCAATATTatagtactccgtacacttttggccaggggaccaggctggagatcagacgaactgtggctgcaccatctgtcttcatct
E07	99	hIGKV4-1	*	hIGKJ1	hIGKC	QSVLYTSNNKNY	WAS	HQYYSTPPT	CATCAATATTatagtactcctcctacg	gccggcctccatcaactgcaagtccagtcagagtgttttatacacctccaacaataagaactacctaagttggtaccaGCAGAAACCAGGGCAGCCGCCTAAGTTGCTCATTTACTGGGCATCTACCCGGGAATCCGGGGTCCCTGACCGATTCAGTGGCAGCGGGTCTGGGACAGATTTCACTCTCACCATCAGCAGTCTGCAGGCTGAAGATGTGGCAGCTTATTACTGTCATCAATATTatagtactcctcctacgttcggccaagggaccaaggtggaaatcaagcgaactgtggctgcaccatctgtcttcatct
E08	1343	hIGKV4-1	*	hIGKJ1	hIGKC	QTILSNSNNKDY	WAS	HQYYSTPWT	CACCAATATTatagtactccgtggacg	gccggcctccatcaactgcaagtccagccagactattttatccaactccaacaataaggactacttagcttggtaccaGCAGAAACCAGGACAGCCTCCTAAGCTGCTCATTTACTGGGCATCTACCCGGGAATCCGGGGTCCCTGACCGATTCAGTGGCAGCGGGTCTGGGACAGATTTCACTCTCACCATCAGCAGCCTGCAGGCTGAAGATGTGGCAGTTTATTACTGTCACCAATATTatagtactccgtggacgttcggccacgggaccaaggtggaaatcaaacgaactgtggctgcaccatctgtcttcatct
E08	65	hIGLV2-11	*	hIGLJ3	hIGLC	SSDVGSYDY	NVN	CSYTSSATYVE	TGCTCATATACAAGCAGTGCCACTTATGTGgaa	ctcctgctctggaaccagcagtgatgttgggagttatgactatgtctcctggtaccaacagcacccaggcacagtcccCAAACCCATGATCTACAATGTCAATACTCGGCCCTCAGGGGTCCCTGATCGTTTCTCTGGCTCCAAGTCTGCCAAACGGCCTCCATGACCATCTCTGGACTCCAGGCTGAGGACGAGGCTGATTATTAGTGCTGCTCATATACAAGCAGTGCCACTTATGTGgaattcggcggagggaccaagctgaccgtcctaggtcagcccaaggctgccccctcggtcactctgttcccaccctcctc
E09	581	hIGKV4-1	*	hIGKJ2	hIGKC	QSLLFSSHNKNF	WAS	HQYYTTPDT	CACCAATATTatactactccggacact	gccggcctccatcaactgcaagtccagccagagtcttttattcagctcccacaataagaacttcttagcttggtaccaGCAGAAACCAGGACAGCCTCCTAAGCTACTCATTTACTGGGCATCTACCCGGGAATCCGGGGTCCCTGACCGATTCAGTGGCAGCGGGTCTGGGACAGATTTCACTCTCACCATCAGCAGCCTGCAGGCTGAGGATGTGGCAGTTTATTACTGTCACCAATATTatactactccggacacttttggccaggggaccaagctggagatcaaacgaactgtggctgcaccatctgtcttcatct
E11	4440	hIGKV3D-15	*	hIGKJ1	hIGKC	QSVSSN	DAS	QHYNSWPRT	CAACACTATAATAGCTGGCCTCGGACG	aagagtcaccctctcctgcagggccagtcagagtgttagcagcaacttagcctggtaccaGCAGAAACCTGGCCAGGCTCCCAGGCTCCTCATCTATGATGCATCCACCAGGGCCACTGGAATCCCAGCCAGGTTCAGTGGCAGTGGGTCTGGGACAGAGTTCACTCTCACCATCAGCAACATGCAGTCTGAAGATTTTGCAGTTTATTACTGTCAACACTATAATAGCTGGCCTCGGACGTtcggccaagggaccaaggtggaaatcaaacgaactgtggctgcaccatctgtcttcatct
F01	2934	hIGKV3-15	*	hIGKJ5	hIGKC	QSVSSD	GAS	QQYHNWPPIT	CAGCAGTATCATAACTGGCCTCCGATCAcc	aagagtcaccctctcctgcagggccagtcagagtgttagcagcgacttagcctggtaccagcaGAAACCTGACCAGGCTCCCAGGCTCCTCATCTATGGTGCATCCACCAGGGCCACCGGTGTCCCAGCCAGGTTCAGTGGCAGTGGGTCTGGGACAGAGTTCACTCTCACCATCAGCAGCCTGCAGTCTGAAGATTTTGCACTTTATTACTGTCAGCAGTATCATAACTGGCCTCCGATCAccttcggccaagggacacgactggagattaaacgaactgtggctgcaccatctgtcttcatct
F03	1477	hIGLV3-25	*	hIGLJ3	hIGLC	ALPKQY	KDS	QSADSSGTYIPVV	CAATCAGCAGACAGCAGTGGTACTTATATACCCGTGGTA	acctgctctggagatgcattgccaaagcaatatgcttattggtaccagcagaagccaggccaggcccctgtgctgGTGATATATAAAGACAGTGAGAGGCCCTCAGGGATCCCTGAGCGATTCTCTGGCTCCAGCTCAGGGACAACAGTCACGTTGACCATCAGTGGAGTCCAGGCAGAAGACGAGGCTGACTATTACTGTCAATCAGCAGACAGCAGTGGTACTTATATACCCGTGGTATTcggcggagggaccaagctgaccgtcctaggtcagcccaaggctgccccctcggtcactctgttcccgccctcctc
F04	471	hIGKV4-1	*	hIGKJ1	hIGKC	QSVLDSSNNKNC	WAS	HQFYTTPQT	CACCAATTTTatactactcctcagacg	gccggcctccatcaactgcaagtccagccagagtgttttagacagctccaacaataagaactgcgtagcttggtaccaGCAGAAACCAGGGCAGCCTCCTAACCTGCTCATTTACTGGGCGTCTAAACGGGAATCCGGGGTCCCTGACCGATTCAGTGGCAGCGGGTCTGGGACAGACTTCACTCTCACCATCAGCAACCTGCAGGCTGAAGATGTGGCAGTTTATTACTGTCACCAATTTTatactactcctcagacgttcggccaagggaccaaggtggaaatcaaacgaactgtggctgcaccatctgtcttcatct
F05	2661	hIGKV3-11	*	hIGKJ2	hIGKC	QSVRKD	DAS	QQRTNWPYMYS	CAGCAGCGTACCAACTGGCCGTACATGtacagt	aagagtcaccctctcctgcagggccagtcagagtgttaggaaggacttagcctggtaccaacaaaaacctggCCAGGCTCCCAGGCTCCTCATCTATGATGCATCCAACAGGGCCACTGGCATCCCAGCCAGGTTCAGTGGCAGTGGGTCTGGGACAGACTTCACTCTCACCATCAGCGGCCTAGAGCCTGAAGATTTTGCAGTTTATTACTGTCAGCAGCGTACCAACTGGCCGTACATGtacagttttggccaggggaccaggctggagatcagacgaactgtggctgcaccatccgtcttccccctggcgc
F06	175	hIGKV4-1	*	hIGKJ1	hIGKC	QTVLYSSNNKNY	WAS	QQYFSTPPT	CAACAATATtttagtactcctccgacg	agcaggcctccatcaactgcaagtccagccagactgttttatacagctccaacaataagaactacttagcttggtaccaGCAGAAATCAGGACAGCCTCCTAAGCTGCTCATTTACTGGGCCTCTACCCGGGACTCCGGGGTCCCTGACCGATTCAGTGGCAGCGGGTCTGGGACAGATTTCACTCTCACCATCAGCAGCCTACAGGCTGAAGATGTGGCAGTTTATTACTGTCAACAATATtttagtactcctccgacgttcggccaagggaccaaggtggaagtcaaacgaactgtggctgcaccatctgtcttcatct
F07	165	hIGKV4-1	*	hIGKJ1	hIGKC	QSVLHSSNNKNY	WAS	QQYYTSRT	CAACAATATtatacttctcggacg	agcaggcctccatcagctgcaagtccagccagagtgttttacacagctccaacaataagaactacttagcttggtaCCAGCAGAAACCAGGACAGCCTCCTAAGCTGCTCATTTACTGGGCTTCTACCCGGGAATCCGGGGTCCCTGACCGATTCAGTGGCAGCGGGTCTGGGACAGATTTCACTCTCACCATCACCAGCCTGCAGGCTGAAGATGTGGCAGTTTATTACTGTCAACAATATtatacttctcggacgttcggccaagggaccaaggtggaaatcaaacgaactgtggctgcaccatctgtcttcatct
F08	1672	hIGKV4-1	*	hIGKJ3	hIGKC	QSILSRSNNKNY	WAS	QQCYDTPPT	CAGCAATGTTatgatactcctccgact	gccggcctccatcaactgcaagtccagccagagtattttatccaggtccaacaataagaactacttagcttggtaccaACAAAAACCAGGACAGCCTCCTAAGCTGCTCATTTACTGGGCATCTGCCCGGGAATCCGGGGTCCCTGACCGATTCAGTGGCAGCGGGTCTGGGACAGATTTCACTCTCACCATCAGCAGCCTGCAGGCTGAAGATGTGGCAGTTTATTACTGTCAGCAATGTTatgatactcctccgactttcggccctgggaccaaagtggatatcaaacgaactgtggctgcaccatctgtcttcatct
F09	901	hIGKV4-1	*	hIGKJ1	hIGKC	QSVLYSSDNRNF	WAS	QQYYSTPWT	CAGCAATATTatagtactccttggacg	gccggcctccatcaactgcaagtccagccagagtgttttatacagctccgacaataggaacttcttagcttggtaccaGCAGAAACCAGGGCAGCCTCCTAAGGTGATCCTTTACTGGGCATCTACCCGGGAATCCGGGGTCCCTGACCGATTCAGTGGCAGCGGGTCTGGGACAGATTTCACTCTCACCATCAGCAGCCTGCAGGCTGAAGATGTGGCAGTTTATTACTGTCAGCAATATTatagtactccttggacgttcggccaagggaccaaggtggaaatcaaacgaactgtggctgcaccatctgtcttcatct
F10	317	hIGKV3-11	*	hIGKJ4	hIGKC	QSLGNY	DVS	QQRSTWPLT	cagcagcgaagtacctggcctctcact	aagagtcaccctctcctgcagggccagtcagagtcttggtaactacttagcctggtaccaACAGAAGCCTGGCCAGGCTCCCAGGCTCCTCATCTATGATGTTTCCAACAGGGCCGCCGGCATCCCAGCCAGGTTCAGTGGCGGtgggtctgggacggacttcactctcaccatcagcagcctagagcctgcagattttgcagtttattactgtcagcagcgaagtacctggcctctcactttcggcggggggaccatggtggagatcaaacgaactgtggctgcaccatctgtcttcatct
F11	940	hIGKV4-1	*	hIGKJ1	hIGKC	QNILYSSNNKNY	WAS	QQYFSTPWT	CAGCAGTATtttagtactccgtggacg	agcaggcctccatcaactgcaagtccagccagaatattttatacagctccaacaataaaaactacttggcttggtaccaGCAGAAACCAGGACAGTCTCCAAAGCTGCTCATTTACTGGGCATCCACCCGGCAATCCGGGGTCCCTGACCGGTTCAGAGGCAGCGGGTCTGGGACAGATTTCACTCTCACCATCAGCAGCCTGCAGTCTGAAGATGTGGCAGTTTATCACTGTCAGCAGTATtttagtactccgtggacgttcggccaagggaccaaggtggaaatcaaacgaactgtggctgcaccatctgtcttcatct
G01	2947	hIGKV2D-28	*	hIGKJ4	hIGKC	QSLLHRDGDNY	LGS	MQALQSPPT	ATGCAAGCTCTACaaagtcctcccact	gccggcctccatctcctgcaggtctaatcagagcctcctgcatcgtgatggagacaactatttggattggttcctGCAGAAGCCAGGGCAGTCTCCACAGCTCCTGATCTATTTGGGGTCTAATCGGGACTCCGGGGTCCCTGACAGGTTCAGTGGCAGTGGATCAGGCACAGATTTTACACTGAAAATCAGCAGAGTGGAGGCTGAGGATGTTGGGGTTTATTACTGCATGCAAGCTCTACaaagtcctcccactttcggcggggggaccaaggtggagatcaaacgaactgtggctgcaccatctgtcttcatct
G02	272	hIGKV4-1	*	hIGKJ1	hIGKC	QTLLSNSKNKNY	WAS	QQYFTTPWT	CAACAATATTttactactccctggact	gccggcctccatcaactgcaagtccagccagactcttttatccaactccaagaataagaactacttagtttggtatcaGCAGAAACCAGGACAGCCTCCTAAGTTGCTCATTTACTGGGCATCTACCCGGGAATCCGGGGTCCCTGACCGATTCACTGGCAGCGGGTCTGGCACAGATTTCACTCTCACCATCAGCAGGCTGCAGGCTGAAGATGTGGCAGTTTATTACTGTCAACAATATTttactactccctggactttcggccaagggaccaaggtggaaatcaaacgaactgtggctgcaccatctgtcttcatct
G03	645	hIGKV4-1	*	hIGKJ1	hIGKC	QSVLGGYNNKDC	WAS	QQFYTTPQT	CAGCAATTTTatactactcctcagacg	gccggcctccatcaactgcaagtccagccagagtgttttgggcggttataacaataaagactgcttagcttggttccaGCAGAAACCAGGGCAGCCTCCTAAGCTGCTCATTTACTGGGCATCTAAACGGGAATCCGGGGTCCCTGACCGATTCAGTGGCAGCGGGTCTGGGACAGACTTCACTCTCACCATCAGCAGCCTGCAGGCTGAAGATGTGGCAGTTTATTACTGTCAGCAATTTTatactactcctcagacgtttggccaagggaccaaggtggaaatcaaacgaactgtggctgcaccatctgtcttcatct
G04	167	hIGKV4-1	*	hIGKJ2	hIGKC	QSVLYSSNNNNY	WAS	QQYFTTPYT	CAGCAATATTttactactccatacact	gccggcctccatcaactgcaagtccagccagagtgttttatacagctccaacaataacaactacttagcttggtaccaGCAGAAACCGGGACAGCCACCTAGACTGCTCATTTACTGGGCATCTAGCCGGGAATCCGGGGTCCCTGACCGATTCAGTGGCAGCGGGTCTGGGACAGATTTCACTCTCACCATCAGCAGCCTGCAGGCTGAAGATGTGGCAGTTTATTACTGTCAGCAATATTttactactccatacacttttggccaggggaccaagctggagatcagacgaactgtggctgcaccatctgtcttcatct
G05	510	hIGKV4-1	*	hIGKJ1	hIGKC	QNLLSNSKNRSY	WAS	QQYFTTPWT	CAACAATATtttactactccctggacg	agcaggcctccatcaactgcaagtccagccagaatcttttatccaactccaagaataggagttacttagtttggtatcaGCAGAAACCAGGACAGCCTCCTAAGTTGCTCATTTACTGGGCATCTACCCGGGAATCCGGGGTCCCTGACCGATTCAGTGGCAGCGGGTCTGGGACAGATTTCACTCTCACCATCAGCAGCCTGCAGGCTGAAGATGTGGCAGTTTATTACTGTCAACAATATtttactactccctggacgttcggccaagggaccaaggtggaaatcaaacgaactgtggctgcaccatctgtcttcatct
G06	438	hIGKV4-1	*	hIGKJ1	hIGKC	QTILSNSNNKDY	WAS	QQYYSTPWT	CAGCAATATTatagtactccgtggacg	gccggcctccatcaactgcaagtccagccagactattttatccaactccaacaataaggactacttagcttggtaccaGCAGAAACCAAGACAGCCTCCTAAGCTGCTCATTTACTGGGCATCTACCCGGGAATCCGGGGTCCCTGACCGATTCAGTGGCAGCGGGTCTGGGACAGATTTCACTCTCACCATCAGCAGCCTGCAGGCTGAAGATGTGGCAGTTTATTACTGTCAGCAATATTatagtactccgtggacgttcggccaagggaccaaggtggaaatcaaacgaactgtggctgcaccatctgtcttcatct
G06	375	hIGLV2-11	*	hIGLJ3	hIGLC	SSDVGSYDY	NVN	CSYTSSATYVE	TGCTCATATACAAGCAGTGCCACTTATGTGGAA	tcctgcactggaaccagcagtgatgttgggagttatgactatgtctcctggtaccaacagcacccaggcacagtcccCAAACCCATGATCTACAATGTCAATACTCGGCCCTCAGGGGTCCCTGATCGTTTCTCTGGCTCCAAGTCTGCCAAACGGCCTCCATGACCATCTCTGGACTCCAGGCTGAGGACGAGGCTGATTATTAGTGCTGCTCATATACAAGCAGTGCCACTTATGTGGAAttcggcggagggaccaagctgaccgtcctaggtcagcccaaggctgccccctcggtcactctgttcccaccctcctc
G07	1219	hIGKV4-1	*	hIGKJ4	hIGKC	QSVLDSSNNKNF	WAS	QQYFSTPFT	CAGCAATATTtcagtactcctttcact	gccggcctccatcaactgcaagtccagccagagtgttttggacagctccaacaataagaatttcttagcttggtatcaGCATAAGTTAGGACATCCTCCTAAACTGCTCCTTTACTGGGCATCTACCCGGGAATCCGGGGTCCCTGACCGATTCAGTGGCAGCGGGTCTGGGACAGATTTCACTCTCACCATCAGCAGCCTTCGGGCTGAAGATGTGGCAGTGTATTTCTGTCAGCAATATTtcagtactcctttcactttcggcggagggaccaaggtggagatcaaacgaactgtggctgcaccatctgtcttcatct
G08	3290	hIGKV3D-15	*	hIGKJ5	hIGKC	QSVSTN	GAS	QQYNNWTPIT	CAGCAGTATAATAACTGGACTCCGATCAcc	aagagtcaccctctcctgcaggaccagtcagagtgttagtacgaacttagcctggtaccagcaGAAACCTGGCCAGGCTCCCAGGCTCCTCATCTATGGTGCATCCATCAGGGCCACTGGCATCCCAGCCAGGTTCAGTGGCAGTGGGTCTGGGACAGAGTTCACTCTCACCATCAGCATCCTGCAGTCTGAAGATTTAGCGGTTTATTACTGTCAGCAGTATAATAACTGGACTCCGATCAccttcggccaagggactcgactggagattaaacgaactgtggctgcaccatctgtcttcatct
G09	1203	hIGKV4-1	*	hIGKJ4	hIGKC	QTVLYSSNNKNY	WAS	QQYYSSPFS	CAGCAATATTatagtagtcccttctct	gccggcctccatcaactgcaagtccagccagactgttttatacagctccaacaataagaactacttagcttggtaccaGCAGAAACCAGGACAGCCTCCTAAGCTGCTCATTTACTGGGCATCTATCCGGGAATCCGGGGTCCCTGACCGATTCAGTGGCAGCGGGTCTGGGACAGATTTCACTCTCACCGTCAGCAACCTGCAGGCTGAAGATGTGGCAGTTTATTACTGTCAGCAATATTatagtagtcccttctctttcggcggagggaccaaggtggagatcaaacgaactgtggctgcaccatctgtcttcatct
G10	500	hIGKV4-1	*	hIGKJ1	hIGKC	QSVLYSSNNKNY	WAS	QQYYSTPWT	CAGCAATATTatagtactccgtggacg	gccggcctccatcaactgcaagtccagccagagtgttttatacagctccaacaataagaactacttagcttggtaccagcagaaACCAGGACAGCCTCCTAAGCTGCTCATTTACTGGGCATCTACCCGGGAATCCGGGGTCCCTGACCGATTCAGTGGCAGCGGGTCTGGGACAGATTTCACTCTTACCATCAGCAGCCTGCAGGCTGAAGATGTGGCAGTTTATTACTGTCAGCAATATTatagtactccgtggacgttcggccaagggaccaaggtggaaatcaaacgaactgtggctgcaccatccgtcttccccttgaccc
G12	716	hIGKV4-1	*	hIGKJ3	hIGKC	QSVLYSSNNKNY	WAS	QQYYSTPRT	CAGCAATATtatagtactcctcgcact	agcaggcctccatcaactgcaagtccagccagagtgttttgtacagctccaacaataagaactacatagcttggtaccaGCAAAAACCAGGACAGCCTCCTAAGGTGATCCTTTACTGGGCATCTACCCGGGAATCCGGGGTCCCTGACCGATTCACTGGCAGCGGGGCTGGGACAGATTTCACTCTCACCATCACCAGCCTGCAGGCTGAAGATGTGGCGATTTATTACTGTCAGCAATATtatagtactcctcgcactttcggccctgggaccaaagtggaaatcaaacgaactgtggctgcaccatctgtcttcatct
H05	821	hIGKV1-5	*	hIGKJ1	hIGKC	QSIDKR	GAS	QHYITYSRM	CAACACTATATTACTTATTCTAGGatg	agacagagtcaccatcacttgccgggccagtcagagtattgataagaggttggcctggtatcaGCAGAAACCAGGGAAAGCCCCTAAGCTCCTGATCTATGGGGCATCTAGTTTAGAAAGTGGGGTCCCATCAAGGTTCGGCGGCAGTGGATCTGGGACAGAATTCACTCTCACCATCAGCAGCCTGCAGCCTGATGATTTTGCAACTTATTACTGCCAACACTATATTACTTATTCTAGGatgttcggccaagggaccaaggtggaaatcaaacgaactgtggctgcaccatctgtcttcatct
H06	125	hIGLV3-19	*	hIGLJ3	hIGLC	SLRSYF	GQN	NSRDSSDNHRV	AACTCCCGGGACAGCAGCGATAACCAtcgcgtg	cacatgccaaggagacagcctcagaagctattttgcaagctggtaccagcagaagccaggacaggcccctgtacttgtcatCTATGGTCAAAACAACCGGCCCTCAGGGATCCCAGACCGATTCTCTGGCTCCAGCTCAGGAAACACAGCTTCCTTGACCATCACTGGGGCTCAGGCGGACGATGAGGCTGACTATTACTGTAACTCCCGGGACAGCAGCGATAACCAtcgcgtgttcggcggagggaccaagctgaccgtcctaagtcagcccaaggctgccccctcggtcactctgttcccgccctcctc
H07	1517	hIGKV4-1	*	hIGKJ1	hIGKC	QTVLYTSKNKNY	WAS	QQYYSTPLT	CAACAATATTatagtactcccttgacg	gagggccaccatcaactgcaagtccagccagactgttttatacacctccaagaataagaactacttagcttggtaccaGCAGAAACCAGGACAGCCTCCTAAACTGCTCATTTACTGGGCATCTGCCCGGGAATCCGGGGTCCCTGACCGATTCAGTGGCAGCGGGTCTGGGACAGATTTCACTCTCACCATCAGCAGCCTGCAGGCTGAAGATGTGGCAATTTATTACTGTCAACAATATTatagtactcccttgacgttcggccaagggaccaaggtggagatcaaacgaactgtggctgcaccatctgtcttcatct
H08	930	hIGKV1-5	*	hIGKJ4	hIGKC	QSINNW	KAS	QQYVSYTPLT	CAGCAGTATGTTAGTTACACTCCGCttact	agacagagtcaccatcatttgtcgggccagtcagagtattaataattgggtggcctggtatcagctGAAACCAGGGAAAGCCCCTAAGCTCCTGATCTATAAGGCGTCTAGTTTACAAAGTGGTGTCCCATCAAGGTTCAGCGGCAGTGGATCTGGGACAGAATTCATTCTCACCATCGACAGCCTGCAGCCTGATGATTTTGCAACTTATTACTGTCAGCAGTATGTTAGTTACACTCCGCttactttcggcggagggaccagggtggagaacaaacgaactgtggctgcaccatctgtcttcatct
H09	3227	hIGKV3-20	*	hIGKJ2	hIGKC	QSVGSDY	GAS	QQYGRSPLYT	CAGCAGTATGGTAGGTCACCTCTGTacact	aagagccaccctctcctgcagggccagtcagagtgttggcagcgactatttagcctggtaccagcaGAAACCTGGCCAGGCTCCCAGGCTCCTCATCTTTGGTGCATCCAGCAGGGCCACTGGCATCCCAGACAGGTTCAGTGGCAGTGGGTCTGGGGCAGACTTCACTCTCACCATCAGCAGACTGGAGCCTGAAGATTTTGCAGTGTATTACTGTCAGCAGTATGGTAGGTCACCTCTGTacacttttggccaggggaccaagctggagatcagacgaactgtggctgcaccatctgtcttcatct
H10	124	hIGKV4-1	*	hIGKJ3	hIGKC	QSVLSSSNNKNY	WAS	QQCYNTPPT	cagcaatgttacaatactcctccgact	gccggcctccatcaactgcaagtccagccagagtgttttatccagctccaacaacaagaactacttagcttggtaccaGCAGAAACCAGGACAGTCTCCTAAGCTGCTCATTTACTGGGCATCTACCCGGGAATCCGgggtccctgaccgattcagtggcagcgggtctgggacagatttcactctcaccatcaccagcctgcaggctgaagatgtggctgtttattactgtcagcaatgttacaatactcctccgactttcggccctgggaccaaagtggatatcaaacgaactgtggctgcaccatctgtcttcatct
H11	3080	hIGKV3-20	*	hIGKJ2	hIGKC	QSVSSSY	GAS	QQYGNSPGT	CAGCAGTATGGTAACTCACCGGGCAct	aagagccaccctctcctgcagggccagtcagagtgttagcagcagctacttagcctggtaccaGCAGAAACCTGGCCAGGCTCCCAGGCTCCTCATCTTTGGTGCATCCAGCAGGGCCACTGGCATCCCAGACAGGTTCAGTGGCAGTGGGTCTGGGACAGACTTCACTCTCACCATCAGCAGACTGGAGCCTGAAGATTTTGCAGTGTATTACTGTCAGCAGTATGGTAACTCACCGGGCActtttggccaggggaccaagctggagatcagacgaactgtggctgcaccatctgtcttcatct
H12	137	hIGKV4-1	*	hIGKJ3	hIGKC	QSILSNSNNKNY	WAS	QQSYSTPPT	CAGCAATCTtatagtacccctccgact	agcaggcctccatcaactgcaagtccagccagagtattttatccaactcgaacaataagaactacttaagttggtatcaGCAGAAACCAGGACAGCCTGTTAAGCTGCTCATTTACTGGGCATCTACCCGGGAATCCGGGGTCCCTGACCGATTCAGTGGCAGCGGGTCTGGGACAAATTTCGCTCTCACCATCAGCAGCCTGCAGGCTGAAGATGTGGCAGTTTATTACTGTCAGCAATCTtatagtacccctccgactttcggccctgggaccaaagtggatctgaaacgaactgtggctgcaccatctgtcttcatct
